# Supplementary material for: Disease prediction with multi-omics and biomarkers empowers case–control genetic discoveries in the UK Biobank
Source: Nat Genet. 2024 Sep 11;56(9):1821–31. doi: 10.1038/s41588-024-01898-1 (PMC11390475; doi:10.1038/s41588-024-01898-1)
Supplement: Supplementary file 4 — Supplementary Tables 1–20. [file 41588_2024_1898_MOESM4_ESM.xlsx]

## Sheet: 1a
Supplementary Table 1a Number of samples per ancestry with whole exome (WES) and whole genome (WGS) sequencing data available.
	African (AFR)	American (AMR)	East Asian (EAS)	European (EUR)	South Asian (SAS)
WES	7,731	706	2,312	419,391	8,577
WGS	8,710	813	2,530	462,095	10,082

## Sheet: 1b
Supplementary Table 1b Number of ICD10 codes remaining after each filtering step for each time-model and each ancestry: African (AFR), American (AMR), East Asian (EAS), European (EUR), South Asian (SAS). *: represents remaining codes that had at least 30 cases diagnosed after 01/01/2018 and AUC>=0.6.
	Time-agnostic					Prognostic					Diagnostic					Time-agnostic with capped (diagnosed before 01/01/2018)
	AFR	AMR	EAS	EUR	SAS	AFR	AMR	EAS	EUR	SAS	AFR	AMR	EAS	EUR	SAS
Initial no. of ICD10 codes	13942	13942	13942	13942	13942	13942	13942	13942	13942	13942	13942	13942	13942	13942	13942	13942
Require: > 100 cases for training	416	7	57	13645	471	218	2	16	3041	247	69	0	1	2036	90	3061
Require: > 0.7 predicted probability	416	7	57	4259	471	218	2	16	3023	247	69	0	1	2032	90	3044
Exclude: Sensitive phenotypes	365	5	43	3196	412	194	0	14	2419	221	57	0	0	1547	76	2424
Final no. of ICD10 codes	365	5	43	3196	412	194	0	14	2419	221	57	0	0	1547	76	1,740*

## Sheet: 1c
Supplementary Table 1c Number of ICD10 codes remaining after each filtering step for each time-model and feature set when trained on only those UKB subjects that had proteomics data. § represents clinical convariates were also added with 3k proteins.
	Time-agnostic			Prognostic			Diagnostic
	3k proteins§	67 traits	3k proteins§ + 67 traits	3k proteins§	67 traits	3k proteins§ + 67 traits	3k proteins§	67 traits	3k proteins§ + 67 traits
Initial no. of ICD10 codes	13942	13942	13942	13942	13942	13942	13942	13942	13942
Require: > 100 cases for training	1574	1574	1574	1120	1120	1120	1101	1101	1101
Require: > 0.7 predicted probability	1573	1572	1574	984	983	984	511	511	511
Final no. of ICD10 codes after excluding sensitive phenotypes	1301	1300	1302	865	864	865	435	435	435

## Sheet: 2_a
Column1	Column3	Column4	Column5	Column6	Column7	Column8	Column9	Column10	Column11	Column12
Supplementary Table 2a: Phenome-wide MILTON results for all three time-models for European ancestry. Description of ICD10-codes can be found in Supplementary Table 20.
ICD10_CODE	chapter	time_model	train_cases	train_size	F1	AUC	Sensitivity	Specificity	Precision	AveragePrecision
E105	Endocrine and metabolic (Ch. IV)	time_agnostic	161	3220	0.840306	0.994809	0.953504	0.983327	0.755111	0.938357
E104	Endocrine and metabolic (Ch. IV)	time_agnostic	295	5900	0.805522	0.986633	0.922034	0.980464	0.71596	0.919056
E112	Endocrine and metabolic (Ch. IV)	time_agnostic	587	11740	0.661128	0.986023	0.928473	0.9536	0.513669	0.883892
E102	Endocrine and metabolic (Ch. IV)	time_agnostic	131	2620	0.813468	0.982828	0.946581	0.97971	0.715183	0.93321
E103	Endocrine and metabolic (Ch. IV)	time_agnostic	811	16220	0.801439	0.981169	0.937105	0.978811	0.700629	0.912915
I792	Circulatory (Ch. IX)	time_agnostic	151	3020	0.605212	0.979114	0.933656	0.938829	0.447733	0.789993
E114	Endocrine and metabolic (Ch. IV)	time_agnostic	1214	24280	0.618466	0.978564	0.918862	0.94442	0.466135	0.830716
N083	Genitourinary (Ch. XIV)	time_agnostic	616	12320	0.577919	0.975433	0.919624	0.933441	0.42139	0.821879
E115	Endocrine and metabolic (Ch. IV)	time_agnostic	867	17340	0.593618	0.975343	0.904834	0.939993	0.443163	0.818621
E113	Endocrine and metabolic (Ch. IV)	time_agnostic	3369	67380	0.56876	0.970715	0.897598	0.933652	0.416279	0.788496
E668	Endocrine and metabolic (Ch. IV)	time_agnostic	4157	83140	0.5033	0.964229	0.903658	0.911259	0.349005	0.714196
E662	Endocrine and metabolic (Ch. IV)	time_agnostic	225	4500	0.498774	0.964008	0.902222	0.909825	0.346787	0.74554
E116	Endocrine and metabolic (Ch. IV)	time_agnostic	285	5700	0.620106	0.963404	0.880702	0.949861	0.48052	0.804706
E109	Endocrine and metabolic (Ch. IV)	time_agnostic	3761	75220	0.670221	0.962531	0.879948	0.960775	0.541388	0.842765
I982	Circulatory (Ch. IX)	time_agnostic	559	11180	0.511226	0.960686	0.864937	0.91964	0.363147	0.765419
G632	Nervous system (Ch. VI)	time_agnostic	1151	23020	0.483825	0.959904	0.907036	0.902876	0.329916	0.621216
E10	Endocrine and metabolic (Ch. IV)	time_agnostic	4036	80720	0.679923	0.959384	0.867693	0.963995	0.559272	0.829174
G590	Nervous system (Ch. VI)	time_agnostic	285	5700	0.513984	0.959178	0.907018	0.914127	0.359284	0.653535
G59	Nervous system (Ch. VI)	time_agnostic	286	5720	0.513033	0.9583	0.900544	0.914519	0.357543	0.6632
I98	Circulatory (Ch. IX)	time_agnostic	596	11920	0.494397	0.957632	0.861562	0.91465	0.346854	0.752271
Z490	Health status factors (Ch. XXI)	time_agnostic	334	6680	0.600387	0.955999	0.856219	0.946974	0.462313	0.835016
G990	Nervous system (Ch. VI)	time_agnostic	227	4540	0.486904	0.955857	0.885459	0.906909	0.336332	0.621723
N180	Genitourinary (Ch. XIV)	time_agnostic	359	7180	0.677473	0.955513	0.8607	0.964081	0.560491	0.856035
E111	Endocrine and metabolic (Ch. IV)	time_agnostic	388	7760	0.544636	0.953736	0.845421	0.932244	0.400052	0.738877
K704	Gastrointestinal (Ch. XI)	time_agnostic	337	6740	0.45844	0.953494	0.87252	0.897548	0.311295	0.720338
I120	Circulatory (Ch. IX)	time_agnostic	1575	31500	0.516949	0.953484	0.852063	0.924294	0.371654	0.78308
I79	Circulatory (Ch. IX)	time_agnostic	165	3300	0.585726	0.951641	0.875758	0.941946	0.443895	0.753188
H360	Ophthalmic (Ch. VII)	time_agnostic	3391	67820	0.477858	0.949552	0.876585	0.905687	0.328528	0.618594
E101	Endocrine and metabolic (Ch. IV)	time_agnostic	416	8320	0.716493	0.949404	0.840103	0.973621	0.626569	0.836115
H36	Ophthalmic (Ch. VII)	time_agnostic	3396	67920	0.4782	0.948906	0.877208	0.905888	0.329009	0.612779
I12	Circulatory (Ch. IX)	time_agnostic	1758	35160	0.510303	0.948283	0.836169	0.924346	0.367911	0.759901
Z940	Health status factors (Ch. XXI)	time_agnostic	563	11260	0.627916	0.947838	0.842747	0.955174	0.498616	0.829285
E143	Endocrine and metabolic (Ch. IV)	time_agnostic	357	7140	0.664466	0.943867	0.836072	0.963585	0.549252	0.806205
K703	Gastrointestinal (Ch. XI)	time_agnostic	872	17440	0.454329	0.943791	0.836594	0.902885	0.312241	0.709969
I983	Circulatory (Ch. IX)	time_agnostic	101	2020	0.440636	0.943743	0.84119	0.892657	0.299025	0.685278
Q612	Congenital malformation (Ch. XVII)	time_agnostic	217	4340	0.537258	0.942858	0.836575	0.932573	0.397029	0.761401
E110	Endocrine and metabolic (Ch. IV)	time_agnostic	131	2620	0.505609	0.942317	0.828205	0.921858	0.364861	0.674076
E804	Endocrine and metabolic (Ch. IV)	time_agnostic	861	17220	0.402017	0.942015	0.890825	0.865976	0.259646	0.51056
J441	Respiratory (Ch. X)	time_agnostic	2388	47760	0.392709	0.939273	0.868722	0.86571	0.253721	0.61415
Z49	Health status factors (Ch. XXI)	time_agnostic	610	12200	0.552955	0.93678	0.822951	0.939344	0.41708	0.79496
I129	Circulatory (Ch. IX)	time_agnostic	326	6520	0.496059	0.936741	0.834406	0.919681	0.353431	0.7434
K745	Gastrointestinal (Ch. XI)	time_agnostic	123	2460	0.405963	0.931188	0.812833	0.882337	0.270822	0.674057
Z944	Health status factors (Ch. XXI)	time_agnostic	154	3080	0.422482	0.930756	0.824731	0.890976	0.285285	0.705845
E11	Endocrine and metabolic (Ch. IV)	time_agnostic	31032	177105	0.692699	0.929916	0.841792	0.874857	0.588417	0.801688
E119	Endocrine and metabolic (Ch. IV)	time_agnostic	30541	176558	0.691417	0.929822	0.840477	0.876364	0.587088	0.798551
M146	Musculoskeletal (Ch. XIII)	time_agnostic	157	3140	0.439293	0.929231	0.862702	0.891887	0.296476	0.623446
E14	Endocrine and metabolic (Ch. IV)	time_agnostic	5342	106837	0.454759	0.928872	0.818329	0.906143	0.314847	0.663619
E149	Endocrine and metabolic (Ch. IV)	time_agnostic	5025	100497	0.447974	0.928021	0.817313	0.903705	0.308696	0.653792
K743	Gastrointestinal (Ch. XI)	time_agnostic	390	7800	0.398649	0.927272	0.812821	0.879825	0.264403	0.661401
I151	Circulatory (Ch. IX)	time_agnostic	120	2400	0.533691	0.925576	0.791667	0.936842	0.409141	0.773325
N185	Genitourinary (Ch. XIV)	time_agnostic	1172	23440	0.498263	0.925451	0.79094	0.926936	0.363489	0.744016
K709	Gastrointestinal (Ch. XI)	time_agnostic	1018	20360	0.396058	0.924983	0.814798	0.879071	0.261868	0.63062
G63	Nervous system (Ch. VI)	time_agnostic	1281	25620	0.436431	0.924296	0.844642	0.892991	0.29416	0.557852
D56	Haematological and immune (Ch. III)	time_agnostic	146	2920	0.685337	0.923045	0.808621	0.97026	0.597971	0.821025
Z992	Health status factors (Ch. XXI)	time_agnostic	878	17560	0.52357	0.922991	0.793276	0.93454	0.390312	0.755954
K70	Gastrointestinal (Ch. XI)	time_agnostic	1769	35380	0.386058	0.921426	0.810612	0.873791	0.253425	0.611301
I850	Circulatory (Ch. IX)	time_agnostic	183	3660	0.438049	0.920631	0.79512	0.900635	0.30317	0.695877
I13	Circulatory (Ch. IX)	time_agnostic	154	3080	0.379605	0.918988	0.84086	0.862957	0.24618	0.62123
N08	Genitourinary (Ch. XIV)	time_agnostic	822	16440	0.471502	0.918921	0.808381	0.914682	0.332865	0.705618
E160	Endocrine and metabolic (Ch. IV)	time_agnostic	126	2520	0.63753	0.917805	0.813692	0.960739	0.528291	0.73315
Z491	Health status factors (Ch. XXI)	time_agnostic	342	6840	0.5209	0.917771	0.771654	0.937364	0.394135	0.74913
E80	Endocrine and metabolic (Ch. IV)	time_agnostic	981	19620	0.387184	0.917628	0.8165	0.873277	0.253828	0.463865
K746	Gastrointestinal (Ch. XI)	time_agnostic	1766	35320	0.383593	0.916042	0.796993	0.875946	0.252549	0.618984
N039	Genitourinary (Ch. XIV)	time_agnostic	902	18040	0.396589	0.915771	0.805433	0.881054	0.263157	0.629296
N184	Genitourinary (Ch. XIV)	time_agnostic	1584	31680	0.418455	0.914594	0.787567	0.896049	0.285281	0.663778
J440	Respiratory (Ch. X)	time_agnostic	6391	127821	0.339763	0.912828	0.828822	0.839438	0.213665	0.507374
D638	Haematological and immune (Ch. III)	time_agnostic	775	15500	0.415562	0.91188	0.79871	0.892122	0.281077	0.643336
I279	Circulatory (Ch. IX)	time_agnostic	448	8960	0.347374	0.911811	0.820312	0.846861	0.220421	0.53526
N03	Genitourinary (Ch. XIV)	time_agnostic	961	19220	0.397073	0.910333	0.801233	0.882469	0.264559	0.622733
K74	Gastrointestinal (Ch. XI)	time_agnostic	2316	46320	0.362139	0.909202	0.793396	0.86366	0.234571	0.593893
E162	Endocrine and metabolic (Ch. IV)	time_agnostic	2901	58020	0.477438	0.908359	0.764742	0.924046	0.346693	0.683027
E16	Endocrine and metabolic (Ch. IV)	time_agnostic	3030	60600	0.470713	0.905015	0.759901	0.922442	0.340776	0.677382
K701	Gastrointestinal (Ch. XI)	time_agnostic	266	5320	0.337485	0.903428	0.759469	0.855956	0.217031	0.553657
I7021	Circulatory (Ch. IX)	time_agnostic	226	4520	0.354849	0.903231	0.790048	0.860971	0.229385	0.518118
J9611	Respiratory (Ch. X)	time_agnostic	296	5920	0.330623	0.900287	0.817684	0.834457	0.206713	0.484324
K766	Gastrointestinal (Ch. XI)	time_agnostic	1371	27420	0.381925	0.900114	0.768054	0.881416	0.254111	0.606876
K758	Gastrointestinal (Ch. XI)	time_agnostic	619	12380	0.324995	0.899646	0.81253	0.832327	0.203275	0.51225
G312	Nervous system (Ch. VI)	time_agnostic	126	2520	0.350669	0.898863	0.786308	0.853597	0.224139	0.538489
I85	Circulatory (Ch. IX)	time_agnostic	1093	21860	0.396474	0.893129	0.75482	0.89139	0.268497	0.6339
I859	Circulatory (Ch. IX)	time_agnostic	1045	20900	0.393485	0.892849	0.7689	0.88693	0.2648	0.638253
M14	Musculoskeletal (Ch. XIII)	time_agnostic	227	4540	0.377793	0.892702	0.779469	0.87503	0.250009	0.527838
E210	Endocrine and metabolic (Ch. IV)	time_agnostic	1233	24660	0.367944	0.892391	0.751815	0.877151	0.243555	0.585807
I864	Circulatory (Ch. IX)	time_agnostic	276	5520	0.360881	0.891506	0.766169	0.868994	0.236395	0.608192
M8697	Musculoskeletal (Ch. XIII)	time_agnostic	496	9920	0.336555	0.889577	0.774263	0.85139	0.215238	0.474001
B24	Infectious (Ch. I)	time_agnostic	124	2480	0.35923	0.886423	0.79	0.857179	0.232785	0.533845
E66	Endocrine and metabolic (Ch. IV)	time_agnostic	32241	240441	0.517422	0.885498	0.826603	0.788048	0.37664	0.584401
E669	Endocrine and metabolic (Ch. IV)	time_agnostic	30430	234340	0.497204	0.882	0.837249	0.771635	0.353668	0.56438
I22	Circulatory (Ch. IX)	time_agnostic	796	15920	0.314902	0.881452	0.783895	0.831262	0.196873	0.479635
I258	Circulatory (Ch. IX)	time_agnostic	7819	44084	0.60015	0.881302	0.791597	0.817924	0.483627	0.702628
J448	Respiratory (Ch. X)	time_agnostic	1315	26300	0.293687	0.881293	0.796958	0.809426	0.180134	0.415836
J961	Respiratory (Ch. X)	time_agnostic	353	7060	0.299116	0.880804	0.787505	0.816311	0.184893	0.444137
I229	Circulatory (Ch. IX)	time_agnostic	494	9880	0.30799	0.88026	0.793486	0.824047	0.191181	0.461202
E21	Endocrine and metabolic (Ch. IV)	time_agnostic	2025	40500	0.370335	0.879013	0.726667	0.884172	0.248409	0.565894
I15	Circulatory (Ch. IX)	time_agnostic	214	4280	0.396954	0.877094	0.731395	0.897072	0.273516	0.644609
K700	Gastrointestinal (Ch. XI)	time_agnostic	308	6160	0.297805	0.876121	0.787441	0.816985	0.183891	0.414467
H28	Ophthalmic (Ch. VII)	time_agnostic	102	2040	0.309035	0.875728	0.759762	0.839771	0.195568	0.356231
B182	Infectious (Ch. I)	time_agnostic	380	7600	0.31902	0.875567	0.744737	0.845776	0.203137	0.54983
K767	Gastrointestinal (Ch. XI)	time_agnostic	137	2740	0.330213	0.874828	0.744974	0.854397	0.212404	0.531523
F172	Psychiatric (Ch. V)	time_agnostic	988	19760	0.292348	0.874235	0.794575	0.808864	0.179213	0.395713
I702	Circulatory (Ch. IX)	time_agnostic	1368	27360	0.286812	0.871329	0.773384	0.809345	0.176111	0.414874
E213	Endocrine and metabolic (Ch. IV)	time_agnostic	912	18240	0.351529	0.871055	0.70886	0.877077	0.233347	0.53689
E211	Endocrine and metabolic (Ch. IV)	time_agnostic	192	3840	0.405232	0.868139	0.69278	0.908445	0.28751	0.640314
M0697	Musculoskeletal (Ch. XIII)	time_agnostic	253	5060	0.30256	0.865583	0.755176	0.830037	0.189432	0.461509
J449	Respiratory (Ch. X)	time_agnostic	16421	183803	0.406787	0.864849	0.77407	0.800767	0.275886	0.499516
I832	Circulatory (Ch. IX)	time_agnostic	183	3660	0.294182	0.864046	0.748874	0.82298	0.183183	0.439053
J439	Respiratory (Ch. X)	time_agnostic	4596	91920	0.283644	0.86366	0.766644	0.808592	0.174013	0.420441
I7020	Circulatory (Ch. IX)	time_agnostic	1242	24840	0.277822	0.86347	0.774166	0.800767	0.169588	0.394969
I221	Circulatory (Ch. IX)	time_agnostic	177	3540	0.281864	0.86337	0.774206	0.800921	0.171733	0.365073
Z894	Health status factors (Ch. XXI)	time_agnostic	466	9320	0.314275	0.863366	0.726344	0.847357	0.201077	0.471979
J44	Respiratory (Ch. X)	time_agnostic	17989	185779	0.430078	0.863301	0.763355	0.80846	0.299443	0.512063
M063	Musculoskeletal (Ch. XIII)	time_agnostic	174	3480	0.322325	0.86264	0.764706	0.845133	0.205057	0.503423
I771	Circulatory (Ch. IX)	time_agnostic	1676	33520	0.279684	0.862234	0.766392	0.80439	0.170969	0.41404
J43	Respiratory (Ch. X)	time_agnostic	4856	97120	0.280177	0.86186	0.763798	0.80591	0.171542	0.416295
M05	Musculoskeletal (Ch. XIII)	time_agnostic	697	13940	0.301217	0.861108	0.736773	0.833837	0.189414	0.47157
I500	Circulatory (Ch. IX)	time_agnostic	7356	45663	0.563654	0.860342	0.734368	0.832341	0.457294	0.661106
C220	Neoplasms (Ch. II)	time_agnostic	516	10320	0.335406	0.860004	0.714152	0.865004	0.218978	0.522945
I220	Circulatory (Ch. IX)	time_agnostic	100	2000	0.303501	0.859	0.79	0.819737	0.188764	0.370303
J9691	Respiratory (Ch. X)	time_agnostic	1728	34560	0.286675	0.857996	0.758103	0.813947	0.176689	0.42366
D45	Neoplasms (Ch. II)	time_agnostic	643	12860	0.308444	0.857493	0.720076	0.844888	0.196092	0.488321
M0590	Musculoskeletal (Ch. XIII)	time_agnostic	407	8140	0.303441	0.856816	0.722418	0.841846	0.192402	0.456004
N189	Genitourinary (Ch. XIV)	time_agnostic	8745	125743	0.36182	0.85667	0.727787	0.828681	0.240726	0.492212
K740	Gastrointestinal (Ch. XI)	time_agnostic	329	6580	0.264067	0.855907	0.758508	0.792352	0.160195	0.349857
I255	Circulatory (Ch. IX)	time_agnostic	789	15780	0.278992	0.855818	0.745916	0.810587	0.171615	0.447889
M059	Musculoskeletal (Ch. XIII)	time_agnostic	626	12520	0.306344	0.85569	0.730781	0.839961	0.193894	0.45213
K860	Gastrointestinal (Ch. XI)	time_agnostic	194	3880	0.273368	0.85544	0.74224	0.807515	0.168506	0.440179
D351	Neoplasms (Ch. II)	time_agnostic	785	15700	0.377457	0.855115	0.651592	0.905431	0.266415	0.529627
Q613	Congenital malformation (Ch. XVII)	time_agnostic	384	7680	0.342088	0.855001	0.699197	0.872602	0.226652	0.524211
I745	Circulatory (Ch. IX)	time_agnostic	323	6460	0.268304	0.854807	0.758486	0.796721	0.16325	0.387026
B171	Infectious (Ch. I)	time_agnostic	113	2260	0.338039	0.854383	0.691304	0.872149	0.224806	0.519261
M1090	Musculoskeletal (Ch. XIII)	time_agnostic	168	3360	0.285677	0.854261	0.758556	0.811889	0.176696	0.372742
I739	Circulatory (Ch. IX)	time_agnostic	5942	46007	0.490008	0.853302	0.748317	0.80634	0.364275	0.591464
M100	Musculoskeletal (Ch. XIII)	time_agnostic	205	4100	0.295863	0.852168	0.726829	0.830937	0.185848	0.348355
D471	Neoplasms (Ch. II)	time_agnostic	432	8640	0.366913	0.851555	0.685124	0.8923	0.251304	0.569586
K292	Gastrointestinal (Ch. XI)	time_agnostic	174	3480	0.265022	0.851435	0.744286	0.794165	0.161104	0.366311
N183	Genitourinary (Ch. XIV)	time_agnostic	11939	116398	0.40822	0.850999	0.761495	0.774816	0.278774	0.484718
D473	Neoplasms (Ch. II)	time_agnostic	713	14260	0.327019	0.850777	0.652876	0.877057	0.219369	0.517765
J46	Respiratory (Ch. X)	time_agnostic	350	7000	0.243184	0.850262	0.764286	0.764812	0.144799	0.318691
M1099	Musculoskeletal (Ch. XIII)	time_agnostic	2577	51540	0.256405	0.848787	0.765818	0.778139	0.154033	0.301633
N028	Genitourinary (Ch. XIV)	time_agnostic	230	4600	0.379798	0.848401	0.68913	0.895995	0.2623	0.587399
M1096	Musculoskeletal (Ch. XIII)	time_agnostic	333	6660	0.257456	0.848032	0.741768	0.785678	0.155748	0.329606
L97	Dermatological (Ch. XII)	time_agnostic	3288	65760	0.270416	0.847306	0.73525	0.805025	0.165699	0.350496
J9601	Respiratory (Ch. X)	time_agnostic	295	5900	0.263794	0.846971	0.757627	0.788849	0.159632	0.359098
D751	Haematological and immune (Ch. III)	time_agnostic	706	14120	0.27406	0.846928	0.721646	0.81318	0.169403	0.386664
I743	Circulatory (Ch. IX)	time_agnostic	1043	20860	0.262287	0.846865	0.754058	0.790534	0.158821	0.375843
M10	Musculoskeletal (Ch. XIII)	time_agnostic	3802	76040	0.258225	0.846488	0.761841	0.781701	0.155466	0.304117
I701	Circulatory (Ch. IX)	time_agnostic	130	2600	0.287532	0.846021	0.692308	0.832996	0.182313	0.463211
M1094	Musculoskeletal (Ch. XIII)	time_agnostic	133	2660	0.280642	0.845981	0.739886	0.819351	0.17368	0.364272
J432	Respiratory (Ch. X)	time_agnostic	360	7200	0.251206	0.845483	0.726389	0.785819	0.152123	0.388976
M109	Musculoskeletal (Ch. XIII)	time_agnostic	3654	73080	0.256704	0.844789	0.759032	0.781191	0.154508	0.30149
I119	Circulatory (Ch. IX)	time_agnostic	722	14440	0.25544	0.84462	0.733424	0.787943	0.154912	0.371812
I7010	Circulatory (Ch. IX)	time_agnostic	127	2540	0.271885	0.844386	0.696769	0.819938	0.168741	0.462086
D474	Neoplasms (Ch. II)	time_agnostic	166	3320	0.304962	0.844111	0.710695	0.84433	0.194583	0.577805
Z99	Health status factors (Ch. XXI)	time_agnostic	4518	90352	0.275116	0.843655	0.720452	0.814735	0.170056	0.409006
F209	Psychiatric (Ch. V)	time_agnostic	731	14620	0.253689	0.8432	0.755158	0.777054	0.15225	0.328281
F200	Psychiatric (Ch. V)	time_agnostic	350	7000	0.258133	0.84264	0.767143	0.779699	0.155101	0.33855
I779	Circulatory (Ch. IX)	time_agnostic	461	9220	0.260812	0.84204	0.750397	0.789189	0.157782	0.373613
D730	Haematological and immune (Ch. III)	time_agnostic	757	15140	0.283902	0.841695	0.72456	0.821908	0.176561	0.447778
M0691	Musculoskeletal (Ch. XIII)	time_agnostic	146	2920	0.253707	0.84157	0.739425	0.783346	0.153155	0.385965
I11	Circulatory (Ch. IX)	time_agnostic	880	17600	0.256467	0.840633	0.732955	0.791118	0.155573	0.372201
I509	Circulatory (Ch. IX)	time_agnostic	7422	47535	0.52455	0.840593	0.697725	0.821355	0.420158	0.608961
M0599	Musculoskeletal (Ch. XIII)	time_agnostic	226	4520	0.291514	0.840171	0.723671	0.831163	0.183219	0.413694
D58	Haematological and immune (Ch. III)	time_agnostic	191	3820	0.292049	0.83848	0.696086	0.837553	0.185124	0.510478
Z964	Health status factors (Ch. XXI)	time_agnostic	125	2500	0.291514	0.838232	0.668	0.845895	0.185788	0.45534
Z896	Health status factors (Ch. XXI)	time_agnostic	266	5320	0.245235	0.837203	0.746052	0.771666	0.146862	0.313888
M1097	Musculoskeletal (Ch. XIII)	time_agnostic	593	11860	0.253395	0.83702	0.745335	0.783839	0.152987	0.283292
Z993	Health status factors (Ch. XXI)	time_agnostic	1587	31740	0.256813	0.836914	0.725254	0.793022	0.156145	0.393537
Z998	Health status factors (Ch. XXI)	time_agnostic	1401	28020	0.25942	0.836663	0.729114	0.794151	0.157688	0.337784
I27	Circulatory (Ch. IX)	time_agnostic	2677	53542	0.265149	0.834715	0.711628	0.807333	0.162756	0.388758
Z895	Health status factors (Ch. XXI)	time_agnostic	322	6440	0.269567	0.833896	0.71399	0.810967	0.166347	0.402098
N18	Genitourinary (Ch. XIV)	time_agnostic	18975	132834	0.475124	0.83308	0.733834	0.774379	0.35148	0.554139
I270	Circulatory (Ch. IX)	time_agnostic	642	12840	0.253133	0.832714	0.709508	0.795253	0.154147	0.411341
F20	Psychiatric (Ch. V)	time_agnostic	881	17620	0.241566	0.831782	0.7355	0.770267	0.144584	0.305693
N19	Genitourinary (Ch. XIV)	time_agnostic	2368	47360	0.279522	0.831555	0.680315	0.832381	0.175873	0.429037
E872	Endocrine and metabolic (Ch. IV)	time_agnostic	4027	80540	0.274966	0.830636	0.699155	0.821625	0.171122	0.393394
E220	Endocrine and metabolic (Ch. IV)	time_agnostic	124	2480	0.283182	0.82983	0.650833	0.843816	0.181225	0.490809
D539	Haematological and immune (Ch. III)	time_agnostic	125	2500	0.25513	0.829634	0.716	0.794526	0.155594	0.36417
E875	Endocrine and metabolic (Ch. IV)	time_agnostic	3695	73900	0.29353	0.829581	0.67023	0.847397	0.187902	0.455301
K420	Gastrointestinal (Ch. XI)	time_agnostic	438	8760	0.249523	0.828546	0.735227	0.780824	0.150246	0.310481
R161	Abnormal labs (Ch. XVIII)	time_agnostic	955	19100	0.265851	0.82738	0.700524	0.811491	0.163712	0.422897
I272	Circulatory (Ch. IX)	time_agnostic	1958	39160	0.257967	0.827277	0.717331	0.79735	0.157152	0.36647
I110	Circulatory (Ch. IX)	time_agnostic	211	4220	0.241402	0.82668	0.710853	0.781488	0.145789	0.332608
K760	Gastrointestinal (Ch. XI)	time_agnostic	6297	125940	0.22749	0.826614	0.751707	0.744394	0.134036	0.266478
N27	Genitourinary (Ch. XIV)	time_agnostic	110	2200	0.25498	0.825468	0.631818	0.823684	0.159924	0.481941
Z951	Health status factors (Ch. XXI)	time_agnostic	7337	32189	0.585761	0.824313	0.688088	0.803517	0.509435	0.627506
M0699	Musculoskeletal (Ch. XIII)	time_agnostic	3080	61600	0.251425	0.823456	0.699351	0.796591	0.153275	0.366051
D758	Haematological and immune (Ch. III)	time_agnostic	355	7100	0.276093	0.823241	0.698592	0.823202	0.172268	0.365194
I70	Circulatory (Ch. IX)	time_agnostic	2629	42343	0.28665	0.822988	0.718152	0.781261	0.179022	0.378736
N26	Genitourinary (Ch. XIV)	time_agnostic	391	7820	0.275678	0.82281	0.682911	0.82629	0.172039	0.451868
F17	Psychiatric (Ch. V)	time_agnostic	21243	313816	0.302471	0.822788	0.724851	0.77717	0.191118	0.358737
F171	Psychiatric (Ch. V)	time_agnostic	20801	314853	0.301388	0.822762	0.718932	0.784191	0.190697	0.354685
Z540	Health status factors (Ch. XXI)	time_agnostic	155	3100	0.220058	0.822674	0.732258	0.740747	0.130061	0.266428
K508	Gastrointestinal (Ch. XI)	time_agnostic	287	5740	0.234032	0.821988	0.696975	0.77306	0.139895	0.372584
M0696	Musculoskeletal (Ch. XIII)	time_agnostic	315	6300	0.234114	0.821376	0.720635	0.76817	0.13993	0.357509
C911	Neoplasms (Ch. II)	time_agnostic	1259	25180	0.373226	0.821296	0.605236	0.913674	0.270717	0.547655
I74	Circulatory (Ch. IX)	time_agnostic	1789	35780	0.249316	0.821012	0.723586	0.785399	0.150636	0.35828
D75	Haematological and immune (Ch. III)	time_agnostic	1299	25980	0.261108	0.820414	0.679764	0.814128	0.161475	0.348212
I694	Circulatory (Ch. IX)	time_agnostic	2324	46480	0.24501	0.820389	0.703312	0.787888	0.148406	0.327273
M0690	Musculoskeletal (Ch. XIII)	time_agnostic	1829	36580	0.244398	0.820335	0.696006	0.789862	0.14825	0.365607
E831	Endocrine and metabolic (Ch. IV)	time_agnostic	1310	26200	0.24072	0.820214	0.708015	0.779048	0.144977	0.304203
I714	Circulatory (Ch. IX)	time_agnostic	2414	29434	0.335081	0.820132	0.723276	0.767672	0.217927	0.385229
Z991	Health status factors (Ch. XXI)	time_agnostic	1553	31060	0.245068	0.820081	0.709902	0.784746	0.148087	0.298867
K73	Gastrointestinal (Ch. XI)	time_agnostic	203	4060	0.249583	0.819708	0.687012	0.799593	0.152766	0.391673
I830	Circulatory (Ch. IX)	time_agnostic	505	10100	0.258897	0.819659	0.69703	0.807348	0.159092	0.394344
I50	Circulatory (Ch. IX)	time_agnostic	13643	97390	0.467768	0.817755	0.696951	0.79133	0.352112	0.547937
I708	Circulatory (Ch. IX)	time_agnostic	317	6340	0.233012	0.817547	0.728596	0.76515	0.138907	0.325736
N059	Genitourinary (Ch. XIV)	time_agnostic	241	4820	0.287966	0.817127	0.651616	0.849422	0.185219	0.515175
F259	Psychiatric (Ch. V)	time_agnostic	174	3480	0.237416	0.816774	0.732689	0.767695	0.141629	0.320527
B18	Infectious (Ch. I)	time_agnostic	590	11800	0.256597	0.815591	0.673729	0.812533	0.158978	0.41946
K500	Gastrointestinal (Ch. XI)	time_agnostic	629	12580	0.233982	0.815545	0.713784	0.769643	0.140098	0.349784
K729	Gastrointestinal (Ch. XI)	time_agnostic	894	17880	0.259344	0.815524	0.68904	0.809225	0.159737	0.446719
N05	Genitourinary (Ch. XIV)	time_agnostic	461	9220	0.2879	0.815119	0.655014	0.848157	0.184942	0.510992
E877	Endocrine and metabolic (Ch. IV)	time_agnostic	3047	60940	0.261294	0.814903	0.670987	0.817759	0.16226	0.392597
I200	Circulatory (Ch. IX)	time_agnostic	6037	87418	0.314271	0.814699	0.680638	0.803001	0.204193	0.398238
N25	Genitourinary (Ch. XIV)	time_agnostic	149	2980	0.295673	0.814126	0.637816	0.860469	0.193856	0.526162
E13	Endocrine and metabolic (Ch. IV)	time_agnostic	460	9200	0.244862	0.813535	0.681522	0.795423	0.149319	0.351316
E782	Endocrine and metabolic (Ch. IV)	time_agnostic	374	7480	0.218322	0.813495	0.729892	0.73846	0.128023	0.291518
N11	Genitourinary (Ch. XIV)	time_agnostic	236	4720	0.271865	0.813112	0.67141	0.827497	0.170931	0.438002
D693	Haematological and immune (Ch. III)	time_agnostic	743	14860	0.291532	0.812944	0.642685	0.854502	0.188796	0.442765
I259	Circulatory (Ch. IX)	time_agnostic	27142	67850	0.658521	0.81276	0.58765	0.868699	0.749503	0.76992
D529	Haematological and immune (Ch. III)	time_agnostic	731	14620	0.241006	0.810547	0.694292	0.78753	0.146018	0.323631
J931	Respiratory (Ch. X)	time_agnostic	296	5920	0.224783	0.810367	0.755226	0.737555	0.131987	0.295747
Z139	Health status factors (Ch. XXI)	time_agnostic	4999	99969	0.208134	0.809821	0.780456	0.699021	0.120102	0.210546
I252	Circulatory (Ch. IX)	time_agnostic	14089	87008	0.49202	0.809315	0.673611	0.794052	0.387462	0.551944
E139	Endocrine and metabolic (Ch. IV)	time_agnostic	425	8500	0.236061	0.809164	0.684706	0.784272	0.142923	0.331904
I713	Circulatory (Ch. IX)	time_agnostic	257	5140	0.216992	0.809157	0.729525	0.736538	0.127789	0.261719
F25	Psychiatric (Ch. V)	time_agnostic	218	4360	0.225885	0.808365	0.710729	0.759539	0.134734	0.307382
C329	Neoplasms (Ch. II)	time_agnostic	199	3980	0.216878	0.807267	0.73359	0.730761	0.127408	0.282583
I7080	Circulatory (Ch. IX)	time_agnostic	299	5980	0.223286	0.806739	0.714237	0.751977	0.132152	0.305471
E260	Endocrine and metabolic (Ch. IV)	time_agnostic	100	2000	0.234168	0.806737	0.675	0.786579	0.141906	0.360125
M869	Musculoskeletal (Ch. XIII)	time_agnostic	859	17180	0.243027	0.806257	0.679335	0.794498	0.148125	0.338033
I69	Circulatory (Ch. IX)	time_agnostic	3044	60882	0.233311	0.80622	0.685124	0.779107	0.14053	0.301876
D52	Haematological and immune (Ch. III)	time_agnostic	750	15000	0.243581	0.806098	0.674	0.795544	0.14849	0.32347
C880	Neoplasms (Ch. II)	time_agnostic	182	3640	0.236029	0.80594	0.687462	0.784563	0.142622	0.402597
E26	Endocrine and metabolic (Ch. IV)	time_agnostic	130	2600	0.230219	0.805652	0.688462	0.777935	0.13899	0.341688
B441	Infectious (Ch. I)	time_agnostic	245	4900	0.237316	0.805414	0.702041	0.775725	0.142948	0.326021
I219	Circulatory (Ch. IX)	time_agnostic	5276	79141	0.27984	0.805402	0.69134	0.768652	0.17557	0.362561
I77	Circulatory (Ch. IX)	time_agnostic	2813	56262	0.240941	0.805134	0.674189	0.793729	0.146686	0.33326
R16	Abnormal labs (Ch. XVIII)	time_agnostic	1533	30660	0.242961	0.805005	0.682318	0.792907	0.147853	0.373814
I501	Circulatory (Ch. IX)	time_agnostic	7063	86771	0.341979	0.804932	0.671388	0.800346	0.229453	0.425173
I250	Circulatory (Ch. IX)	time_agnostic	140	2800	0.238724	0.803659	0.717857	0.775752	0.143054	0.249057
N085	Genitourinary (Ch. XIV)	time_agnostic	143	2860	0.241697	0.802744	0.643966	0.804202	0.149101	0.460864
M0694	Musculoskeletal (Ch. XIII)	time_agnostic	339	6780	0.235053	0.801924	0.682748	0.782952	0.142114	0.376836
K72	Gastrointestinal (Ch. XI)	time_agnostic	1110	22200	0.250169	0.801771	0.658559	0.810929	0.154528	0.402914
M069	Musculoskeletal (Ch. XIII)	time_agnostic	4549	90980	0.233012	0.801549	0.670807	0.785239	0.141038	0.325733
D860	Haematological and immune (Ch. III)	time_agnostic	396	7920	0.24398	0.801395	0.656456	0.803097	0.14996	0.331005
I209	Circulatory (Ch. IX)	time_agnostic	20765	103860	0.521735	0.801026	0.693523	0.759354	0.418462	0.583982
R80	Abnormal labs (Ch. XVIII)	time_agnostic	508	10160	0.277113	0.800152	0.616075	0.851379	0.178639	0.427666
I420	Circulatory (Ch. IX)	time_agnostic	1346	26920	0.226992	0.799924	0.665651	0.779092	0.136858	0.336297
E20	Endocrine and metabolic (Ch. IV)	time_agnostic	150	3000	0.232232	0.79986	0.66	0.78807	0.140415	0.297398
M0693	Musculoskeletal (Ch. XIII)	time_agnostic	110	2200	0.26678	0.799859	0.7	0.81244	0.165107	0.395265
Q61	Congenital malformation (Ch. XVII)	time_agnostic	654	13080	0.263661	0.799689	0.616201	0.838203	0.167723	0.394864
R468	Abnormal labs (Ch. XVIII)	time_agnostic	514	10280	0.216382	0.799611	0.71007	0.746314	0.127831	0.266735
J99	Respiratory (Ch. X)	time_agnostic	475	9500	0.223467	0.799118	0.708421	0.757673	0.132588	0.327092
Z856	Health status factors (Ch. XXI)	time_agnostic	770	15400	0.295725	0.79818	0.583766	0.876384	0.198712	0.423581
I350	Circulatory (Ch. IX)	time_agnostic	5191	45103	0.378775	0.797044	0.710268	0.73518	0.258273	0.446646
C91	Neoplasms (Ch. II)	time_agnostic	1490	29800	0.334288	0.795958	0.566107	0.903373	0.236777	0.497672
E781	Endocrine and metabolic (Ch. IV)	time_agnostic	153	3060	0.215772	0.795855	0.695806	0.751121	0.127787	0.280055
Z911	Health status factors (Ch. XXI)	time_agnostic	1735	34700	0.228408	0.795608	0.678674	0.775686	0.137355	0.29291
I211	Circulatory (Ch. IX)	time_agnostic	2991	59822	0.214541	0.795377	0.689403	0.750664	0.127032	0.278778
I359	Circulatory (Ch. IX)	time_agnostic	486	9720	0.214077	0.794417	0.685167	0.752275	0.12693	0.28503
D801	Haematological and immune (Ch. III)	time_agnostic	228	4560	0.24431	0.794247	0.637729	0.815788	0.151594	0.387644
Z902	Health status factors (Ch. XXI)	time_agnostic	1467	29340	0.207112	0.793982	0.713392	0.727981	0.121168	0.224393
E834	Endocrine and metabolic (Ch. IV)	time_agnostic	2971	59420	0.232595	0.793981	0.650453	0.792459	0.141663	0.308957
B963	Infectious (Ch. I)	time_agnostic	439	8780	0.220461	0.793877	0.686808	0.760521	0.131373	0.25973
I698	Circulatory (Ch. IX)	time_agnostic	222	4440	0.219213	0.793816	0.68904	0.757112	0.130328	0.301442
I890	Circulatory (Ch. IX)	time_agnostic	1734	34680	0.238004	0.793713	0.646778	0.799718	0.145736	0.326688
I64	Circulatory (Ch. IX)	time_agnostic	2505	50102	0.224852	0.793409	0.676248	0.772118	0.134898	0.296242
I872	Circulatory (Ch. IX)	time_agnostic	761	15220	0.235134	0.7934	0.670833	0.787469	0.142535	0.337833
M06	Musculoskeletal (Ch. XIII)	time_agnostic	4940	98800	0.22985	0.793357	0.661336	0.784642	0.139063	0.314804
M866	Musculoskeletal (Ch. XIII)	time_agnostic	170	3400	0.216663	0.792975	0.667647	0.760681	0.129121	0.295583
A31	Infectious (Ch. I)	time_agnostic	115	2300	0.211179	0.792817	0.734783	0.728604	0.123643	0.25334
J998	Respiratory (Ch. X)	time_agnostic	269	5380	0.227071	0.791546	0.683823	0.767463	0.136148	0.336407
I20	Circulatory (Ch. IX)	time_agnostic	24030	108544	0.525677	0.791485	0.72243	0.708332	0.413488	0.594156
I693	Circulatory (Ch. IX)	time_agnostic	891	17820	0.212743	0.790763	0.692439	0.745673	0.125621	0.256181
K739	Gastrointestinal (Ch. XI)	time_agnostic	127	2540	0.228388	0.789939	0.662308	0.785744	0.138244	0.367783
I429	Circulatory (Ch. IX)	time_agnostic	1257	25140	0.216994	0.789711	0.6754	0.760834	0.129236	0.308215
B372	Infectious (Ch. I)	time_agnostic	131	2620	0.221676	0.789383	0.67208	0.768991	0.13312	0.281746
I050	Circulatory (Ch. IX)	time_agnostic	186	3720	0.21686	0.788116	0.682504	0.755084	0.129397	0.308954
E24	Endocrine and metabolic (Ch. IV)	time_agnostic	171	3420	0.200597	0.787775	0.652017	0.744394	0.118795	0.289406
M0695	Musculoskeletal (Ch. XIII)	time_agnostic	120	2400	0.182103	0.787601	0.729167	0.671053	0.104183	0.338005
D868	Haematological and immune (Ch. III)	time_agnostic	157	3140	0.211414	0.787557	0.678931	0.750418	0.125176	0.274849
M32	Musculoskeletal (Ch. XIII)	time_agnostic	128	2560	0.213058	0.78745	0.647692	0.767273	0.127756	0.35095
D63	Haematological and immune (Ch. III)	time_agnostic	1585	31700	0.256212	0.787223	0.607571	0.834451	0.162643	0.383295
M86	Musculoskeletal (Ch. XIII)	time_agnostic	1093	21860	0.229551	0.787191	0.631773	0.796889	0.140184	0.294614
N119	Genitourinary (Ch. XIV)	time_agnostic	176	3520	0.2322	0.787165	0.650952	0.791121	0.141028	0.404592
E272	Endocrine and metabolic (Ch. IV)	time_agnostic	124	2480	0.21332	0.787108	0.649167	0.766551	0.127872	0.300273
J969	Respiratory (Ch. X)	time_agnostic	4455	89100	0.221192	0.78703	0.673176	0.76786	0.132387	0.27329
I652	Circulatory (Ch. IX)	time_agnostic	2386	41867	0.226807	0.787015	0.693624	0.732732	0.135518	0.285809
E46	Endocrine and metabolic (Ch. IV)	time_agnostic	538	10760	0.221079	0.786627	0.674688	0.768441	0.132482	0.289528
I724	Circulatory (Ch. IX)	time_agnostic	377	7540	0.211525	0.78616	0.691	0.745079	0.12519	0.238883
J96	Respiratory (Ch. X)	time_agnostic	5095	101900	0.219657	0.786099	0.673798	0.76574	0.131225	0.273863
I73	Circulatory (Ch. IX)	time_agnostic	7488	102374	0.292429	0.785925	0.653578	0.777486	0.188436	0.368587
Z94	Health status factors (Ch. XXI)	time_agnostic	1859	37180	0.270819	0.785733	0.603542	0.850075	0.174582	0.454082
G98	Nervous system (Ch. VI)	time_agnostic	105	2100	0.231644	0.784449	0.661905	0.790226	0.141451	0.338836
D683	Haematological and immune (Ch. III)	time_agnostic	124	2480	0.198691	0.784128	0.660667	0.737693	0.116955	0.239271
N170	Genitourinary (Ch. XIV)	time_agnostic	127	2540	0.245455	0.783798	0.637846	0.814738	0.15244	0.432055
J82	Respiratory (Ch. X)	time_agnostic	202	4040	0.211156	0.783624	0.665122	0.755989	0.1257	0.24295
B44	Infectious (Ch. I)	time_agnostic	364	7280	0.218218	0.783608	0.682744	0.759976	0.130142	0.29618
I517	Circulatory (Ch. IX)	time_agnostic	8108	98180	0.313061	0.782316	0.64578	0.77679	0.206553	0.377261
E230	Endocrine and metabolic (Ch. IV)	time_agnostic	468	9360	0.207433	0.782192	0.68148	0.743364	0.122355	0.266333
K430	Gastrointestinal (Ch. XI)	time_agnostic	435	8700	0.208639	0.781488	0.677011	0.744888	0.123367	0.237568
M0730	Musculoskeletal (Ch. XIII)	time_agnostic	209	4180	0.19497	0.781366	0.69158	0.713295	0.113345	0.228783
Z54	Health status factors (Ch. XXI)	time_agnostic	245	4900	0.198682	0.781091	0.695918	0.722664	0.115761	0.240264
K75	Gastrointestinal (Ch. XI)	time_agnostic	1662	33240	0.219211	0.781087	0.65465	0.773086	0.131605	0.315383
E249	Endocrine and metabolic (Ch. IV)	time_agnostic	134	2680	0.202121	0.780546	0.660399	0.742353	0.119281	0.28329
I65	Circulatory (Ch. IX)	time_agnostic	2607	42339	0.244638	0.780183	0.666851	0.751674	0.149763	0.282443
I21	Circulatory (Ch. IX)	time_agnostic	13688	90804	0.420736	0.780037	0.70182	0.709976	0.300455	0.478732
I679	Circulatory (Ch. IX)	time_agnostic	3255	65102	0.2149	0.778952	0.651767	0.767434	0.128606	0.268123
K501	Gastrointestinal (Ch. XI)	time_agnostic	710	14200	0.205756	0.778892	0.692254	0.733321	0.120751	0.262691
R739	Abnormal labs (Ch. XVIII)	time_agnostic	1012	20240	0.218963	0.778818	0.639328	0.78006	0.132183	0.253766
Z958	Health status factors (Ch. XXI)	time_agnostic	3963	67989	0.233139	0.778708	0.66831	0.748821	0.141156	0.2818
J81	Respiratory (Ch. X)	time_agnostic	1030	20600	0.218582	0.778501	0.649515	0.772177	0.131455	0.28688
M0739	Musculoskeletal (Ch. XIII)	time_agnostic	397	7940	0.19392	0.778312	0.712959	0.70264	0.112278	0.205814
E53	Endocrine and metabolic (Ch. IV)	time_agnostic	3362	67240	0.216902	0.778161	0.649164	0.771572	0.130148	0.269999
L732	Dermatological (Ch. XII)	time_agnostic	237	4740	0.191802	0.778154	0.68391	0.713526	0.111708	0.205726
Z131	Health status factors (Ch. XXI)	time_agnostic	255	5100	0.202846	0.777956	0.658824	0.744788	0.119827	0.224608
M45X9	Musculoskeletal (Ch. XIII)	time_agnostic	430	8600	0.191468	0.777771	0.668605	0.718911	0.111669	0.258683
J330	Respiratory (Ch. X)	time_agnostic	1447	28940	0.208891	0.777726	0.667947	0.751028	0.123911	0.232078
E538	Endocrine and metabolic (Ch. IV)	time_agnostic	3255	65100	0.216173	0.777	0.645776	0.771978	0.129786	0.269495
G71	Nervous system (Ch. VI)	time_agnostic	249	4980	0.202226	0.776931	0.654776	0.747617	0.119957	0.330229
E29	Endocrine and metabolic (Ch. IV)	time_agnostic	347	6940	0.207792	0.77687	0.664203	0.752691	0.122923	0.268484
J339	Respiratory (Ch. X)	time_agnostic	2310	46200	0.206879	0.776857	0.67316	0.745204	0.122211	0.212075
I342	Circulatory (Ch. IX)	time_agnostic	127	2540	0.204248	0.7768	0.669385	0.743077	0.120501	0.283804
I518	Circulatory (Ch. IX)	time_agnostic	5428	85687	0.248011	0.776772	0.658989	0.753573	0.152759	0.312952
G473	Nervous system (Ch. VI)	time_agnostic	8915	178300	0.211057	0.77638	0.653898	0.760737	0.12581	0.229339
B91	Infectious (Ch. I)	time_agnostic	200	4000	0.211927	0.776306	0.69	0.743289	0.125007	0.287809
Z905	Health status factors (Ch. XXI)	time_agnostic	2465	49300	0.226138	0.776303	0.621298	0.794363	0.138073	0.287691
R64	Abnormal labs (Ch. XVIII)	time_agnostic	245	4900	0.222773	0.776144	0.665306	0.770677	0.133839	0.332397
E612	Endocrine and metabolic (Ch. IV)	time_agnostic	101	2020	0.202819	0.776129	0.688095	0.738666	0.118923	0.244247
G934	Nervous system (Ch. VI)	time_agnostic	353	7060	0.219362	0.775924	0.644447	0.775828	0.13211	0.357565
Z915	Health status factors (Ch. XXI)	time_agnostic	2155	43100	0.204944	0.775852	0.666125	0.746672	0.121182	0.243881
Z955	Health status factors (Ch. XXI)	time_agnostic	10249	66309	0.441334	0.775712	0.627818	0.777515	0.34041	0.461473
E271	Endocrine and metabolic (Ch. IV)	time_agnostic	328	6560	0.214737	0.775691	0.653986	0.765323	0.128558	0.304962
I25	Circulatory (Ch. IX)	time_agnostic	39013	118007	0.610708	0.775672	0.681478	0.728093	0.553222	0.671342
J841	Respiratory (Ch. X)	time_agnostic	3043	60860	0.198641	0.774958	0.686653	0.724683	0.116153	0.210194
E74	Endocrine and metabolic (Ch. IV)	time_agnostic	129	2580	0.218454	0.774883	0.678615	0.763151	0.130523	0.274447
I10	Circulatory (Ch. IX)	time_agnostic	112023	224046	0.703223	0.774838	0.702856	0.703664	0.703469	0.769011
E209	Endocrine and metabolic (Ch. IV)	time_agnostic	127	2540	0.214595	0.774612	0.646308	0.766482	0.128819	0.285187
D469	Neoplasms (Ch. II)	time_agnostic	692	13840	0.223304	0.774391	0.61773	0.791604	0.135893	0.333036
I482	Circulatory (Ch. IX)	time_agnostic	614	12280	0.199448	0.773854	0.671865	0.734571	0.117087	0.259616
I240	Circulatory (Ch. IX)	time_agnostic	396	7920	0.205022	0.773681	0.683149	0.735712	0.120546	0.251572
K852	Gastrointestinal (Ch. XI)	time_agnostic	125	2500	0.209045	0.773549	0.684	0.743579	0.123753	0.259157
M348	Musculoskeletal (Ch. XIII)	time_agnostic	103	2060	0.199978	0.772984	0.693333	0.725851	0.117444	0.287412
I35	Circulatory (Ch. IX)	time_agnostic	6214	86010	0.270224	0.772651	0.654732	0.751936	0.170309	0.322443
K861	Gastrointestinal (Ch. XI)	time_agnostic	892	17840	0.200894	0.772354	0.662554	0.74112	0.118501	0.246324
I748	Circulatory (Ch. IX)	time_agnostic	116	2320	0.198654	0.772311	0.668116	0.72937	0.116533	0.253733
Z952	Health status factors (Ch. XXI)	time_agnostic	1998	39952	0.2081	0.77207	0.648659	0.75884	0.123886	0.255951
I632	Circulatory (Ch. IX)	time_agnostic	279	5580	0.191878	0.771967	0.668734	0.722695	0.11213	0.236438
Z935	Health status factors (Ch. XXI)	time_agnostic	443	8860	0.197689	0.771942	0.662385	0.735418	0.116243	0.261291
I248	Circulatory (Ch. IX)	time_agnostic	799	15980	0.200295	0.771527	0.669548	0.737205	0.117852	0.24641
M30	Musculoskeletal (Ch. XIII)	time_agnostic	159	3180	0.202135	0.771485	0.666129	0.742136	0.11913	0.295278
J960	Respiratory (Ch. X)	time_agnostic	712	14240	0.204133	0.771326	0.672772	0.741721	0.120521	0.246055
M073	Musculoskeletal (Ch. XIII)	time_agnostic	641	12820	0.189091	0.771174	0.689559	0.708473	0.109816	0.199511
Q850	Congenital malformation (Ch. XVII)	time_agnostic	144	2880	0.205476	0.771122	0.663793	0.752738	0.121894	0.343346
Q446	Congenital malformation (Ch. XVII)	time_agnostic	127	2540	0.258396	0.771095	0.613077	0.835675	0.164409	0.452442
E785	Endocrine and metabolic (Ch. IV)	time_agnostic	10312	150808	0.252583	0.770943	0.663208	0.736733	0.156044	0.300898
I51	Circulatory (Ch. IX)	time_agnostic	13405	101154	0.392681	0.77078	0.658001	0.74149	0.279901	0.449222
E291	Endocrine and metabolic (Ch. IV)	time_agnostic	335	6700	0.207736	0.770684	0.649254	0.760801	0.123911	0.250216
J849	Respiratory (Ch. X)	time_agnostic	1175	23500	0.191715	0.770385	0.669362	0.720493	0.111907	0.213208
Q87	Congenital malformation (Ch. XVII)	time_agnostic	198	3960	0.203772	0.770296	0.676795	0.732721	0.119814	0.252078
F319	Psychiatric (Ch. V)	time_agnostic	1460	29200	0.200824	0.770165	0.666096	0.737689	0.118159	0.230132
I251	Circulatory (Ch. IX)	time_agnostic	28136	102444	0.559995	0.769984	0.694999	0.701943	0.468922	0.610527
D46	Neoplasms (Ch. II)	time_agnostic	766	15320	0.217619	0.769869	0.61808	0.786313	0.132311	0.31884
I71	Circulatory (Ch. IX)	time_agnostic	4254	36961	0.348989	0.768926	0.686646	0.709129	0.234185	0.393174
Z851	Health status factors (Ch. XXI)	time_agnostic	1817	36340	0.197674	0.768901	0.673357	0.729036	0.115809	0.210888
J84	Respiratory (Ch. X)	time_agnostic	3636	72720	0.195996	0.768756	0.676017	0.724857	0.114603	0.209511
R160	Abnormal labs (Ch. XVIII)	time_agnostic	469	9380	0.199859	0.768454	0.659941	0.741723	0.117702	0.2637
C341	Neoplasms (Ch. II)	time_agnostic	2851	57020	0.197795	0.768423	0.674685	0.729569	0.11591	0.201044
B449	Infectious (Ch. I)	time_agnostic	165	3300	0.195796	0.76801	0.672727	0.727432	0.114712	0.247566
K754	Gastrointestinal (Ch. XI)	time_agnostic	324	6480	0.229992	0.767977	0.606563	0.805555	0.1416	0.351864
K509	Gastrointestinal (Ch. XI)	time_agnostic	2178	43560	0.202919	0.767878	0.658407	0.745783	0.119923	0.263759
G710	Nervous system (Ch. VI)	time_agnostic	123	2460	0.194563	0.767706	0.6425	0.745197	0.115506	0.355579
R162	Abnormal labs (Ch. XVIII)	time_agnostic	180	3600	0.206887	0.76767	0.644444	0.756579	0.123241	0.344475
Z133	Health status factors (Ch. XXI)	time_agnostic	562	11240	0.175345	0.767042	0.720583	0.658408	0.0997609	0.18315
C959	Neoplasms (Ch. II)	time_agnostic	121	2420	0.219307	0.766997	0.621167	0.789908	0.133573	0.35044
I210	Circulatory (Ch. IX)	time_agnostic	2562	51242	0.196101	0.766927	0.660412	0.732652	0.115107	0.249376
I469	Circulatory (Ch. IX)	time_agnostic	1281	25620	0.213368	0.766678	0.628818	0.775812	0.12844	0.26545
I7000	Circulatory (Ch. IX)	time_agnostic	1063	21260	0.197965	0.766303	0.676404	0.728029	0.115953	0.235027
R609	Abnormal labs (Ch. XVIII)	time_agnostic	1488	29760	0.208418	0.766095	0.651547	0.757375	0.124054	0.255191
I42	Circulatory (Ch. IX)	time_agnostic	2956	59120	0.205394	0.765935	0.638365	0.759294	0.122345	0.280896
N289	Genitourinary (Ch. XIV)	time_agnostic	1152	23040	0.223444	0.765741	0.591585	0.805304	0.13784	0.345866
Z954	Health status factors (Ch. XXI)	time_agnostic	2139	42772	0.2008	0.765427	0.656151	0.743054	0.118495	0.236753
M7909	Musculoskeletal (Ch. XIII)	time_agnostic	625	12500	0.191077	0.76541	0.6712	0.717474	0.111453	0.215145
I700	Circulatory (Ch. IX)	time_agnostic	1073	21460	0.198905	0.765382	0.673838	0.731103	0.116703	0.236397
F310	Psychiatric (Ch. V)	time_agnostic	178	3560	0.192471	0.765255	0.674048	0.720282	0.11236	0.247773
L892	Dermatological (Ch. XII)	time_agnostic	758	15160	0.196948	0.764854	0.653024	0.73882	0.116031	0.21432
J180	Respiratory (Ch. X)	time_agnostic	1935	38700	0.205061	0.764298	0.649612	0.753828	0.121809	0.237259
I080	Circulatory (Ch. IX)	time_agnostic	1981	39620	0.199736	0.764202	0.654979	0.74205	0.117814	0.266172
M350	Musculoskeletal (Ch. XIII)	time_agnostic	1020	20400	0.211212	0.764177	0.614706	0.777915	0.127346	0.295931
R60	Abnormal labs (Ch. XVIII)	time_agnostic	5881	99760	0.232195	0.763611	0.649806	0.752698	0.141374	0.26414
M07	Musculoskeletal (Ch. XIII)	time_agnostic	688	13760	0.189077	0.763343	0.675124	0.710985	0.109864	0.210284
J33	Respiratory (Ch. X)	time_agnostic	4108	82160	0.199106	0.76322	0.665164	0.73633	0.11706	0.203497
D73	Haematological and immune (Ch. III)	time_agnostic	1246	24920	0.217182	0.763003	0.613973	0.78713	0.1319	0.30061
I89	Circulatory (Ch. IX)	time_agnostic	2254	45080	0.215413	0.762987	0.612476	0.785084	0.130666	0.287179
I516	Circulatory (Ch. IX)	time_agnostic	209	4180	0.198264	0.762795	0.667422	0.732937	0.116408	0.228261
E835	Endocrine and metabolic (Ch. IV)	time_agnostic	4194	83880	0.22027	0.762473	0.614327	0.79135	0.134178	0.272787
J42	Respiratory (Ch. X)	time_agnostic	565	11300	0.191108	0.762334	0.663717	0.721705	0.11188	0.216556
I46	Circulatory (Ch. IX)	time_agnostic	2610	52202	0.204476	0.762308	0.62931	0.761776	0.122117	0.265683
I38	Circulatory (Ch. IX)	time_agnostic	952	19040	0.203768	0.761315	0.658101	0.746904	0.12048	0.262365
J991	Respiratory (Ch. X)	time_agnostic	125	2500	0.195297	0.761288	0.656	0.737263	0.115337	0.292927
Z959	Health status factors (Ch. XXI)	time_agnostic	435	8700	0.19242	0.761155	0.627586	0.740351	0.113514	0.222441
C321	Neoplasms (Ch. II)	time_agnostic	113	2260	0.186917	0.760927	0.632806	0.729133	0.110135	0.294276
I05	Circulatory (Ch. IX)	time_agnostic	759	15180	0.201665	0.760917	0.64888	0.749046	0.1194	0.290162
C04	Neoplasms (Ch. II)	time_agnostic	106	2120	0.196232	0.760883	0.66039	0.732127	0.11599	0.282389
R46	Abnormal labs (Ch. XVIII)	time_agnostic	842	16840	0.197828	0.760866	0.657421	0.738279	0.116527	0.220901
N17	Genitourinary (Ch. XIV)	time_agnostic	18537	156992	0.375343	0.760818	0.607002	0.781842	0.271449	0.399723
N179	Genitourinary (Ch. XIV)	time_agnostic	18460	156623	0.37451	0.759862	0.602329	0.784588	0.271944	0.397046
R54	Abnormal labs (Ch. XVIII)	time_agnostic	4669	53226	0.295154	0.759584	0.652069	0.7339	0.190807	0.291715
G822	Nervous system (Ch. VI)	time_agnostic	317	6340	0.195619	0.759432	0.656225	0.734687	0.115024	0.34355
I472	Circulatory (Ch. IX)	time_agnostic	2002	40040	0.199035	0.75934	0.619883	0.757821	0.118648	0.280232
R600	Abnormal labs (Ch. XVIII)	time_agnostic	4643	92865	0.20287	0.759301	0.638598	0.754721	0.120602	0.232762
I672	Circulatory (Ch. IX)	time_agnostic	784	15680	0.191154	0.758988	0.673473	0.717442	0.1113	0.212437
K900	Gastrointestinal (Ch. XI)	time_agnostic	2977	59540	0.190231	0.75881	0.645614	0.729275	0.111546	0.250339
K76	Gastrointestinal (Ch. XI)	time_agnostic	10965	151309	0.255687	0.758376	0.653032	0.729939	0.159064	0.291215
I489	Circulatory (Ch. IX)	time_agnostic	19478	101117	0.47002	0.758286	0.645061	0.738262	0.370056	0.498218
I24	Circulatory (Ch. IX)	time_agnostic	3417	68342	0.195709	0.758203	0.635064	0.743697	0.115686	0.241941
J980	Respiratory (Ch. X)	time_agnostic	595	11900	0.192276	0.757903	0.641176	0.734498	0.113066	0.234323
D696	Haematological and immune (Ch. III)	time_agnostic	3496	69920	0.226397	0.757795	0.584242	0.81116	0.140297	0.276655
F31	Psychiatric (Ch. V)	time_agnostic	1603	32060	0.194414	0.757706	0.645047	0.737023	0.114381	0.208196
G406	Nervous system (Ch. VI)	time_agnostic	297	5940	0.214267	0.757559	0.61791	0.778133	0.129865	0.315124
E87	Endocrine and metabolic (Ch. IV)	time_agnostic	21275	143264	0.412351	0.757287	0.639976	0.744333	0.304036	0.461269
Z95	Health status factors (Ch. XXI)	time_agnostic	25484	58363	0.617234	0.757065	0.548854	0.82279	0.705827	0.724085
I083	Circulatory (Ch. IX)	time_agnostic	2175	43500	0.195627	0.756901	0.643448	0.74029	0.115354	0.24739
M45	Musculoskeletal (Ch. XIII)	time_agnostic	785	15700	0.191894	0.756879	0.661783	0.724673	0.112281	0.229804
M060	Musculoskeletal (Ch. XIII)	time_agnostic	548	10960	0.187905	0.756487	0.665171	0.717105	0.109615	0.242549
I831	Circulatory (Ch. IX)	time_agnostic	1194	23880	0.197429	0.756318	0.613904	0.757691	0.117656	0.256703
D508	Haematological and immune (Ch. III)	time_agnostic	5875	117500	0.204434	0.756087	0.615404	0.768403	0.122608	0.220393
I059	Circulatory (Ch. IX)	time_agnostic	424	8480	0.195166	0.755907	0.641499	0.742926	0.115494	0.296798
Z930	Health status factors (Ch. XXI)	time_agnostic	401	8020	0.190165	0.755885	0.647099	0.727982	0.111375	0.228454
E780	Endocrine and metabolic (Ch. IV)	time_agnostic	57190	201856	0.551196	0.755801	0.704398	0.664102	0.452992	0.589135
M0609	Musculoskeletal (Ch. XIII)	time_agnostic	212	4240	0.190565	0.755577	0.672481	0.715373	0.110729	0.222941
K50	Gastrointestinal (Ch. XI)	time_agnostic	2553	51060	0.197353	0.755545	0.63435	0.747954	0.116897	0.23978
I710	Circulatory (Ch. IX)	time_agnostic	430	8600	0.18612	0.755373	0.667442	0.710649	0.107975	0.22232
R73	Abnormal labs (Ch. XVIII)	time_agnostic	3337	66740	0.178156	0.755368	0.718458	0.665584	0.101664	0.1576
J47	Respiratory (Ch. X)	time_agnostic	5443	108860	0.197687	0.755352	0.62594	0.752338	0.117381	0.243945
I99	Circulatory (Ch. IX)	time_agnostic	319	6380	0.207332	0.755223	0.644023	0.761672	0.123934	0.291827
R99	Abnormal labs (Ch. XVIII)	time_agnostic	181	3620	0.195596	0.755112	0.657282	0.731022	0.115008	0.226686
J189	Respiratory (Ch. X)	time_agnostic	11433	176458	0.245418	0.755069	0.62665	0.758694	0.152587	0.264895
I519	Circulatory (Ch. IX)	time_agnostic	2152	43040	0.194842	0.75501	0.6236	0.748447	0.115442	0.230452
I67	Circulatory (Ch. IX)	time_agnostic	8693	80525	0.33857	0.754954	0.630222	0.746673	0.231448	0.36916
C349	Neoplasms (Ch. II)	time_agnostic	4539	90773	0.19435	0.754591	0.657635	0.730327	0.114035	0.188481
R263	Abnormal labs (Ch. XVIII)	time_agnostic	1620	32400	0.193771	0.754553	0.632407	0.742203	0.114419	0.225133
Z950	Health status factors (Ch. XXI)	time_agnostic	6614	36712	0.443373	0.754473	0.663514	0.708569	0.332856	0.477357
D80	Haematological and immune (Ch. III)	time_agnostic	367	7340	0.201152	0.754395	0.621251	0.758998	0.120037	0.308953
I481	Circulatory (Ch. IX)	time_agnostic	1411	28220	0.183046	0.754322	0.666199	0.70523	0.106088	0.199279
R090	Abnormal labs (Ch. XVIII)	time_agnostic	743	14860	0.188673	0.754253	0.670288	0.713607	0.10979	0.194861
D86	Haematological and immune (Ch. III)	time_agnostic	995	19900	0.19313	0.754177	0.623116	0.746945	0.114298	0.255719
I214	Circulatory (Ch. IX)	time_agnostic	4447	88942	0.189969	0.754005	0.638291	0.732416	0.11164	0.233485
D69	Haematological and immune (Ch. III)	time_agnostic	4482	89640	0.222377	0.75362	0.572403	0.811744	0.138036	0.271084
E86	Endocrine and metabolic (Ch. IV)	time_agnostic	9866	135254	0.269258	0.753528	0.60592	0.772351	0.173283	0.322751
I460	Circulatory (Ch. IX)	time_agnostic	1732	34640	0.193068	0.753493	0.625298	0.743224	0.114095	0.249355
I442	Circulatory (Ch. IX)	time_agnostic	1905	37271	0.193135	0.753445	0.630446	0.736739	0.114064	0.255003
I678	Circulatory (Ch. IX)	time_agnostic	4729	70021	0.239076	0.753325	0.643372	0.730112	0.146907	0.276219
E78	Endocrine and metabolic (Ch. IV)	time_agnostic	62336	208021	0.559144	0.753276	0.598875	0.767282	0.524074	0.602761
I212	Circulatory (Ch. IX)	time_agnostic	433	8660	0.181139	0.753022	0.64325	0.710344	0.10546	0.22629
I208	Circulatory (Ch. IX)	time_agnostic	2864	57282	0.196067	0.752998	0.625878	0.75022	0.116305	0.224188
Z852	Health status factors (Ch. XXI)	time_agnostic	639	12780	0.190791	0.752916	0.665145	0.720493	0.111311	0.228751
E83	Endocrine and metabolic (Ch. IV)	time_agnostic	8227	150193	0.22245	0.752846	0.600706	0.779648	0.136492	0.257281
D869	Haematological and immune (Ch. III)	time_agnostic	712	14240	0.19141	0.752533	0.645331	0.730965	0.112338	0.254898
I639	Circulatory (Ch. IX)	time_agnostic	4646	88296	0.201219	0.752365	0.631727	0.742427	0.119795	0.238235
E789	Endocrine and metabolic (Ch. IV)	time_agnostic	889	17780	0.19923	0.752355	0.608011	0.760613	0.118783	0.237633
I447	Circulatory (Ch. IX)	time_agnostic	4373	86195	0.193922	0.752139	0.631943	0.739844	0.114542	0.240109
E870	Endocrine and metabolic (Ch. IV)	time_agnostic	1469	29380	0.201956	0.752132	0.617425	0.763695	0.120833	0.257871
L93	Dermatological (Ch. XII)	time_agnostic	282	5640	0.182586	0.75206	0.650877	0.712676	0.1061	0.247356
I352	Circulatory (Ch. IX)	time_agnostic	880	17600	0.186289	0.751966	0.641477	0.724522	0.108993	0.236282
M790	Musculoskeletal (Ch. XIII)	time_agnostic	810	16200	0.183987	0.751951	0.669136	0.70627	0.106735	0.199289
Z223	Health status factors (Ch. XXI)	time_agnostic	2310	46200	0.196195	0.751447	0.625541	0.749624	0.116355	0.236054
M064	Musculoskeletal (Ch. XIII)	time_agnostic	163	3260	0.194165	0.751137	0.647727	0.732964	0.114213	0.252026
K551	Gastrointestinal (Ch. XI)	time_agnostic	177	3540	0.186913	0.750851	0.650159	0.719451	0.108827	0.232142
I951	Circulatory (Ch. IX)	time_agnostic	5138	79791	0.238432	0.750792	0.620571	0.75293	0.147535	0.281287
M7979	Musculoskeletal (Ch. XIII)	time_agnostic	886	17720	0.181165	0.75067	0.681683	0.693002	0.104577	0.178701
R296	Abnormal labs (Ch. XVIII)	time_agnostic	11411	80879	0.389849	0.750516	0.64876	0.724341	0.278761	0.394889
G47	Nervous system (Ch. VI)	time_agnostic	10392	207840	0.19757	0.750286	0.616147	0.756607	0.117665	0.202945
I48	Circulatory (Ch. IX)	time_agnostic	22088	105143	0.474921	0.74976	0.678898	0.68634	0.365272	0.507181
I87	Circulatory (Ch. IX)	time_agnostic	1390	27800	0.204461	0.749737	0.608993	0.771166	0.122934	0.271962
R730	Abnormal labs (Ch. XVIII)	time_agnostic	2356	47120	0.169328	0.749734	0.74045	0.630875	0.0955941	0.134415
G408	Nervous system (Ch. VI)	time_agnostic	169	3380	0.179517	0.749645	0.624153	0.7166	0.104693	0.245561
M7970	Musculoskeletal (Ch. XIII)	time_agnostic	188	3760	0.179334	0.749357	0.709815	0.674964	0.102884	0.168306
N280	Genitourinary (Ch. XIV)	time_agnostic	251	5020	0.187416	0.749261	0.649216	0.722266	0.109555	0.254678
I071	Circulatory (Ch. IX)	time_agnostic	1396	27920	0.191791	0.749141	0.631436	0.738915	0.112975	0.249935
I440	Circulatory (Ch. IX)	time_agnostic	4125	39581	0.320181	0.749109	0.638909	0.726167	0.21339	0.355101
I44	Circulatory (Ch. IX)	time_agnostic	11577	52563	0.480054	0.749012	0.695386	0.66136	0.366612	0.532045
I81	Circulatory (Ch. IX)	time_agnostic	418	8360	0.192133	0.748991	0.624426	0.74068	0.113578	0.312844
M34	Musculoskeletal (Ch. XIII)	time_agnostic	312	6240	0.189406	0.74896	0.657143	0.71854	0.110687	0.236092
H58	Ophthalmic (Ch. VII)	time_agnostic	204	4080	0.239364	0.748862	0.542012	0.8412	0.153803	0.302275
I63	Circulatory (Ch. IX)	time_agnostic	7266	91417	0.261251	0.748428	0.654351	0.710259	0.163272	0.293639
I08	Circulatory (Ch. IX)	time_agnostic	6572	82686	0.262873	0.748376	0.644248	0.718619	0.16516	0.315311
M45X0	Musculoskeletal (Ch. XIII)	time_agnostic	104	2080	0.189733	0.748182	0.65881	0.724192	0.110825	0.240297
I052	Circulatory (Ch. IX)	time_agnostic	113	2260	0.181396	0.747891	0.664032	0.704717	0.105379	0.247344
L899	Dermatological (Ch. XII)	time_agnostic	1251	25020	0.19614	0.747854	0.639108	0.741975	0.115727	0.196684
F400	Psychiatric (Ch. V)	time_agnostic	124	2480	0.179756	0.747846	0.660667	0.702259	0.104188	0.185696
C931	Neoplasms (Ch. II)	time_agnostic	115	2300	0.192176	0.747816	0.621739	0.748284	0.114538	0.346253
I07	Circulatory (Ch. IX)	time_agnostic	1423	28460	0.193092	0.747777	0.627205	0.745589	0.11427	0.247217
D619	Haematological and immune (Ch. III)	time_agnostic	1170	23400	0.203951	0.747254	0.600427	0.774674	0.122876	0.287676
J95	Respiratory (Ch. X)	time_agnostic	733	14660	0.182824	0.747186	0.637844	0.718533	0.106803	0.212466
Z953	Health status factors (Ch. XXI)	time_agnostic	868	17360	0.186716	0.746957	0.653249	0.71844	0.108941	0.182782
J9690	Respiratory (Ch. X)	time_agnostic	2737	54740	0.189047	0.746823	0.639566	0.729891	0.11094	0.195063
B17	Infectious (Ch. I)	time_agnostic	239	4780	0.186963	0.746558	0.617199	0.737946	0.110278	0.2976
D59	Haematological and immune (Ch. III)	time_agnostic	291	5820	0.20198	0.746517	0.62066	0.760624	0.120469	0.320871
E788	Endocrine and metabolic (Ch. IV)	time_agnostic	365	7300	0.187028	0.746092	0.60411	0.745205	0.110698	0.259661
M313	Musculoskeletal (Ch. XIII)	time_agnostic	207	4140	0.191502	0.746037	0.62561	0.744595	0.113171	0.312881
I650	Circulatory (Ch. IX)	time_agnostic	121	2420	0.175267	0.745947	0.6775	0.680292	0.100746	0.185265
B964	Infectious (Ch. I)	time_agnostic	799	15980	0.188626	0.745882	0.626993	0.737435	0.111171	0.194547
C34	Neoplasms (Ch. II)	time_agnostic	5536	110713	0.187348	0.745684	0.642882	0.725734	0.109638	0.179683
M0600	Musculoskeletal (Ch. XIII)	time_agnostic	320	6400	0.182804	0.745408	0.651563	0.712089	0.106464	0.224839
M170	Musculoskeletal (Ch. XIII)	time_agnostic	1600	32000	0.185194	0.745125	0.667187	0.709013	0.107506	0.160287
M797	Musculoskeletal (Ch. XIII)	time_agnostic	1047	20940	0.180061	0.745116	0.674798	0.693686	0.103961	0.168052
I249	Circulatory (Ch. IX)	time_agnostic	2620	52400	0.19051	0.744947	0.612595	0.746967	0.11284	0.23086
E23	Endocrine and metabolic (Ch. IV)	time_agnostic	705	14100	0.193004	0.744867	0.605674	0.753826	0.114795	0.213824
C340	Neoplasms (Ch. II)	time_agnostic	404	8080	0.17647	0.744834	0.673272	0.686945	0.101555	0.181205
R26	Abnormal labs (Ch. XVIII)	time_agnostic	11100	91574	0.36146	0.744758	0.61027	0.757158	0.256861	0.361116
I28	Circulatory (Ch. IX)	time_agnostic	131	2620	0.187115	0.744596	0.682764	0.706305	0.108407	0.182048
R944	Abnormal labs (Ch. XVIII)	time_agnostic	393	7860	0.205457	0.744441	0.624619	0.764965	0.123141	0.296577
L893	Dermatological (Ch. XII)	time_agnostic	326	6520	0.183704	0.744037	0.63958	0.720292	0.107191	0.206679
E55	Endocrine and metabolic (Ch. IV)	time_agnostic	4903	98060	0.186752	0.743934	0.62115	0.735441	0.109898	0.209093
R268	Abnormal labs (Ch. XVIII)	time_agnostic	9146	89498	0.316891	0.743914	0.629839	0.732626	0.211537	0.32461
L930	Dermatological (Ch. XII)	time_agnostic	234	4680	0.181763	0.743693	0.656013	0.707491	0.105563	0.239525
E559	Endocrine and metabolic (Ch. IV)	time_agnostic	4897	97940	0.187167	0.743665	0.621297	0.734488	0.110171	0.20973
Z509	Health status factors (Ch. XXI)	time_agnostic	1124	22480	0.189522	0.743378	0.631669	0.734103	0.111501	0.214897
D721	Haematological and immune (Ch. III)	time_agnostic	210	4200	0.190161	0.743335	0.635714	0.735464	0.11177	0.214976
R262	Abnormal labs (Ch. XVIII)	time_agnostic	1047	20940	0.189001	0.743319	0.627968	0.734982	0.111294	0.180246
E871	Endocrine and metabolic (Ch. IV)	time_agnostic	8852	117537	0.262889	0.743205	0.607038	0.754483	0.167717	0.287222
Z518	Health status factors (Ch. XXI)	time_agnostic	2751	55012	0.190572	0.743201	0.612319	0.746752	0.112938	0.225737
L89	Dermatological (Ch. XII)	time_agnostic	4725	94500	0.187963	0.74278	0.623175	0.736113	0.110675	0.184642
G909	Nervous system (Ch. VI)	time_agnostic	123	2460	0.184531	0.742566	0.609333	0.736403	0.108861	0.248166
I453	Circulatory (Ch. IX)	time_agnostic	373	7460	0.185777	0.742545	0.636739	0.725344	0.108919	0.215605
Q60	Congenital malformation (Ch. XVII)	time_agnostic	272	5440	0.183699	0.742516	0.643165	0.720103	0.107308	0.241346
F312	Psychiatric (Ch. V)	time_agnostic	150	3000	0.174126	0.742123	0.65	0.696667	0.100752	0.20691
E878	Endocrine and metabolic (Ch. IV)	time_agnostic	681	13620	0.183326	0.742026	0.614518	0.730929	0.107706	0.2136
I253	Circulatory (Ch. IX)	time_agnostic	211	4220	0.190374	0.741971	0.618937	0.743703	0.112344	0.239359
D47	Neoplasms (Ch. II)	time_agnostic	2300	46000	0.219466	0.741898	0.541522	0.821876	0.137605	0.297886
I452	Circulatory (Ch. IX)	time_agnostic	426	8520	0.185035	0.741835	0.637141	0.724118	0.108144	0.19627
D51	Haematological and immune (Ch. III)	time_agnostic	1717	34340	0.18504	0.741736	0.630751	0.727064	0.108455	0.201576
E88	Endocrine and metabolic (Ch. IV)	time_agnostic	1263	25260	0.200019	0.7417	0.587101	0.774242	0.120536	0.242782
K42	Gastrointestinal (Ch. XI)	time_agnostic	6134	100344	0.207588	0.741581	0.651778	0.69896	0.123483	0.194675
D61	Haematological and immune (Ch. III)	time_agnostic	1272	25440	0.201444	0.741539	0.591159	0.776212	0.121567	0.279268
H588	Ophthalmic (Ch. VII)	time_agnostic	200	4000	0.216461	0.741536	0.57	0.807632	0.133993	0.303066
B953	Infectious (Ch. I)	time_agnostic	257	5140	0.177684	0.741122	0.638084	0.711244	0.103285	0.213634
J459	Respiratory (Ch. X)	time_agnostic	38273	304736	0.351186	0.740909	0.647349	0.706984	0.240868	0.340236
Q600	Congenital malformation (Ch. XVII)	time_agnostic	233	4660	0.175826	0.740665	0.62234	0.710189	0.102025	0.25492
B25	Infectious (Ch. I)	time_agnostic	208	4160	0.189785	0.740541	0.60302	0.750634	0.112503	0.306914
A410	Infectious (Ch. I)	time_agnostic	602	12040	0.189799	0.740217	0.620461	0.74012	0.112075	0.215729
L891	Dermatological (Ch. XII)	time_agnostic	2547	50940	0.187763	0.740182	0.631522	0.73212	0.11032	0.18486
E876	Endocrine and metabolic (Ch. IV)	time_agnostic	6905	135796	0.187654	0.740147	0.620348	0.732569	0.110547	0.209851
I952	Circulatory (Ch. IX)	time_agnostic	627	12540	0.185782	0.740133	0.6348	0.725931	0.108813	0.225866
G409	Nervous system (Ch. VI)	time_agnostic	5438	108760	0.194541	0.740016	0.584588	0.766865	0.116655	0.2907
B371	Infectious (Ch. I)	time_agnostic	107	2140	0.169978	0.739959	0.639827	0.693552	0.0980199	0.159659
J45	Respiratory (Ch. X)	time_agnostic	38805	306189	0.351274	0.739684	0.651192	0.701542	0.240534	0.340063
R688	Abnormal labs (Ch. XVIII)	time_agnostic	2539	50780	0.194732	0.739599	0.605748	0.756836	0.11598	0.204751
Z450	Health status factors (Ch. XXI)	time_agnostic	1644	32880	0.188348	0.739443	0.604323	0.746527	0.111557	0.234671
R062	Abnormal labs (Ch. XVIII)	time_agnostic	580	11600	0.17429	0.739221	0.660345	0.690563	0.100507	0.164195
M349	Musculoskeletal (Ch. XIII)	time_agnostic	258	5160	0.185957	0.739174	0.635671	0.721753	0.10885	0.219059
I719	Circulatory (Ch. IX)	time_agnostic	821	16420	0.179442	0.73885	0.635769	0.710623	0.104267	0.209776
E880	Endocrine and metabolic (Ch. IV)	time_agnostic	952	19040	0.204193	0.738621	0.57035	0.788286	0.124285	0.235705
K90	Gastrointestinal (Ch. XI)	time_agnostic	3541	70820	0.179729	0.738607	0.621007	0.721555	0.105032	0.22338
Z903	Health status factors (Ch. XXI)	time_agnostic	753	15060	0.185721	0.738576	0.628773	0.730588	0.109028	0.202557
I421	Circulatory (Ch. IX)	time_agnostic	305	6100	0.180024	0.738563	0.62459	0.719845	0.10515	0.237164
D510	Haematological and immune (Ch. III)	time_agnostic	1405	28100	0.186163	0.738487	0.614591	0.73761	0.109721	0.199413
Z857	Health status factors (Ch. XXI)	time_agnostic	2539	50780	0.195115	0.738474	0.59275	0.763345	0.116726	0.260337
D35	Neoplasms (Ch. II)	time_agnostic	1964	39280	0.193781	0.738368	0.569766	0.773864	0.116696	0.274739
B259	Infectious (Ch. I)	time_agnostic	168	3360	0.185711	0.737977	0.616221	0.738732	0.109649	0.286458
F339	Psychiatric (Ch. V)	time_agnostic	645	12900	0.172875	0.737333	0.646512	0.69339	0.0998297	0.185564
E27	Endocrine and metabolic (Ch. IV)	time_agnostic	1377	27540	0.186626	0.737328	0.618001	0.73667	0.109889	0.226429
R68	Abnormal labs (Ch. XVIII)	time_agnostic	2897	57945	0.196787	0.737298	0.598897	0.763915	0.117875	0.205178
C830	Neoplasms (Ch. II)	time_agnostic	443	8860	0.194829	0.737272	0.585687	0.770881	0.117377	0.30653
I446	Circulatory (Ch. IX)	time_agnostic	152	3040	0.189147	0.737268	0.621505	0.742549	0.111984	0.231181
Z948	Health status factors (Ch. XXI)	time_agnostic	782	15640	0.198008	0.736852	0.578058	0.777056	0.119293	0.31456
Z043	Health status factors (Ch. XXI)	time_agnostic	862	17240	0.173771	0.736768	0.635136	0.70262	0.100659	0.19052
I723	Circulatory (Ch. IX)	time_agnostic	312	6240	0.176043	0.736684	0.63935	0.706394	0.102124	0.207235
I95	Circulatory (Ch. IX)	time_agnostic	15258	103938	0.387188	0.736555	0.625213	0.72416	0.280433	0.421438
C22	Neoplasms (Ch. II)	time_agnostic	1157	23140	0.210902	0.736475	0.522026	0.819474	0.132205	0.285375
C88	Neoplasms (Ch. II)	time_agnostic	298	5960	0.180279	0.736323	0.598785	0.73428	0.106101	0.283594
I351	Circulatory (Ch. IX)	time_agnostic	2045	40900	0.183164	0.736162	0.62445	0.726856	0.107351	0.218211
J181	Respiratory (Ch. X)	time_agnostic	14469	189189	0.258984	0.735901	0.612965	0.741595	0.164251	0.273443
I081	Circulatory (Ch. IX)	time_agnostic	3191	63822	0.186462	0.735684	0.60184	0.744776	0.110377	0.231139
K769	Gastrointestinal (Ch. XI)	time_agnostic	1892	37840	0.197655	0.735484	0.564224	0.781991	0.119696	0.282061
R092	Abnormal labs (Ch. XVIII)	time_agnostic	317	6340	0.180706	0.735119	0.646751	0.709198	0.104864	0.199633
I422	Circulatory (Ch. IX)	time_agnostic	436	8720	0.179927	0.735025	0.631897	0.715174	0.104988	0.205845
C32	Neoplasms (Ch. II)	time_agnostic	476	9520	0.177955	0.735004	0.654375	0.700466	0.102986	0.217151
D892	Haematological and immune (Ch. III)	time_agnostic	406	8120	0.192753	0.734946	0.591072	0.759268	0.115417	0.255969
D591	Haematological and immune (Ch. III)	time_agnostic	205	4100	0.198901	0.734866	0.614634	0.756483	0.118371	0.311323
B965	Infectious (Ch. I)	time_agnostic	1995	39900	0.185337	0.734753	0.611529	0.738135	0.109307	0.208104
J22	Respiratory (Ch. X)	time_agnostic	14823	192205	0.252478	0.73466	0.630439	0.718793	0.157857	0.253477
R522	Abnormal labs (Ch. XVIII)	time_agnostic	863	17260	0.174448	0.734658	0.640264	0.700433	0.101049	0.180949
J958	Respiratory (Ch. X)	time_agnostic	500	10000	0.174763	0.734472	0.628	0.710895	0.101874	0.20883
E61	Endocrine and metabolic (Ch. IV)	time_agnostic	1106	22120	0.185987	0.734441	0.589059	0.751737	0.110404	0.231183
D50	Haematological and immune (Ch. III)	time_agnostic	19404	251917	0.260101	0.734413	0.595006	0.751281	0.166474	0.26167
J950	Respiratory (Ch. X)	time_agnostic	178	3560	0.181895	0.734293	0.649524	0.71186	0.105765	0.229714
R601	Abnormal labs (Ch. XVIII)	time_agnostic	198	3960	0.184027	0.734244	0.641603	0.715304	0.107517	0.1892
K265	Gastrointestinal (Ch. XI)	time_agnostic	192	3840	0.169104	0.734145	0.636032	0.688048	0.0973763	0.172064
I082	Circulatory (Ch. IX)	time_agnostic	536	10720	0.184782	0.734088	0.624074	0.729232	0.108409	0.21804
I36	Circulatory (Ch. IX)	time_agnostic	591	11820	0.178177	0.734038	0.627745	0.714311	0.1038	0.220288
I361	Circulatory (Ch. IX)	time_agnostic	569	11380	0.180572	0.734014	0.614291	0.727502	0.106127	0.222335
I490	Circulatory (Ch. IX)	time_agnostic	827	16540	0.176324	0.73384	0.624611	0.711194	0.102683	0.226186
I778	Circulatory (Ch. IX)	time_agnostic	317	6340	0.180386	0.73373	0.660714	0.70181	0.104473	0.2207
D509	Haematological and immune (Ch. III)	time_agnostic	15177	242877	0.227001	0.733579	0.578177	0.765542	0.14125	0.22761
G80	Nervous system (Ch. VI)	time_agnostic	208	4160	0.172891	0.733463	0.668002	0.693573	0.0993424	0.227323
K429	Gastrointestinal (Ch. XI)	time_agnostic	5810	99346	0.193814	0.733442	0.657659	0.681235	0.11367	0.176738
R29	Abnormal labs (Ch. XVIII)	time_agnostic	14449	91735	0.409725	0.733294	0.586303	0.761859	0.314957	0.399268
G403	Nervous system (Ch. VI)	time_agnostic	758	15160	0.183482	0.733254	0.600205	0.741077	0.108272	0.272747
I959	Circulatory (Ch. IX)	time_agnostic	10370	108288	0.306741	0.73324	0.571456	0.771569	0.209552	0.331618
Z034	Health status factors (Ch. XXI)	time_agnostic	3068	61360	0.177645	0.73321	0.633142	0.710518	0.103357	0.173598
K823	Gastrointestinal (Ch. XI)	time_agnostic	109	2180	0.158214	0.733198	0.679437	0.635922	0.089473	0.162352
D519	Haematological and immune (Ch. III)	time_agnostic	348	6960	0.180631	0.733159	0.642277	0.712189	0.105115	0.19064
L890	Dermatological (Ch. XII)	time_agnostic	831	16620	0.178969	0.733109	0.638937	0.712427	0.104079	0.168092
K920	Gastrointestinal (Ch. XI)	time_agnostic	3402	68040	0.182905	0.733031	0.608022	0.734684	0.107667	0.204052
L405	Dermatological (Ch. XII)	time_agnostic	1342	26840	0.173497	0.732945	0.64455	0.695035	0.100197	0.168081
C93	Neoplasms (Ch. II)	time_agnostic	134	2680	0.174042	0.732677	0.607977	0.718982	0.101936	0.303971
R042	Abnormal labs (Ch. XVIII)	time_agnostic	3319	66380	0.179288	0.732627	0.627292	0.716513	0.104596	0.184792
Z932	Health status factors (Ch. XXI)	time_agnostic	2143	42860	0.185314	0.732582	0.608711	0.73893	0.109347	0.220159
K720	Gastrointestinal (Ch. XI)	time_agnostic	247	4940	0.177498	0.732548	0.63351	0.708504	0.103242	0.225084
I358	Circulatory (Ch. IX)	time_agnostic	460	9200	0.170644	0.732522	0.632609	0.69714	0.0987207	0.181571
M7227	Musculoskeletal (Ch. XIII)	time_agnostic	145	2900	0.170267	0.732411	0.7	0.656624	0.097021	0.149137
K800	Gastrointestinal (Ch. XI)	time_agnostic	3137	62740	0.163415	0.732394	0.70004	0.638902	0.0925086	0.134949
R093	Abnormal labs (Ch. XVIII)	time_agnostic	205	4100	0.179628	0.731952	0.685366	0.68742	0.103046	0.171724
E539	Endocrine and metabolic (Ch. IV)	time_agnostic	173	3460	0.171219	0.731858	0.638571	0.693639	0.0989563	0.204148
N202	Genitourinary (Ch. XIV)	time_agnostic	682	13640	0.174055	0.731128	0.655485	0.689882	0.100299	0.151815
I451	Circulatory (Ch. IX)	time_agnostic	5384	45475	0.343786	0.730918	0.573271	0.763126	0.245302	0.35635
B374	Infectious (Ch. I)	time_agnostic	194	3880	0.184218	0.730758	0.626316	0.727336	0.108159	0.224039
I312	Circulatory (Ch. IX)	time_agnostic	193	3860	0.166139	0.730621	0.679217	0.653263	0.0943348	0.144815
C902	Neoplasms (Ch. II)	time_agnostic	108	2160	0.173838	0.730561	0.617965	0.7064	0.101629	0.247771
C921	Neoplasms (Ch. II)	time_agnostic	270	5400	0.181678	0.730447	0.6	0.737427	0.107041	0.29775
I088	Circulatory (Ch. IX)	time_agnostic	453	9060	0.169275	0.730445	0.640098	0.691008	0.0977706	0.188352
E611	Endocrine and metabolic (Ch. IV)	time_agnostic	996	19920	0.182029	0.730123	0.589829	0.74247	0.107574	0.222641
I72	Circulatory (Ch. IX)	time_agnostic	1261	25220	0.175593	0.729889	0.627693	0.709003	0.10206	0.199275
I313	Circulatory (Ch. IX)	time_agnostic	2051	41020	0.180257	0.729301	0.598973	0.734943	0.106144	0.219618
D89	Haematological and immune (Ch. III)	time_agnostic	618	12360	0.189189	0.729293	0.606852	0.747785	0.112053	0.252636
I495	Circulatory (Ch. IX)	time_agnostic	1303	26060	0.173787	0.729168	0.622411	0.707315	0.10104	0.195001
I638	Circulatory (Ch. IX)	time_agnostic	596	11920	0.174419	0.729077	0.622458	0.708847	0.101442	0.199065
B369	Infectious (Ch. I)	time_agnostic	131	2620	0.186846	0.729047	0.652991	0.718353	0.109128	0.183076
R845	Abnormal labs (Ch. XVIII)	time_agnostic	247	4940	0.176554	0.728821	0.631429	0.710634	0.102986	0.194002
Z032	Health status factors (Ch. XXI)	time_agnostic	100	2000	0.178775	0.728434	0.66	0.695	0.103521	0.201588
U801	Codes for special purposes (Ch. XXII)	time_agnostic	472	9440	0.179108	0.728304	0.622934	0.718499	0.104604	0.181518
K830	Gastrointestinal (Ch. XI)	time_agnostic	1619	32380	0.178409	0.7282	0.604694	0.729202	0.104706	0.215809
E222	Endocrine and metabolic (Ch. IV)	time_agnostic	606	12120	0.170371	0.728104	0.641085	0.690898	0.0982928	0.18414
G809	Nervous system (Ch. VI)	time_agnostic	172	3440	0.169105	0.727759	0.655882	0.678696	0.0970389	0.23437
I635	Circulatory (Ch. IX)	time_agnostic	1968	39360	0.178222	0.72754	0.620425	0.717466	0.104063	0.180724
K802	Gastrointestinal (Ch. XI)	time_agnostic	13323	143736	0.265898	0.727479	0.692112	0.640607	0.164519	0.233827
I45	Circulatory (Ch. IX)	time_agnostic	7002	47722	0.372449	0.727412	0.631606	0.696206	0.263938	0.399544
C343	Neoplasms (Ch. II)	time_agnostic	1719	34380	0.172803	0.727253	0.633804	0.699902	0.0999904	0.156866
J91	Respiratory (Ch. X)	time_agnostic	491	9820	0.175295	0.726946	0.643527	0.699002	0.101485	0.172739
R945	Abnormal labs (Ch. XVIII)	time_agnostic	8306	125443	0.222153	0.726479	0.605946	0.727153	0.136043	0.230207
M171	Musculoskeletal (Ch. XIII)	time_agnostic	6435	128700	0.167515	0.726475	0.656799	0.674375	0.0960233	0.142043
R410	Abnormal labs (Ch. XVIII)	time_agnostic	6426	90289	0.239134	0.726403	0.589791	0.743945	0.150089	0.249898
E278	Endocrine and metabolic (Ch. IV)	time_agnostic	300	6000	0.177944	0.726382	0.626667	0.717281	0.103784	0.1773
Z936	Health status factors (Ch. XXI)	time_agnostic	1092	21840	0.18372	0.726153	0.611767	0.73489	0.108108	0.212205
Z966	Health status factors (Ch. XXI)	time_agnostic	26809	81957	0.564925	0.726122	0.676004	0.651674	0.485481	0.573887
K279	Gastrointestinal (Ch. XI)	time_agnostic	618	12360	0.166382	0.725863	0.665021	0.666028	0.0949608	0.144411
E232	Endocrine and metabolic (Ch. IV)	time_agnostic	142	2840	0.172232	0.725759	0.647783	0.691819	0.0993496	0.179196
B956	Infectious (Ch. I)	time_agnostic	4191	83820	0.189569	0.725629	0.584583	0.758555	0.113114	0.18781
N181	Genitourinary (Ch. XIV)	time_agnostic	196	3920	0.174118	0.725574	0.598974	0.721535	0.101595	0.188216
K863	Gastrointestinal (Ch. XI)	time_agnostic	257	5140	0.159413	0.725439	0.634389	0.668443	0.0914856	0.157072
I26	Circulatory (Ch. IX)	time_agnostic	8224	106943	0.242781	0.725408	0.628041	0.704606	0.150481	0.242924
E282	Endocrine and metabolic (Ch. IV)	time_agnostic	335	6700	0.189594	0.725385	0.58806	0.752946	0.112778	0.234769
I802	Circulatory (Ch. IX)	time_agnostic	5232	104642	0.174578	0.725375	0.609425	0.717528	0.101916	0.188423
E279	Endocrine and metabolic (Ch. IV)	time_agnostic	322	6440	0.171802	0.725249	0.622788	0.706765	0.10014	0.201214
K914	Gastrointestinal (Ch. XI)	time_agnostic	1029	20580	0.178254	0.725004	0.622467	0.718301	0.103962	0.19064
J40	Respiratory (Ch. X)	time_agnostic	1138	22760	0.175734	0.72469	0.640167	0.703566	0.101778	0.17096
G402	Nervous system (Ch. VI)	time_agnostic	474	9480	0.178306	0.72458	0.581232	0.73934	0.10517	0.319141
M1999	Musculoskeletal (Ch. XIII)	time_agnostic	7011	140221	0.1726	0.724507	0.62217	0.706167	0.100166	0.158846
I269	Circulatory (Ch. IX)	time_agnostic	8066	106675	0.240438	0.724471	0.618027	0.711928	0.14936	0.241217
E28	Endocrine and metabolic (Ch. IV)	time_agnostic	404	8080	0.195347	0.724454	0.556929	0.77801	0.118341	0.219442
C95	Neoplasms (Ch. II)	time_agnostic	176	3520	0.211067	0.724208	0.545317	0.810853	0.13074	0.34297
N04	Genitourinary (Ch. XIV)	time_agnostic	351	7020	0.198193	0.724205	0.562636	0.787453	0.120628	0.368485
Z508	Health status factors (Ch. XXI)	time_agnostic	1242	24840	0.175374	0.724129	0.612723	0.716735	0.102408	0.169794
R000	Abnormal labs (Ch. XVIII)	time_agnostic	5670	113405	0.17478	0.724085	0.610847	0.716601	0.102006	0.177537
A409	Infectious (Ch. I)	time_agnostic	136	2720	0.176999	0.72396	0.62619	0.712463	0.102957	0.198108
Z960	Health status factors (Ch. XXI)	time_agnostic	4798	36209	0.346241	0.723713	0.628594	0.694088	0.238935	0.354708
K912	Gastrointestinal (Ch. XI)	time_agnostic	110	2200	0.164655	0.723662	0.645455	0.679665	0.0943563	0.186284
G40	Nervous system (Ch. VI)	time_agnostic	5992	119840	0.192654	0.723626	0.546646	0.782811	0.116919	0.260754
R931	Abnormal labs (Ch. XVIII)	time_agnostic	845	16900	0.171588	0.723584	0.608284	0.712364	0.0999644	0.177536
R91	Abnormal labs (Ch. XVIII)	time_agnostic	5703	104088	0.195343	0.723541	0.597843	0.738461	0.116806	0.194661
K805	Gastrointestinal (Ch. XI)	time_agnostic	4223	84460	0.164174	0.72346	0.65925	0.664076	0.0937435	0.144874
I340	Circulatory (Ch. IX)	time_agnostic	5387	86821	0.213646	0.723444	0.582141	0.743473	0.130772	0.240704
I776	Circulatory (Ch. IX)	time_agnostic	607	12140	0.172718	0.723236	0.593978	0.723446	0.101177	0.227586
K632	Gastrointestinal (Ch. XI)	time_agnostic	460	9200	0.184885	0.723132	0.607609	0.737357	0.109064	0.201356
E784	Endocrine and metabolic (Ch. IV)	time_agnostic	145	2900	0.172626	0.722999	0.658621	0.684574	0.0992721	0.171553
K80	Gastrointestinal (Ch. XI)	time_agnostic	22248	156672	0.354414	0.722667	0.684466	0.639789	0.239198	0.312688
R570	Abnormal labs (Ch. XVIII)	time_agnostic	362	7240	0.166712	0.72263	0.638299	0.683558	0.0958972	0.172409
N319	Genitourinary (Ch. XIV)	time_agnostic	995	19900	0.165869	0.72255	0.625126	0.686908	0.095598	0.179415
D849	Haematological and immune (Ch. III)	time_agnostic	109	2180	0.173856	0.722451	0.59632	0.723822	0.102027	0.244067
F33	Psychiatric (Ch. V)	time_agnostic	1077	21540	0.171635	0.722439	0.621652	0.705518	0.0995813	0.178989
Z515	Health status factors (Ch. XXI)	time_agnostic	11201	74885	0.369214	0.722318	0.641638	0.67809	0.259157	0.388028
E22	Endocrine and metabolic (Ch. IV)	time_agnostic	822	16440	0.170533	0.722121	0.617986	0.702011	0.0988444	0.193258
Z136	Health status factors (Ch. XXI)	time_agnostic	2698	53960	0.165749	0.721958	0.6427	0.678514	0.0951491	0.153149
M722	Musculoskeletal (Ch. XIII)	time_agnostic	157	3140	0.169762	0.721823	0.681653	0.668972	0.0971834	0.146059
I459	Circulatory (Ch. IX)	time_agnostic	446	8920	0.171912	0.721575	0.616542	0.706867	0.0997439	0.194955
D649	Haematological and immune (Ch. III)	time_agnostic	24526	247838	0.301965	0.721517	0.568336	0.758916	0.205638	0.294104
D64	Haematological and immune (Ch. III)	time_agnostic	24597	247792	0.301856	0.721495	0.56944	0.757443	0.205363	0.294062
D84	Haematological and immune (Ch. III)	time_agnostic	164	3280	0.174905	0.721481	0.613163	0.711655	0.10162	0.212773
K804	Gastrointestinal (Ch. XI)	time_agnostic	678	13560	0.156386	0.721089	0.670436	0.637478	0.0885064	0.13443
Z290	Health status factors (Ch. XXI)	time_agnostic	1585	31700	0.172704	0.72004	0.598107	0.720754	0.100924	0.177623
I37	Circulatory (Ch. IX)	time_agnostic	796	15920	0.171147	0.720018	0.630629	0.697104	0.0991039	0.185449
U80	Codes for special purposes (Ch. XXII)	time_agnostic	856	17120	0.173618	0.719869	0.626751	0.702165	0.10075	0.157762
J85	Respiratory (Ch. X)	time_agnostic	202	4040	0.169964	0.719746	0.644024	0.688645	0.0978554	0.185965
C14	Neoplasms (Ch. II)	time_agnostic	139	2780	0.178845	0.719672	0.611243	0.728126	0.104728	0.276903
I34	Circulatory (Ch. IX)	time_agnostic	5873	87371	0.219793	0.71966	0.597562	0.722963	0.134703	0.249054
B379	Infectious (Ch. I)	time_agnostic	528	10560	0.168814	0.719575	0.621267	0.698314	0.097707	0.170096
R635	Abnormal labs (Ch. XVIII)	time_agnostic	127	2540	0.161105	0.719502	0.641385	0.668892	0.0922346	0.147413
Z867	Health status factors (Ch. XXI)	time_agnostic	33129	102819	0.550479	0.719416	0.628196	0.689518	0.490336	0.578848
A047	Infectious (Ch. I)	time_agnostic	1446	28920	0.177301	0.719407	0.594045	0.730218	0.104215	0.191039
I31	Circulatory (Ch. IX)	time_agnostic	3095	61900	0.175485	0.719276	0.587076	0.732344	0.103163	0.207687
M4809	Musculoskeletal (Ch. XIII)	time_agnostic	544	10880	0.165812	0.719137	0.658078	0.669457	0.0948744	0.136744
R001	Abnormal labs (Ch. XVIII)	time_agnostic	5865	102423	0.19404	0.718753	0.60665	0.718402	0.115553	0.176617
Q85	Congenital malformation (Ch. XVII)	time_agnostic	259	5180	0.16435	0.718699	0.632994	0.683393	0.0946069	0.223884
B181	Infectious (Ch. I)	time_agnostic	200	4000	0.171037	0.718674	0.605	0.714211	0.0996795	0.208486
Z507	Health status factors (Ch. XXI)	time_agnostic	12979	68827	0.426128	0.718642	0.608059	0.710536	0.328005	0.415334
M1399	Musculoskeletal (Ch. XIII)	time_agnostic	5646	112921	0.167714	0.718593	0.624424	0.693904	0.0968444	0.15124
J450	Respiratory (Ch. X)	time_agnostic	1924	38480	0.165437	0.718227	0.621627	0.689135	0.0953862	0.15718
I330	Circulatory (Ch. IX)	time_agnostic	533	10660	0.17408	0.718175	0.615385	0.713933	0.101351	0.223813
H026	Ophthalmic (Ch. VII)	time_agnostic	243	4860	0.159609	0.718169	0.666794	0.652261	0.0906884	0.152177
R09	Abnormal labs (Ch. XVIII)	time_agnostic	2508	50160	0.173721	0.718119	0.61463	0.712625	0.101102	0.171173
M6289	Musculoskeletal (Ch. XIII)	time_agnostic	137	2740	0.15804	0.718119	0.635847	0.66193	0.0902996	0.1444
I80	Circulatory (Ch. IX)	time_agnostic	6990	111655	0.206069	0.718058	0.598283	0.719075	0.124432	0.212991
J984	Respiratory (Ch. X)	time_agnostic	3578	71560	0.173917	0.71802	0.612777	0.713468	0.101296	0.180227
Z93	Health status factors (Ch. XXI)	time_agnostic	5597	88593	0.210029	0.717996	0.599338	0.724101	0.127406	0.22055
J338	Respiratory (Ch. X)	time_agnostic	920	18400	0.177616	0.717966	0.595109	0.730921	0.104393	0.171532
K801	Gastrointestinal (Ch. XI)	time_agnostic	8232	141191	0.179312	0.717687	0.693087	0.626381	0.102943	0.142032
F059	Psychiatric (Ch. V)	time_agnostic	4948	98960	0.173824	0.717518	0.61388	0.713393	0.101267	0.146946
K65	Gastrointestinal (Ch. XI)	time_agnostic	1761	35220	0.177764	0.717496	0.58006	0.74019	0.104934	0.202586
B961	Infectious (Ch. I)	time_agnostic	1200	24000	0.173098	0.717406	0.59875	0.72	0.10129	0.174177
I371	Circulatory (Ch. IX)	time_agnostic	753	15060	0.171008	0.717381	0.62679	0.700741	0.0989058	0.186941
Z870	Health status factors (Ch. XXI)	time_agnostic	4781	88513	0.17627	0.71733	0.62696	0.686757	0.102582	0.182563
N492	Genitourinary (Ch. XIV)	time_agnostic	215	4300	0.167988	0.717187	0.64186	0.687393	0.0967682	0.151218
B36	Infectious (Ch. I)	time_agnostic	151	3020	0.186647	0.717072	0.619355	0.740855	0.110273	0.186043
K27	Gastrointestinal (Ch. XI)	time_agnostic	712	14240	0.163605	0.716978	0.653733	0.665435	0.0934657	0.139005
I871	Circulatory (Ch. IX)	time_agnostic	299	5980	0.171913	0.716875	0.610198	0.711933	0.10005	0.22791
F99	Psychiatric (Ch. V)	time_agnostic	327	6540	0.161675	0.716821	0.623963	0.684453	0.0930785	0.169933
U51	Codes for special purposes (Ch. XXII)	time_agnostic	174	3480	0.161726	0.716747	0.626807	0.681336	0.0928482	0.147598
J988	Respiratory (Ch. X)	time_agnostic	409	8180	0.16877	0.716614	0.608898	0.705253	0.0979026	0.188114
I33	Circulatory (Ch. IX)	time_agnostic	546	10920	0.17476	0.716589	0.600684	0.724891	0.102425	0.219475
Z513	Health status factors (Ch. XXI)	time_agnostic	1931	38620	0.174441	0.716284	0.569144	0.738941	0.103016	0.200773
R400	Abnormal labs (Ch. XVIII)	time_agnostic	969	19380	0.177391	0.716174	0.585674	0.736326	0.104633	0.182517
R34	Abnormal labs (Ch. XVIII)	time_agnostic	319	6380	0.170504	0.715659	0.592535	0.718359	0.0995651	0.181919
F313	Psychiatric (Ch. V)	time_agnostic	115	2300	0.1708	0.71563	0.621739	0.7	0.0992388	0.192927
M2576	Musculoskeletal (Ch. XIII)	time_agnostic	1560	31200	0.157275	0.715562	0.691026	0.624393	0.0887813	0.119677
H540	Ophthalmic (Ch. VII)	time_agnostic	638	12760	0.165046	0.714936	0.629288	0.684871	0.0949327	0.162269
R94	Abnormal labs (Ch. XVIII)	time_agnostic	10100	127115	0.243395	0.714928	0.612475	0.705055	0.151891	0.249798
K810	Gastrointestinal (Ch. XI)	time_agnostic	1506	30120	0.160599	0.714882	0.657701	0.656182	0.0914971	0.128788
F019	Psychiatric (Ch. V)	time_agnostic	1724	34480	0.167117	0.714876	0.62966	0.689584	0.0963613	0.136892
Z130	Health status factors (Ch. XXI)	time_agnostic	4987	99729	0.165804	0.714775	0.626731	0.686813	0.0955461	0.145334
Z862	Health status factors (Ch. XXI)	time_agnostic	1033	20660	0.1704	0.714618	0.61617	0.704336	0.0988528	0.185147
I201	Circulatory (Ch. IX)	time_agnostic	298	5960	0.171051	0.714565	0.588531	0.719882	0.0998097	0.188304
M7900	Musculoskeletal (Ch. XIII)	time_agnostic	183	3660	0.164317	0.714263	0.631006	0.677451	0.0949389	0.152131
R18	Abnormal labs (Ch. XVIII)	time_agnostic	3712	74240	0.190527	0.713983	0.516566	0.794089	0.116844	0.259094
R458	Abnormal labs (Ch. XVIII)	time_agnostic	1576	31520	0.167778	0.713667	0.602802	0.704782	0.0974479	0.159638
R65	Abnormal labs (Ch. XVIII)	time_agnostic	716	14320	0.179	0.713554	0.596338	0.733645	0.105292	0.195723
J20	Respiratory (Ch. X)	time_agnostic	342	6840	0.163936	0.713284	0.622975	0.686749	0.0943953	0.149287
I480	Circulatory (Ch. IX)	time_agnostic	6261	89457	0.221912	0.713275	0.586887	0.721441	0.13688	0.223366
K559	Gastrointestinal (Ch. XI)	time_agnostic	866	17320	0.1756	0.713265	0.607375	0.72177	0.102703	0.162625
I690	Circulatory (Ch. IX)	time_agnostic	172	3440	0.162306	0.713246	0.633361	0.678398	0.0931839	0.145074
Z13	Health status factors (Ch. XXI)	time_agnostic	12077	114387	0.293877	0.713219	0.620891	0.692557	0.192573	0.260792
C229	Neoplasms (Ch. II)	time_agnostic	302	6040	0.170069	0.71314	0.571175	0.729086	0.0998262	0.251865
I61	Circulatory (Ch. IX)	time_agnostic	2043	40860	0.16756	0.713123	0.607198	0.702798	0.0971038	0.169406
H335	Ophthalmic (Ch. VII)	time_agnostic	221	4420	0.175587	0.713068	0.640101	0.703026	0.101802	0.139004
R84	Abnormal labs (Ch. XVIII)	time_agnostic	316	6320	0.167872	0.712827	0.617039	0.697117	0.0969324	0.175289
R500	Abnormal labs (Ch. XVIII)	time_agnostic	314	6280	0.169821	0.712766	0.606682	0.708848	0.0987487	0.186782
J920	Respiratory (Ch. X)	time_agnostic	1127	22540	0.163351	0.712762	0.635329	0.67744	0.0938028	0.148114
N049	Genitourinary (Ch. XIV)	time_agnostic	283	5660	0.223894	0.712736	0.537155	0.829462	0.141599	0.34126
R060	Abnormal labs (Ch. XVIII)	time_agnostic	13439	118390	0.307729	0.712671	0.628469	0.685925	0.203871	0.295172
F01	Psychiatric (Ch. V)	time_agnostic	1772	35440	0.165791	0.712618	0.625835	0.687641	0.0954945	0.133945
Q44	Congenital malformation (Ch. XVII)	time_agnostic	184	3680	0.196727	0.712513	0.527553	0.79876	0.120929	0.339965
A490	Infectious (Ch. I)	time_agnostic	703	14060	0.166188	0.712445	0.607386	0.698922	0.0962693	0.184659
K822	Gastrointestinal (Ch. XI)	time_agnostic	317	6340	0.16173	0.712338	0.654563	0.662629	0.0922294	0.128789
I868	Circulatory (Ch. IX)	time_agnostic	224	4480	0.184733	0.712243	0.59803	0.747179	0.10946	0.329634
K819	Gastrointestinal (Ch. XI)	time_agnostic	1400	28000	0.158094	0.712235	0.648929	0.655263	0.0900246	0.133754
Z505	Health status factors (Ch. XXI)	time_agnostic	2904	58072	0.167588	0.711917	0.602964	0.70637	0.097372	0.153411
R638	Abnormal labs (Ch. XVIII)	time_agnostic	1524	30480	0.170465	0.711665	0.601695	0.711631	0.0992951	0.164456
E873	Endocrine and metabolic (Ch. IV)	time_agnostic	724	14480	0.166763	0.711412	0.617419	0.694788	0.0963604	0.155408
Z863	Health status factors (Ch. XXI)	time_agnostic	1160	23200	0.164893	0.711165	0.601293	0.70059	0.0955947	0.156492
I709	Circulatory (Ch. IX)	time_agnostic	134	2680	0.163464	0.710908	0.623932	0.683237	0.0941153	0.166805
K650	Gastrointestinal (Ch. XI)	time_agnostic	948	18960	0.173596	0.710852	0.571746	0.736259	0.102347	0.187707
J9699	Respiratory (Ch. X)	time_agnostic	285	5700	0.16821	0.710847	0.633333	0.690674	0.097017	0.150056
I97	Circulatory (Ch. IX)	time_agnostic	318	6360	0.165621	0.710826	0.595982	0.702413	0.0961803	0.192467
Z981	Health status factors (Ch. XXI)	time_agnostic	1429	28580	0.158514	0.710783	0.632949	0.665169	0.090639	0.157108
I780	Circulatory (Ch. IX)	time_agnostic	147	2940	0.173375	0.710656	0.581724	0.729681	0.102058	0.290744
R45	Abnormal labs (Ch. XVIII)	time_agnostic	3020	60400	0.169566	0.710496	0.605629	0.709123	0.0985928	0.161174
M8098	Musculoskeletal (Ch. XIII)	time_agnostic	1070	21400	0.160484	0.710468	0.620093	0.679193	0.092126	0.143956
F431	Psychiatric (Ch. V)	time_agnostic	480	9600	0.161111	0.710325	0.617708	0.678454	0.0926305	0.134949
I610	Circulatory (Ch. IX)	time_agnostic	206	4120	0.16149	0.710273	0.631243	0.674118	0.0925953	0.15105
M8199	Musculoskeletal (Ch. XIII)	time_agnostic	5342	70515	0.228	0.710233	0.608574	0.694114	0.140238	0.211942
R71	Abnormal labs (Ch. XVIII)	time_agnostic	113	2260	0.159533	0.710096	0.597431	0.691898	0.0923721	0.180462
Z512	Health status factors (Ch. XXI)	time_agnostic	10790	119827	0.263133	0.709889	0.591288	0.713207	0.169225	0.263345
R068	Abnormal labs (Ch. XVIII)	time_agnostic	1734	34680	0.17039	0.709797	0.5992	0.71426	0.0993956	0.170276
J209	Respiratory (Ch. X)	time_agnostic	252	5040	0.163595	0.709779	0.628863	0.685258	0.094095	0.159264
E274	Endocrine and metabolic (Ch. IV)	time_agnostic	514	10280	0.170698	0.709513	0.554474	0.741552	0.100963	0.191725
M4699	Musculoskeletal (Ch. XIII)	time_agnostic	468	9360	0.16479	0.709509	0.627111	0.68275	0.0948995	0.146901
J929	Respiratory (Ch. X)	time_agnostic	1545	30900	0.158634	0.709423	0.632686	0.665934	0.0906566	0.144146
K81	Gastrointestinal (Ch. XI)	time_agnostic	4497	89940	0.157328	0.709393	0.658328	0.645922	0.089334	0.124847
K43	Gastrointestinal (Ch. XI)	time_agnostic	5466	109316	0.164147	0.709263	0.616174	0.689427	0.094616	0.145925
R32	Abnormal labs (Ch. XVIII)	time_agnostic	6518	91256	0.223982	0.709205	0.589445	0.717388	0.138267	0.206738
R520	Abnormal labs (Ch. XVIII)	time_agnostic	202	4040	0.161971	0.709157	0.639207	0.67119	0.0928161	0.178837
R40	Abnormal labs (Ch. XVIII)	time_agnostic	1870	37400	0.170506	0.709153	0.593048	0.715944	0.0994442	0.180377
J93	Respiratory (Ch. X)	time_agnostic	1958	39160	0.168765	0.709122	0.596524	0.711144	0.0982239	0.184229
I619	Circulatory (Ch. IX)	time_agnostic	1208	24160	0.163078	0.708902	0.615059	0.68774	0.0939786	0.174766
Z431	Health status factors (Ch. XXI)	time_agnostic	375	7500	0.162596	0.708539	0.605333	0.691579	0.0939205	0.192963
K439	Gastrointestinal (Ch. XI)	time_agnostic	4195	83900	0.166609	0.708495	0.603576	0.702798	0.0967053	0.144166
F050	Psychiatric (Ch. V)	time_agnostic	1181	23620	0.166033	0.708494	0.612614	0.696667	0.096086	0.130156
R41	Abnormal labs (Ch. XVIII)	time_agnostic	9417	93903	0.288568	0.708431	0.575289	0.730381	0.192648	0.281902
C92	Neoplasms (Ch. II)	time_agnostic	1008	20160	0.175735	0.708181	0.567465	0.745066	0.103916	0.237985
K824	Gastrointestinal (Ch. XI)	time_agnostic	770	15400	0.156143	0.708	0.672727	0.634552	0.0883583	0.118421
M402	Musculoskeletal (Ch. XIII)	time_agnostic	432	8640	0.163148	0.707905	0.633106	0.670079	0.0935433	0.144206
I213	Circulatory (Ch. IX)	time_agnostic	333	6660	0.157101	0.707728	0.614337	0.673623	0.0900356	0.159412
Z501	Health status factors (Ch. XXI)	time_agnostic	23289	86269	0.498473	0.707651	0.651273	0.644054	0.403982	0.501236
A16	Infectious (Ch. I)	time_agnostic	115	2300	0.161773	0.707621	0.6	0.693364	0.093383	0.232669
I443	Circulatory (Ch. IX)	time_agnostic	417	8340	0.157762	0.707516	0.613841	0.674677	0.0905088	0.165051
G629	Nervous system (Ch. VI)	time_agnostic	3285	65700	0.176059	0.707504	0.54414	0.75606	0.105026	0.174966
C140	Neoplasms (Ch. II)	time_agnostic	125	2500	0.182799	0.707259	0.572	0.746105	0.108844	0.278251
Z50	Health status factors (Ch. XXI)	time_agnostic	27641	92207	0.51674	0.707227	0.567671	0.729223	0.473533	0.535609
Z939	Health status factors (Ch. XXI)	time_agnostic	124	2480	0.166409	0.70714	0.639667	0.679759	0.0955735	0.169185
B95	Infectious (Ch. I)	time_agnostic	7959	159180	0.175763	0.706986	0.566967	0.74283	0.103992	0.170173
K759	Gastrointestinal (Ch. XI)	time_agnostic	337	6740	0.162667	0.70696	0.599495	0.699129	0.0942708	0.200985
J92	Respiratory (Ch. X)	time_agnostic	2355	47100	0.158267	0.706939	0.624628	0.670667	0.0906392	0.1452
I86	Circulatory (Ch. IX)	time_agnostic	895	17900	0.199052	0.706783	0.493855	0.818377	0.124804	0.29078
M7986	Musculoskeletal (Ch. XIII)	time_agnostic	6579	131580	0.166634	0.70668	0.596668	0.707086	0.0968186	0.139725
Z931	Health status factors (Ch. XXI)	time_agnostic	1089	21780	0.163579	0.706448	0.606526	0.693804	0.0945316	0.181411
Z29	Health status factors (Ch. XXI)	time_agnostic	2729	54580	0.163837	0.706261	0.590701	0.704191	0.0950987	0.166914
B972	Infectious (Ch. I)	time_agnostic	2643	52860	0.162622	0.706126	0.62542	0.681253	0.0935625	0.12601
I653	Circulatory (Ch. IX)	time_agnostic	140	2800	0.147666	0.706089	0.585714	0.66203	0.0843088	0.170205
J9600	Respiratory (Ch. X)	time_agnostic	408	8160	0.162044	0.705942	0.625023	0.680919	0.0931919	0.148426
R81	Abnormal labs (Ch. XVIII)	time_agnostic	118	2360	0.159275	0.705693	0.614312	0.678197	0.091385	0.161333
K432	Gastrointestinal (Ch. XI)	time_agnostic	923	18460	0.156812	0.705689	0.653234	0.649255	0.0891141	0.129519
I801	Circulatory (Ch. IX)	time_agnostic	684	13680	0.160413	0.70563	0.607444	0.684212	0.0925447	0.14659
R680	Abnormal labs (Ch. XVIII)	time_agnostic	364	7280	0.166372	0.705412	0.592123	0.707636	0.0969135	0.200073
F05	Psychiatric (Ch. V)	time_agnostic	7476	117982	0.199594	0.705361	0.607878	0.696967	0.119406	0.16657
Z530	Health status factors (Ch. XXI)	time_agnostic	13463	89110	0.357924	0.70535	0.634851	0.659934	0.249273	0.361656
J98	Respiratory (Ch. X)	time_agnostic	11844	190567	0.19979	0.705198	0.584515	0.717401	0.120541	0.190668
J938	Respiratory (Ch. X)	time_agnostic	210	4200	0.161454	0.705087	0.595238	0.695739	0.0933202	0.184162
M1996	Musculoskeletal (Ch. XIII)	time_agnostic	342	6840	0.162279	0.70494	0.64335	0.670746	0.0929375	0.131588
R04	Abnormal labs (Ch. XVIII)	time_agnostic	6848	120590	0.182598	0.704917	0.601342	0.699957	0.107688	0.175784
J384	Respiratory (Ch. X)	time_agnostic	250	5000	0.166329	0.704869	0.626	0.695368	0.0960711	0.149612
I441	Circulatory (Ch. IX)	time_agnostic	1420	28400	0.171912	0.704772	0.555986	0.743477	0.101827	0.192094
K659	Gastrointestinal (Ch. XI)	time_agnostic	615	12300	0.164334	0.704561	0.582927	0.713992	0.0957555	0.188678
I260	Circulatory (Ch. IX)	time_agnostic	254	5080	0.167975	0.704476	0.632078	0.691878	0.0968926	0.133638
M4800	Musculoskeletal (Ch. XIII)	time_agnostic	410	8200	0.152831	0.70409	0.64878	0.64172	0.0865293	0.127768
R454	Abnormal labs (Ch. XVIII)	time_agnostic	128	2560	0.157055	0.704026	0.581077	0.694289	0.0907802	0.146652
N201	Genitourinary (Ch. XIV)	time_agnostic	3524	70480	0.156263	0.703772	0.641597	0.653661	0.0889561	0.126679
M7989	Musculoskeletal (Ch. XIII)	time_agnostic	239	4780	0.168011	0.703752	0.604566	0.702932	0.0975669	0.161419
M5499	Musculoskeletal (Ch. XIII)	time_agnostic	2502	50040	0.160955	0.70347	0.599313	0.692352	0.0929555	0.138678
R06	Abnormal labs (Ch. XVIII)	time_agnostic	17604	134625	0.328384	0.703455	0.621252	0.674917	0.223304	0.312614
M8190	Musculoskeletal (Ch. XIII)	time_agnostic	718	14360	0.160411	0.703372	0.630866	0.673619	0.0919679	0.134356
D688	Haematological and immune (Ch. III)	time_agnostic	214	4280	0.157628	0.703313	0.630731	0.663796	0.0900588	0.135102
Z906	Health status factors (Ch. XXI)	time_agnostic	863	17260	0.168501	0.703229	0.579329	0.723395	0.0987794	0.17775
Z92	Health status factors (Ch. XXI)	time_agnostic	67827	140053	0.606982	0.703219	0.558745	0.735158	0.664518	0.697302
J986	Respiratory (Ch. X)	time_agnostic	181	3620	0.158901	0.703161	0.616366	0.676363	0.0912857	0.131095
D689	Haematological and immune (Ch. III)	time_agnostic	497	9940	0.165825	0.703082	0.604626	0.698984	0.0960662	0.167495
R70	Abnormal labs (Ch. XVIII)	time_agnostic	137	2740	0.16773	0.703038	0.60582	0.702275	0.0976715	0.183361
C838	Neoplasms (Ch. II)	time_agnostic	291	5820	0.164005	0.702973	0.597925	0.697957	0.0952308	0.222722
Z934	Health status factors (Ch. XXI)	time_agnostic	492	9840	0.158953	0.702608	0.624067	0.673084	0.090977	0.156567
A081	Infectious (Ch. I)	time_agnostic	242	4840	0.162112	0.702451	0.613903	0.685408	0.0935444	0.163923
U837	Codes for special purposes (Ch. XXII)	time_agnostic	632	12640	0.158755	0.702374	0.617973	0.676215	0.0910871	0.124676
M819	Musculoskeletal (Ch. XIII)	time_agnostic	6686	73892	0.251886	0.702194	0.609108	0.678689	0.158762	0.229337
R238	Abnormal labs (Ch. XVIII)	time_agnostic	670	13400	0.161774	0.702137	0.562687	0.715515	0.0944521	0.143031
R17	Abnormal labs (Ch. XVIII)	time_agnostic	1696	33920	0.164085	0.702092	0.583743	0.708726	0.0954621	0.190995
K253	Gastrointestinal (Ch. XI)	time_agnostic	440	8800	0.156141	0.702069	0.622727	0.666627	0.0892959	0.149853
N28	Genitourinary (Ch. XIV)	time_agnostic	6526	130513	0.169376	0.701599	0.553939	0.737525	0.100015	0.198231
M4789	Musculoskeletal (Ch. XIII)	time_agnostic	238	4760	0.160748	0.701347	0.62141	0.676136	0.0922131	0.154162
N200	Genitourinary (Ch. XIV)	time_agnostic	5481	109620	0.16291	0.701242	0.591589	0.701428	0.0943982	0.141324
I634	Circulatory (Ch. IX)	time_agnostic	454	9080	0.163755	0.701241	0.587998	0.702642	0.094933	0.163256
Z933	Health status factors (Ch. XXI)	time_agnostic	2164	43280	0.162732	0.701113	0.586642	0.703655	0.0945521	0.159666
I7090	Circulatory (Ch. IX)	time_agnostic	132	2640	0.153854	0.700928	0.616952	0.662091	0.0879231	0.169288
Z035	Health status factors (Ch. XXI)	time_agnostic	1805	36100	0.167303	0.700873	0.585596	0.715061	0.0976315	0.162056
I499	Circulatory (Ch. IX)	time_agnostic	2337	46740	0.169532	0.700592	0.558397	0.734308	0.0999781	0.174284
G479	Nervous system (Ch. VI)	time_agnostic	1249	24980	0.1689	0.700471	0.566048	0.729763	0.099184	0.153253
I49	Circulatory (Ch. IX)	time_agnostic	6451	103080	0.197708	0.700377	0.566734	0.721999	0.119755	0.208699
M766	Musculoskeletal (Ch. XIII)	time_agnostic	178	3560	0.160811	0.700319	0.657063	0.658191	0.0916825	0.125327
K264	Gastrointestinal (Ch. XI)	time_agnostic	448	8960	0.157469	0.700318	0.592697	0.68891	0.0910521	0.170826
H332	Ophthalmic (Ch. VII)	time_agnostic	1494	29880	0.209687	0.700317	0.526432	0.816159	0.130931	0.133209
Z978	Health status factors (Ch. XXI)	time_agnostic	503	10060	0.163118	0.700281	0.620337	0.684	0.0940126	0.167196
M81	Musculoskeletal (Ch. XIII)	time_agnostic	6975	75573	0.251722	0.700059	0.627384	0.658299	0.157397	0.232459
K440	Gastrointestinal (Ch. XI)	time_agnostic	246	4920	0.155753	0.700007	0.648367	0.648055	0.0886125	0.141139
I633	Circulatory (Ch. IX)	time_agnostic	710	14200	0.159522	0.699822	0.611972	0.681505	0.0918055	0.142991
M118	Musculoskeletal (Ch. XIII)	time_agnostic	146	2920	0.155755	0.699696	0.622759	0.662761	0.0890596	0.143638
Z452	Health status factors (Ch. XXI)	time_agnostic	1891	37820	0.171326	0.699537	0.537541	0.750675	0.101887	0.220619
A49	Infectious (Ch. I)	time_agnostic	2292	45840	0.166831	0.699517	0.564803	0.724924	0.0978778	0.162668
Z45	Health status factors (Ch. XXI)	time_agnostic	4765	92644	0.173092	0.699439	0.557398	0.736018	0.102501	0.199777
N136	Genitourinary (Ch. XIV)	time_agnostic	381	7620	0.171614	0.699248	0.572215	0.734494	0.101232	0.182821
R44	Abnormal labs (Ch. XVIII)	time_agnostic	1613	32260	0.166021	0.699241	0.582448	0.713251	0.0968899	0.159175
J981	Respiratory (Ch. X)	time_agnostic	8186	163721	0.163515	0.698969	0.5893	0.703819	0.0949244	0.150276
E052	Endocrine and metabolic (Ch. IV)	time_agnostic	189	3780	0.156292	0.698961	0.63798	0.658173	0.0892794	0.123705
J86	Respiratory (Ch. X)	time_agnostic	677	13540	0.162997	0.698856	0.581209	0.70695	0.0948074	0.157699
G72	Nervous system (Ch. VI)	time_agnostic	362	7240	0.16129	0.698809	0.548174	0.722958	0.0944034	0.180837
G319	Nervous system (Ch. VI)	time_agnostic	1734	34680	0.158445	0.698777	0.603236	0.683148	0.0912357	0.143397
G62	Nervous system (Ch. VI)	time_agnostic	3805	76100	0.171596	0.698748	0.542444	0.748586	0.101982	0.163498
M17	Musculoskeletal (Ch. XIII)	time_agnostic	34330	188575	0.399136	0.698619	0.595106	0.690632	0.300178	0.349086
J17	Respiratory (Ch. X)	time_agnostic	336	6720	0.161898	0.698552	0.581848	0.705359	0.0942693	0.169668
H544	Ophthalmic (Ch. VII)	time_agnostic	759	15180	0.157236	0.698543	0.640323	0.657965	0.089631	0.128769
Z500	Health status factors (Ch. XXI)	time_agnostic	1702	34040	0.159777	0.6985	0.61841	0.678119	0.0917827	0.142359
K61	Gastrointestinal (Ch. XI)	time_agnostic	1797	35940	0.158816	0.698447	0.601003	0.685983	0.0914535	0.13741
K851	Gastrointestinal (Ch. XI)	time_agnostic	815	16300	0.150254	0.698329	0.648466	0.634453	0.0849128	0.114863
M179	Musculoskeletal (Ch. XIII)	time_agnostic	29556	187529	0.365585	0.698312	0.601063	0.683677	0.262539	0.311646
I691	Circulatory (Ch. IX)	time_agnostic	223	4460	0.1516	0.69829	0.598838	0.670638	0.0869514	0.156057
B958	Infectious (Ch. I)	time_agnostic	376	7520	0.162268	0.698245	0.587667	0.702126	0.0942819	0.192063
I712	Circulatory (Ch. IX)	time_agnostic	1047	20940	0.157168	0.698233	0.619396	0.670412	0.0900047	0.155777
N20	Genitourinary (Ch. XIV)	time_agnostic	7627	152533	0.157012	0.698198	0.613474	0.672767	0.0899697	0.133955
D695	Haematological and immune (Ch. III)	time_agnostic	224	4480	0.158465	0.69811	0.613788	0.677045	0.0909974	0.159424
I47	Circulatory (Ch. IX)	time_agnostic	5693	111949	0.168155	0.698055	0.560428	0.726561	0.0990017	0.186339
K257	Gastrointestinal (Ch. XI)	time_agnostic	446	8920	0.159006	0.697881	0.613321	0.676952	0.0914224	0.141773
R52	Abnormal labs (Ch. XVIII)	time_agnostic	2557	51140	0.162532	0.697742	0.582328	0.706358	0.094433	0.147905
E039	Endocrine and metabolic (Ch. IV)	time_agnostic	23593	171668	0.338809	0.697702	0.565952	0.717231	0.241857	0.329031
E03	Endocrine and metabolic (Ch. IV)	time_agnostic	23697	172010	0.339113	0.697666	0.569397	0.714951	0.241473	0.329467
K83	Gastrointestinal (Ch. XI)	time_agnostic	4879	97576	0.160294	0.69759	0.588954	0.696948	0.0927587	0.161578
K318	Gastrointestinal (Ch. XI)	time_agnostic	5130	102596	0.166549	0.697522	0.55653	0.729665	0.0978805	0.198804
G82	Nervous system (Ch. VI)	time_agnostic	568	11360	0.16303	0.697335	0.557196	0.723823	0.0954982	0.268904
I809	Circulatory (Ch. IX)	time_agnostic	339	6780	0.157975	0.697296	0.600373	0.683668	0.0911788	0.153885
I749	Circulatory (Ch. IX)	time_agnostic	126	2520	0.156826	0.697277	0.578615	0.696754	0.0910996	0.208239
R418	Abnormal labs (Ch. XVIII)	time_agnostic	2695	53900	0.165189	0.697212	0.576438	0.717352	0.0965151	0.139195
J869	Respiratory (Ch. X)	time_agnostic	588	11760	0.157571	0.697162	0.603738	0.679823	0.0905197	0.166074
A41	Infectious (Ch. I)	time_agnostic	13003	227320	0.187081	0.697094	0.553103	0.735366	0.112534	0.172241
F43	Psychiatric (Ch. V)	time_agnostic	1040	20800	0.156133	0.697085	0.613942	0.671053	0.0895052	0.133802
M130	Musculoskeletal (Ch. XIII)	time_agnostic	359	7180	0.15287	0.696706	0.62813	0.655844	0.0871215	0.139816
G819	Nervous system (Ch. VI)	time_agnostic	3929	78580	0.158237	0.696531	0.609315	0.679268	0.0908946	0.13375
B957	Infectious (Ch. I)	time_agnostic	1064	21280	0.160849	0.696458	0.599161	0.69027	0.0929135	0.153979
C81	Neoplasms (Ch. II)	time_agnostic	524	10480	0.152759	0.696437	0.612582	0.665377	0.0873174	0.144414
N49	Genitourinary (Ch. XIV)	time_agnostic	278	5560	0.157709	0.696433	0.614935	0.675499	0.090316	0.151209
M798	Musculoskeletal (Ch. XIII)	time_agnostic	8425	164383	0.162313	0.696393	0.601365	0.68588	0.093817	0.136967
F331	Psychiatric (Ch. V)	time_agnostic	178	3560	0.153272	0.696391	0.609603	0.669288	0.0876285	0.163552
K808	Gastrointestinal (Ch. XI)	time_agnostic	181	3620	0.147189	0.696342	0.632583	0.632882	0.0833673	0.128851
C827	Neoplasms (Ch. II)	time_agnostic	107	2140	0.160102	0.696315	0.608442	0.692571	0.0921193	0.2415
N132	Genitourinary (Ch. XIV)	time_agnostic	1659	33180	0.154517	0.69625	0.62811	0.656785	0.0880395	0.124874
R251	Abnormal labs (Ch. XVIII)	time_agnostic	1122	22440	0.161678	0.696249	0.594014	0.698963	0.0936111	0.146046
A419	Infectious (Ch. I)	time_agnostic	10799	215980	0.165474	0.695894	0.560885	0.725674	0.0970729	0.152788
Z436	Health status factors (Ch. XXI)	time_agnostic	414	8280	0.163248	0.695883	0.606274	0.696351	0.0943444	0.197312
Z968	Health status factors (Ch. XXI)	time_agnostic	2243	44860	0.162443	0.695856	0.569545	0.712579	0.0947372	0.154493
G81	Nervous system (Ch. VI)	time_agnostic	3965	79300	0.158668	0.695786	0.603909	0.683899	0.0913331	0.132626
K908	Gastrointestinal (Ch. XI)	time_agnostic	149	2980	0.154518	0.695246	0.617011	0.660198	0.0884322	0.134686
K85	Gastrointestinal (Ch. XI)	time_agnostic	2287	45740	0.152343	0.695189	0.631624	0.648436	0.0866027	0.120086
I513	Circulatory (Ch. IX)	time_agnostic	202	4040	0.156305	0.695117	0.606829	0.676656	0.0894604	0.169768
N02	Genitourinary (Ch. XIV)	time_agnostic	1018	20360	0.186566	0.695052	0.474459	0.807904	0.115923	0.243124
A40	Infectious (Ch. I)	time_agnostic	761	15220	0.167764	0.695051	0.573611	0.723391	0.0982111	0.166238
J90	Respiratory (Ch. X)	time_agnostic	13405	183785	0.220862	0.694943	0.567661	0.718961	0.137107	0.214242
A415	Infectious (Ch. I)	time_agnostic	2446	48920	0.167196	0.694832	0.559689	0.730559	0.0982937	0.159114
U821	Codes for special purposes (Ch. XXII)	time_agnostic	888	17760	0.163955	0.694754	0.574875	0.714735	0.0955281	0.134572
K86	Gastrointestinal (Ch. XI)	time_agnostic	3109	62180	0.165025	0.694694	0.557416	0.725669	0.0967991	0.151719
F22	Psychiatric (Ch. V)	time_agnostic	444	8880	0.155981	0.694644	0.620557	0.670222	0.0894821	0.14401
Z818	Health status factors (Ch. XXI)	time_agnostic	272	5440	0.156433	0.69463	0.63064	0.659444	0.0893124	0.136422
Z51	Health status factors (Ch. XXI)	time_agnostic	35671	107675	0.535663	0.694589	0.613187	0.666352	0.476323	0.56603
R048	Abnormal labs (Ch. XVIII)	time_agnostic	103	2060	0.154153	0.694568	0.599524	0.675287	0.0884369	0.173529
U82	Codes for special purposes (Ch. XXII)	time_agnostic	2544	50880	0.161292	0.694555	0.601421	0.691669	0.0931541	0.135025
Z855	Health status factors (Ch. XXI)	time_agnostic	5571	36230	0.348178	0.694538	0.645305	0.625184	0.23834	0.34124
C819	Neoplasms (Ch. II)	time_agnostic	393	7860	0.156917	0.694468	0.618127	0.671552	0.089858	0.14346
D686	Haematological and immune (Ch. III)	time_agnostic	225	4500	0.154528	0.694368	0.611111	0.66807	0.0885693	0.152615
R56	Abnormal labs (Ch. XVIII)	time_agnostic	4175	83500	0.166085	0.694246	0.552096	0.731755	0.0977241	0.169763
F311	Psychiatric (Ch. V)	time_agnostic	168	3360	0.162381	0.69413	0.61934	0.687038	0.0937464	0.176695
Z000	Health status factors (Ch. XXI)	time_agnostic	558	11160	0.14847	0.694092	0.649646	0.627003	0.0839368	0.121913
I770	Circulatory (Ch. IX)	time_agnostic	126	2520	0.177143	0.694034	0.527538	0.766728	0.106985	0.311259
M7667	Musculoskeletal (Ch. XIII)	time_agnostic	130	2600	0.157413	0.693779	0.607692	0.673684	0.090505	0.130607
K221	Gastrointestinal (Ch. XI)	time_agnostic	6547	110282	0.172959	0.693761	0.635484	0.63977	0.100074	0.157326
M9488	Musculoskeletal (Ch. XIII)	time_agnostic	109	2180	0.153102	0.693645	0.619048	0.660799	0.0874645	0.177933
K821	Gastrointestinal (Ch. XI)	time_agnostic	174	3480	0.151323	0.693581	0.695966	0.60195	0.0849291	0.102809
A411	Infectious (Ch. I)	time_agnostic	390	7800	0.163364	0.69356	0.573077	0.711606	0.0953904	0.151649
I479	Circulatory (Ch. IX)	time_agnostic	188	3760	0.154824	0.693558	0.638122	0.64977	0.0879473	0.12549
K610	Gastrointestinal (Ch. XI)	time_agnostic	1544	30880	0.156718	0.693507	0.592284	0.686801	0.0903859	0.128297
G401	Nervous system (Ch. VI)	time_agnostic	317	6340	0.154719	0.693419	0.583383	0.684462	0.0892529	0.218424
R53	Abnormal labs (Ch. XVIII)	time_agnostic	8021	111247	0.217851	0.69339	0.560963	0.721248	0.135195	0.206275
K918	Gastrointestinal (Ch. XI)	time_agnostic	1397	27940	0.161605	0.693383	0.58663	0.702012	0.0937444	0.142924
M7969	Musculoskeletal (Ch. XIII)	time_agnostic	339	6780	0.156359	0.693355	0.612116	0.674662	0.0898077	0.136065
R568	Abnormal labs (Ch. XVIII)	time_agnostic	4167	83340	0.166143	0.693346	0.551714	0.732548	0.097797	0.170645
D479	Neoplasms (Ch. II)	time_agnostic	119	2380	0.159645	0.693306	0.596196	0.684207	0.092089	0.186716
M485	Musculoskeletal (Ch. XIII)	time_agnostic	1224	24480	0.15857	0.693078	0.606621	0.680835	0.0912177	0.142387
E833	Endocrine and metabolic (Ch. IV)	time_agnostic	1840	36800	0.17309	0.693067	0.51712	0.767191	0.104104	0.170611
M549	Musculoskeletal (Ch. XIII)	time_agnostic	3471	69420	0.157613	0.693021	0.594067	0.686857	0.0908475	0.128916
K658	Gastrointestinal (Ch. XI)	time_agnostic	304	6080	0.16068	0.692978	0.608634	0.685594	0.0924278	0.166452
Z824	Health status factors (Ch. XXI)	time_agnostic	21123	111304	0.403155	0.692867	0.580812	0.694825	0.308476	0.384096
N138	Genitourinary (Ch. XIV)	time_agnostic	302	6040	0.159619	0.692625	0.582951	0.698239	0.0925318	0.202363
N281	Genitourinary (Ch. XIV)	time_agnostic	4586	91720	0.162257	0.692515	0.561385	0.717923	0.0948387	0.169139
I950	Circulatory (Ch. IX)	time_agnostic	110	2200	0.160248	0.692301	0.577273	0.705981	0.0932259	0.2322
R040	Abnormal labs (Ch. XVIII)	time_agnostic	4222	84445	0.161931	0.692279	0.567854	0.71262	0.0943801	0.146613
Z904	Health status factors (Ch. XXI)	time_agnostic	17548	91277	0.404879	0.692277	0.59967	0.676518	0.305859	0.381027
Z81	Health status factors (Ch. XXI)	time_agnostic	324	6480	0.15628	0.69226	0.617284	0.669995	0.0895543	0.143129
E059	Endocrine and metabolic (Ch. IV)	time_agnostic	2894	57880	0.167575	0.692256	0.545271	0.738679	0.0990347	0.173624
R630	Abnormal labs (Ch. XVIII)	time_agnostic	2397	47940	0.159069	0.692136	0.573229	0.703632	0.0923911	0.155013
R478	Abnormal labs (Ch. XVIII)	time_agnostic	1910	38200	0.159201	0.692025	0.58089	0.698774	0.0923054	0.151315
M706	Musculoskeletal (Ch. XIII)	time_agnostic	245	4900	0.150169	0.69194	0.628571	0.64565	0.0854079	0.127744
M7960	Musculoskeletal (Ch. XIII)	time_agnostic	979	19580	0.15367	0.691848	0.61084	0.665932	0.0878483	0.120914
B955	Infectious (Ch. I)	time_agnostic	359	7180	0.155441	0.691788	0.573807	0.692788	0.0899194	0.163618
K435	Gastrointestinal (Ch. XI)	time_agnostic	414	8280	0.151868	0.691772	0.642536	0.641877	0.0861513	0.118131
K254	Gastrointestinal (Ch. XI)	time_agnostic	347	6940	0.156556	0.691727	0.61089	0.673368	0.0897034	0.158181
D350	Neoplasms (Ch. II)	time_agnostic	542	10840	0.15676	0.691719	0.634659	0.65906	0.0894024	0.132792
N851	Genitourinary (Ch. XIV)	time_agnostic	255	5100	0.161559	0.691681	0.580392	0.705366	0.0938133	0.206849
M2116	Musculoskeletal (Ch. XIII)	time_agnostic	713	14260	0.151575	0.691589	0.641101	0.638481	0.085861	0.11674
J939	Respiratory (Ch. X)	time_agnostic	1579	31580	0.160899	0.691567	0.55731	0.716643	0.0940652	0.16416
Z918	Health status factors (Ch. XXI)	time_agnostic	139	2780	0.161105	0.691362	0.592989	0.687626	0.0931692	0.154449
I671	Circulatory (Ch. IX)	time_agnostic	817	16340	0.154018	0.691339	0.596704	0.678026	0.0884321	0.143352
G700	Nervous system (Ch. VI)	time_agnostic	361	7220	0.156019	0.691246	0.624543	0.665476	0.0891528	0.134562
Z96	Health status factors (Ch. XXI)	time_agnostic	47838	103415	0.57059	0.691218	0.510682	0.758713	0.64612	0.663027
Z866	Health status factors (Ch. XXI)	time_agnostic	18287	82667	0.431488	0.691122	0.681877	0.580794	0.315782	0.428045
M1990	Musculoskeletal (Ch. XIII)	time_agnostic	1196	23920	0.157383	0.691118	0.579048	0.697016	0.0909427	0.131724
G600	Nervous system (Ch. VI)	time_agnostic	168	3360	0.152079	0.690848	0.654724	0.636283	0.0860457	0.129198
F03	Psychiatric (Ch. V)	time_agnostic	4247	84940	0.153167	0.69084	0.606192	0.667648	0.0876568	0.118833
I730	Circulatory (Ch. IX)	time_agnostic	2970	59400	0.156208	0.690745	0.581313	0.692061	0.0902497	0.147664
B962	Infectious (Ch. I)	time_agnostic	7314	146280	0.165444	0.690717	0.557149	0.72775	0.0971006	0.148583
K25	Gastrointestinal (Ch. XI)	time_agnostic	7241	118646	0.188002	0.690674	0.573953	0.70491	0.112439	0.161686
K55	Gastrointestinal (Ch. XI)	time_agnostic	3032	60640	0.163636	0.690669	0.561003	0.721254	0.095781	0.155704
Z91	Health status factors (Ch. XXI)	time_agnostic	14223	132640	0.285081	0.690582	0.56131	0.714872	0.190998	0.260443
M4024	Musculoskeletal (Ch. XIII)	time_agnostic	226	4520	0.155257	0.690543	0.630773	0.658945	0.0885494	0.118172
K811	Gastrointestinal (Ch. XI)	time_agnostic	1974	39480	0.148518	0.690517	0.65122	0.626073	0.0838945	0.108975
F44	Psychiatric (Ch. V)	time_agnostic	229	4580	0.151551	0.690514	0.58971	0.670652	0.0869311	0.135697
M4799	Musculoskeletal (Ch. XIII)	time_agnostic	967	19340	0.155411	0.690417	0.598721	0.676399	0.0892851	0.130927
M2106	Musculoskeletal (Ch. XIII)	time_agnostic	466	9320	0.150051	0.690289	0.637314	0.63559	0.085062	0.128873
R298	Abnormal labs (Ch. XVIII)	time_agnostic	4038	80760	0.158371	0.690108	0.577262	0.698535	0.0917923	0.143856
K518	Gastrointestinal (Ch. XI)	time_agnostic	366	7320	0.154467	0.690067	0.621788	0.660701	0.0881694	0.166785
N321	Genitourinary (Ch. XIV)	time_agnostic	269	5380	0.150293	0.689988	0.628442	0.639996	0.0854758	0.145898
K613	Gastrointestinal (Ch. XI)	time_agnostic	246	4920	0.154709	0.689938	0.614	0.669447	0.0886201	0.150137
M5490	Musculoskeletal (Ch. XIII)	time_agnostic	205	4100	0.154012	0.689793	0.6	0.668678	0.0880603	0.134144
N182	Genitourinary (Ch. XIV)	time_agnostic	1619	32380	0.157302	0.689716	0.578447	0.695768	0.0910651	0.137736
C320	Neoplasms (Ch. II)	time_agnostic	285	5700	0.152978	0.689409	0.636842	0.649677	0.0869272	0.13129
K921	Gastrointestinal (Ch. XI)	time_agnostic	4438	88756	0.161977	0.689339	0.554871	0.721803	0.0948695	0.152509
R700	Abnormal labs (Ch. XVIII)	time_agnostic	120	2400	0.163589	0.6892	0.583333	0.707456	0.0952718	0.178747
Z98	Health status factors (Ch. XXI)	time_agnostic	7026	108639	0.195093	0.68913	0.562054	0.709732	0.118015	0.18199
F329	Psychiatric (Ch. V)	time_agnostic	26176	326024	0.229279	0.689064	0.571898	0.702279	0.143454	0.192114
K838	Gastrointestinal (Ch. XI)	time_agnostic	2387	47740	0.154408	0.689028	0.589224	0.683295	0.0888485	0.135635
Z462	Health status factors (Ch. XXI)	time_agnostic	147	2940	0.156273	0.689019	0.636207	0.660766	0.0893787	0.132887
I498	Circulatory (Ch. IX)	time_agnostic	974	19480	0.157589	0.688915	0.583666	0.692938	0.0910981	0.174988
E038	Endocrine and metabolic (Ch. IV)	time_agnostic	230	4600	0.155408	0.688832	0.608696	0.670824	0.0892192	0.156899
A08	Infectious (Ch. I)	time_agnostic	1756	35120	0.160097	0.688696	0.556958	0.716146	0.0934939	0.151707
F32	Psychiatric (Ch. V)	time_agnostic	26613	327599	0.230399	0.688615	0.579003	0.695449	0.14382	0.193426
K519	Gastrointestinal (Ch. XI)	time_agnostic	3946	78920	0.156566	0.688309	0.576158	0.694401	0.0905819	0.151784
M2556	Musculoskeletal (Ch. XIII)	time_agnostic	3624	72480	0.153521	0.68829	0.605825	0.669165	0.087931	0.122329
K056	Gastrointestinal (Ch. XI)	time_agnostic	182	3640	0.152585	0.68824	0.625601	0.65891	0.0869026	0.145267
J370	Respiratory (Ch. X)	time_agnostic	113	2260	0.147671	0.688075	0.623913	0.639274	0.0837388	0.143791
M4199	Musculoskeletal (Ch. XIII)	time_agnostic	454	9080	0.158699	0.688067	0.581392	0.695805	0.0919221	0.155079
M609	Musculoskeletal (Ch. XIII)	time_agnostic	123	2460	0.154043	0.687906	0.597333	0.681642	0.0887371	0.153632
Z82	Health status factors (Ch. XXI)	time_agnostic	22241	119689	0.394317	0.687895	0.560047	0.707506	0.3042	0.372449
M1396	Musculoskeletal (Ch. XIII)	time_agnostic	2018	40360	0.150998	0.687778	0.611012	0.659564	0.0861222	0.113601
A408	Infectious (Ch. I)	time_agnostic	270	5400	0.159063	0.687681	0.568519	0.705068	0.0927544	0.136965
B96	Infectious (Ch. I)	time_agnostic	16225	217930	0.221224	0.687663	0.553344	0.722295	0.138275	0.195782
Z980	Health status factors (Ch. XXI)	time_agnostic	4471	89412	0.159367	0.687542	0.560614	0.710705	0.0928203	0.156852
C90	Neoplasms (Ch. II)	time_agnostic	1416	28320	0.158522	0.687535	0.548394	0.717626	0.0927246	0.2288
Z435	Health status factors (Ch. XXI)	time_agnostic	100	2000	0.148594	0.687487	0.605	0.657632	0.0848037	0.175925
Z04	Health status factors (Ch. XXI)	time_agnostic	2568	51360	0.161257	0.687486	0.548478	0.724586	0.0946214	0.160566
R82	Abnormal labs (Ch. XVIII)	time_agnostic	793	15860	0.154988	0.687485	0.55613	0.702827	0.0899811	0.166699
K91	Gastrointestinal (Ch. XI)	time_agnostic	3090	61800	0.158013	0.68745	0.591424	0.689227	0.0911587	0.144279
I612	Circulatory (Ch. IX)	time_agnostic	106	2120	0.150683	0.687434	0.604978	0.664355	0.08619	0.138618
N139	Genitourinary (Ch. XIV)	time_agnostic	318	6360	0.173877	0.687235	0.506448	0.773006	0.105336	0.246467
C900	Neoplasms (Ch. II)	time_agnostic	1380	27600	0.166933	0.68723	0.517754	0.755301	0.0996075	0.232007
E859	Endocrine and metabolic (Ch. IV)	time_agnostic	165	3300	0.153743	0.686956	0.612121	0.660606	0.0877017	0.149885
U83	Codes for special purposes (Ch. XXII)	time_agnostic	1703	34060	0.155025	0.686943	0.591315	0.68282	0.0892288	0.130923
N21	Genitourinary (Ch. XIV)	time_agnostic	1619	32380	0.15562	0.686886	0.596071	0.680602	0.089487	0.131575
K859	Gastrointestinal (Ch. XI)	time_agnostic	1507	30140	0.151485	0.686769	0.620118	0.653005	0.0862355	0.113395
M8698	Musculoskeletal (Ch. XIII)	time_agnostic	106	2120	0.16209	0.686685	0.637229	0.669574	0.0925731	0.144899
M40	Musculoskeletal (Ch. XIII)	time_agnostic	584	11680	0.154808	0.686428	0.599344	0.674072	0.0887842	0.120158
N210	Genitourinary (Ch. XIV)	time_agnostic	1442	28840	0.157487	0.686409	0.569358	0.700927	0.09144	0.131051
A045	Infectious (Ch. I)	time_agnostic	795	15900	0.153182	0.686193	0.593082	0.68047	0.0881175	0.142408
M7966	Musculoskeletal (Ch. XIII)	time_agnostic	5491	109820	0.154758	0.686119	0.592152	0.681623	0.0890041	0.121585
M4856	Musculoskeletal (Ch. XIII)	time_agnostic	399	7980	0.152215	0.686103	0.622785	0.655192	0.0866885	0.130476
J848	Respiratory (Ch. X)	time_agnostic	119	2380	0.151504	0.686092	0.617572	0.653049	0.08641	0.140936
R636	Abnormal labs (Ch. XVIII)	time_agnostic	155	3100	0.147077	0.685952	0.6	0.655178	0.0836053	0.156223
M4790	Musculoskeletal (Ch. XIII)	time_agnostic	653	13060	0.148787	0.685937	0.616512	0.647216	0.0844581	0.125797
C64	Neoplasms (Ch. II)	time_agnostic	2478	49560	0.153827	0.685854	0.579713	0.685549	0.088664	0.139356
Z43	Health status factors (Ch. XXI)	time_agnostic	2847	56932	0.156424	0.685824	0.576926	0.694231	0.0904996	0.15849
B378	Infectious (Ch. I)	time_agnostic	2080	41600	0.155244	0.685816	0.571394	0.695888	0.0898772	0.145948
Q78	Congenital malformation (Ch. XVII)	time_agnostic	118	2360	0.149468	0.685757	0.610507	0.659244	0.0855565	0.147258
F322	Psychiatric (Ch. V)	time_agnostic	462	9240	0.151581	0.685693	0.607129	0.662966	0.0866551	0.12848
F34	Psychiatric (Ch. V)	time_agnostic	127	2540	0.149649	0.685684	0.606462	0.657898	0.0853384	0.14305
M7065	Musculoskeletal (Ch. XIII)	time_agnostic	232	4640	0.149413	0.685669	0.624792	0.646096	0.0849939	0.118061
B373	Infectious (Ch. I)	time_agnostic	445	8900	0.157454	0.685564	0.586517	0.690893	0.0909846	0.168974
K26	Gastrointestinal (Ch. XI)	time_agnostic	4623	92456	0.155341	0.685539	0.576903	0.69175	0.0897538	0.136378
D381	Neoplasms (Ch. II)	time_agnostic	230	4600	0.147854	0.685345	0.617391	0.647712	0.0840148	0.13426
N209	Genitourinary (Ch. XIV)	time_agnostic	172	3440	0.154428	0.6853	0.572773	0.693089	0.0893699	0.156146
R031	Abnormal labs (Ch. XVIII)	time_agnostic	2907	58140	0.158587	0.685291	0.56071	0.709884	0.0924109	0.144723
R401	Abnormal labs (Ch. XVIII)	time_agnostic	152	3040	0.152443	0.685282	0.61129	0.668964	0.0874879	0.16238
C920	Neoplasms (Ch. II)	time_agnostic	711	14220	0.162088	0.685242	0.549946	0.725368	0.0951809	0.199834
M2550	Musculoskeletal (Ch. XIII)	time_agnostic	1027	20540	0.155316	0.685206	0.578873	0.690924	0.089672	0.134012
K260	Gastrointestinal (Ch. XI)	time_agnostic	169	3380	0.152142	0.685105	0.63262	0.653385	0.0867229	0.130833
I82	Circulatory (Ch. IX)	time_agnostic	984	19680	0.1534	0.685033	0.5742	0.688704	0.0885345	0.163588
A48	Infectious (Ch. I)	time_agnostic	123	2460	0.149298	0.685021	0.6065	0.654689	0.0852089	0.132368
K550	Gastrointestinal (Ch. XI)	time_agnostic	772	15440	0.15478	0.684988	0.598509	0.67811	0.0889833	0.148937
A498	Infectious (Ch. I)	time_agnostic	964	19280	0.160493	0.68491	0.546681	0.723411	0.0941388	0.145162
F220	Psychiatric (Ch. V)	time_agnostic	416	8320	0.155203	0.684819	0.596156	0.679656	0.0892537	0.138427
R05	Abnormal labs (Ch. XVIII)	time_agnostic	6629	125521	0.163566	0.684758	0.566148	0.700968	0.0956088	0.144765
U838	Codes for special purposes (Ch. XXII)	time_agnostic	853	17060	0.155897	0.684314	0.572085	0.695564	0.0901909	0.131569
M5457	Musculoskeletal (Ch. XIII)	time_agnostic	1294	25880	0.15345	0.684264	0.607812	0.668409	0.0878223	0.12605
M5456	Musculoskeletal (Ch. XIII)	time_agnostic	3736	74720	0.152557	0.68421	0.599301	0.67001	0.0873773	0.121083
G70	Nervous system (Ch. VI)	time_agnostic	410	8200	0.153477	0.684186	0.584146	0.68113	0.0883669	0.12746
R829	Abnormal labs (Ch. XVIII)	time_agnostic	296	5920	0.147344	0.684169	0.591243	0.657002	0.0840575	0.147733
Z115	Health status factors (Ch. XXI)	time_agnostic	18173	88499	0.410832	0.684165	0.630303	0.628501	0.304865	0.39321
N288	Genitourinary (Ch. XIV)	time_agnostic	1466	29320	0.166067	0.684165	0.509561	0.756265	0.0992145	0.181442
Z865	Health status factors (Ch. XXI)	time_agnostic	2117	42340	0.153206	0.683985	0.576278	0.686933	0.0883509	0.136503
U800	Codes for special purposes (Ch. XXII)	time_agnostic	227	4540	0.155558	0.683843	0.586184	0.685033	0.0896361	0.169273
D352	Neoplasms (Ch. II)	time_agnostic	640	12800	0.153446	0.683816	0.584375	0.685362	0.0883601	0.172412
Z121	Health status factors (Ch. XXI)	time_agnostic	11736	113545	0.257659	0.683754	0.651969	0.606189	0.160555	0.197489
M210	Musculoskeletal (Ch. XIII)	time_agnostic	700	14000	0.147953	0.683736	0.625714	0.643383	0.0839553	0.115497
R932	Abnormal labs (Ch. XVIII)	time_agnostic	804	16080	0.160942	0.683635	0.546638	0.72375	0.0942898	0.157031
K290	Gastrointestinal (Ch. XI)	time_agnostic	669	13380	0.152861	0.683626	0.578426	0.683975	0.0882022	0.139585
M5459	Musculoskeletal (Ch. XIII)	time_agnostic	2839	56780	0.152455	0.683576	0.586645	0.678575	0.0875978	0.124614
E079	Endocrine and metabolic (Ch. IV)	time_agnostic	1061	21220	0.158838	0.68352	0.545241	0.718637	0.0930134	0.148914
R591	Abnormal labs (Ch. XVIII)	time_agnostic	941	18820	0.161137	0.683079	0.543603	0.72339	0.0944713	0.145868
R260	Abnormal labs (Ch. XVIII)	time_agnostic	240	4800	0.153105	0.682954	0.622917	0.65636	0.0869837	0.133423
K868	Gastrointestinal (Ch. XI)	time_agnostic	1383	27660	0.157187	0.682826	0.566548	0.703048	0.0912733	0.149798
K028	Gastrointestinal (Ch. XI)	time_agnostic	219	4380	0.144058	0.682724	0.625476	0.626889	0.0814326	0.110141
E05	Endocrine and metabolic (Ch. IV)	time_agnostic	3686	73720	0.163627	0.682706	0.530797	0.737649	0.0966187	0.164337
J94	Respiratory (Ch. X)	time_agnostic	764	15280	0.1492	0.682374	0.595519	0.664198	0.0852851	0.146138
K259	Gastrointestinal (Ch. XI)	time_agnostic	6256	117765	0.160444	0.682338	0.592634	0.674878	0.0927972	0.136772
R748	Abnormal labs (Ch. XVIII)	time_agnostic	544	10880	0.161132	0.682312	0.576359	0.705641	0.0936733	0.14115
I66	Circulatory (Ch. IX)	time_agnostic	196	3920	0.146738	0.682249	0.586731	0.667563	0.0839983	0.155733
Z86	Health status factors (Ch. XXI)	time_agnostic	92943	185886	0.61221	0.682222	0.581297	0.681181	0.646029	0.686257
M2546	Musculoskeletal (Ch. XIII)	time_agnostic	1617	32340	0.154449	0.682216	0.578238	0.688393	0.0891809	0.123074
R74	Abnormal labs (Ch. XVIII)	time_agnostic	813	16260	0.158168	0.682097	0.566466	0.705186	0.0919132	0.134523
Z510	Health status factors (Ch. XXI)	time_agnostic	2892	57840	0.149095	0.682083	0.58921	0.667868	0.0853534	0.13592
K226	Gastrointestinal (Ch. XI)	time_agnostic	486	9720	0.151046	0.68202	0.588418	0.674191	0.0866575	0.161766
K269	Gastrointestinal (Ch. XI)	time_agnostic	3656	73116	0.151613	0.681994	0.577553	0.681781	0.0872538	0.133239
B954	Infectious (Ch. I)	time_agnostic	1342	26840	0.156003	0.681969	0.550667	0.710017	0.090942	0.148838
I62	Circulatory (Ch. IX)	time_agnostic	1118	22360	0.158275	0.681844	0.56616	0.706736	0.0920559	0.149226
B029	Infectious (Ch. I)	time_agnostic	709	14180	0.157412	0.6818	0.596619	0.685473	0.0906955	0.130018
A084	Infectious (Ch. I)	time_agnostic	1405	28100	0.154958	0.681692	0.562633	0.701686	0.0899936	0.142807
F432	Psychiatric (Ch. V)	time_agnostic	348	6960	0.148856	0.68168	0.625031	0.644204	0.0845157	0.120581
L95	Dermatological (Ch. XII)	time_agnostic	239	4780	0.148738	0.681559	0.598316	0.659656	0.0848143	0.13235
R634	Abnormal labs (Ch. XVIII)	time_agnostic	13300	115949	0.286832	0.681379	0.588684	0.674093	0.18959	0.268567
F320	Psychiatric (Ch. V)	time_agnostic	213	4260	0.152968	0.681346	0.643134	0.651718	0.0868254	0.136472
K51	Gastrointestinal (Ch. XI)	time_agnostic	4684	93680	0.15301	0.681306	0.567359	0.692997	0.0884534	0.142314
N480	Genitourinary (Ch. XIV)	time_agnostic	521	10420	0.149958	0.681245	0.581511	0.676683	0.0860631	0.126495
K82	Gastrointestinal (Ch. XI)	time_agnostic	3482	69640	0.147321	0.681242	0.627652	0.637179	0.0834485	0.107808
K514	Gastrointestinal (Ch. XI)	time_agnostic	462	9240	0.145856	0.681206	0.596388	0.654989	0.0831519	0.150076
U822	Codes for special purposes (Ch. XXII)	time_agnostic	290	5800	0.151699	0.68115	0.587931	0.675862	0.0870907	0.14177
D410	Neoplasms (Ch. II)	time_agnostic	308	6160	0.152445	0.681125	0.627975	0.653621	0.0868986	0.122536
R451	Abnormal labs (Ch. XVIII)	time_agnostic	1005	20100	0.157966	0.68104	0.562189	0.708589	0.0917654	0.131933
C859	Neoplasms (Ch. II)	time_agnostic	1888	37760	0.170473	0.681007	0.499477	0.771159	0.102734	0.19658
K575	Gastrointestinal (Ch. XI)	time_agnostic	209	4180	0.143895	0.68098	0.602787	0.641021	0.0816362	0.137855
N823	Genitourinary (Ch. XIV)	time_agnostic	145	2900	0.153687	0.680825	0.613793	0.664247	0.0879575	0.135813
I484	Circulatory (Ch. IX)	time_agnostic	101	2020	0.143331	0.680688	0.599286	0.650598	0.0815872	0.135026
F023	Psychiatric (Ch. V)	time_agnostic	433	8660	0.147381	0.680608	0.618952	0.640817	0.0836368	0.140522
Z017	Health status factors (Ch. XXI)	time_agnostic	129	2580	0.147064	0.680483	0.595538	0.660755	0.0837931	0.163819
L20	Dermatological (Ch. XII)	time_agnostic	217	4340	0.151432	0.68035	0.589958	0.67621	0.087225	0.170308
D472	Neoplasms (Ch. II)	time_agnostic	1115	22300	0.158825	0.680337	0.566816	0.707836	0.092336	0.147023
M254	Musculoskeletal (Ch. XIII)	time_agnostic	2584	51680	0.155418	0.680298	0.551092	0.708143	0.0904773	0.123953
R061	Abnormal labs (Ch. XVIII)	time_agnostic	184	3680	0.151431	0.680256	0.627628	0.649745	0.0860502	0.120354
I800	Circulatory (Ch. IX)	time_agnostic	628	12560	0.150416	0.680164	0.584495	0.673441	0.0862249	0.126626
I471	Circulatory (Ch. IX)	time_agnostic	4400	88002	0.158465	0.680152	0.540682	0.721777	0.0928582	0.159611
M79	Musculoskeletal (Ch. XIII)	time_agnostic	17706	221847	0.21635	0.680077	0.610895	0.649752	0.13148	0.179538
G35	Nervous system (Ch. VI)	time_agnostic	1827	36540	0.14606	0.679937	0.59223	0.656685	0.0833075	0.152625
G932	Nervous system (Ch. VI)	time_agnostic	153	3060	0.14949	0.679787	0.608602	0.64844	0.0851186	0.154551
K117	Gastrointestinal (Ch. XI)	time_agnostic	113	2260	0.143238	0.679667	0.601779	0.645775	0.0814763	0.119565
M545	Musculoskeletal (Ch. XIII)	time_agnostic	7429	148580	0.15131	0.67959	0.586821	0.675224	0.0868721	0.118298
M469	Musculoskeletal (Ch. XIII)	time_agnostic	1689	33780	0.148792	0.67952	0.614572	0.651491	0.0846971	0.114051
Z511	Health status factors (Ch. XXI)	time_agnostic	11991	90084	0.31238	0.679512	0.600074	0.656045	0.211186	0.310045
M138	Musculoskeletal (Ch. XIII)	time_agnostic	154	3080	0.147074	0.67946	0.610645	0.639777	0.0834042	0.130781
Z03	Health status factors (Ch. XXI)	time_agnostic	17047	117381	0.333751	0.67943	0.594005	0.666484	0.232171	0.312608
Z02	Health status factors (Ch. XXI)	time_agnostic	3528	70560	0.148363	0.679359	0.589856	0.66516	0.08486	0.118466
U820	Codes for special purposes (Ch. XXII)	time_agnostic	1436	28720	0.154518	0.679214	0.576275	0.690148	0.0892254	0.123003
Q610	Congenital malformation (Ch. XVII)	time_agnostic	141	2820	0.155963	0.679178	0.616995	0.668715	0.0891939	0.119813
C342	Neoplasms (Ch. II)	time_agnostic	314	6280	0.143799	0.679168	0.629186	0.618845	0.0812046	0.127748
C85	Neoplasms (Ch. II)	time_agnostic	2454	49080	0.165924	0.679137	0.507129	0.758568	0.0992719	0.198504
B37	Infectious (Ch. I)	time_agnostic	6220	124400	0.157675	0.679122	0.544453	0.717922	0.0921808	0.132577
N31	Genitourinary (Ch. XIV)	time_agnostic	2014	40280	0.150891	0.679091	0.579699	0.677795	0.0867502	0.140582
K578	Gastrointestinal (Ch. XI)	time_agnostic	223	4460	0.14483	0.679071	0.609596	0.645742	0.0822371	0.122438
Z458	Health status factors (Ch. XXI)	time_agnostic	1647	32940	0.160037	0.679022	0.529453	0.732432	0.0943392	0.170019
K579	Gastrointestinal (Ch. XI)	time_agnostic	15848	103656	0.336255	0.678977	0.679959	0.572881	0.223456	0.291811
R77	Abnormal labs (Ch. XVIII)	time_agnostic	777	15540	0.154549	0.67886	0.575931	0.689934	0.0891382	0.15096
K510	Gastrointestinal (Ch. XI)	time_agnostic	393	7860	0.147007	0.678777	0.613421	0.642828	0.0835315	0.116536
C851	Neoplasms (Ch. II)	time_agnostic	889	17780	0.15463	0.678765	0.543309	0.711178	0.0901653	0.205831
Z038	Health status factors (Ch. XXI)	time_agnostic	11663	97632	0.298879	0.678696	0.515563	0.737039	0.210491	0.268823
I803	Circulatory (Ch. IX)	time_agnostic	522	10440	0.151611	0.678548	0.597509	0.671911	0.0869024	0.146093
I629	Circulatory (Ch. IX)	time_agnostic	368	7360	0.150261	0.678509	0.616827	0.652105	0.0856179	0.130697
Z036	Health status factors (Ch. XXI)	time_agnostic	191	3820	0.145237	0.678388	0.591768	0.648667	0.0826151	0.152477
D759	Haematological and immune (Ch. III)	time_agnostic	168	3360	0.161866	0.678291	0.550535	0.721802	0.0948529	0.205568
R59	Abnormal labs (Ch. XVIII)	time_agnostic	5004	100085	0.159613	0.678162	0.547764	0.72037	0.0934134	0.135268
Z924	Health status factors (Ch. XXI)	time_agnostic	2635	52700	0.153774	0.67812	0.56926	0.691771	0.0888317	0.128981
Z988	Health status factors (Ch. XXI)	time_agnostic	1433	28660	0.15367	0.677933	0.542886	0.709883	0.0894805	0.133602
M2126	Musculoskeletal (Ch. XIII)	time_agnostic	230	4600	0.138902	0.677918	0.669565	0.58524	0.0775189	0.0994333
M1390	Musculoskeletal (Ch. XIII)	time_agnostic	2213	44260	0.148541	0.677832	0.602799	0.659072	0.0847387	0.115734
F39	Psychiatric (Ch. V)	time_agnostic	152	3040	0.145066	0.677805	0.595376	0.655297	0.0827779	0.148815
Z519	Health status factors (Ch. XXI)	time_agnostic	121	2420	0.150983	0.677798	0.620167	0.665952	0.0858578	0.15816
F29	Psychiatric (Ch. V)	time_agnostic	388	7760	0.147846	0.67775	0.595355	0.654842	0.0843133	0.137609
B952	Infectious (Ch. I)	time_agnostic	786	15720	0.159591	0.677686	0.543913	0.721441	0.0934306	0.14096
G31	Nervous system (Ch. VI)	time_agnostic	2817	56340	0.152919	0.677551	0.564785	0.693487	0.0884257	0.129339
Z12	Health status factors (Ch. XXI)	time_agnostic	12499	118765	0.2555	0.67749	0.660293	0.588415	0.158406	0.197705
K433	Gastrointestinal (Ch. XI)	time_agnostic	125	2500	0.140833	0.677398	0.604	0.638105	0.0797391	0.127347
K71	Gastrointestinal (Ch. XI)	time_agnostic	144	2880	0.141294	0.677311	0.603695	0.65168	0.080452	0.143411
Z049	Health status factors (Ch. XXI)	time_agnostic	385	7700	0.146111	0.677293	0.574026	0.665208	0.0837501	0.160531
M479	Musculoskeletal (Ch. XIII)	time_agnostic	4990	99800	0.147361	0.67712	0.601603	0.655232	0.0839881	0.114505
H350	Ophthalmic (Ch. VII)	time_agnostic	596	11920	0.152688	0.677089	0.515882	0.725627	0.0896212	0.178472
M796	Musculoskeletal (Ch. XIII)	time_agnostic	9478	189561	0.151576	0.677013	0.574437	0.684362	0.0873485	0.116143
R590	Abnormal labs (Ch. XVIII)	time_agnostic	3903	78060	0.157754	0.676815	0.551753	0.714275	0.0920177	0.129965
K02	Gastrointestinal (Ch. XI)	time_agnostic	5059	101180	0.14986	0.676777	0.572444	0.680418	0.0862137	0.126696
Z092	Health status factors (Ch. XXI)	time_agnostic	2788	55760	0.148541	0.676701	0.581966	0.671921	0.08511	0.123925
R074	Abnormal labs (Ch. XVIII)	time_agnostic	29310	176190	0.364268	0.676689	0.563391	0.694523	0.269163	0.331219
K029	Gastrointestinal (Ch. XI)	time_agnostic	4822	96440	0.151829	0.676591	0.565744	0.68993	0.0876679	0.125447
Z908	Health status factors (Ch. XXI)	time_agnostic	985	19700	0.153156	0.676577	0.580711	0.682955	0.0881126	0.12548
D02	Neoplasms (Ch. II)	time_agnostic	159	3180	0.139923	0.676575	0.62873	0.62049	0.0789023	0.115893
G825	Nervous system (Ch. VI)	time_agnostic	162	3240	0.138612	0.676485	0.552936	0.665696	0.0789562	0.268972
R073	Abnormal labs (Ch. XVIII)	time_agnostic	13108	175149	0.210926	0.676485	0.563549	0.694759	0.129759	0.180116
I742	Circulatory (Ch. IX)	time_agnostic	196	3920	0.160976	0.676336	0.550705	0.722749	0.0943945	0.212498
M13	Musculoskeletal (Ch. XIII)	time_agnostic	13669	178597	0.207113	0.676297	0.604433	0.649562	0.124959	0.168242
M4806	Musculoskeletal (Ch. XIII)	time_agnostic	5911	118220	0.144378	0.676291	0.620961	0.633066	0.0817088	0.107698
Z90	Health status factors (Ch. XXI)	time_agnostic	37658	117883	0.509189	0.676021	0.588441	0.660804	0.449214	0.513865
M48	Musculoskeletal (Ch. XIII)	time_agnostic	8858	152727	0.164789	0.675999	0.611593	0.64189	0.0952295	0.125877
Z982	Health status factors (Ch. XXI)	time_agnostic	375	7500	0.146894	0.675998	0.585333	0.662947	0.0839939	0.135221
B97	Infectious (Ch. I)	time_agnostic	3818	76360	0.152338	0.675903	0.573864	0.6849	0.0878411	0.112805
Z833	Health status factors (Ch. XXI)	time_agnostic	754	15080	0.151985	0.675852	0.582892	0.679359	0.0873767	0.144315
R065	Abnormal labs (Ch. XVIII)	time_agnostic	2463	49260	0.142945	0.67584	0.624242	0.624773	0.0807227	0.11437
R47	Abnormal labs (Ch. XVIII)	time_agnostic	4189	83785	0.154756	0.675663	0.551085	0.70545	0.0899782	0.131196
M88	Musculoskeletal (Ch. XIII)	time_agnostic	321	6420	0.144454	0.675446	0.579375	0.655107	0.08257	0.16164
Z028	Health status factors (Ch. XXI)	time_agnostic	3506	70120	0.148512	0.675229	0.581718	0.67046	0.0851094	0.116041
N15	Genitourinary (Ch. XIV)	time_agnostic	144	2880	0.15339	0.675193	0.607512	0.675616	0.0877757	0.169844
M1909	Musculoskeletal (Ch. XIII)	time_agnostic	125	2500	0.145182	0.675192	0.604	0.654316	0.0827778	0.165177
I972	Circulatory (Ch. IX)	time_agnostic	126	2520	0.151523	0.675185	0.611231	0.667075	0.0867603	0.144452
L209	Dermatological (Ch. XII)	time_agnostic	204	4080	0.149738	0.675117	0.58122	0.675956	0.0860079	0.172214
F067	Psychiatric (Ch. V)	time_agnostic	1066	21320	0.150841	0.675047	0.587721	0.673867	0.0865022	0.115702
M139	Musculoskeletal (Ch. XIII)	time_agnostic	13211	177111	0.205238	0.674977	0.583491	0.669497	0.124498	0.162928
I493	Circulatory (Ch. IX)	time_agnostic	1505	30100	0.151814	0.674967	0.540532	0.706679	0.0883473	0.153422
M4786	Musculoskeletal (Ch. XIII)	time_agnostic	3973	79460	0.145274	0.674495	0.605209	0.64572	0.0825466	0.114528
I349	Circulatory (Ch. IX)	time_agnostic	131	2620	0.146316	0.674433	0.591738	0.662135	0.0839768	0.180689
L600	Dermatological (Ch. XII)	time_agnostic	1032	20640	0.151742	0.674411	0.560565	0.69204	0.0876623	0.121559
M809	Musculoskeletal (Ch. XIII)	time_agnostic	1563	31260	0.149447	0.674271	0.567494	0.683251	0.0860744	0.12453
I891	Circulatory (Ch. IX)	time_agnostic	248	4960	0.148325	0.674248	0.600857	0.658319	0.0846251	0.111337
J37	Respiratory (Ch. X)	time_agnostic	113	2260	0.141815	0.674239	0.602569	0.644167	0.080331	0.131693
A418	Infectious (Ch. I)	time_agnostic	546	10920	0.154211	0.674236	0.566906	0.69568	0.0891091	0.157671
E07	Endocrine and metabolic (Ch. IV)	time_agnostic	1170	23400	0.151419	0.674203	0.561538	0.691453	0.0875504	0.14631
D020	Neoplasms (Ch. II)	time_agnostic	119	2380	0.149757	0.674191	0.651087	0.62605	0.08448	0.132472
I051	Circulatory (Ch. IX)	time_agnostic	111	2220	0.146359	0.674047	0.612055	0.639879	0.0825802	0.159793
Z018	Health status factors (Ch. XXI)	time_agnostic	1561	31220	0.149872	0.674001	0.553821	0.693382	0.0867141	0.144152
Z514	Health status factors (Ch. XXI)	time_agnostic	2194	43880	0.155416	0.673901	0.528489	0.723049	0.0911789	0.155484
K469	Gastrointestinal (Ch. XI)	time_agnostic	864	17280	0.146833	0.673848	0.567744	0.675744	0.0844833	0.146417
M211	Musculoskeletal (Ch. XIII)	time_agnostic	886	17720	0.144421	0.673684	0.615064	0.636748	0.0819061	0.109032
K909	Gastrointestinal (Ch. XI)	time_agnostic	279	5580	0.147926	0.673616	0.584221	0.668647	0.0848024	0.142876
M4780	Musculoskeletal (Ch. XIII)	time_agnostic	1204	24080	0.144187	0.673523	0.613377	0.638311	0.0816855	0.103983
Z972	Health status factors (Ch. XXI)	time_agnostic	187	3740	0.138596	0.673286	0.596444	0.628211	0.0784186	0.115519
M46	Musculoskeletal (Ch. XIII)	time_agnostic	2240	44800	0.149028	0.673265	0.586384	0.669161	0.085373	0.114185
B968	Infectious (Ch. I)	time_agnostic	7293	145860	0.153349	0.673251	0.544564	0.707416	0.0892264	0.130166
I620	Circulatory (Ch. IX)	time_agnostic	739	14780	0.152004	0.673113	0.560209	0.694965	0.0880255	0.148194
R521	Abnormal labs (Ch. XVIII)	time_agnostic	1121	22420	0.144471	0.673091	0.599444	0.647026	0.0821202	0.120223
M33	Musculoskeletal (Ch. XIII)	time_agnostic	132	2640	0.150616	0.672956	0.605983	0.66169	0.0862839	0.179701
M480	Musculoskeletal (Ch. XIII)	time_agnostic	7605	152101	0.143841	0.672878	0.61453	0.634782	0.0814356	0.106578
R25	Abnormal labs (Ch. XVIII)	time_agnostic	2411	48220	0.153553	0.672622	0.538356	0.711934	0.0895709	0.125461
Z432	Health status factors (Ch. XXI)	time_agnostic	1272	25440	0.146501	0.672563	0.589237	0.660398	0.0837023	0.142004
K298	Gastrointestinal (Ch. XI)	time_agnostic	11607	124344	0.236235	0.672542	0.617644	0.627119	0.145934	0.206335
M54	Musculoskeletal (Ch. XIII)	time_agnostic	13181	228430	0.167015	0.67252	0.57746	0.673213	0.0976464	0.12909
R224	Abnormal labs (Ch. XVIII)	time_agnostic	883	17660	0.150484	0.672365	0.562824	0.689753	0.086978	0.131513
R471	Abnormal labs (Ch. XVIII)	time_agnostic	785	15700	0.150447	0.672306	0.569427	0.684177	0.086703	0.115822
M544	Musculoskeletal (Ch. XIII)	time_agnostic	520	10400	0.146845	0.672212	0.586538	0.663512	0.0840525	0.119836
J948	Respiratory (Ch. X)	time_agnostic	468	9360	0.14523	0.672088	0.597312	0.652778	0.0828355	0.132239
L40	Dermatological (Ch. XII)	time_agnostic	5096	101920	0.14726	0.672071	0.575255	0.672085	0.0844551	0.113404
R030	Abnormal labs (Ch. XVIII)	time_agnostic	2924	58480	0.139916	0.671964	0.644839	0.602095	0.0784696	0.105688
J989	Respiratory (Ch. X)	time_agnostic	167	3340	0.144052	0.671869	0.587166	0.655366	0.081987	0.144565
Z873	Health status factors (Ch. XXI)	time_agnostic	5085	101689	0.14858	0.671658	0.567748	0.680256	0.0854691	0.118725
Z907	Health status factors (Ch. XXI)	time_agnostic	14776	94048	0.342724	0.671528	0.531098	0.707936	0.253103	0.299457
M4794	Musculoskeletal (Ch. XIII)	time_agnostic	108	2160	0.144806	0.671515	0.630519	0.62867	0.081857	0.120086
F412	Psychiatric (Ch. V)	time_agnostic	4079	81580	0.146212	0.67149	0.580045	0.665759	0.0836689	0.118858
Z53	Health status factors (Ch. XXI)	time_agnostic	39932	124599	0.504958	0.671467	0.565474	0.680791	0.455192	0.522162
D500	Haematological and immune (Ch. III)	time_agnostic	878	17560	0.160426	0.671433	0.51763	0.73978	0.0949983	0.155391
D72	Haematological and immune (Ch. III)	time_agnostic	1056	21120	0.165423	0.671324	0.508969	0.75628	0.0989813	0.147954
M471	Musculoskeletal (Ch. XIII)	time_agnostic	392	7840	0.144544	0.671129	0.623661	0.63131	0.0817883	0.106567
K571	Gastrointestinal (Ch. XI)	time_agnostic	989	19780	0.146801	0.671003	0.58744	0.661167	0.0838185	0.113684
R091	Abnormal labs (Ch. XVIII)	time_agnostic	750	15000	0.143975	0.670978	0.609333	0.640877	0.0817202	0.121625
I78	Circulatory (Ch. IX)	time_agnostic	1195	23900	0.152747	0.670888	0.53682	0.713059	0.0890573	0.171194
I319	Circulatory (Ch. IX)	time_agnostic	901	18020	0.150571	0.670876	0.551599	0.696858	0.087249	0.151338
M60	Musculoskeletal (Ch. XIII)	time_agnostic	312	6240	0.14702	0.670826	0.577112	0.672232	0.0842431	0.141138
M4646	Musculoskeletal (Ch. XIII)	time_agnostic	165	3300	0.147472	0.670572	0.59697	0.657895	0.0841731	0.142285
U898	Codes for special purposes (Ch. XXII)	time_agnostic	221	4420	0.147725	0.670521	0.579141	0.668015	0.0847934	0.138008
I30	Circulatory (Ch. IX)	time_agnostic	327	6540	0.143814	0.670497	0.585688	0.652744	0.0819037	0.142516
R934	Abnormal labs (Ch. XVIII)	time_agnostic	678	13560	0.151583	0.670494	0.550861	0.697911	0.0879366	0.115186
R827	Abnormal labs (Ch. XVIII)	time_agnostic	281	5620	0.147068	0.670258	0.533678	0.701066	0.0854213	0.152989
M4796	Musculoskeletal (Ch. XIII)	time_agnostic	1642	32840	0.144389	0.670246	0.597111	0.649049	0.0821297	0.107748
G560	Nervous system (Ch. VI)	time_agnostic	13389	255960	0.147713	0.670154	0.608186	0.634332	0.0840609	0.111391
F06	Psychiatric (Ch. V)	time_agnostic	1166	23320	0.150885	0.670019	0.566041	0.687822	0.0870006	0.110061
L400	Dermatological (Ch. XII)	time_agnostic	293	5860	0.146979	0.670017	0.566423	0.67065	0.0843519	0.151747
U808	Codes for special purposes (Ch. XXII)	time_agnostic	201	4020	0.143855	0.669983	0.61189	0.641661	0.0815948	0.111207
I958	Circulatory (Ch. IX)	time_agnostic	192	3840	0.151086	0.669916	0.582996	0.67928	0.0867113	0.160874
I454	Circulatory (Ch. IX)	time_agnostic	167	3340	0.150823	0.669852	0.551248	0.695868	0.0872734	0.18366
R946	Abnormal labs (Ch. XVIII)	time_agnostic	153	3060	0.14409	0.669804	0.575269	0.661681	0.0823878	0.130622
K552	Gastrointestinal (Ch. XI)	time_agnostic	1310	26200	0.154991	0.669464	0.528626	0.721053	0.0908194	0.154904
M5446	Musculoskeletal (Ch. XIII)	time_agnostic	331	6620	0.145278	0.669338	0.596879	0.648672	0.0826957	0.118464
D38	Neoplasms (Ch. II)	time_agnostic	334	6680	0.141619	0.669236	0.610877	0.632528	0.0802379	0.116077
Z871	Health status factors (Ch. XXI)	time_agnostic	32326	117897	0.473064	0.669126	0.645115	0.590702	0.37315	0.460447
M41	Musculoskeletal (Ch. XIII)	time_agnostic	2017	40340	0.147052	0.669077	0.579326	0.667915	0.0842568	0.119506
M1300	Musculoskeletal (Ch. XIII)	time_agnostic	237	4740	0.13752	0.668798	0.590559	0.633582	0.0778315	0.114872
I455	Circulatory (Ch. IX)	time_agnostic	309	6180	0.147348	0.668739	0.569487	0.675013	0.0845389	0.1517
E34	Endocrine and metabolic (Ch. IV)	time_agnostic	240	4800	0.150187	0.668711	0.5625	0.687719	0.0866637	0.140277
R452	Abnormal labs (Ch. XVIII)	time_agnostic	212	4240	0.140983	0.668655	0.582447	0.652307	0.0802094	0.12744
N312	Genitourinary (Ch. XIV)	time_agnostic	243	4860	0.13827	0.668645	0.564116	0.653018	0.0788102	0.135983
E02	Endocrine and metabolic (Ch. IV)	time_agnostic	164	3280	0.145286	0.66863	0.619318	0.637035	0.0822141	0.138223
C83	Neoplasms (Ch. II)	time_agnostic	2117	42340	0.160784	0.668603	0.493388	0.754991	0.096055	0.188163
Z039	Health status factors (Ch. XXI)	time_agnostic	769	15380	0.148365	0.668584	0.586516	0.666964	0.0849419	0.109801
M2107	Musculoskeletal (Ch. XIII)	time_agnostic	218	4360	0.143202	0.668558	0.612579	0.63195	0.0811016	0.106677
R21	Abnormal labs (Ch. XVIII)	time_agnostic	3946	78920	0.153917	0.668551	0.539153	0.711413	0.089715	0.140216
D462	Neoplasms (Ch. II)	time_agnostic	118	2360	0.143598	0.668509	0.579529	0.659443	0.0819985	0.153572
R50	Abnormal labs (Ch. XVIII)	time_agnostic	7888	148623	0.156339	0.66835	0.548237	0.693768	0.0911877	0.145219
M4726	Musculoskeletal (Ch. XIII)	time_agnostic	713	14260	0.14185	0.668244	0.633241	0.618514	0.079952	0.105029
G21	Nervous system (Ch. VI)	time_agnostic	241	4820	0.143698	0.668213	0.599362	0.646543	0.0816489	0.120877
D699	Haematological and immune (Ch. III)	time_agnostic	258	5160	0.139836	0.668166	0.58914	0.641168	0.0794196	0.116626
M2555	Musculoskeletal (Ch. XIII)	time_agnostic	4206	84120	0.147153	0.66797	0.563959	0.677991	0.0845757	0.114385
Z961	Health status factors (Ch. XXI)	time_agnostic	17347	66214	0.460086	0.667904	0.611893	0.626629	0.368236	0.441363
N12	Genitourinary (Ch. XIV)	time_agnostic	2017	40340	0.152937	0.667888	0.519837	0.722556	0.0896466	0.160606
A020	Infectious (Ch. I)	time_agnostic	109	2180	0.142096	0.667884	0.568398	0.661049	0.08112	0.147234
H54	Ophthalmic (Ch. VII)	time_agnostic	2681	53620	0.145942	0.667715	0.577021	0.666493	0.0835593	0.119637
I601	Circulatory (Ch. IX)	time_agnostic	143	2860	0.133748	0.667568	0.577709	0.627162	0.0756714	0.112388
K121	Gastrointestinal (Ch. XI)	time_agnostic	835	16700	0.148277	0.667501	0.567665	0.680019	0.0854792	0.138662
D68	Haematological and immune (Ch. III)	time_agnostic	1735	34700	0.149909	0.667377	0.54755	0.695025	0.0867074	0.134653
K102	Gastrointestinal (Ch. XI)	time_agnostic	210	4200	0.146988	0.667356	0.588095	0.659273	0.08385	0.142932
N134	Genitourinary (Ch. XIV)	time_agnostic	586	11720	0.141437	0.66735	0.583623	0.648643	0.0804108	0.127438
R464	Abnormal labs (Ch. XVIII)	time_agnostic	189	3780	0.146874	0.667285	0.582077	0.665829	0.0841401	0.172303
N23	Genitourinary (Ch. XIV)	time_agnostic	2243	44860	0.143631	0.667262	0.594951	0.649213	0.0817226	0.108841
J324	Respiratory (Ch. X)	time_agnostic	157	3140	0.150027	0.667136	0.592944	0.66846	0.0861139	0.143651
R599	Abnormal labs (Ch. XVIII)	time_agnostic	501	10020	0.143506	0.667135	0.598941	0.644344	0.0814198	0.114482
D648	Haematological and immune (Ch. III)	time_agnostic	112	2240	0.145844	0.667127	0.564032	0.675521	0.0838106	0.167699
J328	Respiratory (Ch. X)	time_agnostic	233	4660	0.140851	0.667104	0.596809	0.642648	0.079847	0.125265
M47	Musculoskeletal (Ch. XIII)	time_agnostic	14044	180250	0.203213	0.667056	0.617061	0.623765	0.121663	0.158514
K20	Gastrointestinal (Ch. XI)	time_agnostic	13608	135164	0.24974	0.667027	0.591857	0.64817	0.158244	0.207465
K633	Gastrointestinal (Ch. XI)	time_agnostic	1448	28960	0.144636	0.667021	0.568734	0.667364	0.0827143	0.12732
I309	Circulatory (Ch. IX)	time_agnostic	238	4760	0.139082	0.666998	0.571454	0.657569	0.0793575	0.146791
J06	Respiratory (Ch. X)	time_agnostic	1391	27820	0.151199	0.666989	0.561485	0.690624	0.0873391	0.124226
K750	Gastrointestinal (Ch. XI)	time_agnostic	416	8320	0.142249	0.666936	0.590275	0.645306	0.0808333	0.129957
A499	Infectious (Ch. I)	time_agnostic	335	6700	0.151719	0.666699	0.543284	0.701571	0.0882749	0.13831
R778	Abnormal labs (Ch. XVIII)	time_agnostic	568	11360	0.146235	0.666616	0.599542	0.652753	0.0831688	0.132091
U89	Codes for special purposes (Ch. XXII)	time_agnostic	240	4800	0.14893	0.666516	0.591667	0.6625	0.0852077	0.138992
L409	Dermatological (Ch. XII)	time_agnostic	3890	77800	0.144845	0.666512	0.56838	0.669091	0.082932	0.11056
Z465	Health status factors (Ch. XXI)	time_agnostic	141	2820	0.148404	0.6665	0.616502	0.654532	0.0845651	0.121356
R58	Abnormal labs (Ch. XVIII)	time_agnostic	274	5480	0.143907	0.666456	0.569394	0.665196	0.0824572	0.149363
M419	Musculoskeletal (Ch. XIII)	time_agnostic	1815	36300	0.144849	0.66644	0.589807	0.654386	0.0825419	0.119548
Z504	Health status factors (Ch. XXI)	time_agnostic	414	8280	0.144883	0.666235	0.568954	0.666413	0.0830035	0.124827
J069	Respiratory (Ch. X)	time_agnostic	1376	27520	0.150643	0.666218	0.557427	0.691707	0.0870103	0.126649
E042	Endocrine and metabolic (Ch. IV)	time_agnostic	1141	22820	0.145485	0.666093	0.572313	0.669219	0.0833746	0.132645
R072	Abnormal labs (Ch. XVIII)	time_agnostic	7335	146696	0.146465	0.665984	0.559373	0.680441	0.0842801	0.119115
Z539	Health status factors (Ch. XXI)	time_agnostic	3957	79132	0.15159	0.66593	0.535256	0.709638	0.0883354	0.133222
M255	Musculoskeletal (Ch. XIII)	time_agnostic	12282	196877	0.174017	0.665656	0.56538	0.672572	0.102821	0.134736
R790	Abnormal labs (Ch. XVIII)	time_agnostic	577	11540	0.144882	0.66559	0.553771	0.679056	0.0832955	0.118723
N394	Genitourinary (Ch. XIV)	time_agnostic	2551	51020	0.1448	0.665551	0.581148	0.660381	0.0827067	0.108955
M4854	Musculoskeletal (Ch. XIII)	time_agnostic	591	11820	0.148203	0.665491	0.585494	0.666712	0.0848185	0.140695
F051	Psychiatric (Ch. V)	time_agnostic	1430	28600	0.144038	0.665483	0.594755	0.648657	0.0819462	0.0964404
L984	Dermatological (Ch. XII)	time_agnostic	375	7500	0.144531	0.665477	0.562667	0.666035	0.082884	0.153061
Z910	Health status factors (Ch. XXI)	time_agnostic	10100	112727	0.231737	0.665445	0.558564	0.678267	0.146071	0.186604
K828	Gastrointestinal (Ch. XI)	time_agnostic	2112	42240	0.143449	0.66531	0.60086	0.644002	0.0814702	0.0997102
R11	Abnormal labs (Ch. XVIII)	time_agnostic	20621	165929	0.294716	0.665299	0.530891	0.705636	0.204023	0.265275
Q059	Congenital malformation (Ch. XVII)	time_agnostic	215	4300	0.142973	0.665273	0.590698	0.646634	0.0812672	0.129841
R27	Abnormal labs (Ch. XVIII)	time_agnostic	845	16900	0.147237	0.665194	0.557988	0.682217	0.0847408	0.114055
N39	Genitourinary (Ch. XIV)	time_agnostic	33238	179571	0.376277	0.665182	0.513434	0.724174	0.297157	0.353404
R908	Abnormal labs (Ch. XVIII)	time_agnostic	493	9860	0.143343	0.66517	0.601278	0.640334	0.0813175	0.118431
R69	Abnormal labs (Ch. XVIII)	time_agnostic	23469	176145	0.298255	0.665154	0.620266	0.609529	0.196272	0.266248
G56	Nervous system (Ch. VI)	time_agnostic	14795	269687	0.153605	0.66515	0.585671	0.649665	0.0883938	0.113531
Z874	Health status factors (Ch. XXI)	time_agnostic	13779	125695	0.266434	0.665092	0.557804	0.676744	0.174961	0.237062
K529	Gastrointestinal (Ch. XI)	time_agnostic	18811	170094	0.270589	0.665043	0.551991	0.686191	0.179309	0.243786
R064	Abnormal labs (Ch. XVIII)	time_agnostic	358	7160	0.14372	0.664948	0.575372	0.661573	0.0820666	0.138875
M500	Musculoskeletal (Ch. XIII)	time_agnostic	744	14880	0.137929	0.664891	0.619617	0.614	0.0776698	0.10098
R01	Abnormal labs (Ch. XVIII)	time_agnostic	2888	57760	0.143137	0.66488	0.562141	0.668729	0.0820137	0.116776
D630	Haematological and immune (Ch. III)	time_agnostic	817	16340	0.147733	0.664867	0.539862	0.695871	0.0855985	0.133855
Z538	Health status factors (Ch. XXI)	time_agnostic	22383	120905	0.376204	0.664681	0.514967	0.721869	0.296444	0.353175
M199	Musculoskeletal (Ch. XIII)	time_agnostic	19064	187536	0.251029	0.664633	0.584767	0.651862	0.159819	0.202431
L959	Dermatological (Ch. XII)	time_agnostic	174	3480	0.143551	0.664602	0.57563	0.663487	0.08223	0.124549
R07	Abnormal labs (Ch. XVIII)	time_agnostic	43206	195739	0.414534	0.664556	0.665174	0.562019	0.301128	0.386868
M19	Musculoskeletal (Ch. XIII)	time_agnostic	20565	190102	0.263207	0.664543	0.57255	0.662838	0.170787	0.213067
K631	Gastrointestinal (Ch. XI)	time_agnostic	899	17980	0.149117	0.664535	0.555096	0.689948	0.0862379	0.121116
R23	Abnormal labs (Ch. XVIII)	time_agnostic	1690	33800	0.148551	0.664482	0.538757	0.698272	0.0861221	0.124902
M92	Musculoskeletal (Ch. XIII)	time_agnostic	166	3320	0.14432	0.664326	0.566132	0.66662	0.0826347	0.108222
M80	Musculoskeletal (Ch. XIII)	time_agnostic	1938	38760	0.145479	0.664322	0.544888	0.686899	0.083956	0.121195
R509	Abnormal labs (Ch. XVIII)	time_agnostic	7315	146305	0.151527	0.664322	0.520164	0.718818	0.0886612	0.133185
R49	Abnormal labs (Ch. XVIII)	time_agnostic	1559	31180	0.144524	0.664309	0.566393	0.67042	0.0827791	0.118699
I254	Circulatory (Ch. IX)	time_agnostic	219	4380	0.143914	0.664302	0.600264	0.645283	0.0817571	0.13906
K250	Gastrointestinal (Ch. XI)	time_agnostic	125	2500	0.148835	0.664206	0.584	0.676211	0.0852304	0.150623
I808	Circulatory (Ch. IX)	time_agnostic	413	8260	0.149286	0.664108	0.568969	0.685993	0.0859967	0.138065
K449	Gastrointestinal (Ch. XI)	time_agnostic	47135	153634	0.488339	0.664107	0.570351	0.661091	0.426826	0.471309
K566	Gastrointestinal (Ch. XI)	time_agnostic	4275	85500	0.147373	0.664004	0.544678	0.69273	0.0852542	0.131137
K44	Gastrointestinal (Ch. XI)	time_agnostic	47191	153746	0.48796	0.663986	0.569833	0.660781	0.426813	0.471449
K572	Gastrointestinal (Ch. XI)	time_agnostic	1062	21240	0.143797	0.663973	0.580113	0.657449	0.0819993	0.101556
M7965	Musculoskeletal (Ch. XIII)	time_agnostic	1394	27880	0.141148	0.663923	0.579999	0.650249	0.0803582	0.116507
R490	Abnormal labs (Ch. XVIII)	time_agnostic	1408	28160	0.146648	0.663894	0.564644	0.674922	0.0841997	0.114296
M7967	Musculoskeletal (Ch. XIII)	time_agnostic	1005	20100	0.145876	0.663585	0.584577	0.661639	0.0834061	0.10929
M472	Musculoskeletal (Ch. XIII)	time_agnostic	1353	27060	0.142022	0.663486	0.611257	0.630393	0.0803245	0.101755
F321	Psychiatric (Ch. V)	time_agnostic	333	6660	0.142422	0.66332	0.582451	0.652756	0.0810372	0.115879
M2551	Musculoskeletal (Ch. XIII)	time_agnostic	2673	53460	0.144978	0.663307	0.555743	0.67854	0.08342	0.113128
Z87	Health status factors (Ch. XXI)	time_agnostic	54680	139893	0.577549	0.66315	0.782544	0.403806	0.457468	0.572856
R79	Abnormal labs (Ch. XVIII)	time_agnostic	13317	101003	0.297388	0.663087	0.582828	0.645154	0.19948	0.272016
R270	Abnormal labs (Ch. XVIII)	time_agnostic	595	11900	0.14549	0.663081	0.571429	0.66789	0.0833708	0.12241
M2547	Musculoskeletal (Ch. XIII)	time_agnostic	478	9560	0.148777	0.663012	0.574232	0.684759	0.0855013	0.114359
G41	Nervous system (Ch. VI)	time_agnostic	284	5680	0.144949	0.662938	0.575815	0.667256	0.0829851	0.183889
M6596	Musculoskeletal (Ch. XIII)	time_agnostic	1210	24200	0.143133	0.662892	0.611157	0.637886	0.0811363	0.0979159
K513	Gastrointestinal (Ch. XI)	time_agnostic	393	7860	0.144451	0.662857	0.565011	0.668407	0.0827289	0.151166
J329	Respiratory (Ch. X)	time_agnostic	2744	54880	0.146319	0.662582	0.556304	0.682216	0.0841427	0.110399
M161	Musculoskeletal (Ch. XIII)	time_agnostic	4785	95700	0.14037	0.662545	0.599687	0.634356	0.079498	0.103307
G729	Nervous system (Ch. VI)	time_agnostic	194	3880	0.139609	0.662474	0.561943	0.663056	0.0798636	0.140752
R798	Abnormal labs (Ch. XVIII)	time_agnostic	12482	98344	0.292786	0.662464	0.546348	0.683143	0.200135	0.261983
C771	Neoplasms (Ch. II)	time_agnostic	2406	48120	0.145007	0.662207	0.553616	0.681115	0.0835236	0.113743
I781	Circulatory (Ch. IX)	time_agnostic	1019	20380	0.147466	0.662171	0.506892	0.717628	0.0863848	0.155584
M43	Musculoskeletal (Ch. XIII)	time_agnostic	3342	66840	0.141643	0.662115	0.590517	0.644327	0.080464	0.109261
M478	Musculoskeletal (Ch. XIII)	time_agnostic	9784	175362	0.154406	0.662101	0.586878	0.642727	0.0888022	0.116138
M541	Musculoskeletal (Ch. XIII)	time_agnostic	1571	31420	0.140056	0.662014	0.607276	0.627743	0.0791815	0.10512
Z291	Health status factors (Ch. XXI)	time_agnostic	272	5440	0.141129	0.661841	0.58431	0.646672	0.0802761	0.14278
F058	Psychiatric (Ch. V)	time_agnostic	1000	20000	0.144631	0.661834	0.5685	0.670921	0.0828677	0.104008
M5496	Musculoskeletal (Ch. XIII)	time_agnostic	464	9280	0.142582	0.6618	0.578635	0.657555	0.0813935	0.110931
M7980	Musculoskeletal (Ch. XIII)	time_agnostic	465	9300	0.143647	0.661716	0.587097	0.649745	0.0817709	0.104889
J32	Respiratory (Ch. X)	time_agnostic	3878	77560	0.144142	0.661677	0.555317	0.676814	0.0829502	0.109376
M4712	Musculoskeletal (Ch. XIII)	time_agnostic	295	5900	0.139378	0.66164	0.615254	0.624264	0.0785152	0.108523
B951	Infectious (Ch. I)	time_agnostic	459	9180	0.143669	0.661507	0.551266	0.677445	0.0825598	0.149715
K46	Gastrointestinal (Ch. XI)	time_agnostic	943	18860	0.15193	0.661503	0.515893	0.722861	0.0891429	0.132738
K295	Gastrointestinal (Ch. XI)	time_agnostic	5595	110231	0.144012	0.661445	0.578463	0.654579	0.0822327	0.114101
F332	Psychiatric (Ch. V)	time_agnostic	210	4200	0.140979	0.661433	0.585714	0.640977	0.0801717	0.130162
J383	Respiratory (Ch. X)	time_agnostic	957	19140	0.142369	0.661243	0.578927	0.65751	0.0811517	0.134725
Z434	Health status factors (Ch. XXI)	time_agnostic	127	2540	0.140438	0.661218	0.619385	0.63551	0.0793152	0.117273
K31	Gastrointestinal (Ch. XI)	time_agnostic	17023	121990	0.311187	0.661184	0.55428	0.674002	0.216092	0.281503
K22	Gastrointestinal (Ch. XI)	time_agnostic	17141	131610	0.293669	0.661092	0.611429	0.617512	0.193187	0.254957
M5416	Musculoskeletal (Ch. XIII)	time_agnostic	879	17580	0.137102	0.661007	0.609182	0.617239	0.0773019	0.0979315
I611	Circulatory (Ch. IX)	time_agnostic	329	6580	0.143217	0.661005	0.571469	0.660371	0.0819239	0.109664
K831	Gastrointestinal (Ch. XI)	time_agnostic	1886	37720	0.142596	0.660988	0.560177	0.66815	0.0817045	0.139977
N13	Genitourinary (Ch. XIV)	time_agnostic	6265	125293	0.151045	0.660956	0.509497	0.723464	0.088673	0.143143
H547	Ophthalmic (Ch. VII)	time_agnostic	265	5300	0.14061	0.660883	0.586792	0.642105	0.0798986	0.133117
R00	Abnormal labs (Ch. XVIII)	time_agnostic	17947	136509	0.299392	0.660753	0.573494	0.658744	0.202641	0.265097
G958	Nervous system (Ch. VI)	time_agnostic	228	4560	0.138395	0.660709	0.581353	0.638853	0.0786165	0.149028
Z859	Health status factors (Ch. XXI)	time_agnostic	329	6580	0.140219	0.660694	0.614033	0.624061	0.0790837	0.114523
B49	Infectious (Ch. I)	time_agnostic	223	4460	0.141044	0.660589	0.567121	0.660258	0.0804335	0.116648
K570	Gastrointestinal (Ch. XI)	time_agnostic	134	2680	0.137604	0.660368	0.585755	0.633541	0.0780228	0.107438
G562	Nervous system (Ch. VI)	time_agnostic	1739	34780	0.142393	0.660353	0.565843	0.663479	0.0814704	0.104735
I43	Circulatory (Ch. IX)	time_agnostic	121	2420	0.136583	0.660318	0.5545	0.65073	0.0781342	0.154644
L80	Dermatological (Ch. XII)	time_agnostic	179	3580	0.134426	0.6602	0.59754	0.621281	0.0755412	0.1117
M6280	Musculoskeletal (Ch. XIII)	time_agnostic	144	2880	0.144865	0.660195	0.576355	0.657347	0.0828895	0.126124
Q67	Congenital malformation (Ch. XVII)	time_agnostic	135	2700	0.134205	0.660097	0.562963	0.646004	0.0763443	0.126894
N47	Genitourinary (Ch. XIV)	time_agnostic	3343	66860	0.151299	0.660069	0.499553	0.730411	0.0890879	0.120163
R011	Abnormal labs (Ch. XVIII)	time_agnostic	2762	55240	0.143538	0.660035	0.545085	0.680333	0.0826309	0.113642
M2506	Musculoskeletal (Ch. XIII)	time_agnostic	196	3920	0.135512	0.659844	0.591603	0.625278	0.0764659	0.10987
R03	Abnormal labs (Ch. XVIII)	time_agnostic	5556	111125	0.145508	0.65979	0.537076	0.69276	0.084198	0.12191
K515	Gastrointestinal (Ch. XI)	time_agnostic	314	6280	0.140665	0.659628	0.608295	0.627553	0.0794438	0.112826
R402	Abnormal labs (Ch. XVIII)	time_agnostic	779	15580	0.146529	0.659627	0.549351	0.682049	0.0844393	0.124986
U071	Codes for special purposes (Ch. XXII)	time_agnostic	6646	132920	0.143328	0.659498	0.569815	0.664416	0.0820208	0.096904
M7987	Musculoskeletal (Ch. XIII)	time_agnostic	577	11540	0.143987	0.659402	0.581364	0.661042	0.0821186	0.113275
A02	Infectious (Ch. I)	time_agnostic	143	2860	0.141092	0.6594	0.549261	0.670406	0.0808214	0.151763
B353	Infectious (Ch. I)	time_agnostic	251	5020	0.144652	0.659299	0.56749	0.666697	0.0829109	0.125294
K52	Gastrointestinal (Ch. XI)	time_agnostic	20605	170276	0.287891	0.659291	0.50762	0.721643	0.200927	0.253245
M8195	Musculoskeletal (Ch. XIII)	time_agnostic	227	4540	0.136045	0.65903	0.599034	0.629147	0.0769591	0.101603
M21	Musculoskeletal (Ch. XIII)	time_agnostic	3234	64680	0.139585	0.659017	0.574979	0.648927	0.0793935	0.104775
F002	Psychiatric (Ch. V)	time_agnostic	529	10580	0.136015	0.6589	0.58973	0.626704	0.0768942	0.100792
I88	Circulatory (Ch. IX)	time_agnostic	169	3380	0.138087	0.658823	0.580036	0.638897	0.0784753	0.132127
R72	Abnormal labs (Ch. XVIII)	time_agnostic	638	12760	0.143494	0.658814	0.568953	0.668165	0.0821212	0.123358
Z825	Health status factors (Ch. XXI)	time_agnostic	211	4220	0.135212	0.658803	0.575803	0.632076	0.076676	0.133021
D899	Haematological and immune (Ch. III)	time_agnostic	111	2220	0.145688	0.658734	0.577075	0.662872	0.08328	0.192709
I828	Circulatory (Ch. IX)	time_agnostic	566	11320	0.147571	0.658654	0.518522	0.710294	0.0859777	0.142232
Z019	Health status factors (Ch. XXI)	time_agnostic	128	2560	0.139414	0.658592	0.562308	0.662402	0.0797075	0.162808
C857	Neoplasms (Ch. II)	time_agnostic	350	7000	0.14352	0.658491	0.542857	0.683759	0.0827217	0.182023
M1995	Musculoskeletal (Ch. XIII)	time_agnostic	344	6880	0.138018	0.658445	0.601535	0.628826	0.0778679	0.109188
F42	Psychiatric (Ch. V)	time_agnostic	346	6920	0.136664	0.658346	0.595487	0.627244	0.0772309	0.111218
R943	Abnormal labs (Ch. XVIII)	time_agnostic	1270	25400	0.147189	0.658118	0.534646	0.698923	0.0853441	0.116617
K210	Gastrointestinal (Ch. XI)	time_agnostic	16289	155410	0.244104	0.65809	0.643563	0.57487	0.150577	0.197212
M45X2	Musculoskeletal (Ch. XIII)	time_agnostic	105	2100	0.137486	0.65805	0.595238	0.630576	0.0776572	0.122504
M2557	Musculoskeletal (Ch. XIII)	time_agnostic	1417	28340	0.140269	0.657917	0.606909	0.627772	0.0793039	0.0999313
D071	Neoplasms (Ch. II)	time_agnostic	216	4320	0.138844	0.657867	0.59741	0.631827	0.0785043	0.111671
Z048	Health status factors (Ch. XXI)	time_agnostic	1073	21460	0.148633	0.657833	0.527492	0.707117	0.086499	0.134199
K297	Gastrointestinal (Ch. XI)	time_agnostic	22489	165696	0.30609	0.657796	0.533728	0.692794	0.214591	0.265562
I341	Circulatory (Ch. IX)	time_agnostic	1090	21800	0.137363	0.657747	0.586697	0.631169	0.077728	0.127336
L94	Dermatological (Ch. XII)	time_agnostic	229	4580	0.138008	0.657737	0.574203	0.643991	0.0784736	0.146014
Z801	Health status factors (Ch. XXI)	time_agnostic	961	19220	0.140481	0.657675	0.577499	0.651678	0.0800854	0.109624
A090	Infectious (Ch. I)	time_agnostic	597	11940	0.143762	0.657642	0.567843	0.667901	0.0821908	0.104334
M4690	Musculoskeletal (Ch. XIII)	time_agnostic	176	3520	0.138179	0.657617	0.616508	0.61543	0.0778583	0.105751
B370	Infectious (Ch. I)	time_agnostic	3096	61920	0.144077	0.657549	0.538111	0.688053	0.0831953	0.108019
M1991	Musculoskeletal (Ch. XIII)	time_agnostic	4047	80940	0.138954	0.657396	0.58945	0.638179	0.0787074	0.099276
M4306	Musculoskeletal (Ch. XIII)	time_agnostic	149	2980	0.138161	0.65732	0.557471	0.650116	0.0791019	0.126
I878	Circulatory (Ch. IX)	time_agnostic	290	5800	0.13918	0.657258	0.574138	0.65127	0.0792449	0.139825
M5429	Musculoskeletal (Ch. XIII)	time_agnostic	133	2660	0.135208	0.657226	0.598575	0.615161	0.0761557	0.109051
C797	Neoplasms (Ch. II)	time_agnostic	922	18440	0.137074	0.657187	0.584515	0.63626	0.0776922	0.112986
N133	Genitourinary (Ch. XIV)	time_agnostic	3307	66140	0.153057	0.657185	0.489412	0.742086	0.0907189	0.153176
Z962	Health status factors (Ch. XXI)	time_agnostic	286	5720	0.134313	0.65703	0.597943	0.609502	0.0757099	0.0951729
M6597	Musculoskeletal (Ch. XIII)	time_agnostic	453	9060	0.132852	0.656877	0.616935	0.597072	0.0744018	0.0922042
M431	Musculoskeletal (Ch. XIII)	time_agnostic	2695	53900	0.14094	0.65679	0.57885	0.650317	0.0802082	0.103253
K294	Gastrointestinal (Ch. XI)	time_agnostic	813	16260	0.141597	0.656769	0.55167	0.668122	0.0811357	0.11277
G99	Nervous system (Ch. VI)	time_agnostic	2316	46320	0.143226	0.656719	0.536477	0.686517	0.082657	0.12631
D70	Haematological and immune (Ch. III)	time_agnostic	6261	125220	0.154817	0.656625	0.474523	0.755315	0.0925438	0.159692
R799	Abnormal labs (Ch. XVIII)	time_agnostic	490	9800	0.145185	0.656599	0.506122	0.713802	0.0849969	0.153813
M2333	Musculoskeletal (Ch. XIII)	time_agnostic	1589	31780	0.135021	0.656594	0.607605	0.608692	0.0758569	0.0948213
D728	Haematological and immune (Ch. III)	time_agnostic	835	16700	0.153143	0.656545	0.525749	0.721084	0.0897623	0.15419
I483	Circulatory (Ch. IX)	time_agnostic	232	4640	0.140637	0.656487	0.590611	0.634533	0.0797403	0.113371
K222	Gastrointestinal (Ch. XI)	time_agnostic	3950	79000	0.140007	0.656458	0.565823	0.656609	0.0798798	0.119556
K311	Gastrointestinal (Ch. XI)	time_agnostic	424	8480	0.138414	0.656431	0.575532	0.643807	0.0785899	0.108448
G83	Nervous system (Ch. VI)	time_agnostic	882	17640	0.13966	0.656327	0.585019	0.643663	0.0793629	0.108778
M4196	Musculoskeletal (Ch. XIII)	time_agnostic	979	19580	0.136545	0.656196	0.588815	0.632224	0.0772603	0.109079
M4317	Musculoskeletal (Ch. XIII)	time_agnostic	538	10760	0.134732	0.65615	0.607892	0.610201	0.0757295	0.0995533
I83	Circulatory (Ch. IX)	time_agnostic	13293	160284	0.210848	0.656133	0.552772	0.666248	0.130243	0.182174
M25	Musculoskeletal (Ch. XIII)	time_agnostic	19934	218307	0.225756	0.656089	0.586536	0.637703	0.139778	0.175509
R42	Abnormal labs (Ch. XVIII)	time_agnostic	10499	114780	0.228357	0.656082	0.566149	0.659176	0.143026	0.190057
M4850	Musculoskeletal (Ch. XIII)	time_agnostic	126	2520	0.131661	0.656036	0.563692	0.630755	0.0744286	0.114333
M430	Musculoskeletal (Ch. XIII)	time_agnostic	476	9520	0.139409	0.656014	0.571535	0.649769	0.0793061	0.106965
M464	Musculoskeletal (Ch. XIII)	time_agnostic	308	6160	0.141136	0.655991	0.57303	0.656016	0.0806324	0.118753
E85	Endocrine and metabolic (Ch. IV)	time_agnostic	451	9020	0.136609	0.655864	0.581978	0.637179	0.0773422	0.112965
Q05	Congenital malformation (Ch. XVII)	time_agnostic	228	4560	0.138031	0.655753	0.574444	0.645657	0.0785147	0.125383
R631	Abnormal labs (Ch. XVIII)	time_agnostic	206	4120	0.145843	0.655734	0.601742	0.652915	0.0828753	0.128973
I60	Circulatory (Ch. IX)	time_agnostic	1454	29080	0.140128	0.655708	0.561219	0.661098	0.0800239	0.114703
Z878	Health status factors (Ch. XXI)	time_agnostic	3127	62540	0.141605	0.655591	0.542688	0.677621	0.0813952	0.114122
K296	Gastrointestinal (Ch. XI)	time_agnostic	11252	153545	0.190074	0.655379	0.566478	0.653114	0.114258	0.161257
K140	Gastrointestinal (Ch. XI)	time_agnostic	482	9640	0.143616	0.655366	0.54579	0.680444	0.0826123	0.123696
F00	Psychiatric (Ch. V)	time_agnostic	2633	52660	0.137688	0.655288	0.608054	0.619735	0.0776697	0.0931596
K219	Gastrointestinal (Ch. XI)	time_agnostic	34086	178838	0.373309	0.655265	0.583832	0.636392	0.27438	0.31904
G419	Nervous system (Ch. VI)	time_agnostic	209	4180	0.141955	0.655174	0.56957	0.659787	0.0811997	0.172356
I514	Circulatory (Ch. IX)	time_agnostic	210	4200	0.137734	0.655111	0.569048	0.650251	0.0784646	0.136183
M792	Musculoskeletal (Ch. XIII)	time_agnostic	659	13180	0.141911	0.654918	0.576683	0.650707	0.0807768	0.108162
K083	Gastrointestinal (Ch. XI)	time_agnostic	2628	52560	0.142164	0.654789	0.558211	0.668299	0.0814409	0.101843
K29	Gastrointestinal (Ch. XI)	time_agnostic	42905	182997	0.412427	0.654788	0.490351	0.728254	0.355887	0.392993
R208	Abnormal labs (Ch. XVIII)	time_agnostic	2476	49520	0.1401	0.654787	0.552102	0.667152	0.0802837	0.109613
K660	Gastrointestinal (Ch. XI)	time_agnostic	7178	143563	0.139557	0.654775	0.584564	0.641515	0.0792087	0.101112
Z292	Health status factors (Ch. XXI)	time_agnostic	775	15500	0.139115	0.654706	0.560645	0.660611	0.0794826	0.111821
Z451	Health status factors (Ch. XXI)	time_agnostic	265	5300	0.135808	0.654618	0.577358	0.636544	0.0770487	0.131483
K317	Gastrointestinal (Ch. XI)	time_agnostic	10916	122187	0.221328	0.654617	0.581807	0.638954	0.136606	0.174845
M7962	Musculoskeletal (Ch. XIII)	time_agnostic	677	13540	0.141421	0.65451	0.550283	0.670062	0.0810176	0.105502
G821	Nervous system (Ch. VI)	time_agnostic	128	2560	0.139605	0.654447	0.597846	0.629302	0.0790965	0.142979
F30	Psychiatric (Ch. V)	time_agnostic	236	4720	0.139595	0.654319	0.580585	0.646299	0.0794438	0.126857
M190	Musculoskeletal (Ch. XIII)	time_agnostic	1641	32820	0.139423	0.6543	0.579205	0.646878	0.0792639	0.10588
C541	Neoplasms (Ch. II)	time_agnostic	2462	49240	0.148203	0.654237	0.50467	0.722231	0.0869925	0.114009
Z488	Health status factors (Ch. XXI)	time_agnostic	1066	21320	0.145745	0.654189	0.532824	0.69532	0.084398	0.128573
N82	Genitourinary (Ch. XIV)	time_agnostic	287	5740	0.143694	0.654093	0.590139	0.650649	0.081859	0.132712
K66	Gastrointestinal (Ch. XI)	time_agnostic	7492	149843	0.139051	0.654004	0.580356	0.643252	0.078963	0.101072
C829	Neoplasms (Ch. II)	time_agnostic	691	13820	0.147291	0.653913	0.504348	0.719133	0.0863073	0.17813
M4186	Musculoskeletal (Ch. XIII)	time_agnostic	139	2780	0.140156	0.653819	0.571296	0.651458	0.0799911	0.120081
M512	Musculoskeletal (Ch. XIII)	time_agnostic	4696	93920	0.137666	0.6537	0.57751	0.641576	0.0781655	0.0981757
C159	Neoplasms (Ch. II)	time_agnostic	1547	30940	0.136077	0.653678	0.588242	0.629486	0.0769102	0.0989571
R470	Abnormal labs (Ch. XVIII)	time_agnostic	2105	42100	0.144854	0.653664	0.527078	0.695524	0.0839976	0.113236
B974	Infectious (Ch. I)	time_agnostic	152	3040	0.136625	0.653483	0.55957	0.647335	0.0779773	0.139766
Z532	Health status factors (Ch. XXI)	time_agnostic	3207	64140	0.143466	0.653401	0.534765	0.688305	0.0828387	0.121178
F02	Psychiatric (Ch. V)	time_agnostic	969	19380	0.135204	0.653362	0.590794	0.621286	0.0762546	0.108008
R33	Abnormal labs (Ch. XVIII)	time_agnostic	18153	66074	0.460821	0.653225	0.63411	0.576438	0.362126	0.439489
F429	Psychiatric (Ch. V)	time_agnostic	300	6000	0.134157	0.653184	0.585	0.624649	0.0756843	0.112232
M51	Musculoskeletal (Ch. XIII)	time_agnostic	5647	112940	0.137432	0.653152	0.577651	0.640643	0.0779972	0.0991813
Z298	Health status factors (Ch. XXI)	time_agnostic	162	3240	0.136541	0.653116	0.565057	0.649288	0.0777367	0.129249
M11	Musculoskeletal (Ch. XIII)	time_agnostic	788	15760	0.134852	0.653051	0.588886	0.627504	0.0761394	0.107856
R221	Abnormal labs (Ch. XVIII)	time_agnostic	664	13280	0.135643	0.652865	0.579745	0.634987	0.0768409	0.105802
K21	Gastrointestinal (Ch. XI)	time_agnostic	45182	190836	0.416592	0.65277	0.536873	0.67694	0.340213	0.376167
R55	Abnormal labs (Ch. XVIII)	time_agnostic	16461	123947	0.294335	0.65252	0.55914	0.65602	0.199782	0.268878
I829	Circulatory (Ch. IX)	time_agnostic	179	3580	0.142686	0.652449	0.558254	0.671721	0.0818434	0.145267
M4316	Musculoskeletal (Ch. XIII)	time_agnostic	2014	40280	0.138678	0.652426	0.577705	0.644711	0.0787866	0.105832
M4782	Musculoskeletal (Ch. XIII)	time_agnostic	5215	104300	0.137255	0.652406	0.574497	0.641828	0.0779207	0.0984591
M35	Musculoskeletal (Ch. XIII)	time_agnostic	4942	98841	0.141413	0.652401	0.51791	0.693037	0.0819164	0.128778
M7985	Musculoskeletal (Ch. XIII)	time_agnostic	286	5720	0.139097	0.652271	0.582305	0.638203	0.0788768	0.105247
R93	Abnormal labs (Ch. XVIII)	time_agnostic	7239	120928	0.164703	0.652077	0.545654	0.676671	0.0969437	0.136913
C54	Neoplasms (Ch. II)	time_agnostic	2526	50520	0.148092	0.652052	0.500799	0.722111	0.0868533	0.112082
E04	Endocrine and metabolic (Ch. IV)	time_agnostic	2972	59440	0.141907	0.652024	0.519857	0.694579	0.0821428	0.119971
Z974	Health status factors (Ch. XXI)	time_agnostic	2012	40232	0.139366	0.651995	0.564363	0.65488	0.0794668	0.102004
R20	Abnormal labs (Ch. XVIII)	time_agnostic	5098	101960	0.141712	0.651872	0.542172	0.677923	0.0815094	0.109898
M2578	Musculoskeletal (Ch. XIII)	time_agnostic	623	12460	0.134859	0.651781	0.594652	0.620766	0.0761015	0.0949948
E049	Endocrine and metabolic (Ch. IV)	time_agnostic	923	18460	0.145136	0.651525	0.530367	0.697184	0.0840904	0.126595
K590	Gastrointestinal (Ch. XI)	time_agnostic	26680	123951	0.397332	0.651502	0.649119	0.555849	0.286289	0.367267
I615	Circulatory (Ch. IX)	time_agnostic	208	4160	0.138348	0.651457	0.600639	0.628285	0.0781636	0.117286
N393	Genitourinary (Ch. XIV)	time_agnostic	6560	131193	0.135575	0.65142	0.594665	0.621862	0.0764983	0.0990632
K227	Gastrointestinal (Ch. XI)	time_agnostic	6127	106466	0.153181	0.651413	0.582012	0.63288	0.0881969	0.114932
N308	Genitourinary (Ch. XIV)	time_agnostic	1155	23100	0.141125	0.651192	0.552814	0.669811	0.0808188	0.116979
M233	Musculoskeletal (Ch. XIII)	time_agnostic	4089	81780	0.132929	0.65118	0.610665	0.601595	0.0746049	0.0927608
K92	Gastrointestinal (Ch. XI)	time_agnostic	18225	154453	0.278859	0.651024	0.476598	0.740597	0.197205	0.2419
K59	Gastrointestinal (Ch. XI)	time_agnostic	27838	125586	0.403683	0.651015	0.677671	0.521535	0.287439	0.375169
K603	Gastrointestinal (Ch. XI)	time_agnostic	1575	31500	0.138265	0.650969	0.563175	0.653751	0.0787901	0.105677
K291	Gastrointestinal (Ch. XI)	time_agnostic	1311	26220	0.13902	0.650964	0.563298	0.654944	0.0792712	0.121681
R233	Abnormal labs (Ch. XVIII)	time_agnostic	301	6020	0.139195	0.650962	0.568197	0.654922	0.0794232	0.119989
M1907	Musculoskeletal (Ch. XIII)	time_agnostic	652	13040	0.132844	0.650849	0.585097	0.617533	0.0749153	0.102523
Z97	Health status factors (Ch. XXI)	time_agnostic	3574	71472	0.142042	0.650842	0.542811	0.679895	0.0817143	0.105765
M62	Musculoskeletal (Ch. XIII)	time_agnostic	1485	29700	0.141558	0.650808	0.566667	0.659419	0.0808779	0.0971003
Z967	Health status factors (Ch. XXI)	time_agnostic	1109	22180	0.134312	0.650743	0.576646	0.631721	0.0760124	0.103515
G309	Nervous system (Ch. VI)	time_agnostic	3145	62900	0.137044	0.650653	0.597933	0.625805	0.0773693	0.0915465
K08	Gastrointestinal (Ch. XI)	time_agnostic	4264	85280	0.141101	0.650542	0.556637	0.665449	0.0808145	0.104364
C02	Neoplasms (Ch. II)	time_agnostic	432	8640	0.144054	0.650541	0.534857	0.688596	0.0832498	0.156578
M659	Musculoskeletal (Ch. XIII)	time_agnostic	3052	61040	0.136429	0.650523	0.588794	0.629406	0.0771553	0.100744
R13	Abnormal labs (Ch. XVIII)	time_agnostic	13881	127577	0.258831	0.650479	0.534399	0.684804	0.171027	0.219231
R22	Abnormal labs (Ch. XVIII)	time_agnostic	3302	66040	0.143424	0.65029	0.52922	0.691304	0.0829791	0.116023
J38	Respiratory (Ch. X)	time_agnostic	2750	55000	0.143701	0.650155	0.529273	0.692718	0.0832305	0.123489
Z85	Health status factors (Ch. XXI)	time_agnostic	40866	110335	0.551203	0.650131	0.743883	0.438123	0.437737	0.539541
H33	Ophthalmic (Ch. VII)	time_agnostic	5160	103200	0.170005	0.650095	0.445155	0.800806	0.105122	0.111496
M751	Musculoskeletal (Ch. XIII)	time_agnostic	5990	119800	0.134661	0.650008	0.597162	0.617419	0.075892	0.0940132
Z01	Health status factors (Ch. XXI)	time_agnostic	2982	59640	0.141445	0.649984	0.513091	0.697995	0.0820653	0.125988
Z082	Health status factors (Ch. XXI)	time_agnostic	586	11720	0.132891	0.649945	0.570904	0.632478	0.0752499	0.109541
M160	Musculoskeletal (Ch. XIII)	time_agnostic	1010	20200	0.134982	0.649819	0.584653	0.62728	0.0762963	0.107308
K267	Gastrointestinal (Ch. XI)	time_agnostic	404	8080	0.135468	0.649702	0.58162	0.63145	0.076643	0.119687
J322	Respiratory (Ch. X)	time_agnostic	191	3820	0.13028	0.64967	0.61525	0.584456	0.0728343	0.0922487
G589	Nervous system (Ch. VI)	time_agnostic	285	5700	0.138896	0.649666	0.596491	0.635642	0.0787138	0.11158
H471	Ophthalmic (Ch. VII)	time_agnostic	106	2120	0.13743	0.649595	0.612554	0.621387	0.0775991	0.130071
M543	Musculoskeletal (Ch. XIII)	time_agnostic	1645	32900	0.140564	0.649512	0.545897	0.674164	0.0807779	0.107474
M70	Musculoskeletal (Ch. XIII)	time_agnostic	615	12300	0.134887	0.649493	0.584553	0.628412	0.0762112	0.100162
R51	Abnormal labs (Ch. XVIII)	time_agnostic	12353	186765	0.176281	0.649429	0.546466	0.67084	0.105089	0.140763
M1391	Musculoskeletal (Ch. XIII)	time_agnostic	776	15520	0.134996	0.649305	0.598581	0.618726	0.0760689	0.0986078
M628	Musculoskeletal (Ch. XIII)	time_agnostic	873	17460	0.142076	0.649119	0.576729	0.655272	0.0809862	0.0913225
Z46	Health status factors (Ch. XXI)	time_agnostic	7579	60565	0.281017	0.64905	0.531931	0.678632	0.19108	0.257626
K839	Gastrointestinal (Ch. XI)	time_agnostic	123	2460	0.135527	0.648972	0.5855	0.621095	0.0767442	0.121165
M5436	Musculoskeletal (Ch. XIII)	time_agnostic	496	9920	0.136834	0.648944	0.599838	0.625054	0.0771852	0.0926423
B02	Infectious (Ch. I)	time_agnostic	1195	23900	0.144995	0.648885	0.541841	0.688439	0.0837071	0.115689
M257	Musculoskeletal (Ch. XIII)	time_agnostic	5206	104120	0.135307	0.648802	0.587495	0.626767	0.0764226	0.092101
H431	Ophthalmic (Ch. VII)	time_agnostic	924	18480	0.164569	0.648798	0.437224	0.795825	0.101777	0.197795
R098	Abnormal labs (Ch. XVIII)	time_agnostic	544	10880	0.138946	0.648759	0.553372	0.664233	0.0794239	0.110119
M2545	Musculoskeletal (Ch. XIII)	time_agnostic	132	2640	0.136578	0.648258	0.57906	0.639942	0.0773123	0.129207
F410	Psychiatric (Ch. V)	time_agnostic	1874	37480	0.138581	0.648236	0.556834	0.657544	0.0790888	0.111122
G30	Nervous system (Ch. VI)	time_agnostic	3597	71940	0.137026	0.647782	0.584104	0.633598	0.0776037	0.08922
I618	Circulatory (Ch. IX)	time_agnostic	219	4380	0.136589	0.647773	0.577643	0.643116	0.0774694	0.117719
Z854	Health status factors (Ch. XXI)	time_agnostic	10381	42039	0.424355	0.647695	0.541952	0.667257	0.348338	0.398382
M250	Musculoskeletal (Ch. XIII)	time_agnostic	232	4640	0.131958	0.647614	0.584135	0.622623	0.0745561	0.107166
Z087	Health status factors (Ch. XXI)	time_agnostic	1795	35900	0.138276	0.647524	0.532312	0.675224	0.0794112	0.110338
M8412	Musculoskeletal (Ch. XIII)	time_agnostic	183	3660	0.128299	0.64749	0.58476	0.603403	0.0720933	0.0972474
R31	Abnormal labs (Ch. XVIII)	time_agnostic	19060	130775	0.311271	0.647204	0.56915	0.643786	0.214216	0.266844
C15	Neoplasms (Ch. II)	time_agnostic	1810	36200	0.134338	0.647196	0.575414	0.630489	0.0759774	0.0974981
F333	Psychiatric (Ch. V)	time_agnostic	147	2940	0.133621	0.647191	0.584713	0.622996	0.0755568	0.112451
Z09	Health status factors (Ch. XXI)	time_agnostic	15973	101447	0.327639	0.647092	0.475834	0.732714	0.249776	0.290384
M4792	Musculoskeletal (Ch. XIII)	time_agnostic	1515	30300	0.136096	0.647068	0.593069	0.622929	0.0768017	0.0922915
Z872	Health status factors (Ch. XXI)	time_agnostic	2661	53220	0.134205	0.647059	0.554117	0.647798	0.076349	0.109205
M5439	Musculoskeletal (Ch. XIII)	time_agnostic	941	18820	0.138586	0.646989	0.534527	0.674171	0.0795511	0.111852
A09	Infectious (Ch. I)	time_agnostic	17706	256724	0.186487	0.646944	0.500393	0.712777	0.114713	0.145692
M418	Musculoskeletal (Ch. XIII)	time_agnostic	184	3680	0.135418	0.646875	0.586486	0.629434	0.0766616	0.111092
M5422	Musculoskeletal (Ch. XIII)	time_agnostic	1476	29520	0.13754	0.646846	0.561649	0.651851	0.0783681	0.103328
M5450	Musculoskeletal (Ch. XIII)	time_agnostic	225	4500	0.13608	0.646843	0.606667	0.615322	0.076664	0.104913
K319	Gastrointestinal (Ch. XI)	time_agnostic	1141	22820	0.138067	0.646823	0.52984	0.677337	0.0794624	0.139753
J860	Respiratory (Ch. X)	time_agnostic	105	2100	0.134229	0.646784	0.557143	0.645865	0.0762741	0.130232
F009	Psychiatric (Ch. V)	time_agnostic	2153	43060	0.134592	0.64678	0.587793	0.624245	0.0759986	0.0888537
M1998	Musculoskeletal (Ch. XIII)	time_agnostic	488	9760	0.136041	0.64669	0.557448	0.651262	0.0774963	0.113215
H333	Ophthalmic (Ch. VII)	time_agnostic	1413	28260	0.150478	0.646532	0.501764	0.729653	0.088324	0.114009
M4692	Musculoskeletal (Ch. XIII)	time_agnostic	592	11840	0.134345	0.646486	0.597073	0.616376	0.075663	0.10079
M1901	Musculoskeletal (Ch. XIII)	time_agnostic	400	8000	0.136769	0.646395	0.59875	0.622632	0.0772267	0.103071
M879	Musculoskeletal (Ch. XIII)	time_agnostic	599	11980	0.134033	0.646373	0.570931	0.636412	0.0759549	0.113326
C05	Neoplasms (Ch. II)	time_agnostic	113	2260	0.134682	0.646316	0.561462	0.640437	0.0768052	0.16265
K56	Gastrointestinal (Ch. XI)	time_agnostic	8541	112217	0.193807	0.646237	0.54133	0.666499	0.118043	0.162862
B35	Infectious (Ch. I)	time_agnostic	591	11820	0.137598	0.646204	0.556623	0.658162	0.0785142	0.117697
R529	Abnormal labs (Ch. XVIII)	time_agnostic	500	10000	0.136408	0.646119	0.55	0.660316	0.0779951	0.125617
U88	Codes for special purposes (Ch. XXII)	time_agnostic	242	4840	0.137593	0.64611	0.561607	0.648213	0.0784701	0.118376
K413	Gastrointestinal (Ch. XI)	time_agnostic	245	4900	0.132904	0.646093	0.612245	0.597852	0.0744694	0.101919
M542	Musculoskeletal (Ch. XIII)	time_agnostic	1661	33220	0.13517	0.645986	0.57405	0.63874	0.0766336	0.102867
U828	Codes for special purposes (Ch. XXII)	time_agnostic	206	4120	0.144033	0.645955	0.575377	0.663905	0.0824064	0.111851
N135	Genitourinary (Ch. XIV)	time_agnostic	905	18100	0.148707	0.645921	0.476243	0.741291	0.0882051	0.158007
A04	Infectious (Ch. I)	time_agnostic	4305	86100	0.139045	0.645818	0.530197	0.680023	0.0800109	0.115977
A099	Infectious (Ch. I)	time_agnostic	17269	256493	0.178372	0.645756	0.533037	0.679773	0.107108	0.142211
F323	Psychiatric (Ch. V)	time_agnostic	440	8800	0.135547	0.645666	0.585227	0.627811	0.0766715	0.117594
M50	Musculoskeletal (Ch. XIII)	time_agnostic	3060	61200	0.134269	0.645653	0.579739	0.628354	0.0759055	0.0933676
Z920	Health status factors (Ch. XXI)	time_agnostic	337	6740	0.133364	0.645642	0.581585	0.624784	0.0753535	0.114755
R933	Abnormal labs (Ch. XVIII)	time_agnostic	3258	65160	0.141327	0.64564	0.515957	0.696448	0.0818698	0.112852
I822	Circulatory (Ch. IX)	time_agnostic	186	3720	0.135785	0.645613	0.554339	0.64644	0.0774542	0.106743
Z916	Health status factors (Ch. XXI)	time_agnostic	1225	24500	0.14041	0.645477	0.504082	0.700945	0.081632	0.114873
M1917	Musculoskeletal (Ch. XIII)	time_agnostic	279	5580	0.138042	0.645439	0.627338	0.603375	0.077641	0.0900729
Z524	Health status factors (Ch. XXI)	time_agnostic	295	5900	0.13387	0.645249	0.549153	0.650847	0.0762168	0.185193
Z823	Health status factors (Ch. XXI)	time_agnostic	1299	25980	0.133033	0.64509	0.551574	0.646752	0.0756814	0.111659
M5458	Musculoskeletal (Ch. XIII)	time_agnostic	431	8620	0.130263	0.644926	0.588185	0.610392	0.0732924	0.110214
N481	Genitourinary (Ch. XIV)	time_agnostic	500	10000	0.13266	0.644875	0.521	0.664579	0.0760629	0.117622
A412	Infectious (Ch. I)	time_agnostic	130	2600	0.135783	0.644838	0.565385	0.645547	0.0772225	0.123766
M4194	Musculoskeletal (Ch. XIII)	time_agnostic	213	4260	0.135181	0.644799	0.565504	0.642701	0.076909	0.129803
H310	Ophthalmic (Ch. VII)	time_agnostic	277	5540	0.144689	0.644769	0.518052	0.704445	0.0842444	0.17375
K621	Gastrointestinal (Ch. XI)	time_agnostic	11832	122575	0.23032	0.644636	0.541794	0.662421	0.146206	0.172818
D300	Neoplasms (Ch. II)	time_agnostic	175	3500	0.135033	0.644524	0.602857	0.627368	0.0762211	0.0952846
G510	Nervous system (Ch. VI)	time_agnostic	1374	27480	0.137094	0.6445	0.553842	0.656803	0.0781227	0.104273
M4787	Musculoskeletal (Ch. XIII)	time_agnostic	772	15440	0.132078	0.644399	0.573787	0.620022	0.0745726	0.100766
M4802	Musculoskeletal (Ch. XIII)	time_agnostic	1181	23620	0.138254	0.644278	0.575774	0.645038	0.078515	0.0924935
M31	Musculoskeletal (Ch. XIII)	time_agnostic	1426	28520	0.14366	0.644239	0.487366	0.720787	0.084219	0.138583
M8000	Musculoskeletal (Ch. XIII)	time_agnostic	123	2460	0.131241	0.64417	0.578167	0.62004	0.0741137	0.11631
I839	Circulatory (Ch. IX)	time_agnostic	12312	158957	0.189364	0.644047	0.585201	0.614542	0.112944	0.150831
I609	Circulatory (Ch. IX)	time_agnostic	961	19220	0.134077	0.643909	0.57541	0.631059	0.0758236	0.112617
Z466	Health status factors (Ch. XXI)	time_agnostic	6918	57768	0.272506	0.643897	0.473186	0.728692	0.191522	0.243976
R220	Abnormal labs (Ch. XVIII)	time_agnostic	636	12720	0.131153	0.64371	0.575511	0.618255	0.0740196	0.0967204
M814	Musculoskeletal (Ch. XIII)	time_agnostic	178	3560	0.134401	0.643704	0.57619	0.634682	0.0760711	0.142422
M353	Musculoskeletal (Ch. XIII)	time_agnostic	3871	77420	0.13447	0.643681	0.544688	0.653054	0.0766475	0.12073
J942	Respiratory (Ch. X)	time_agnostic	191	3820	0.131542	0.643462	0.560661	0.627722	0.0745054	0.11813
Q24	Congenital malformation (Ch. XVII)	time_agnostic	307	6140	0.134181	0.643449	0.589714	0.613839	0.0759243	0.102548
C154	Neoplasms (Ch. II)	time_agnostic	294	5880	0.133314	0.643423	0.568089	0.633546	0.0754166	0.118799
K263	Gastrointestinal (Ch. XI)	time_agnostic	373	7460	0.131993	0.64336	0.565387	0.63539	0.0749291	0.104382
R740	Abnormal labs (Ch. XVIII)	time_agnostic	248	4960	0.134823	0.643283	0.57898	0.633599	0.0763006	0.109648
C029	Neoplasms (Ch. II)	time_agnostic	283	5660	0.135702	0.643152	0.558459	0.650272	0.0771838	0.164151
M2336	Musculoskeletal (Ch. XIII)	time_agnostic	725	14500	0.128209	0.643074	0.613793	0.580145	0.0715947	0.0870072
M213	Musculoskeletal (Ch. XIII)	time_agnostic	714	14280	0.13491	0.643007	0.571447	0.636334	0.0764792	0.102003
M16	Musculoskeletal (Ch. XIII)	time_agnostic	21241	174164	0.27096	0.643004	0.560944	0.641633	0.178561	0.205873
I728	Circulatory (Ch. IX)	time_agnostic	250	5000	0.13471	0.642857	0.526	0.670421	0.0773113	0.128666
M750	Musculoskeletal (Ch. XIII)	time_agnostic	2422	48440	0.136435	0.642846	0.525202	0.675942	0.0784027	0.107876
Z099	Health status factors (Ch. XXI)	time_agnostic	3669	73372	0.138263	0.642843	0.535438	0.674182	0.0794219	0.106603
M180	Musculoskeletal (Ch. XIII)	time_agnostic	185	3700	0.128999	0.642801	0.581081	0.616927	0.0725979	0.0961978
G20	Nervous system (Ch. VI)	time_agnostic	3622	72440	0.133266	0.642793	0.58587	0.621189	0.0751713	0.0973335
M7983	Musculoskeletal (Ch. XIII)	time_agnostic	188	3760	0.13263	0.642785	0.58229	0.614928	0.0748686	0.0980981
N946	Genitourinary (Ch. XIV)	time_agnostic	1452	29040	0.133015	0.64277	0.598492	0.610918	0.0748411	0.0901297
G95	Nervous system (Ch. VI)	time_agnostic	1254	25080	0.133301	0.642569	0.578975	0.625137	0.0753253	0.0979052
G60	Nervous system (Ch. VI)	time_agnostic	312	6240	0.132003	0.642564	0.586457	0.617575	0.0744148	0.10693
G459	Nervous system (Ch. VI)	time_agnostic	3798	75960	0.14009	0.642551	0.520012	0.688853	0.0809867	0.0985759
N850	Genitourinary (Ch. XIV)	time_agnostic	1180	23600	0.148651	0.642495	0.458475	0.749755	0.0887593	0.123495
Z478	Health status factors (Ch. XXI)	time_agnostic	427	8540	0.135243	0.642481	0.543297	0.660792	0.0773003	0.12125
M889	Musculoskeletal (Ch. XIII)	time_agnostic	269	5380	0.130791	0.642437	0.568903	0.622185	0.0739359	0.128447
I494	Circulatory (Ch. IX)	time_agnostic	789	15780	0.130465	0.642429	0.557692	0.629244	0.0739351	0.119034
M799	Musculoskeletal (Ch. XIII)	time_agnostic	211	4220	0.135935	0.642412	0.588261	0.624969	0.0769608	0.114282
M1992	Musculoskeletal (Ch. XIII)	time_agnostic	272	5440	0.137028	0.642295	0.619495	0.608649	0.0770037	0.0924013
G933	Nervous system (Ch. VI)	time_agnostic	1182	23640	0.133362	0.642207	0.592251	0.616596	0.0750705	0.0929805
D735	Haematological and immune (Ch. III)	time_agnostic	237	4740	0.135147	0.642147	0.559043	0.643901	0.0769522	0.111514
Z853	Health status factors (Ch. XXI)	time_agnostic	10773	72472	0.305817	0.642096	0.636498	0.559726	0.201313	0.26383
U832	Codes for special purposes (Ch. XXII)	time_agnostic	127	2540	0.133098	0.642028	0.571538	0.624726	0.0753185	0.112987
G25	Nervous system (Ch. VI)	time_agnostic	2417	48340	0.136356	0.642015	0.540563	0.664384	0.0780731	0.0986736
G552	Nervous system (Ch. VI)	time_agnostic	1159	23180	0.132367	0.641806	0.591471	0.616117	0.0745935	0.0915003
K57	Gastrointestinal (Ch. XI)	time_agnostic	57769	161660	0.538026	0.641779	0.725354	0.459737	0.427452	0.497164
M4696	Musculoskeletal (Ch. XIII)	time_agnostic	399	7980	0.130075	0.641675	0.59394	0.606186	0.0731505	0.104155
G628	Nervous system (Ch. VI)	time_agnostic	494	9880	0.131098	0.641582	0.563657	0.627849	0.0742105	0.0991584
G308	Nervous system (Ch. VI)	time_agnostic	524	10480	0.13048	0.641397	0.58967	0.607623	0.0732893	0.0913308
M76	Musculoskeletal (Ch. XIII)	time_agnostic	435	8700	0.135093	0.64131	0.590805	0.627223	0.0763469	0.0947011
M169	Musculoskeletal (Ch. XIII)	time_agnostic	17182	172836	0.230962	0.641242	0.581801	0.618314	0.144097	0.168648
J398	Respiratory (Ch. X)	time_agnostic	328	6560	0.132057	0.641205	0.556247	0.640645	0.0749708	0.103356
R253	Abnormal labs (Ch. XVIII)	time_agnostic	190	3800	0.131378	0.641183	0.576316	0.625762	0.0742422	0.106558
Z900	Health status factors (Ch. XXI)	time_agnostic	936	18720	0.134609	0.641166	0.551274	0.651091	0.0766361	0.115498
Z48	Health status factors (Ch. XXI)	time_agnostic	2195	43900	0.139617	0.641149	0.519818	0.687651	0.0806424	0.126707
K630	Gastrointestinal (Ch. XI)	time_agnostic	134	2680	0.136205	0.641131	0.608262	0.611166	0.0767926	0.10169
M65	Musculoskeletal (Ch. XIII)	time_agnostic	4846	96920	0.132702	0.640975	0.582128	0.621174	0.0748613	0.0935027
K523	Gastrointestinal (Ch. XI)	time_agnostic	307	6140	0.133698	0.64094	0.591248	0.61709	0.0753667	0.0996042
H330	Ophthalmic (Ch. VII)	time_agnostic	2526	50520	0.153304	0.64074	0.456256	0.763512	0.0921763	0.108443
M5417	Musculoskeletal (Ch. XIII)	time_agnostic	182	3640	0.134068	0.640646	0.618393	0.601219	0.0752147	0.081128
M2330	Musculoskeletal (Ch. XIII)	time_agnostic	640	12800	0.129669	0.640422	0.564844	0.62648	0.0734563	0.0875646
Z00	Health status factors (Ch. XXI)	time_agnostic	994	19880	0.13253	0.640386	0.571928	0.629382	0.0749765	0.102735
M519	Musculoskeletal (Ch. XIII)	time_agnostic	265	5300	0.131283	0.64038	0.590566	0.611321	0.0739277	0.0930716
M6591	Musculoskeletal (Ch. XIII)	time_agnostic	522	10440	0.130613	0.640379	0.58609	0.610254	0.0735874	0.0962212
Q210	Congenital malformation (Ch. XVII)	time_agnostic	129	2580	0.124919	0.640367	0.569846	0.610163	0.0701813	0.133634
R202	Abnormal labs (Ch. XVIII)	time_agnostic	2935	58700	0.138345	0.640342	0.526576	0.680723	0.0796414	0.102722
M224	Musculoskeletal (Ch. XIII)	time_agnostic	510	10200	0.13008	0.640314	0.616667	0.589422	0.0727772	0.0839927
K63	Gastrointestinal (Ch. XI)	time_agnostic	29993	150004	0.37333	0.640141	0.589704	0.608315	0.273313	0.322434
K573	Gastrointestinal (Ch. XI)	time_agnostic	51725	157311	0.499913	0.639988	0.626554	0.568811	0.415813	0.463459
M4807	Musculoskeletal (Ch. XIII)	time_agnostic	585	11700	0.130257	0.639883	0.588034	0.605983	0.0732672	0.0923777
Q25	Congenital malformation (Ch. XVII)	time_agnostic	157	3140	0.130307	0.639874	0.576915	0.624709	0.0734995	0.114157
K661	Gastrointestinal (Ch. XI)	time_agnostic	142	2840	0.136159	0.639846	0.598399	0.621207	0.0768355	0.107333
Z089	Health status factors (Ch. XXI)	time_agnostic	1181	23620	0.138296	0.639752	0.544014	0.668323	0.0793345	0.099809
K589	Gastrointestinal (Ch. XI)	time_agnostic	10865	140792	0.189115	0.639638	0.575886	0.622369	0.113134	0.144939
R190	Abnormal labs (Ch. XVIII)	time_agnostic	1904	38080	0.138269	0.639598	0.508394	0.691854	0.0800203	0.111164
K869	Gastrointestinal (Ch. XI)	time_agnostic	445	8900	0.132235	0.639562	0.560674	0.634122	0.074962	0.112256
N764	Genitourinary (Ch. XIV)	time_agnostic	266	5320	0.133382	0.639545	0.541509	0.652854	0.0760003	0.133747
M502	Musculoskeletal (Ch. XIII)	time_agnostic	647	12940	0.132247	0.639515	0.598992	0.605874	0.0743549	0.0975969
A491	Infectious (Ch. I)	time_agnostic	349	6980	0.129508	0.639437	0.547474	0.63633	0.0735437	0.112683
M4784	Musculoskeletal (Ch. XIII)	time_agnostic	164	3280	0.125751	0.639004	0.564394	0.612494	0.0707333	0.111248
K119	Gastrointestinal (Ch. XI)	time_agnostic	125	2500	0.129187	0.638998	0.588	0.611158	0.0726398	0.111279
G46	Nervous system (Ch. VI)	time_agnostic	205	4100	0.134629	0.638909	0.57561	0.633504	0.0762567	0.105169
M546	Musculoskeletal (Ch. XIII)	time_agnostic	301	6020	0.130862	0.638904	0.571667	0.621263	0.0738272	0.0939265
N815	Genitourinary (Ch. XIV)	time_agnostic	898	17960	0.130622	0.638833	0.616989	0.586655	0.0730439	0.0884708
K635	Gastrointestinal (Ch. XI)	time_agnostic	24764	138553	0.346097	0.638722	0.631925	0.560195	0.23834	0.288403
M6534	Musculoskeletal (Ch. XIII)	time_agnostic	1121	22420	0.134634	0.638665	0.544155	0.655664	0.0768909	0.107217
G834	Nervous system (Ch. VI)	time_agnostic	471	9420	0.127192	0.638637	0.576405	0.603867	0.071473	0.0911368
F41	Psychiatric (Ch. V)	time_agnostic	20343	292419	0.177662	0.638567	0.522981	0.673534	0.106981	0.134673
B001	Infectious (Ch. I)	time_agnostic	187	3740	0.133373	0.638477	0.579872	0.628195	0.0755227	0.1157
G471	Nervous system (Ch. VI)	time_agnostic	137	2740	0.133523	0.638296	0.57672	0.633884	0.0755309	0.122666
M7126	Musculoskeletal (Ch. XIII)	time_agnostic	200	4000	0.128683	0.638283	0.57	0.613158	0.0724641	0.122129
M843	Musculoskeletal (Ch. XIII)	time_agnostic	108	2160	0.126214	0.638103	0.555411	0.621595	0.0712869	0.118144
F309	Psychiatric (Ch. V)	time_agnostic	101	2020	0.132809	0.637973	0.564048	0.645126	0.075459	0.137031
M87	Musculoskeletal (Ch. XIII)	time_agnostic	846	16920	0.1333	0.63796	0.540171	0.655251	0.0759576	0.114
N131	Genitourinary (Ch. XIV)	time_agnostic	577	11540	0.144316	0.63789	0.475757	0.729271	0.0850736	0.157139
M841	Musculoskeletal (Ch. XIII)	time_agnostic	1186	23720	0.136295	0.637874	0.527008	0.672495	0.0783609	0.104721
N30	Genitourinary (Ch. XIV)	time_agnostic	4788	95760	0.135326	0.637846	0.513576	0.679665	0.0779061	0.113509
M204	Musculoskeletal (Ch. XIII)	time_agnostic	2957	59140	0.129425	0.637824	0.595694	0.599603	0.0726282	0.0899889
Z858	Health status factors (Ch. XXI)	time_agnostic	14077	85666	0.324181	0.637746	0.511153	0.67708	0.237599	0.287361
M653	Musculoskeletal (Ch. XIII)	time_agnostic	1148	22960	0.133926	0.637697	0.543972	0.654731	0.0764111	0.106991
E349	Endocrine and metabolic (Ch. IV)	time_agnostic	103	2060	0.136085	0.637553	0.621667	0.605024	0.076577	0.0991576
K047	Gastrointestinal (Ch. XI)	time_agnostic	1596	31920	0.136079	0.637462	0.552928	0.655042	0.0776369	0.101902
R450	Abnormal labs (Ch. XVIII)	time_agnostic	114	2280	0.131183	0.63745	0.583202	0.615428	0.0739022	0.103828
N029	Genitourinary (Ch. XIV)	time_agnostic	719	14380	0.139551	0.637345	0.51182	0.696361	0.081098	0.120788
Z08	Health status factors (Ch. XXI)	time_agnostic	6980	80490	0.206555	0.637191	0.565043	0.628329	0.126441	0.169851
M75	Musculoskeletal (Ch. XIII)	time_agnostic	11820	236395	0.130928	0.637104	0.586633	0.611934	0.0737033	0.0890369
M2572	Musculoskeletal (Ch. XIII)	time_agnostic	114	2280	0.130733	0.637019	0.599407	0.602272	0.0733639	0.0952537
G608	Nervous system (Ch. VI)	time_agnostic	107	2140	0.124322	0.636936	0.570346	0.598391	0.0697926	0.114009
Z433	Health status factors (Ch. XXI)	time_agnostic	527	10540	0.133534	0.63687	0.549353	0.64586	0.0760398	0.0998207
Z468	Health status factors (Ch. XXI)	time_agnostic	225	4500	0.137403	0.636772	0.551111	0.654269	0.0786237	0.156514
G51	Nervous system (Ch. VI)	time_agnostic	1609	32180	0.134342	0.636766	0.537892	0.658287	0.0768844	0.0965638
D124	Neoplasms (Ch. II)	time_agnostic	3988	79760	0.131633	0.63672	0.573973	0.623667	0.0743325	0.0858322
G571	Nervous system (Ch. VI)	time_agnostic	144	2880	0.131068	0.636682	0.570197	0.621717	0.0739389	0.100811
L299	Dermatological (Ch. XII)	time_agnostic	762	15240	0.134083	0.636656	0.544002	0.655926	0.0765364	0.110491
K60	Gastrointestinal (Ch. XI)	time_agnostic	4121	82420	0.133371	0.636595	0.558484	0.640711	0.0757304	0.0926503
K560	Gastrointestinal (Ch. XI)	time_agnostic	292	5840	0.131717	0.636578	0.577236	0.625451	0.0743803	0.115108
M518	Musculoskeletal (Ch. XIII)	time_agnostic	309	6180	0.129681	0.636491	0.579429	0.614032	0.0729627	0.095602
N318	Genitourinary (Ch. XIV)	time_agnostic	909	18180	0.134396	0.636439	0.558879	0.643478	0.0764077	0.101641
F028	Psychiatric (Ch. V)	time_agnostic	424	8480	0.128556	0.636427	0.584916	0.604023	0.072174	0.100167
K829	Gastrointestinal (Ch. XI)	time_agnostic	211	4220	0.132249	0.636207	0.599723	0.603391	0.074265	0.0925888
M548	Musculoskeletal (Ch. XIII)	time_agnostic	217	4340	0.129461	0.636145	0.581025	0.606121	0.0727646	0.101953
M84	Musculoskeletal (Ch. XIII)	time_agnostic	2382	47640	0.134828	0.636105	0.524357	0.671694	0.0774053	0.103587
M4722	Musculoskeletal (Ch. XIII)	time_agnostic	390	7800	0.132655	0.636021	0.597436	0.608232	0.0746356	0.0851648
F40	Psychiatric (Ch. V)	time_agnostic	2043	40860	0.133374	0.636015	0.556289	0.64142	0.0757413	0.0939429
M212	Musculoskeletal (Ch. XIII)	time_agnostic	500	10000	0.129389	0.635971	0.584	0.608632	0.0727312	0.0927472
M8416	Musculoskeletal (Ch. XIII)	time_agnostic	148	2960	0.131248	0.635968	0.577356	0.628557	0.0740762	0.106574
H262	Ophthalmic (Ch. VII)	time_agnostic	173	3460	0.12672	0.635957	0.596303	0.583823	0.0707359	0.0973935
I603	Circulatory (Ch. IX)	time_agnostic	131	2620	0.127463	0.635949	0.568091	0.615712	0.0717244	0.126459
L539	Dermatological (Ch. XII)	time_agnostic	1178	23560	0.141359	0.635897	0.49744	0.707823	0.0824153	0.116306
L53	Dermatological (Ch. XII)	time_agnostic	1303	26060	0.136972	0.635841	0.516124	0.681262	0.0789484	0.119202
M181	Musculoskeletal (Ch. XIII)	time_agnostic	408	8160	0.126725	0.635597	0.593135	0.598684	0.0709319	0.0863077
F419	Psychiatric (Ch. V)	time_agnostic	16734	286692	0.149894	0.635586	0.550467	0.641016	0.0867762	0.113572
J21	Respiratory (Ch. X)	time_agnostic	112	2240	0.129869	0.635511	0.544862	0.642399	0.0738851	0.138445
K768	Gastrointestinal (Ch. XI)	time_agnostic	2982	59640	0.131557	0.635455	0.554654	0.639142	0.0746278	0.111213
R252	Abnormal labs (Ch. XVIII)	time_agnostic	860	17200	0.132735	0.635422	0.532558	0.659088	0.075942	0.105251
K58	Gastrointestinal (Ch. XI)	time_agnostic	11316	141774	0.190163	0.635409	0.601185	0.590474	0.11293	0.146265
G58	Nervous system (Ch. VI)	time_agnostic	637	12740	0.133943	0.635395	0.551052	0.646906	0.0762514	0.0982041
N811	Genitourinary (Ch. XIV)	time_agnostic	6189	109181	0.140264	0.635337	0.67499	0.52291	0.0782474	0.0929872
I510	Circulatory (Ch. IX)	time_agnostic	117	2340	0.133031	0.635238	0.539312	0.650929	0.0760612	0.126156
G258	Nervous system (Ch. VI)	time_agnostic	1091	21820	0.135373	0.63517	0.551772	0.653408	0.0770896	0.0978469
R300	Abnormal labs (Ch. XVIII)	time_agnostic	1670	33400	0.137842	0.635133	0.503892	0.694343	0.07988	0.109827
R100	Abnormal labs (Ch. XVIII)	time_agnostic	503	10060	0.131119	0.635049	0.534812	0.651513	0.0747462	0.10189
D44	Neoplasms (Ch. II)	time_agnostic	350	7000	0.127722	0.634902	0.567143	0.613759	0.0719321	0.095162
K565	Gastrointestinal (Ch. XI)	time_agnostic	1900	38000	0.133031	0.634892	0.528421	0.661759	0.0761174	0.105836
Z098	Health status factors (Ch. XXI)	time_agnostic	3815	76292	0.138997	0.634874	0.48152	0.713226	0.081233	0.108914
R104	Abnormal labs (Ch. XVIII)	time_agnostic	23791	196878	0.270975	0.634873	0.482935	0.713566	0.188145	0.223532
K929	Gastrointestinal (Ch. XI)	time_agnostic	322	6440	0.126232	0.634782	0.565337	0.613764	0.071091	0.0958106
M538	Musculoskeletal (Ch. XIII)	time_agnostic	111	2220	0.130573	0.634665	0.562846	0.625653	0.0737177	0.106677
C109	Neoplasms (Ch. II)	time_agnostic	154	3080	0.13014	0.634646	0.564731	0.629021	0.073636	0.129545
D123	Neoplasms (Ch. II)	time_agnostic	6857	127612	0.136047	0.634563	0.595891	0.592009	0.0767782	0.0903552
M774	Musculoskeletal (Ch. XIII)	time_agnostic	201	4020	0.12639	0.634558	0.582195	0.603956	0.0709817	0.11653
M239	Musculoskeletal (Ch. XIII)	time_agnostic	103	2060	0.128789	0.634552	0.615	0.58584	0.0719315	0.0935534
M246	Musculoskeletal (Ch. XIII)	time_agnostic	139	2780	0.129145	0.634497	0.593254	0.60147	0.0725019	0.0957973
M4697	Musculoskeletal (Ch. XIII)	time_agnostic	101	2020	0.129556	0.634497	0.579524	0.616209	0.0728069	0.0945561
K639	Gastrointestinal (Ch. XI)	time_agnostic	1384	27680	0.131669	0.634372	0.532879	0.655955	0.0751784	0.102025
I849	Circulatory (Ch. IX)	time_agnostic	13621	143707	0.221883	0.634322	0.547499	0.645919	0.139081	0.187906
H549	Ophthalmic (Ch. VII)	time_agnostic	1353	27060	0.133796	0.634304	0.518819	0.672657	0.0768517	0.104541
M175	Musculoskeletal (Ch. XIII)	time_agnostic	129	2580	0.12608	0.634225	0.546462	0.626083	0.0712704	0.102652
K862	Gastrointestinal (Ch. XI)	time_agnostic	803	16060	0.135894	0.634213	0.512484	0.682147	0.0782902	0.105284
M53	Musculoskeletal (Ch. XIII)	time_agnostic	418	8360	0.135419	0.634212	0.552869	0.651411	0.0771614	0.0906193
J310	Respiratory (Ch. X)	time_agnostic	1451	29020	0.140301	0.634179	0.503799	0.701513	0.0813143	0.102149
Z827	Health status factors (Ch. XXI)	time_agnostic	113	2260	0.126875	0.634133	0.569565	0.606683	0.0714362	0.0976178
M112	Musculoskeletal (Ch. XIII)	time_agnostic	578	11560	0.129297	0.634101	0.569033	0.619192	0.0729686	0.101266
M4302	Musculoskeletal (Ch. XIII)	time_agnostic	220	4400	0.124889	0.634098	0.563636	0.606818	0.070208	0.0927671
Z860	Health status factors (Ch. XXI)	time_agnostic	10933	94850	0.251771	0.63408	0.591696	0.594826	0.159872	0.208495
R101	Abnormal labs (Ch. XVIII)	time_agnostic	16104	172763	0.215924	0.634055	0.572312	0.616048	0.133072	0.173104
M7920	Musculoskeletal (Ch. XIII)	time_agnostic	105	2100	0.125877	0.634026	0.538095	0.62807	0.0714138	0.104423
M1997	Musculoskeletal (Ch. XIII)	time_agnostic	4675	93500	0.12864	0.634014	0.585348	0.604323	0.0722479	0.0876632
Z081	Health status factors (Ch. XXI)	time_agnostic	137	2740	0.128703	0.634012	0.552778	0.629485	0.0728986	0.138302
K602	Gastrointestinal (Ch. XI)	time_agnostic	2162	43240	0.131544	0.633977	0.561745	0.633478	0.0745132	0.0938097
H405	Ophthalmic (Ch. VII)	time_agnostic	256	5120	0.130535	0.633976	0.582127	0.61143	0.0735522	0.104103
I845	Circulatory (Ch. IX)	time_agnostic	1018	20360	0.135004	0.633912	0.516662	0.676327	0.0776762	0.10209
G553	Nervous system (Ch. VI)	time_agnostic	742	14840	0.127611	0.633889	0.621291	0.570931	0.0711853	0.0815739
M501	Musculoskeletal (Ch. XIII)	time_agnostic	912	18240	0.129368	0.633767	0.578442	0.612939	0.0728015	0.0908841
M2339	Musculoskeletal (Ch. XIII)	time_agnostic	164	3280	0.123481	0.633712	0.622159	0.561313	0.0686631	0.0957261
G93	Nervous system (Ch. VI)	time_agnostic	4042	80840	0.135164	0.633696	0.521029	0.67367	0.0776626	0.100123
Z489	Health status factors (Ch. XXI)	time_agnostic	311	6220	0.126226	0.633672	0.564158	0.611525	0.0711951	0.128503
N816	Genitourinary (Ch. XIV)	time_agnostic	5582	111633	0.127696	0.633634	0.626749	0.567897	0.0710869	0.0836968
M712	Musculoskeletal (Ch. XIII)	time_agnostic	210	4200	0.128812	0.633491	0.571429	0.607268	0.0725311	0.118658
M191	Musculoskeletal (Ch. XIII)	time_agnostic	464	9280	0.130226	0.633427	0.592695	0.601463	0.0730204	0.0904957
K228	Gastrointestinal (Ch. XI)	time_agnostic	2728	54560	0.129802	0.633354	0.555899	0.632408	0.0734822	0.0947855
K088	Gastrointestinal (Ch. XI)	time_agnostic	1274	25480	0.129209	0.633141	0.566708	0.619557	0.0729204	0.103692
M2137	Musculoskeletal (Ch. XIII)	time_agnostic	677	13540	0.130986	0.633111	0.582674	0.613465	0.0737537	0.0976796
K224	Gastrointestinal (Ch. XI)	time_agnostic	1143	22860	0.129599	0.633094	0.571715	0.617443	0.0730421	0.0961984
M22	Musculoskeletal (Ch. XIII)	time_agnostic	1142	22840	0.127279	0.63308	0.568343	0.61296	0.0716078	0.0843417
M858	Musculoskeletal (Ch. XIII)	time_agnostic	1610	32200	0.131495	0.633066	0.534161	0.653759	0.0750097	0.0965344
Z090	Health status factors (Ch. XXI)	time_agnostic	7432	94838	0.188651	0.633058	0.549379	0.635923	0.113825	0.154539
M800	Musculoskeletal (Ch. XIII)	time_agnostic	146	2920	0.12967	0.633018	0.582529	0.611398	0.0729797	0.106268
M484	Musculoskeletal (Ch. XIII)	time_agnostic	128	2560	0.126983	0.632996	0.578615	0.604445	0.071312	0.108021
M8415	Musculoskeletal (Ch. XIII)	time_agnostic	174	3480	0.129896	0.632957	0.556975	0.633391	0.0735976	0.109832
K922	Gastrointestinal (Ch. XI)	time_agnostic	12505	155121	0.199454	0.632549	0.479808	0.707533	0.125786	0.156955
Z033	Health status factors (Ch. XXI)	time_agnostic	361	7220	0.128114	0.632488	0.576161	0.608687	0.0720234	0.0900461
M2571	Musculoskeletal (Ch. XIII)	time_agnostic	311	6220	0.131518	0.632457	0.569048	0.630309	0.0743901	0.0997271
M4797	Musculoskeletal (Ch. XIII)	time_agnostic	360	7200	0.131434	0.632413	0.580556	0.617471	0.0741096	0.0925355
N300	Genitourinary (Ch. XIV)	time_agnostic	236	4720	0.129296	0.632339	0.53586	0.643397	0.0735393	0.136609
M754	Musculoskeletal (Ch. XIII)	time_agnostic	6991	139820	0.128182	0.632331	0.596695	0.594023	0.0718018	0.084121
G959	Nervous system (Ch. VI)	time_agnostic	327	6540	0.127572	0.632244	0.558042	0.625302	0.0721212	0.0948835
L60	Dermatological (Ch. XII)	time_agnostic	1563	31260	0.139139	0.632219	0.49167	0.707024	0.0810719	0.0978528
Z422	Health status factors (Ch. XXI)	time_agnostic	102	2040	0.129332	0.632021	0.613571	0.584625	0.0723719	0.091147
N818	Genitourinary (Ch. XIV)	time_agnostic	585	11700	0.127379	0.631998	0.594017	0.590373	0.0713277	0.0866699
N45	Genitourinary (Ch. XIV)	time_agnostic	1391	27820	0.136253	0.63195	0.511871	0.683454	0.0785769	0.109634
M7747	Musculoskeletal (Ch. XIII)	time_agnostic	191	3820	0.124235	0.631869	0.578475	0.596582	0.0696088	0.110879
J387	Respiratory (Ch. X)	time_agnostic	781	15620	0.132912	0.631867	0.528773	0.663522	0.0760963	0.111051
K598	Gastrointestinal (Ch. XI)	time_agnostic	526	10520	0.133418	0.631857	0.571321	0.63293	0.0754574	0.115391
Z080	Health status factors (Ch. XXI)	time_agnostic	5349	79524	0.165762	0.631818	0.555339	0.628359	0.0973987	0.132946
Z809	Health status factors (Ch. XXI)	time_agnostic	548	10960	0.125266	0.631711	0.599458	0.578034	0.0699464	0.0887557
M7022	Musculoskeletal (Ch. XIII)	time_agnostic	112	2240	0.12928	0.631613	0.554348	0.636285	0.0733303	0.138147
C833	Neoplasms (Ch. II)	time_agnostic	1436	28720	0.137105	0.631543	0.486779	0.704057	0.0797799	0.138001
R30	Abnormal labs (Ch. XVIII)	time_agnostic	1916	38320	0.133796	0.631395	0.518794	0.671575	0.0768071	0.107354
G250	Nervous system (Ch. VI)	time_agnostic	929	18580	0.129848	0.631313	0.530145	0.653845	0.073947	0.09319
I84	Circulatory (Ch. IX)	time_agnostic	24875	159154	0.312525	0.631273	0.431518	0.753357	0.245107	0.27738
I602	Circulatory (Ch. IX)	time_agnostic	218	4360	0.130287	0.631203	0.581025	0.609377	0.0734048	0.104597
N10	Genitourinary (Ch. XIV)	time_agnostic	384	7680	0.137457	0.631161	0.512919	0.682841	0.0792622	0.146155
G90	Nervous system (Ch. VI)	time_agnostic	553	11060	0.128297	0.631134	0.564177	0.618922	0.0724639	0.111096
G11	Nervous system (Ch. VI)	time_agnostic	277	5540	0.127148	0.631131	0.574156	0.604795	0.0716032	0.107741
C811	Neoplasms (Ch. II)	time_agnostic	151	3020	0.125028	0.631124	0.573011	0.609628	0.0701922	0.103209
N130	Genitourinary (Ch. XIV)	time_agnostic	336	6720	0.139629	0.631074	0.525329	0.68672	0.0806755	0.131844
N459	Genitourinary (Ch. XIV)	time_agnostic	1332	26640	0.133925	0.630961	0.510132	0.677631	0.076941	0.109074
K299	Gastrointestinal (Ch. XI)	time_agnostic	1303	26060	0.128217	0.630952	0.572157	0.612655	0.072216	0.0913716
G951	Nervous system (Ch. VI)	time_agnostic	152	3040	0.124533	0.6309	0.552581	0.609239	0.0701789	0.0901488
K600	Gastrointestinal (Ch. XI)	time_agnostic	114	2280	0.126887	0.630838	0.606126	0.583089	0.0710061	0.100924
R35	Abnormal labs (Ch. XVIII)	time_agnostic	5143	102865	0.133063	0.630669	0.507779	0.676859	0.0765248	0.0978094
M1397	Musculoskeletal (Ch. XIII)	time_agnostic	1244	24880	0.126934	0.630571	0.588007	0.597076	0.0711845	0.0915212
N309	Genitourinary (Ch. XIV)	time_agnostic	2246	44920	0.137038	0.630526	0.464608	0.718752	0.0804093	0.109856
I614	Circulatory (Ch. IX)	time_agnostic	115	2300	0.125082	0.630514	0.565217	0.604119	0.0702674	0.106005
M503	Musculoskeletal (Ch. XIII)	time_agnostic	1053	21060	0.128217	0.630424	0.562171	0.619758	0.0723449	0.0898178
K562	Gastrointestinal (Ch. XI)	time_agnostic	1369	27380	0.129559	0.630397	0.552584	0.631079	0.0733391	0.0935293
R391	Abnormal labs (Ch. XVIII)	time_agnostic	2490	49800	0.13014	0.630245	0.514659	0.663147	0.0744972	0.0956259
B348	Infectious (Ch. I)	time_agnostic	213	4260	0.129298	0.630144	0.569989	0.619229	0.0729462	0.106375
M198	Musculoskeletal (Ch. XIII)	time_agnostic	116	2320	0.12567	0.630133	0.556884	0.613899	0.0708142	0.103857
N482	Genitourinary (Ch. XIV)	time_agnostic	237	4740	0.12884	0.63003	0.563298	0.618145	0.0725851	0.108486
G252	Nervous system (Ch. VI)	time_agnostic	108	2160	0.132243	0.629992	0.569264	0.625984	0.0748611	0.112555
M23	Musculoskeletal (Ch. XIII)	time_agnostic	15451	250907	0.152495	0.629932	0.584882	0.601342	0.0877132	0.100085
R39	Abnormal labs (Ch. XVIII)	time_agnostic	6387	101304	0.158481	0.6299	0.550416	0.63841	0.0926281	0.117822
M8198	Musculoskeletal (Ch. XIII)	time_agnostic	750	15000	0.128104	0.629888	0.548667	0.633509	0.0725066	0.0929121
M2552	Musculoskeletal (Ch. XIII)	time_agnostic	181	3620	0.126628	0.62982	0.582658	0.596251	0.0711009	0.0952894
E854	Endocrine and metabolic (Ch. IV)	time_agnostic	352	7040	0.127321	0.629776	0.551308	0.627019	0.071978	0.0980246
M18	Musculoskeletal (Ch. XIII)	time_agnostic	2557	51140	0.127338	0.629739	0.565304	0.616471	0.0717428	0.0897368
Z901	Health status factors (Ch. XXI)	time_agnostic	4260	70218	0.157258	0.629676	0.508333	0.680115	0.0930631	0.11625
M6595	Musculoskeletal (Ch. XIII)	time_agnostic	192	3840	0.12225	0.629663	0.582928	0.595527	0.0683026	0.0857453
Q76	Congenital malformation (Ch. XVII)	time_agnostic	277	5540	0.128795	0.629585	0.57026	0.619044	0.0727763	0.0968941
K229	Gastrointestinal (Ch. XI)	time_agnostic	884	17680	0.129238	0.62936	0.537279	0.642384	0.0734611	0.100977
I842	Circulatory (Ch. IX)	time_agnostic	4702	94040	0.13409	0.629139	0.493615	0.690983	0.077614	0.108157
N800	Genitourinary (Ch. XIV)	time_agnostic	2192	43840	0.126256	0.629112	0.59831	0.586751	0.0705762	0.0805119
M489	Musculoskeletal (Ch. XIII)	time_agnostic	114	2280	0.129632	0.628961	0.587747	0.608965	0.0728414	0.108416
N736	Genitourinary (Ch. XIV)	time_agnostic	3274	65480	0.130996	0.628926	0.547947	0.641883	0.0743919	0.0872822
M2416	Musculoskeletal (Ch. XIII)	time_agnostic	699	13980	0.127583	0.628903	0.58443	0.593064	0.0716232	0.0849757
K12	Gastrointestinal (Ch. XI)	time_agnostic	1930	38600	0.13452	0.628798	0.486788	0.696878	0.0779765	0.107514
L12	Dermatological (Ch. XII)	time_agnostic	188	3760	0.120661	0.628671	0.544737	0.60625	0.0678653	0.103017
J31	Respiratory (Ch. X)	time_agnostic	1575	31500	0.135491	0.628562	0.49619	0.692364	0.0784319	0.097307
Q21	Congenital malformation (Ch. XVII)	time_agnostic	935	18700	0.129217	0.628488	0.543316	0.637912	0.0734231	0.0951847
M205	Musculoskeletal (Ch. XIII)	time_agnostic	2538	50760	0.127139	0.628401	0.557329	0.621366	0.0717561	0.0919312
K521	Gastrointestinal (Ch. XI)	time_agnostic	842	16840	0.127717	0.628355	0.568252	0.61264	0.0719094	0.0933505
C16	Neoplasms (Ch. II)	time_agnostic	1397	27940	0.129408	0.628088	0.556532	0.628546	0.0732219	0.0895763
M5497	Musculoskeletal (Ch. XIII)	time_agnostic	105	2100	0.125802	0.628058	0.547619	0.625313	0.0712147	0.113721
M189	Musculoskeletal (Ch. XIII)	time_agnostic	2082	41640	0.126705	0.627988	0.562435	0.613694	0.0713744	0.0898452
R508	Abnormal labs (Ch. XVIII)	time_agnostic	546	10920	0.130644	0.627834	0.55407	0.631001	0.07393	0.10207
G551	Nervous system (Ch. VI)	time_agnostic	6561	131220	0.127749	0.627827	0.574302	0.609475	0.0718569	0.0842356
C155	Neoplasms (Ch. II)	time_agnostic	1171	23420	0.126652	0.627736	0.586258	0.595779	0.0709985	0.0862788
R10	Abnormal labs (Ch. XVIII)	time_agnostic	45180	214782	0.376987	0.627546	0.611664	0.565303	0.272478	0.33318
C79	Neoplasms (Ch. II)	time_agnostic	9144	157164	0.149814	0.627524	0.524661	0.661316	0.0873488	0.106913
C82	Neoplasms (Ch. II)	time_agnostic	917	18340	0.128371	0.627466	0.539243	0.639528	0.0728919	0.156474
R103	Abnormal labs (Ch. XVIII)	time_agnostic	11149	173768	0.160381	0.627301	0.541259	0.642932	0.0941964	0.120768
M791	Musculoskeletal (Ch. XIII)	time_agnostic	934	18680	0.127593	0.62729	0.568547	0.611912	0.0718658	0.0899114
G55	Nervous system (Ch. VI)	time_agnostic	8036	160720	0.127392	0.62725	0.578524	0.605276	0.0715838	0.0839466
K45	Gastrointestinal (Ch. XI)	time_agnostic	231	4620	0.131505	0.627239	0.562812	0.632036	0.0744448	0.108888
N421	Genitourinary (Ch. XIV)	time_agnostic	284	5680	0.122529	0.62714	0.554637	0.60693	0.0688752	0.0916795
I491	Circulatory (Ch. IX)	time_agnostic	415	8300	0.131169	0.627129	0.520482	0.660178	0.0751408	0.121951
H442	Ophthalmic (Ch. VII)	time_agnostic	434	8680	0.126656	0.6271	0.576089	0.601624	0.0710842	0.100501
M5464	Musculoskeletal (Ch. XIII)	time_agnostic	261	5220	0.127086	0.627087	0.570682	0.609599	0.0715863	0.088384
E050	Endocrine and metabolic (Ch. IV)	time_agnostic	842	16840	0.1348	0.627003	0.47625	0.704932	0.0784462	0.116652
N323	Genitourinary (Ch. XIV)	time_agnostic	1738	34760	0.130339	0.626975	0.518423	0.663149	0.0745337	0.100593
I444	Circulatory (Ch. IX)	time_agnostic	130	2600	0.129952	0.62697	0.553846	0.634615	0.0736313	0.117078
M2553	Musculoskeletal (Ch. XIII)	time_agnostic	499	9980	0.128582	0.62695	0.531939	0.645711	0.0730143	0.0987225
R76	Abnormal labs (Ch. XVIII)	time_agnostic	459	9180	0.130717	0.626855	0.559986	0.626934	0.0739669	0.0938434
D443	Neoplasms (Ch. II)	time_agnostic	104	2080	0.127508	0.626845	0.571429	0.616667	0.0718305	0.116107
I458	Circulatory (Ch. IX)	time_agnostic	146	2920	0.12339	0.626828	0.543793	0.615353	0.0696236	0.111117
K220	Gastrointestinal (Ch. XI)	time_agnostic	336	6720	0.128862	0.626729	0.583253	0.604166	0.072442	0.0961792
M2332	Musculoskeletal (Ch. XIII)	time_agnostic	936	18720	0.128536	0.626654	0.587655	0.60158	0.0722669	0.0817413
K638	Gastrointestinal (Ch. XI)	time_agnostic	3240	64800	0.131101	0.626598	0.51821	0.66466	0.0750906	0.0981907
U07	Codes for special purposes (Ch. XXII)	time_agnostic	9865	197300	0.130983	0.626576	0.534617	0.651359	0.0746308	0.0841519
C10	Neoplasms (Ch. II)	time_agnostic	172	3440	0.127	0.626503	0.552017	0.629897	0.0718024	0.133248
J03	Respiratory (Ch. X)	time_agnostic	745	14900	0.127955	0.62634	0.552349	0.627093	0.0723633	0.0897071
M702	Musculoskeletal (Ch. XIII)	time_agnostic	132	2640	0.126646	0.626327	0.564672	0.617426	0.0715053	0.125314
M232	Musculoskeletal (Ch. XIII)	time_agnostic	11743	228271	0.129822	0.626244	0.592225	0.59154	0.0729258	0.0816267
N32	Genitourinary (Ch. XIV)	time_agnostic	13134	146937	0.208233	0.626239	0.514086	0.66398	0.130498	0.163288
R071	Abnormal labs (Ch. XVIII)	time_agnostic	426	8520	0.125924	0.626171	0.563406	0.615024	0.0709135	0.100364
C780	Neoplasms (Ch. II)	time_agnostic	5097	101940	0.128735	0.626155	0.538262	0.640857	0.073115	0.0915538
H334	Ophthalmic (Ch. VII)	time_agnostic	147	2940	0.124081	0.626148	0.523333	0.637321	0.0703048	0.142188
M1126	Musculoskeletal (Ch. XIII)	time_agnostic	479	9580	0.125427	0.625971	0.57205	0.606527	0.0704841	0.0884474
N73	Genitourinary (Ch. XIV)	time_agnostic	3633	72660	0.129838	0.625956	0.545975	0.637185	0.0736723	0.0885049
G119	Nervous system (Ch. VI)	time_agnostic	208	4160	0.12672	0.625909	0.571777	0.60476	0.0712734	0.104431
K558	Gastrointestinal (Ch. XI)	time_agnostic	142	2840	0.126086	0.625898	0.555788	0.616381	0.0710388	0.101718
R90	Abnormal labs (Ch. XVIII)	time_agnostic	799	15980	0.126405	0.625848	0.564454	0.614419	0.0712348	0.102177
M8417	Musculoskeletal (Ch. XIII)	time_agnostic	236	4720	0.124647	0.625762	0.574158	0.605263	0.0699499	0.0996507
B99	Infectious (Ch. I)	time_agnostic	680	13600	0.128425	0.625684	0.526471	0.648955	0.0731516	0.116898
N328	Genitourinary (Ch. XIV)	time_agnostic	10110	155042	0.164548	0.625672	0.488081	0.688733	0.0988751	0.122777
M948	Musculoskeletal (Ch. XIII)	time_agnostic	403	8060	0.128814	0.625593	0.575586	0.613882	0.0726455	0.0955096
K580	Gastrointestinal (Ch. XI)	time_agnostic	774	15480	0.130998	0.625527	0.55101	0.638583	0.0743555	0.0957172
K11	Gastrointestinal (Ch. XI)	time_agnostic	1548	30960	0.129603	0.625476	0.536822	0.64557	0.0736995	0.0979258
C795	Neoplasms (Ch. II)	time_agnostic	5517	110333	0.130205	0.625396	0.546494	0.638982	0.0739196	0.0958012
H342	Ophthalmic (Ch. VII)	time_agnostic	314	6280	0.122361	0.625375	0.522325	0.629567	0.0692216	0.1055
G992	Nervous system (Ch. VI)	time_agnostic	2084	41680	0.126499	0.625296	0.551835	0.623573	0.0714269	0.0866966
L73	Dermatological (Ch. XII)	time_agnostic	632	12640	0.127063	0.625287	0.521285	0.64907	0.0724124	0.108767
Z411	Health status factors (Ch. XXI)	time_agnostic	819	16380	0.124894	0.625082	0.561073	0.609858	0.0702322	0.0902419
H19	Ophthalmic (Ch. VII)	time_agnostic	144	2880	0.131076	0.625048	0.555911	0.63542	0.0746481	0.107188
K634	Gastrointestinal (Ch. XI)	time_agnostic	101	2020	0.125549	0.624979	0.562857	0.605802	0.0708515	0.109364
M720	Musculoskeletal (Ch. XIII)	time_agnostic	1782	35640	0.127338	0.624838	0.555269	0.623265	0.0719316	0.0896664
M7915	Musculoskeletal (Ch. XIII)	time_agnostic	121	2420	0.123597	0.624757	0.5745	0.596338	0.0692653	0.0974973
M2566	Musculoskeletal (Ch. XIII)	time_agnostic	207	4140	0.124325	0.624697	0.562718	0.612639	0.0699117	0.0968275
J39	Respiratory (Ch. X)	time_agnostic	1253	25060	0.128046	0.624673	0.531135	0.642815	0.0727363	0.0995958
M85	Musculoskeletal (Ch. XIII)	time_agnostic	2217	44340	0.12843	0.624609	0.525927	0.648375	0.073133	0.0899618
B59	Infectious (Ch. I)	time_agnostic	172	3440	0.121255	0.624604	0.552185	0.607102	0.0681137	0.114073
F402	Psychiatric (Ch. V)	time_agnostic	1783	35660	0.128413	0.62437	0.549638	0.630117	0.0727194	0.0879598
M7204	Musculoskeletal (Ch. XIII)	time_agnostic	1735	34700	0.125663	0.624213	0.563112	0.611618	0.0707471	0.0878199
R278	Abnormal labs (Ch. XVIII)	time_agnostic	267	5340	0.126956	0.62417	0.57673	0.59955	0.0712043	0.0853039
M2323	Musculoskeletal (Ch. XIII)	time_agnostic	4895	97900	0.123655	0.624028	0.591522	0.579437	0.0690079	0.080092
K112	Gastrointestinal (Ch. XI)	time_agnostic	605	12100	0.129017	0.623646	0.555372	0.626794	0.0729291	0.0984981
M6288	Musculoskeletal (Ch. XIII)	time_agnostic	169	3380	0.125944	0.623559	0.577718	0.597629	0.070703	0.0867436
H358	Ophthalmic (Ch. VII)	time_agnostic	2003	40060	0.128389	0.623512	0.485522	0.681058	0.074042	0.135904
N302	Genitourinary (Ch. XIV)	time_agnostic	1120	22400	0.13581	0.623484	0.470982	0.706978	0.0790311	0.106777
K599	Gastrointestinal (Ch. XI)	time_agnostic	203	4060	0.124387	0.623354	0.561402	0.611881	0.0699283	0.112188
R768	Abnormal labs (Ch. XVIII)	time_agnostic	357	7140	0.12997	0.623353	0.562891	0.624942	0.0734419	0.0967908
R398	Abnormal labs (Ch. XVIII)	time_agnostic	4526	90525	0.129755	0.623343	0.528286	0.652368	0.0739573	0.091036
K564	Gastrointestinal (Ch. XI)	time_agnostic	794	15880	0.128076	0.623339	0.530217	0.644736	0.0729047	0.107065
R258	Abnormal labs (Ch. XVIII)	time_agnostic	307	6140	0.129251	0.623026	0.540904	0.638178	0.0733897	0.0987916
K41	Gastrointestinal (Ch. XI)	time_agnostic	1150	23000	0.125438	0.623014	0.590435	0.588604	0.0701143	0.0837045
A403	Infectious (Ch. I)	time_agnostic	133	2660	0.127946	0.622998	0.526638	0.648395	0.0730651	0.13423
D41	Neoplasms (Ch. II)	time_agnostic	2033	40660	0.127946	0.622808	0.530736	0.645028	0.072754	0.0884199
C793	Neoplasms (Ch. II)	time_agnostic	1966	39320	0.128877	0.622588	0.522124	0.65495	0.073699	0.0974015
K225	Gastrointestinal (Ch. XI)	time_agnostic	362	7240	0.121521	0.622408	0.553843	0.601122	0.0682751	0.101909
J320	Respiratory (Ch. X)	time_agnostic	727	14540	0.124343	0.622393	0.577785	0.596538	0.0697542	0.0869932
N62	Genitourinary (Ch. XIV)	time_agnostic	989	19780	0.124063	0.622348	0.588494	0.584695	0.0694291	0.0864573
K512	Gastrointestinal (Ch. XI)	time_agnostic	709	14180	0.125488	0.622342	0.571911	0.603333	0.0704806	0.105334
C65	Neoplasms (Ch. II)	time_agnostic	225	4500	0.123878	0.622318	0.553333	0.610994	0.0697258	0.0852181
M1395	Musculoskeletal (Ch. XIII)	time_agnostic	852	17040	0.124967	0.622223	0.56399	0.605542	0.0702005	0.0906252
R413	Abnormal labs (Ch. XVIII)	time_agnostic	1554	31080	0.128086	0.62211	0.515102	0.655168	0.0731053	0.100048
H352	Ophthalmic (Ch. VII)	time_agnostic	119	2380	0.124081	0.622107	0.504167	0.658776	0.0709769	0.189518
N329	Genitourinary (Ch. XIV)	time_agnostic	1272	25440	0.130682	0.621979	0.526733	0.656136	0.0746342	0.105289
E041	Endocrine and metabolic (Ch. IV)	time_agnostic	1037	20740	0.125211	0.62189	0.529427	0.636197	0.071045	0.0997535
C78	Neoplasms (Ch. II)	time_agnostic	11404	146460	0.182283	0.621867	0.563311	0.610721	0.108787	0.134246
M5412	Musculoskeletal (Ch. XIII)	time_agnostic	323	6460	0.127554	0.621775	0.568269	0.607139	0.071859	0.0875252
M2326	Musculoskeletal (Ch. XIII)	time_agnostic	1421	28420	0.123956	0.621693	0.598511	0.573465	0.0691004	0.0803995
M7791	Musculoskeletal (Ch. XIII)	time_agnostic	252	5040	0.12658	0.621669	0.593216	0.591278	0.0708398	0.0861943
C679	Neoplasms (Ch. II)	time_agnostic	3843	62831	0.153675	0.621637	0.488158	0.682605	0.0912719	0.106189
N61	Genitourinary (Ch. XIV)	time_agnostic	598	11960	0.123522	0.621576	0.552654	0.610147	0.0695963	0.0973695
M1398	Musculoskeletal (Ch. XIII)	time_agnostic	453	9060	0.125524	0.621521	0.589536	0.58772	0.0702303	0.0816132
H34	Ophthalmic (Ch. VII)	time_agnostic	1396	27920	0.123006	0.621486	0.568391	0.59661	0.0689979	0.0892691
M8589	Musculoskeletal (Ch. XIII)	time_agnostic	710	14200	0.125547	0.621469	0.570423	0.601186	0.0704756	0.090535
Z83	Health status factors (Ch. XXI)	time_agnostic	5543	90553	0.152894	0.621455	0.488179	0.679908	0.0906283	0.107986
G45	Nervous system (Ch. VI)	time_agnostic	5003	100060	0.130234	0.621437	0.503401	0.673654	0.0748277	0.0893038
M755	Musculoskeletal (Ch. XIII)	time_agnostic	1353	27060	0.12328	0.621239	0.576861	0.590073	0.0690104	0.0855007
M71	Musculoskeletal (Ch. XIII)	time_agnostic	813	16260	0.126263	0.621143	0.557161	0.619376	0.0712305	0.0937474
M7961	Musculoskeletal (Ch. XIII)	time_agnostic	168	3360	0.126308	0.621101	0.58369	0.601673	0.0707302	0.0945183
H109	Ophthalmic (Ch. VII)	time_agnostic	481	9620	0.12565	0.620703	0.549936	0.621183	0.071017	0.0882373
R619	Abnormal labs (Ch. XVIII)	time_agnostic	1151	23020	0.129995	0.620562	0.53604	0.643925	0.0738654	0.105719
Z41	Health status factors (Ch. XXI)	time_agnostic	851	17020	0.123378	0.620539	0.561699	0.603222	0.0693767	0.0936363
M2320	Musculoskeletal (Ch. XIII)	time_agnostic	1531	30620	0.124392	0.620534	0.629658	0.552976	0.0689905	0.0763414
L918	Dermatological (Ch. XII)	time_agnostic	1079	21580	0.125361	0.620497	0.52363	0.641505	0.0712038	0.0898876
M15	Musculoskeletal (Ch. XIII)	time_agnostic	276	5520	0.123817	0.62046	0.541786	0.61623	0.0698201	0.0998104
Z47	Health status factors (Ch. XXI)	time_agnostic	4321	86420	0.129224	0.620392	0.505666	0.666774	0.07408	0.0955416
N831	Genitourinary (Ch. XIV)	time_agnostic	532	10640	0.124225	0.620162	0.578998	0.592154	0.0697208	0.0947872
K315	Gastrointestinal (Ch. XI)	time_agnostic	349	6980	0.12682	0.620146	0.530021	0.639801	0.0720477	0.105582
K567	Gastrointestinal (Ch. XI)	time_agnostic	1283	25660	0.126253	0.620143	0.559264	0.615396	0.0711507	0.0944084
B159	Infectious (Ch. I)	time_agnostic	111	2220	0.123793	0.620117	0.576877	0.595784	0.0693845	0.0943667
F23	Psychiatric (Ch. V)	time_agnostic	223	4460	0.123638	0.620051	0.547273	0.617891	0.069633	0.101787
N81	Genitourinary (Ch. XIV)	time_agnostic	14149	120481	0.246116	0.620016	0.704961	0.465486	0.149034	0.173213
M72	Musculoskeletal (Ch. XIII)	time_agnostic	2107	42140	0.125722	0.619932	0.545557	0.623286	0.0710402	0.0857132
K591	Gastrointestinal (Ch. XI)	time_agnostic	274	5480	0.124961	0.619927	0.558485	0.610162	0.0703972	0.0949063
K913	Gastrointestinal (Ch. XI)	time_agnostic	757	15140	0.123763	0.619799	0.562727	0.600153	0.0694997	0.0894936
B950	Infectious (Ch. I)	time_agnostic	303	6060	0.129068	0.619676	0.510027	0.666585	0.0740468	0.118724
J039	Respiratory (Ch. X)	time_agnostic	734	14680	0.126152	0.619609	0.558522	0.615445	0.0711151	0.0872393
M9486	Musculoskeletal (Ch. XIII)	time_agnostic	194	3880	0.12324	0.619552	0.592848	0.57665	0.0686809	0.0802769
C68	Neoplasms (Ch. II)	time_agnostic	148	2960	0.123356	0.619257	0.537126	0.628378	0.069953	0.118713
Z016	Health status factors (Ch. XXI)	time_agnostic	551	11020	0.124788	0.619192	0.560835	0.608989	0.0701877	0.0979084
D126	Neoplasms (Ch. II)	time_agnostic	2943	58860	0.125088	0.619076	0.548414	0.620661	0.0705994	0.0820707
M77	Musculoskeletal (Ch. XIII)	time_agnostic	1298	25960	0.12469	0.618916	0.551241	0.614651	0.0703299	0.0858519
M2322	Musculoskeletal (Ch. XIII)	time_agnostic	3705	74100	0.124077	0.61885	0.587719	0.584594	0.0694129	0.0782548
B15	Infectious (Ch. I)	time_agnostic	111	2220	0.124566	0.618848	0.570751	0.59436	0.0700997	0.0892347
[truncated: 5,165 more rows]

## Sheet: 2_b
Column1	Column3	Column4	Column5	Column6	Column7	Column8	Column9	Column10	Column11	Column12
Supplementary Table 2b: Phenome-wide MILTON results for all three time-models for African ancestry. Description of ICD10-codes can be found in Supplementary Table 20.
ICD10_CODE	chapter	time_model	train_cases	train_size	F1	AUC	Sensitivity	Specificity	Precision	AveragePrecision
E668	Endocrine and metabolic (Ch. IV)	time_agnostic	153	1530	0.531952	0.932544	0.875591	0.843136	0.384234	0.663568
E113	Endocrine and metabolic (Ch. IV)	prognostic	104	1041	0.573806	0.929841	0.827381	0.880982	0.442176	0.691961
E113	Endocrine and metabolic (Ch. IV)	time_agnostic	190	1707	0.53539	0.903559	0.813158	0.84837	0.403855	0.634228
E11	Endocrine and metabolic (Ch. IV)	diagnostic	227	1990	0.517403	0.900136	0.837488	0.819631	0.374906	0.570843
E109	Endocrine and metabolic (Ch. IV)	time_agnostic	132	1321	0.517612	0.899975	0.765385	0.863327	0.392046	0.600004
H360	Ophthalmic (Ch. VII)	prognostic	103	1030	0.494827	0.896385	0.80619	0.840346	0.359444	0.564069
E119	Endocrine and metabolic (Ch. IV)	diagnostic	218	1717	0.545842	0.896306	0.818922	0.833216	0.409783	0.59146
H36	Ophthalmic (Ch. VII)	prognostic	107	1070	0.471352	0.892311	0.775974	0.831779	0.342486	0.54574
E10	Endocrine and metabolic (Ch. IV)	time_agnostic	149	1491	0.497838	0.891104	0.765172	0.853957	0.370127	0.619913
D573	Haematological and immune (Ch. III)	time_agnostic	416	4160	0.508553	0.883085	0.86288	0.830394	0.361352	0.445618
D57	Haematological and immune (Ch. III)	time_agnostic	465	4650	0.498462	0.882967	0.851613	0.826045	0.352074	0.457475
H360	Ophthalmic (Ch. VII)	time_agnostic	182	1826	0.481613	0.882555	0.791291	0.836677	0.34774	0.51881
H36	Ophthalmic (Ch. VII)	time_agnostic	188	1886	0.464731	0.882141	0.784282	0.822136	0.330133	0.509344
D573	Haematological and immune (Ch. III)	prognostic	213	2130	0.487157	0.864761	0.863732	0.81169	0.339452	0.395952
D57	Haematological and immune (Ch. III)	diagnostic	151	1510	0.453271	0.862996	0.827742	0.79728	0.313762	0.473597
D57	Haematological and immune (Ch. III)	prognostic	219	2190	0.47357	0.861262	0.85407	0.805178	0.328018	0.383497
D573	Haematological and immune (Ch. III)	diagnostic	121	1210	0.455096	0.857209	0.826667	0.796138	0.313296	0.413364
E119	Endocrine and metabolic (Ch. IV)	time_agnostic	1230	3396	0.702897	0.845977	0.822358	0.707077	0.614842	0.76179
E11	Endocrine and metabolic (Ch. IV)	time_agnostic	1265	3421	0.707108	0.845853	0.83083	0.697126	0.61579	0.763558
E119	Endocrine and metabolic (Ch. IV)	prognostic	752	2958	0.633751	0.842907	0.787183	0.759061	0.528652	0.654452
E11	Endocrine and metabolic (Ch. IV)	prognostic	767	2996	0.628795	0.841178	0.786156	0.75595	0.525674	0.643149
Z99	Health status factors (Ch. XXI)	time_agnostic	132	1318	0.411407	0.839732	0.72265	0.80356	0.290438	0.554049
E14	Endocrine and metabolic (Ch. IV)	time_agnostic	244	1982	0.471165	0.832287	0.717177	0.81646	0.352931	0.526397
I500	Circulatory (Ch. IX)	time_agnostic	113	642	0.504898	0.832136	0.724901	0.748571	0.383581	0.614108
E66	Endocrine and metabolic (Ch. IV)	prognostic	509	3218	0.460482	0.824596	0.781877	0.696012	0.32565	0.488923
E669	Endocrine and metabolic (Ch. IV)	prognostic	483	3228	0.429708	0.822816	0.840593	0.636612	0.288268	0.476894
E149	Endocrine and metabolic (Ch. IV)	prognostic	146	1461	0.431978	0.821611	0.719425	0.825095	0.311917	0.47762
E149	Endocrine and metabolic (Ch. IV)	time_agnostic	222	1978	0.409015	0.821118	0.714091	0.775049	0.287055	0.475012
I517	Circulatory (Ch. IX)	prognostic	125	1043	0.410184	0.819515	0.708	0.762479	0.287057	0.470528
E66	Endocrine and metabolic (Ch. IV)	time_agnostic	853	3666	0.547961	0.818501	0.746154	0.706889	0.434546	0.592483
E14	Endocrine and metabolic (Ch. IV)	prognostic	153	1531	0.441348	0.816389	0.705484	0.833079	0.321551	0.452107
E162	Endocrine and metabolic (Ch. IV)	time_agnostic	129	1228	0.414289	0.814784	0.693231	0.809824	0.301365	0.523361
E669	Endocrine and metabolic (Ch. IV)	time_agnostic	805	3632	0.517813	0.814773	0.849689	0.593198	0.372406	0.570228
E16	Endocrine and metabolic (Ch. IV)	time_agnostic	133	1266	0.427886	0.810635	0.688177	0.820414	0.311621	0.538179
N189	Genitourinary (Ch. XIV)	time_agnostic	246	1809	0.439114	0.803436	0.662612	0.786618	0.326872	0.576802
N183	Genitourinary (Ch. XIV)	prognostic	142	1420	0.356534	0.802535	0.707389	0.749219	0.240765	0.448562
G473	Nervous system (Ch. VI)	prognostic	128	1280	0.352441	0.801256	0.723385	0.731348	0.232702	0.378285
N189	Genitourinary (Ch. XIV)	prognostic	136	1358	0.393542	0.798855	0.665608	0.811387	0.280311	0.5297
G473	Nervous system (Ch. VI)	time_agnostic	219	2190	0.348392	0.797968	0.707928	0.737445	0.230911	0.395674
N18	Genitourinary (Ch. XIV)	prognostic	246	1845	0.41115	0.794007	0.691143	0.738597	0.291674	0.522774
I517	Circulatory (Ch. IX)	time_agnostic	231	1396	0.456331	0.79237	0.694588	0.730043	0.341213	0.492687
N18	Genitourinary (Ch. XIV)	time_agnostic	456	2146	0.500956	0.791192	0.744494	0.665976	0.377881	0.600056
I51	Circulatory (Ch. IX)	prognostic	157	1151	0.402345	0.790844	0.726008	0.70268	0.278119	0.483215
I509	Circulatory (Ch. IX)	time_agnostic	109	662	0.448988	0.786584	0.705411	0.735979	0.339612	0.508609
N183	Genitourinary (Ch. XIV)	time_agnostic	254	2010	0.38697	0.786377	0.694941	0.728085	0.270762	0.441911
E78	Endocrine and metabolic (Ch. IV)	diagnostic	238	1542	0.435934	0.785632	0.661569	0.75459	0.32853	0.464654
E780	Endocrine and metabolic (Ch. IV)	diagnostic	202	1751	0.346817	0.783027	0.71561	0.68301	0.228486	0.388153
G47	Nervous system (Ch. VI)	time_agnostic	246	2460	0.329554	0.778426	0.68098	0.72878	0.218426	0.357453
I50	Circulatory (Ch. IX)	prognostic	138	715	0.468545	0.775696	0.702513	0.688898	0.347965	0.51436
I50	Circulatory (Ch. IX)	time_agnostic	248	852	0.570886	0.773821	0.708122	0.67814	0.476596	0.630357
G47	Nervous system (Ch. VI)	prognostic	141	1410	0.323774	0.773251	0.698645	0.707252	0.2113	0.331345
I25	Circulatory (Ch. IX)	diagnostic	109	909	0.355183	0.770456	0.683983	0.711875	0.244134	0.380512
I21	Circulatory (Ch. IX)	time_agnostic	126	1261	0.312002	0.768405	0.678462	0.706608	0.202363	0.316957
D509	Haematological and immune (Ch. III)	prognostic	198	1980	0.327794	0.761545	0.664103	0.734006	0.217587	0.302117
I51	Circulatory (Ch. IX)	time_agnostic	307	1384	0.474508	0.75771	0.765521	0.584042	0.34602	0.528528
F171	Psychiatric (Ch. V)	time_agnostic	422	4220	0.300531	0.742813	0.664818	0.691682	0.194058	0.283052
I259	Circulatory (Ch. IX)	time_agnostic	294	1032	0.545654	0.741565	0.720982	0.624664	0.436054	0.571301
I259	Circulatory (Ch. IX)	prognostic	169	806	0.451671	0.74124	0.740018	0.589524	0.326495	0.478917
F17	Psychiatric (Ch. V)	prognostic	348	3480	0.303831	0.741165	0.669607	0.696358	0.196295	0.294065
D508	Haematological and immune (Ch. III)	time_agnostic	148	1480	0.313487	0.74068	0.655287	0.716596	0.206261	0.314029
D50	Haematological and immune (Ch. III)	prognostic	265	2650	0.304792	0.739587	0.635849	0.713836	0.199241	0.286965
F171	Psychiatric (Ch. V)	prognostic	347	3470	0.296302	0.739258	0.658489	0.69292	0.191517	0.291083
E86	Endocrine and metabolic (Ch. IV)	time_agnostic	193	1929	0.306354	0.738459	0.637922	0.716881	0.20197	0.333834
N179	Genitourinary (Ch. XIV)	prognostic	232	2323	0.293191	0.738166	0.637928	0.702773	0.191097	0.318946
K760	Gastrointestinal (Ch. XI)	time_agnostic	124	1240	0.291413	0.738025	0.681833	0.660864	0.185836	0.244289
F17	Psychiatric (Ch. V)	time_agnostic	429	4289	0.295096	0.737552	0.655034	0.689637	0.190653	0.276584
I501	Circulatory (Ch. IX)	time_agnostic	114	950	0.333591	0.735572	0.611067	0.717166	0.22911	0.366748
J189	Respiratory (Ch. X)	time_agnostic	198	1982	0.299996	0.734402	0.651282	0.697032	0.194447	0.327594
E86	Endocrine and metabolic (Ch. IV)	prognostic	112	1124	0.293593	0.733547	0.647233	0.693155	0.190224	0.301718
N179	Genitourinary (Ch. XIV)	time_agnostic	409	2957	0.359063	0.733459	0.639295	0.696034	0.25154	0.407122
J189	Respiratory (Ch. X)	prognostic	100	1000	0.290737	0.732528	0.62	0.704444	0.189852	0.304497
N17	Genitourinary (Ch. XIV)	time_agnostic	412	2979	0.36009	0.731033	0.640758	0.692639	0.250903	0.399366
I209	Circulatory (Ch. IX)	time_agnostic	249	1164	0.442475	0.730875	0.732898	0.571038	0.316207	0.467291
E87	Endocrine and metabolic (Ch. IV)	time_agnostic	376	1881	0.438321	0.728161	0.661123	0.65814	0.328662	0.47365
N17	Genitourinary (Ch. XIV)	prognostic	234	2344	0.287494	0.727333	0.642692	0.684123	0.185672	0.321423
I63	Circulatory (Ch. IX)	time_agnostic	151	891	0.403065	0.724226	0.635806	0.676351	0.292486	0.416697
I252	Circulatory (Ch. IX)	time_agnostic	152	1039	0.355954	0.72116	0.703333	0.613324	0.240022	0.355307
I10	Circulatory (Ch. IX)	time_agnostic	2323	4646	0.670916	0.719777	0.690705	0.631082	0.651886	0.703887
E87	Endocrine and metabolic (Ch. IV)	prognostic	189	1877	0.272383	0.717279	0.619417	0.673889	0.174838	0.310485
I251	Circulatory (Ch. IX)	time_agnostic	281	1168	0.475488	0.716899	0.60661	0.697347	0.391525	0.507403
E780	Endocrine and metabolic (Ch. IV)	time_agnostic	1097	2686	0.532446	0.716308	0.445309	0.844863	0.664507	0.649384
Z966	Health status factors (Ch. XXI)	prognostic	146	842	0.417958	0.715859	0.682184	0.673803	0.30319	0.362808
I489	Circulatory (Ch. IX)	time_agnostic	142	781	0.402506	0.715644	0.644212	0.643147	0.289335	0.415769
E78	Endocrine and metabolic (Ch. IV)	time_agnostic	1175	2788	0.561505	0.714807	0.489787	0.81091	0.655957	0.663152
Z12	Health status factors (Ch. XXI)	prognostic	282	2272	0.302966	0.714717	0.758866	0.542211	0.189662	0.243132
I25	Circulatory (Ch. IX)	time_agnostic	480	1325	0.583492	0.713616	0.78125	0.489941	0.464397	0.613481
I25	Circulatory (Ch. IX)	prognostic	265	1172	0.444657	0.712451	0.562264	0.718323	0.36802	0.443963
I209	Circulatory (Ch. IX)	prognostic	136	1059	0.323546	0.712364	0.639683	0.660326	0.216304	0.336586
E78	Endocrine and metabolic (Ch. IV)	prognostic	711	2452	0.51865	0.710679	0.612469	0.697595	0.452043	0.530161
I252	Circulatory (Ch. IX)	prognostic	106	989	0.279786	0.710657	0.637013	0.64105	0.178306	0.301311
I639	Circulatory (Ch. IX)	time_agnostic	105	683	0.350273	0.710243	0.719048	0.56407	0.232746	0.375879
R26	Abnormal labs (Ch. XVIII)	prognostic	116	787	0.35638	0.709667	0.729529	0.593118	0.235361	0.334565
I20	Circulatory (Ch. IX)	diagnostic	110	753	0.344624	0.709083	0.718182	0.570016	0.226263	0.34753
Z121	Health status factors (Ch. XXI)	prognostic	274	2214	0.301615	0.707491	0.742862	0.554124	0.189445	0.252126
Z911	Health status factors (Ch. XXI)	time_agnostic	106	1059	0.285782	0.706934	0.645671	0.690449	0.183266	0.287034
E780	Endocrine and metabolic (Ch. IV)	prognostic	676	2375	0.511029	0.704129	0.676759	0.616531	0.413822	0.525316
I67	Circulatory (Ch. IX)	prognostic	106	609	0.386633	0.702189	0.641991	0.639238	0.273761	0.406937
R945	Abnormal labs (Ch. XVIII)	time_agnostic	164	1636	0.264458	0.702059	0.610322	0.670518	0.168636	0.281473
D509	Haematological and immune (Ch. III)	time_agnostic	351	3513	0.279007	0.70098	0.565674	0.717896	0.183834	0.248858
D50	Haematological and immune (Ch. III)	time_agnostic	480	4762	0.268739	0.700643	0.605208	0.673395	0.172662	0.254956
R60	Abnormal labs (Ch. XVIII)	time_agnostic	115	1037	0.289801	0.70057	0.678261	0.629122	0.185422	0.241802
I959	Circulatory (Ch. IX)	time_agnostic	138	1236	0.272291	0.70009	0.644709	0.617069	0.173383	0.316004
D649	Haematological and immune (Ch. III)	prognostic	354	3540	0.274395	0.698444	0.607324	0.687387	0.177448	0.272914
I20	Circulatory (Ch. IX)	time_agnostic	309	1214	0.468433	0.698195	0.61166	0.656354	0.377513	0.471834
E785	Endocrine and metabolic (Ch. IV)	time_agnostic	176	1615	0.281933	0.693819	0.607698	0.671996	0.183073	0.323528
Z966	Health status factors (Ch. XXI)	time_agnostic	224	1038	0.428997	0.692282	0.711919	0.554029	0.305331	0.404427
D64	Haematological and immune (Ch. III)	prognostic	355	3550	0.266202	0.692103	0.597183	0.677621	0.171059	0.269013
D649	Haematological and immune (Ch. III)	diagnostic	160	1600	0.249293	0.692068	0.5875	0.663889	0.159484	0.266346
M1399	Musculoskeletal (Ch. XIII)	time_agnostic	133	1330	0.264034	0.691576	0.632194	0.652483	0.167483	0.222829
I678	Circulatory (Ch. IX)	time_agnostic	159	601	0.464299	0.690274	0.625907	0.627732	0.373619	0.491981
D64	Haematological and immune (Ch. III)	diagnostic	160	1600	0.256141	0.688748	0.59375	0.665278	0.16291	0.265391
I20	Circulatory (Ch. IX)	prognostic	158	1083	0.31861	0.688446	0.663508	0.582162	0.211152	0.349419
I48	Circulatory (Ch. IX)	time_agnostic	170	789	0.410763	0.688334	0.705882	0.530776	0.291284	0.445689
I251	Circulatory (Ch. IX)	prognostic	142	1421	0.253728	0.687286	0.60899	0.647813	0.16045	0.258755
I08	Circulatory (Ch. IX)	time_agnostic	111	574	0.392593	0.68563	0.66166	0.590673	0.279198	0.401041
I95	Circulatory (Ch. IX)	time_agnostic	202	1191	0.380381	0.68522	0.579146	0.692591	0.281477	0.380183
D64	Haematological and immune (Ch. III)	time_agnostic	632	5000	0.305225	0.685016	0.597357	0.66575	0.205249	0.307048
D649	Haematological and immune (Ch. III)	time_agnostic	631	4992	0.307083	0.684543	0.553112	0.706026	0.212979	0.305975
R94	Abnormal labs (Ch. XVIII)	time_agnostic	222	2120	0.255746	0.683195	0.630101	0.618553	0.160507	0.240207
I10	Circulatory (Ch. IX)	prognostic	1599	3789	0.51445	0.681205	0.462468	0.756621	0.581377	0.587739
E785	Endocrine and metabolic (Ch. IV)	prognostic	114	1136	0.246051	0.680549	0.570356	0.664345	0.156983	0.285901
E83	Endocrine and metabolic (Ch. IV)	time_agnostic	144	1439	0.254237	0.679592	0.587192	0.66332	0.163342	0.255065
J96	Respiratory (Ch. X)	time_agnostic	129	1290	0.256026	0.679417	0.612154	0.653308	0.162858	0.238631
Z95	Health status factors (Ch. XXI)	time_agnostic	199	1045	0.393022	0.676929	0.645577	0.60166	0.28237	0.380817
N28	Genitourinary (Ch. XIV)	time_agnostic	151	1506	0.252532	0.676406	0.589892	0.659779	0.15956	0.262215
J181	Respiratory (Ch. X)	time_agnostic	225	2252	0.255645	0.674624	0.611111	0.654652	0.163305	0.228651
M17	Musculoskeletal (Ch. XIII)	prognostic	284	2846	0.254035	0.674123	0.661905	0.600902	0.156497	0.187921
I95	Circulatory (Ch. IX)	prognostic	109	909	0.296687	0.67408	0.577922	0.701875	0.202233	0.325551
A419	Infectious (Ch. I)	time_agnostic	203	2032	0.251089	0.6736	0.569451	0.670583	0.16137	0.266716
B972	Infectious (Ch. I)	time_agnostic	140	1400	0.241367	0.673115	0.617857	0.59881	0.150048	0.203981
J90	Respiratory (Ch. X)	time_agnostic	224	2242	0.25124	0.672947	0.566869	0.670225	0.160948	0.245676
R268	Abnormal labs (Ch. XVIII)	time_agnostic	191	809	0.441828	0.672702	0.570783	0.682855	0.360385	0.407498
I10	Circulatory (Ch. IX)	diagnostic	811	2535	0.507746	0.672629	0.655972	0.568152	0.413383	0.513774
M179	Musculoskeletal (Ch. XIII)	time_agnostic	458	3640	0.296051	0.672473	0.642821	0.612819	0.192841	0.233477
R26	Abnormal labs (Ch. XVIII)	time_agnostic	238	868	0.474133	0.671859	0.649911	0.590476	0.373664	0.448566
M179	Musculoskeletal (Ch. XIII)	prognostic	295	2164	0.308333	0.67183	0.661017	0.585333	0.19966	0.248912
J181	Respiratory (Ch. X)	prognostic	150	1500	0.244683	0.671099	0.59	0.642222	0.154269	0.265882
I67	Circulatory (Ch. IX)	time_agnostic	215	730	0.481906	0.670513	0.632558	0.58835	0.394516	0.50519
M17	Musculoskeletal (Ch. XIII)	time_agnostic	593	2393	0.457982	0.67021	0.637416	0.620278	0.358395	0.391279
E55	Endocrine and metabolic (Ch. IV)	time_agnostic	216	1922	0.260977	0.663412	0.611469	0.618104	0.166587	0.241912
M17	Musculoskeletal (Ch. XIII)	diagnostic	152	1522	0.242963	0.663026	0.592043	0.633212	0.153351	0.190558
M171	Musculoskeletal (Ch. XIII)	time_agnostic	108	1080	0.252482	0.66229	0.637662	0.62041	0.1577	0.198965
R32	Abnormal labs (Ch. XVIII)	time_agnostic	173	916	0.377868	0.661956	0.656387	0.574732	0.265425	0.33791
R410	Abnormal labs (Ch. XVIII)	time_agnostic	108	770	0.295868	0.660866	0.640043	0.587036	0.193328	0.336126
N281	Genitourinary (Ch. XIV)	time_agnostic	115	1146	0.250829	0.660768	0.617391	0.62513	0.157508	0.219251
E559	Endocrine and metabolic (Ch. IV)	time_agnostic	216	1922	0.26613	0.660197	0.617759	0.612526	0.168789	0.244551
J22	Respiratory (Ch. X)	time_agnostic	232	2320	0.244045	0.658805	0.573265	0.650873	0.155453	0.207464
Z98	Health status factors (Ch. XXI)	time_agnostic	116	1159	0.245607	0.658243	0.590399	0.648098	0.155708	0.221902
Z95	Health status factors (Ch. XXI)	prognostic	112	921	0.280942	0.657007	0.568775	0.659401	0.188384	0.262434
A41	Infectious (Ch. I)	time_agnostic	245	2452	0.241794	0.656873	0.569388	0.647945	0.153554	0.24894
B95	Infectious (Ch. I)	time_agnostic	150	1500	0.240373	0.65642	0.546667	0.666296	0.154554	0.268204
M1999	Musculoskeletal (Ch. XIII)	time_agnostic	112	1120	0.237433	0.656112	0.604348	0.620033	0.147762	0.203104
Z867	Health status factors (Ch. XXI)	time_agnostic	580	1612	0.543428	0.655911	0.757759	0.41666	0.423934	0.539999
Z121	Health status factors (Ch. XXI)	time_agnostic	344	2287	0.317506	0.654217	0.783461	0.440293	0.199307	0.240014
I802	Circulatory (Ch. IX)	time_agnostic	111	1113	0.245878	0.653466	0.620949	0.622741	0.153867	0.219486
Z136	Health status factors (Ch. XXI)	time_agnostic	261	1735	0.318032	0.65339	0.726052	0.49559	0.203624	0.252055
M179	Musculoskeletal (Ch. XIII)	diagnostic	111	1110	0.234945	0.652852	0.590909	0.616151	0.146569	0.185032
I80	Circulatory (Ch. IX)	time_agnostic	126	1263	0.232395	0.652724	0.594769	0.615241	0.144938	0.215346
Z501	Health status factors (Ch. XXI)	prognostic	138	1351	0.236022	0.652393	0.612831	0.604287	0.147261	0.201332
Z136	Health status factors (Ch. XXI)	prognostic	203	1553	0.285319	0.652339	0.647439	0.562593	0.181756	0.241701
Z50	Health status factors (Ch. XXI)	prognostic	167	1322	0.274419	0.652133	0.56836	0.62381	0.1809	0.257066
K76	Gastrointestinal (Ch. XI)	time_agnostic	216	2157	0.240996	0.650553	0.578594	0.636776	0.152416	0.191082
R060	Abnormal labs (Ch. XVIII)	time_agnostic	290	2102	0.29632	0.65027	0.596552	0.616164	0.197425	0.255209
M7986	Musculoskeletal (Ch. XIII)	time_agnostic	146	1460	0.246035	0.649216	0.614023	0.633557	0.153187	0.197439
E876	Endocrine and metabolic (Ch. IV)	time_agnostic	141	1410	0.239379	0.648911	0.603325	0.611523	0.148935	0.205354
K80	Gastrointestinal (Ch. XI)	prognostic	109	1090	0.236475	0.648546	0.61039	0.60395	0.146646	0.186882
I73	Circulatory (Ch. IX)	time_agnostic	101	1013	0.243918	0.648288	0.604762	0.635985	0.154019	0.228788
Z92	Health status factors (Ch. XXI)	prognostic	606	1597	0.557245	0.647062	0.785551	0.353147	0.429199	0.554427
Z867	Health status factors (Ch. XXI)	diagnostic	103	1032	0.236527	0.646367	0.574286	0.631351	0.148617	0.209518
Z12	Health status factors (Ch. XXI)	time_agnostic	359	2328	0.314127	0.64619	0.586052	0.610706	0.214868	0.238322
Z507	Health status factors (Ch. XXI)	time_agnostic	286	873	0.518598	0.645929	0.722051	0.479647	0.404822	0.492144
J90	Respiratory (Ch. X)	prognostic	137	1370	0.227667	0.64578	0.521958	0.658589	0.145856	0.25119
I44	Circulatory (Ch. IX)	time_agnostic	135	853	0.320488	0.644492	0.533333	0.661553	0.230065	0.317846
B96	Infectious (Ch. I)	time_agnostic	345	3452	0.234681	0.643846	0.536232	0.662365	0.150533	0.208747
B96	Infectious (Ch. I)	prognostic	200	2000	0.232013	0.642986	0.5675	0.632778	0.146635	0.196769
M798	Musculoskeletal (Ch. XIII)	time_agnostic	213	2130	0.240013	0.64287	0.609911	0.617867	0.149429	0.178962
R06	Abnormal labs (Ch. XVIII)	time_agnostic	348	2968	0.260456	0.642674	0.633602	0.57042	0.163859	0.211113
J449	Respiratory (Ch. X)	time_agnostic	129	1290	0.233961	0.64255	0.566769	0.633493	0.147413	0.213274
R296	Abnormal labs (Ch. XVIII)	time_agnostic	172	806	0.378173	0.64174	0.702857	0.463736	0.260262	0.385083
R94	Abnormal labs (Ch. XVIII)	prognostic	123	1230	0.238224	0.641152	0.584333	0.634571	0.149171	0.237476
K80	Gastrointestinal (Ch. XI)	time_agnostic	205	2054	0.23028	0.640953	0.607317	0.601938	0.14235	0.184174
J44	Respiratory (Ch. X)	time_agnostic	142	1420	0.230877	0.640517	0.570197	0.628326	0.145047	0.201391
J45	Respiratory (Ch. X)	time_agnostic	780	5414	0.300791	0.639693	0.641667	0.555353	0.196201	0.237501
R59	Abnormal labs (Ch. XVIII)	time_agnostic	124	1238	0.231581	0.639682	0.597333	0.604179	0.144025	0.206631
K76	Gastrointestinal (Ch. XI)	prognostic	113	1130	0.238856	0.639219	0.601779	0.620513	0.149898	0.175848
M13	Musculoskeletal (Ch. XIII)	time_agnostic	262	1796	0.300954	0.639063	0.660668	0.539102	0.194613	0.251211
M139	Musculoskeletal (Ch. XIII)	prognostic	169	1600	0.236591	0.638942	0.609982	0.580372	0.146336	0.190808
J459	Respiratory (Ch. X)	time_agnostic	767	5352	0.298595	0.638727	0.624467	0.572737	0.196576	0.232823
U071	Codes for special purposes (Ch. XXII)	time_agnostic	230	2300	0.227396	0.637455	0.597826	0.588406	0.14003	0.160541
M139	Musculoskeletal (Ch. XIII)	time_agnostic	252	1764	0.296669	0.637438	0.646902	0.546652	0.19278	0.242171
G819	Nervous system (Ch. VI)	time_agnostic	113	1130	0.228885	0.637419	0.575099	0.607635	0.143638	0.226942
M79	Musculoskeletal (Ch. XIII)	diagnostic	129	1290	0.223567	0.636371	0.562923	0.608991	0.139889	0.177876
I83	Circulatory (Ch. IX)	time_agnostic	123	1233	0.227526	0.636169	0.602333	0.59955	0.140216	0.21434
Z867	Health status factors (Ch. XXI)	prognostic	325	1358	0.417849	0.636021	0.527692	0.682977	0.347344	0.40471
R41	Abnormal labs (Ch. XVIII)	time_agnostic	157	872	0.343649	0.635253	0.617238	0.565734	0.239009	0.353565
M13	Musculoskeletal (Ch. XIII)	prognostic	173	1637	0.234089	0.634948	0.604202	0.580256	0.145477	0.182599
G81	Nervous system (Ch. VI)	time_agnostic	114	1140	0.227828	0.634944	0.577866	0.610646	0.141773	0.211939
J45	Respiratory (Ch. X)	diagnostic	248	2480	0.233614	0.633877	0.562408	0.639563	0.147558	0.190871
B97	Infectious (Ch. I)	time_agnostic	167	1670	0.221256	0.632936	0.563458	0.600815	0.137877	0.178138
D50	Haematological and immune (Ch. III)	diagnostic	103	1030	0.227589	0.632054	0.562857	0.619201	0.142245	0.221036
K802	Gastrointestinal (Ch. XI)	time_agnostic	145	1450	0.229691	0.631774	0.610345	0.594636	0.14206	0.172042
E039	Endocrine and metabolic (Ch. IV)	time_agnostic	233	2325	0.227142	0.631668	0.56272	0.622622	0.142412	0.197729
I26	Circulatory (Ch. IX)	time_agnostic	148	1467	0.229586	0.631061	0.581264	0.613727	0.143829	0.208011
Z501	Health status factors (Ch. XXI)	time_agnostic	428	1619	0.440826	0.630566	0.619179	0.564646	0.340311	0.406522
Z92	Health status factors (Ch. XXI)	time_agnostic	871	2122	0.431652	0.629834	0.339281	0.840527	0.600146	0.569516
E03	Endocrine and metabolic (Ch. IV)	time_agnostic	234	2335	0.225339	0.629694	0.540888	0.63685	0.142544	0.200715
Z530	Health status factors (Ch. XXI)	time_agnostic	301	1790	0.327777	0.628552	0.57959	0.605758	0.228428	0.296903
Z512	Health status factors (Ch. XXI)	time_agnostic	216	1696	0.272034	0.628156	0.585677	0.595608	0.177293	0.259363
E55	Endocrine and metabolic (Ch. IV)	prognostic	129	1290	0.215124	0.627817	0.526462	0.63178	0.135157	0.217129
E05	Endocrine and metabolic (Ch. IV)	time_agnostic	112	1120	0.220499	0.627545	0.552964	0.608674	0.137491	0.183714
J459	Respiratory (Ch. X)	diagnostic	245	2450	0.229667	0.626452	0.55102	0.63288	0.14475	0.179288
Z13	Health status factors (Ch. XXI)	time_agnostic	431	2016	0.379644	0.625445	0.708915	0.444479	0.259479	0.326893
N39	Genitourinary (Ch. XIV)	time_agnostic	426	3805	0.242954	0.624526	0.579959	0.597069	0.153792	0.227397
F32	Psychiatric (Ch. V)	time_agnostic	368	3680	0.221797	0.624427	0.562458	0.61231	0.138437	0.161268
Z512	Health status factors (Ch. XXI)	prognostic	201	1689	0.248257	0.624178	0.532378	0.634394	0.162189	0.228016
I269	Circulatory (Ch. IX)	time_agnostic	143	1417	0.217235	0.623852	0.559113	0.598481	0.135572	0.211505
K43	Gastrointestinal (Ch. XI)	time_agnostic	114	1140	0.225458	0.623834	0.566601	0.618911	0.140581	0.202543
Z50	Health status factors (Ch. XXI)	time_agnostic	510	1617	0.478915	0.623645	0.640196	0.519842	0.382674	0.467687
M754	Musculoskeletal (Ch. XIII)	time_agnostic	123	1230	0.212374	0.62297	0.593833	0.570904	0.130469	0.160224
A419	Infectious (Ch. I)	prognostic	119	1190	0.218344	0.622053	0.529891	0.618585	0.136176	0.211066
Z96	Health status factors (Ch. XXI)	prognostic	474	948	0.573731	0.621835	0.547413	0.639295	0.603867	0.621161
R06	Abnormal labs (Ch. XVIII)	prognostic	191	1913	0.231807	0.621145	0.575776	0.621967	0.14491	0.186714
K42	Gastrointestinal (Ch. XI)	time_agnostic	168	1679	0.213732	0.621112	0.559893	0.595294	0.132215	0.181021
I839	Circulatory (Ch. IX)	time_agnostic	109	1090	0.21744	0.620875	0.582684	0.581053	0.133837	0.20576
J459	Respiratory (Ch. X)	prognostic	453	4537	0.217867	0.620872	0.593883	0.580068	0.134002	0.155967
U07	Codes for special purposes (Ch. XXII)	time_agnostic	283	2830	0.217588	0.620708	0.589818	0.576155	0.133568	0.150556
A099	Infectious (Ch. I)	prognostic	174	1740	0.220686	0.620121	0.577647	0.601218	0.13636	0.182917
E559	Endocrine and metabolic (Ch. IV)	prognostic	129	1290	0.21698	0.620055	0.522769	0.631774	0.137184	0.203081
R29	Abnormal labs (Ch. XVIII)	prognostic	139	853	0.31207	0.61916	0.521032	0.637964	0.221618	0.28967
M796	Musculoskeletal (Ch. XIII)	prognostic	143	1430	0.219312	0.618962	0.587438	0.585873	0.135416	0.161863
B962	Infectious (Ch. I)	time_agnostic	128	1280	0.213672	0.618945	0.542615	0.619377	0.134272	0.196996
M79	Musculoskeletal (Ch. XIII)	time_agnostic	443	3723	0.253009	0.618561	0.530529	0.634451	0.166155	0.193789
M478	Musculoskeletal (Ch. XIII)	time_agnostic	171	1710	0.214551	0.618271	0.579076	0.57993	0.132264	0.173502
F329	Psychiatric (Ch. V)	time_agnostic	358	3580	0.215725	0.618125	0.543232	0.612508	0.134589	0.159384
E039	Endocrine and metabolic (Ch. IV)	prognostic	154	1544	0.216628	0.617894	0.567957	0.597122	0.13462	0.183412
Z91	Health status factors (Ch. XXI)	prognostic	189	1888	0.223093	0.61626	0.574111	0.606538	0.137767	0.189925
D25	Neoplasms (Ch. II)	prognostic	281	2305	0.26128	0.615553	0.555263	0.621297	0.169806	0.201474
J45	Respiratory (Ch. X)	prognostic	460	4592	0.216472	0.615157	0.576087	0.578769	0.133113	0.150112
R69	Abnormal labs (Ch. XVIII)	time_agnostic	509	2468	0.359322	0.614967	0.641584	0.497185	0.249372	0.327776
M79	Musculoskeletal (Ch. XIII)	prognostic	231	2314	0.218995	0.614809	0.58654	0.575868	0.134597	0.154004
F329	Psychiatric (Ch. V)	prognostic	225	2250	0.215884	0.614069	0.551111	0.603704	0.134282	0.160577
A41	Infectious (Ch. I)	prognostic	148	1480	0.216909	0.614056	0.55046	0.602125	0.134353	0.198535
R69	Abnormal labs (Ch. XVIII)	diagnostic	261	2612	0.215801	0.613994	0.557656	0.600797	0.133936	0.170846
D70	Haematological and immune (Ch. III)	time_agnostic	124	1240	0.212566	0.613688	0.560167	0.590941	0.130867	0.192545
Z51	Health status factors (Ch. XXI)	time_agnostic	522	1876	0.438199	0.613514	0.638764	0.511061	0.333562	0.4065
Z96	Health status factors (Ch. XXI)	time_agnostic	601	1478	0.42138	0.613422	0.345193	0.800399	0.540122	0.524572
M47	Musculoskeletal (Ch. XIII)	time_agnostic	274	2362	0.241183	0.612754	0.678923	0.480348	0.146703	0.171041
Z538	Health status factors (Ch. XXI)	prognostic	233	1943	0.252004	0.612593	0.525809	0.637135	0.165762	0.210796
Z86	Health status factors (Ch. XXI)	time_agnostic	1241	3664	0.494341	0.612519	0.678078	0.454599	0.388055	0.473297
E03	Endocrine and metabolic (Ch. IV)	prognostic	155	1554	0.220779	0.612431	0.570968	0.597905	0.136557	0.178829
R798	Abnormal labs (Ch. XVIII)	time_agnostic	283	1533	0.341445	0.611972	0.591635	0.562	0.238112	0.277644
Z86	Health status factors (Ch. XXI)	prognostic	807	2383	0.49284	0.611939	0.68216	0.447343	0.386556	0.479143
A09	Infectious (Ch. I)	prognostic	181	1810	0.214468	0.611815	0.563288	0.592692	0.132579	0.181804
J22	Respiratory (Ch. X)	prognostic	139	1390	0.212527	0.611678	0.524735	0.632692	0.133288	0.18831
M255	Musculoskeletal (Ch. XIII)	prognostic	179	1792	0.21221	0.611565	0.583651	0.573464	0.130183	0.151995
R000	Abnormal labs (Ch. XVIII)	time_agnostic	133	1325	0.220561	0.611257	0.560684	0.610344	0.137352	0.159962
J98	Respiratory (Ch. X)	time_agnostic	215	2150	0.216765	0.610342	0.55814	0.600517	0.134524	0.162354
M478	Musculoskeletal (Ch. XIII)	prognostic	103	1030	0.210943	0.610015	0.553571	0.584147	0.130495	0.182773
N840	Genitourinary (Ch. XIV)	prognostic	111	1110	0.217087	0.609917	0.562451	0.599113	0.134792	0.178037
Z91	Health status factors (Ch. XXI)	time_agnostic	295	2605	0.231986	0.609683	0.594915	0.530736	0.143923	0.207514
R79	Abnormal labs (Ch. XVIII)	time_agnostic	294	1592	0.334095	0.609154	0.586645	0.566654	0.233723	0.269951
F32	Psychiatric (Ch. V)	prognostic	226	2260	0.210786	0.608379	0.550966	0.598337	0.130428	0.153024
K429	Gastrointestinal (Ch. XI)	time_agnostic	161	1610	0.21383	0.608121	0.556534	0.585551	0.13127	0.166654
J98	Respiratory (Ch. X)	prognostic	108	1080	0.210878	0.608022	0.555628	0.592149	0.130108	0.178423
Z86	Health status factors (Ch. XXI)	diagnostic	217	2168	0.217136	0.607906	0.5463	0.611745	0.135023	0.196437
R29	Abnormal labs (Ch. XVIII)	time_agnostic	256	985	0.397824	0.607756	0.560596	0.580269	0.31349	0.382626
R55	Abnormal labs (Ch. XVIII)	prognostic	139	1304	0.222872	0.607551	0.58664	0.557082	0.137893	0.184451
M47	Musculoskeletal (Ch. XIII)	prognostic	168	1680	0.209752	0.607464	0.577362	0.564513	0.128385	0.161737
Z515	Health status factors (Ch. XXI)	time_agnostic	180	1012	0.333806	0.607284	0.605556	0.556489	0.228629	0.27627
Z904	Health status factors (Ch. XXI)	time_agnostic	174	1323	0.272419	0.607193	0.609412	0.566123	0.175368	0.241997
R53	Abnormal labs (Ch. XVIII)	time_agnostic	156	1558	0.215248	0.607181	0.538004	0.611638	0.133711	0.176967
M798	Musculoskeletal (Ch. XIII)	prognostic	100	1000	0.209014	0.606861	0.57	0.572222	0.128623	0.169119
Z530	Health status factors (Ch. XXI)	prognostic	155	1548	0.217409	0.60645	0.541935	0.615929	0.135367	0.173664
Z515	Health status factors (Ch. XXI)	prognostic	108	1079	0.218673	0.605654	0.555628	0.604007	0.13634	0.180989
Z866	Health status factors (Ch. XXI)	time_agnostic	259	1429	0.329203	0.605597	0.619608	0.524359	0.225079	0.267541
M7966	Musculoskeletal (Ch. XIII)	time_agnostic	170	1700	0.214247	0.605017	0.579412	0.564379	0.131056	0.169832
Z866	Health status factors (Ch. XXI)	prognostic	144	1312	0.231966	0.6046	0.63867	0.523132	0.141478	0.178517
R11	Abnormal labs (Ch. XVIII)	time_agnostic	383	2758	0.266021	0.604599	0.553349	0.583789	0.175243	0.239237
Z53	Health status factors (Ch. XXI)	prognostic	409	2162	0.335366	0.604419	0.596643	0.538221	0.233319	0.291252
Z53	Health status factors (Ch. XXI)	time_agnostic	823	2471	0.484031	0.604404	0.637964	0.500897	0.388653	0.462957
A099	Infectious (Ch. I)	time_agnostic	247	2470	0.207507	0.604042	0.544367	0.583005	0.12859	0.174033
R79	Abnormal labs (Ch. XVIII)	prognostic	184	1521	0.256268	0.604	0.532432	0.633509	0.168779	0.201004
Z13	Health status factors (Ch. XXI)	prognostic	291	1782	0.300875	0.603897	0.529252	0.612676	0.210442	0.255879
M19	Musculoskeletal (Ch. XIII)	time_agnostic	263	2630	0.211868	0.603411	0.564659	0.580262	0.130488	0.151332
Z115	Health status factors (Ch. XXI)	time_agnostic	317	1325	0.373577	0.603328	0.490501	0.648771	0.30449	0.360863
R51	Abnormal labs (Ch. XVIII)	prognostic	202	2018	0.212228	0.603086	0.566585	0.576794	0.130722	0.155999
R00	Abnormal labs (Ch. XVIII)	prognostic	187	1866	0.209191	0.602355	0.553841	0.590239	0.129369	0.176985
N840	Genitourinary (Ch. XIV)	time_agnostic	212	2120	0.207889	0.602223	0.551772	0.591729	0.128902	0.152661
R798	Abnormal labs (Ch. XVIII)	prognostic	179	1479	0.253786	0.601958	0.53119	0.631923	0.166241	0.205383
Z871	Health status factors (Ch. XXI)	time_agnostic	500	1911	0.40288	0.601892	0.58	0.543231	0.310009	0.373189
Z09	Health status factors (Ch. XXI)	prognostic	106	1057	0.209437	0.601868	0.569481	0.566239	0.128264	0.157793
M255	Musculoskeletal (Ch. XIII)	time_agnostic	291	2910	0.209735	0.601263	0.558504	0.578464	0.128623	0.140832
M54	Musculoskeletal (Ch. XIII)	time_agnostic	351	3236	0.220752	0.600793	0.58841	0.545407	0.136048	0.164286
Z871	Health status factors (Ch. XXI)	prognostic	278	1441	0.336174	0.60004	0.603994	0.512874	0.23262	0.287966
N84	Genitourinary (Ch. XIV)	prognostic	124	1240	0.209074	0.599976	0.561167	0.581088	0.128574	0.164938
K31	Gastrointestinal (Ch. XI)	time_agnostic	209	1658	0.242956	0.599846	0.545877	0.58179	0.15551	0.200131
Z87	Health status factors (Ch. XXI)	time_agnostic	875	2428	0.516369	0.599786	0.754286	0.339007	0.392026	0.478827
M23	Musculoskeletal (Ch. XIII)	time_agnostic	269	2690	0.212805	0.59968	0.592942	0.555974	0.129618	0.151138
B37	Infectious (Ch. I)	time_agnostic	126	1260	0.20476	0.599474	0.530462	0.593499	0.127051	0.183922
K635	Gastrointestinal (Ch. XI)	time_agnostic	332	1844	0.3247	0.59902	0.634034	0.50366	0.218448	0.259895
M232	Musculoskeletal (Ch. XIII)	prognostic	114	1140	0.203953	0.598652	0.561265	0.55995	0.124592	0.152674
M23	Musculoskeletal (Ch. XIII)	prognostic	151	1510	0.210371	0.598302	0.598817	0.554089	0.12753	0.166659
R060	Abnormal labs (Ch. XVIII)	prognostic	154	1538	0.209278	0.597945	0.545591	0.593508	0.129561	0.159069
Z874	Health status factors (Ch. XXI)	time_agnostic	273	2433	0.217771	0.597541	0.599158	0.513194	0.133105	0.198
M199	Musculoskeletal (Ch. XIII)	time_agnostic	248	2480	0.206927	0.597442	0.554408	0.582875	0.127327	0.155311
K52	Gastrointestinal (Ch. XI)	time_agnostic	286	2857	0.210228	0.597386	0.540169	0.60132	0.13064	0.171034
Z51	Health status factors (Ch. XXI)	prognostic	376	1637	0.361772	0.59676	0.446719	0.701423	0.308841	0.345554
R42	Abnormal labs (Ch. XVIII)	time_agnostic	220	2193	0.207345	0.596742	0.543182	0.587939	0.128249	0.149193
E04	Endocrine and metabolic (Ch. IV)	time_agnostic	130	1300	0.201898	0.596269	0.534615	0.585897	0.124598	0.170325
M796	Musculoskeletal (Ch. XIII)	time_agnostic	274	2740	0.206531	0.595619	0.562189	0.558193	0.126099	0.152233
R001	Abnormal labs (Ch. XVIII)	time_agnostic	100	821	0.234804	0.595066	0.5	0.614449	0.152699	0.195328
D259	Neoplasms (Ch. II)	prognostic	215	2135	0.207055	0.594259	0.555814	0.569271	0.127047	0.164981
N39	Genitourinary (Ch. XIV)	prognostic	242	2418	0.207023	0.593644	0.53716	0.595123	0.128791	0.177107
K57	Gastrointestinal (Ch. XI)	prognostic	365	1929	0.32842	0.593084	0.59863	0.516621	0.22549	0.269911
R51	Abnormal labs (Ch. XVIII)	time_agnostic	364	2834	0.249519	0.592891	0.561872	0.565182	0.160541	0.187019
K529	Gastrointestinal (Ch. XI)	time_agnostic	269	2687	0.2087	0.59269	0.553878	0.5883	0.128597	0.166037
K63	Gastrointestinal (Ch. XI)	time_agnostic	397	2293	0.309062	0.592562	0.589573	0.534557	0.210767	0.245472
R06	Abnormal labs (Ch. XVIII)	diagnostic	106	1060	0.207559	0.592429	0.552381	0.59011	0.128696	0.154373
R04	Abnormal labs (Ch. XVIII)	time_agnostic	130	1298	0.209552	0.592346	0.546154	0.589039	0.129875	0.160638
B968	Infectious (Ch. I)	time_agnostic	181	1810	0.206981	0.591663	0.541892	0.589619	0.127806	0.17994
R33	Abnormal labs (Ch. XVIII)	time_agnostic	177	927	0.349985	0.591367	0.658651	0.494	0.237623	0.263143
R298	Abnormal labs (Ch. XVIII)	time_agnostic	100	998	0.2016	0.590733	0.535	0.576788	0.125127	0.185158
K52	Gastrointestinal (Ch. XI)	prognostic	140	1400	0.202115	0.590717	0.557143	0.555952	0.123064	0.161929
K317	Gastrointestinal (Ch. XI)	time_agnostic	108	1081	0.199535	0.590567	0.536147	0.576024	0.122955	0.168553
R11	Abnormal labs (Ch. XVIII)	diagnostic	113	1130	0.205328	0.590242	0.53498	0.587074	0.126917	0.157101
R11	Abnormal labs (Ch. XVIII)	prognostic	205	2047	0.199599	0.590154	0.52439	0.588778	0.123067	0.155119
M545	Musculoskeletal (Ch. XIII)	time_agnostic	213	2130	0.206142	0.590122	0.589147	0.536273	0.124548	0.14225
Z53	Health status factors (Ch. XXI)	diagnostic	239	2390	0.202912	0.589939	0.537899	0.577422	0.124795	0.161375
Z538	Health status factors (Ch. XXI)	time_agnostic	423	2839	0.275427	0.589623	0.647563	0.484484	0.176476	0.217821
Z854	Health status factors (Ch. XXI)	prognostic	128	348	0.537242	0.589573	0.827692	0.277273	0.401939	0.474734
K621	Gastrointestinal (Ch. XI)	time_agnostic	149	1490	0.203609	0.589296	0.57023	0.550363	0.123379	0.149903
K573	Gastrointestinal (Ch. XI)	prognostic	328	1968	0.299011	0.589092	0.553263	0.573476	0.206045	0.242385
F419	Psychiatric (Ch. V)	time_agnostic	204	2040	0.210532	0.588782	0.571098	0.569994	0.128683	0.151585
Z511	Health status factors (Ch. XXI)	time_agnostic	147	1466	0.204276	0.588501	0.557931	0.562929	0.125779	0.159126
G56	Nervous system (Ch. VI)	time_agnostic	281	2810	0.208382	0.588125	0.596084	0.534987	0.125906	0.141357
Z90	Health status factors (Ch. XXI)	time_agnostic	543	2272	0.361091	0.58756	0.447469	0.676109	0.302569	0.355217
M54	Musculoskeletal (Ch. XIII)	prognostic	210	2100	0.205033	0.58727	0.571429	0.555291	0.1249	0.146693
M480	Musculoskeletal (Ch. XIII)	time_agnostic	182	1820	0.200065	0.58718	0.55518	0.555852	0.121738	0.157981
K529	Gastrointestinal (Ch. XI)	prognostic	132	1320	0.19892	0.586495	0.54943	0.56272	0.120955	0.153259
Z874	Health status factors (Ch. XXI)	prognostic	144	1439	0.201577	0.585686	0.535099	0.577992	0.124016	0.161096
N832	Genitourinary (Ch. XIV)	time_agnostic	119	1190	0.206975	0.58551	0.571014	0.562606	0.126606	0.155478
M19	Musculoskeletal (Ch. XIII)	prognostic	187	1875	0.202414	0.585471	0.566572	0.553872	0.12325	0.143679
A09	Infectious (Ch. I)	time_agnostic	257	2570	0.19563	0.585335	0.517685	0.586252	0.121129	0.16748
M545	Musculoskeletal (Ch. XIII)	prognostic	117	1170	0.195493	0.585153	0.521739	0.56557	0.120299	0.160164
G560	Nervous system (Ch. VI)	time_agnostic	255	2550	0.20005	0.584566	0.562745	0.55512	0.122008	0.146825
R072	Abnormal labs (Ch. XVIII)	time_agnostic	175	1748	0.206025	0.584477	0.557143	0.575682	0.125874	0.153432
Z87	Health status factors (Ch. XXI)	prognostic	460	1822	0.377687	0.58446	0.51413	0.584061	0.297857	0.345971
Z907	Health status factors (Ch. XXI)	prognostic	181	1657	0.216524	0.584038	0.594219	0.518978	0.132324	0.165108
M25	Musculoskeletal (Ch. XIII)	prognostic	239	2394	0.200271	0.583446	0.541888	0.570998	0.123202	0.14237
F419	Psychiatric (Ch. V)	prognostic	122	1220	0.195985	0.583446	0.5375	0.558778	0.119908	0.151038
M48	Musculoskeletal (Ch. XIII)	time_agnostic	190	1900	0.203626	0.583218	0.555263	0.562865	0.124351	0.160649
Z90	Health status factors (Ch. XXI)	prognostic	343	1588	0.353676	0.583075	0.69107	0.392771	0.238444	0.309938
R13	Abnormal labs (Ch. XVIII)	time_agnostic	249	2286	0.215655	0.582607	0.594571	0.513264	0.131471	0.155057
R73	Abnormal labs (Ch. XVIII)	time_agnostic	143	1425	0.193346	0.582233	0.531773	0.554984	0.118102	0.14547
M5456	Musculoskeletal (Ch. XIII)	time_agnostic	107	1070	0.204209	0.582203	0.584416	0.548805	0.124219	0.156416
K449	Gastrointestinal (Ch. XI)	diagnostic	124	1238	0.205026	0.581511	0.572167	0.548428	0.125403	0.141676
K579	Gastrointestinal (Ch. XI)	time_agnostic	137	1370	0.20164	0.581258	0.557937	0.56	0.12329	0.145454
K219	Gastrointestinal (Ch. XI)	prognostic	329	2661	0.236053	0.581055	0.538135	0.572033	0.151396	0.168899
M199	Musculoskeletal (Ch. XIII)	prognostic	181	1606	0.218591	0.581006	0.629805	0.470526	0.132334	0.160278
K029	Gastrointestinal (Ch. XI)	time_agnostic	326	3259	0.198753	0.580854	0.559907	0.55013	0.120913	0.134954
K57	Gastrointestinal (Ch. XI)	time_agnostic	563	2204	0.386617	0.580793	0.56472	0.536859	0.293428	0.341473
R00	Abnormal labs (Ch. XVIII)	time_agnostic	359	2162	0.292667	0.580403	0.537676	0.572367	0.201148	0.226084
R074	Abnormal labs (Ch. XVIII)	time_agnostic	822	2533	0.463776	0.580317	0.645987	0.455302	0.361582	0.414454
R002	Abnormal labs (Ch. XVIII)	time_agnostic	180	1796	0.192202	0.580197	0.555556	0.541741	0.116799	0.135426
J981	Respiratory (Ch. X)	time_agnostic	136	1360	0.197324	0.579968	0.510317	0.598844	0.122921	0.159096
K573	Gastrointestinal (Ch. XI)	time_agnostic	518	2097	0.373775	0.579919	0.52809	0.576625	0.288982	0.325274
K589	Gastrointestinal (Ch. XI)	time_agnostic	163	1630	0.195555	0.579596	0.533807	0.56168	0.119812	0.146472
K58	Gastrointestinal (Ch. XI)	time_agnostic	166	1660	0.199609	0.57953	0.545365	0.566272	0.122454	0.152682
K590	Gastrointestinal (Ch. XI)	prognostic	317	2084	0.275025	0.579015	0.678175	0.426438	0.172771	0.224299
K59	Gastrointestinal (Ch. XI)	prognostic	313	2283	0.250155	0.578353	0.563825	0.531726	0.160858	0.201707
H269	Ophthalmic (Ch. VII)	diagnostic	171	1136	0.272493	0.578246	0.670252	0.420725	0.170452	0.236001
R073	Abnormal labs (Ch. XVIII)	diagnostic	102	1020	0.199067	0.577985	0.55	0.557713	0.121534	0.162635
K31	Gastrointestinal (Ch. XI)	prognostic	122	1220	0.201357	0.577565	0.554	0.571519	0.12367	0.157967
N84	Genitourinary (Ch. XIV)	time_agnostic	253	2526	0.200053	0.577492	0.541216	0.571488	0.122678	0.140659
M54	Musculoskeletal (Ch. XIII)	diagnostic	110	1100	0.189775	0.577319	0.531818	0.560101	0.115668	0.151609
K02	Gastrointestinal (Ch. XI)	time_agnostic	329	3286	0.197945	0.576965	0.557599	0.547683	0.120599	0.13624
K590	Gastrointestinal (Ch. XI)	time_agnostic	564	2390	0.341378	0.576877	0.423752	0.673857	0.288976	0.321612
R634	Abnormal labs (Ch. XVIII)	time_agnostic	242	1860	0.244165	0.576863	0.572279	0.53678	0.15519	0.189792
K21	Gastrointestinal (Ch. XI)	prognostic	361	2968	0.234336	0.576729	0.525019	0.588604	0.150921	0.169224
D250	Neoplasms (Ch. II)	time_agnostic	119	1190	0.199377	0.576554	0.550362	0.556005	0.121825	0.164242
H26	Ophthalmic (Ch. VII)	diagnostic	179	1205	0.27146	0.57617	0.667222	0.437111	0.170387	0.233796
M4806	Musculoskeletal (Ch. XIII)	time_agnostic	142	1420	0.192482	0.576167	0.531897	0.557909	0.118034	0.14899
R07	Abnormal labs (Ch. XVIII)	prognostic	493	3712	0.250231	0.576133	0.589435	0.518483	0.158544	0.184276
K66	Gastrointestinal (Ch. XI)	time_agnostic	129	1290	0.192984	0.576092	0.503846	0.589146	0.119923	0.150104
K083	Gastrointestinal (Ch. XI)	time_agnostic	103	1030	0.201251	0.575926	0.539048	0.55773	0.123018	0.149957
N20	Genitourinary (Ch. XIV)	time_agnostic	104	1040	0.202351	0.575307	0.567619	0.549161	0.122826	0.141462
K44	Gastrointestinal (Ch. XI)	diagnostic	125	1248	0.196498	0.574512	0.568	0.54672	0.118914	0.142214
M25	Musculoskeletal (Ch. XIII)	time_agnostic	397	3813	0.204283	0.574053	0.573085	0.527958	0.12434	0.140029
R07	Abnormal labs (Ch. XVIII)	time_agnostic	1150	2857	0.371094	0.573559	0.297391	0.793498	0.494496	0.483169
H35	Ophthalmic (Ch. VII)	time_agnostic	197	1416	0.253753	0.573308	0.568462	0.522571	0.163464	0.229235
K029	Gastrointestinal (Ch. XI)	diagnostic	113	1130	0.195169	0.573232	0.558103	0.535451	0.118504	0.132202
K29	Gastrointestinal (Ch. XI)	diagnostic	224	1796	0.238727	0.57311	0.529394	0.577616	0.153263	0.17658
R93	Abnormal labs (Ch. XVIII)	time_agnostic	138	1376	0.200573	0.572777	0.54709	0.568264	0.122378	0.16886
K44	Gastrointestinal (Ch. XI)	time_agnostic	490	2385	0.34702	0.572767	0.671429	0.42058	0.233216	0.273995
R074	Abnormal labs (Ch. XVIII)	prognostic	395	2389	0.285025	0.572718	0.517722	0.570203	0.196085	0.225776
Z854	Health status factors (Ch. XXI)	time_agnostic	211	436	0.519977	0.572492	0.490199	0.62	0.548348	0.57633
Z85	Health status factors (Ch. XXI)	time_agnostic	377	1618	0.334318	0.572096	0.42193	0.664806	0.279078	0.305063
R07	Abnormal labs (Ch. XVIII)	diagnostic	403	2049	0.324386	0.570978	0.619028	0.462029	0.219899	0.26885
R55	Abnormal labs (Ch. XVIII)	time_agnostic	246	1550	0.277326	0.57097	0.469224	0.636475	0.197162	0.239892
N39	Genitourinary (Ch. XIV)	diagnostic	128	1280	0.190274	0.57065	0.495385	0.591999	0.118716	0.175024
R074	Abnormal labs (Ch. XVIII)	diagnostic	307	2069	0.266481	0.570476	0.66605	0.436131	0.167797	0.208341
R31	Abnormal labs (Ch. XVIII)	time_agnostic	352	2256	0.268401	0.569971	0.475654	0.612663	0.186795	0.210737
Z85	Health status factors (Ch. XXI)	prognostic	240	1065	0.33437	0.569444	0.422917	0.672727	0.280315	0.289169
R33	Abnormal labs (Ch. XVIII)	prognostic	104	802	0.242417	0.569399	0.59119	0.510843	0.153782	0.198637
K219	Gastrointestinal (Ch. XI)	time_agnostic	547	2849	0.320611	0.569194	0.602369	0.486523	0.219821	0.248093
M75	Musculoskeletal (Ch. XIII)	time_agnostic	229	2290	0.195347	0.569095	0.559034	0.533468	0.117827	0.12903
B50	Infectious (Ch. I)	time_agnostic	100	1000	0.197347	0.569056	0.565	0.53	0.119529	0.13469
N84	Genitourinary (Ch. XIV)	diagnostic	104	1040	0.190079	0.569026	0.543095	0.559287	0.115978	0.144892
F41	Psychiatric (Ch. V)	time_agnostic	256	2560	0.196988	0.568854	0.544947	0.553163	0.120288	0.13816
K21	Gastrointestinal (Ch. XI)	time_agnostic	666	2933	0.335967	0.568818	0.445253	0.644909	0.268475	0.287115
K259	Gastrointestinal (Ch. XI)	time_agnostic	141	1410	0.194204	0.568547	0.556897	0.5457	0.117469	0.141938
F05	Psychiatric (Ch. V)	time_agnostic	118	1180	0.186098	0.568253	0.521558	0.555062	0.11424	0.143087
K59	Gastrointestinal (Ch. XI)	time_agnostic	577	2417	0.35756	0.568093	0.490525	0.605435	0.280983	0.31422
R20	Abnormal labs (Ch. XVIII)	time_agnostic	134	1340	0.198375	0.567636	0.567521	0.541039	0.120316	0.133847
R103	Abnormal labs (Ch. XVIII)	prognostic	125	1250	0.188549	0.567556	0.512	0.560889	0.11615	0.153763
K02	Gastrointestinal (Ch. XI)	diagnostic	113	1130	0.194356	0.566392	0.558103	0.526558	0.117822	0.130456
R509	Abnormal labs (Ch. XVIII)	time_agnostic	170	1698	0.193637	0.566206	0.544118	0.545811	0.117938	0.139059
R22	Abnormal labs (Ch. XVIII)	time_agnostic	100	1000	0.187011	0.565972	0.51	0.572778	0.114741	0.149439
Z538	Health status factors (Ch. XXI)	diagnostic	161	1611	0.189965	0.565841	0.521591	0.564828	0.116042	0.148568
K449	Gastrointestinal (Ch. XI)	time_agnostic	490	2385	0.336257	0.565815	0.661224	0.411346	0.224995	0.262355
Z09	Health status factors (Ch. XXI)	time_agnostic	210	1764	0.21623	0.564592	0.488095	0.599109	0.139295	0.1646
D259	Neoplasms (Ch. II)	diagnostic	451	2553	0.304766	0.56434	0.639695	0.453616	0.20005	0.219229
Z860	Health status factors (Ch. XXI)	time_agnostic	206	2053	0.189372	0.563838	0.51446	0.57067	0.116246	0.14899
K52	Gastrointestinal (Ch. XI)	diagnostic	107	1070	0.183229	0.563478	0.491126	0.580532	0.113328	0.163093
F41	Psychiatric (Ch. V)	prognostic	153	1530	0.183844	0.563412	0.509785	0.556302	0.112253	0.147143
K660	Gastrointestinal (Ch. XI)	time_agnostic	120	1200	0.195599	0.563387	0.520833	0.582407	0.121106	0.158705
N40	Genitourinary (Ch. XIV)	time_agnostic	344	793	0.435045	0.563218	0.390921	0.688215	0.494428	0.494061
R073	Abnormal labs (Ch. XVIII)	time_agnostic	309	3084	0.191262	0.562809	0.509704	0.570631	0.117667	0.14339
Z907	Health status factors (Ch. XXI)	time_agnostic	316	1849	0.284537	0.562789	0.549058	0.52543	0.19239	0.225324
J301	Respiratory (Ch. X)	time_agnostic	120	1200	0.183789	0.562693	0.5125	0.550926	0.112018	0.15131
M549	Musculoskeletal (Ch. XIII)	time_agnostic	104	1040	0.190044	0.562594	0.514286	0.58014	0.117122	0.150878
K635	Gastrointestinal (Ch. XI)	prognostic	194	1826	0.204851	0.562304	0.574831	0.527863	0.125156	0.146551
M232	Musculoskeletal (Ch. XIII)	time_agnostic	185	1850	0.19381	0.561902	0.554054	0.534835	0.117556	0.132078
R13	Abnormal labs (Ch. XVIII)	prognostic	147	1466	0.189917	0.561531	0.523793	0.556873	0.116176	0.134504
R10	Abnormal labs (Ch. XVIII)	prognostic	444	3218	0.246599	0.561248	0.563151	0.51767	0.157993	0.183627
H251	Ophthalmic (Ch. VII)	prognostic	191	1223	0.258035	0.561131	0.460864	0.609957	0.17987	0.232524
Z961	Health status factors (Ch. XXI)	time_agnostic	439	891	0.503157	0.560943	0.477194	0.605116	0.541133	0.565128
R10	Abnormal labs (Ch. XVIII)	time_agnostic	1125	3863	0.395768	0.560769	0.493333	0.581643	0.328138	0.357965
K02	Gastrointestinal (Ch. XI)	prognostic	172	1720	0.186551	0.560316	0.534706	0.535864	0.113077	0.130249
K529	Gastrointestinal (Ch. XI)	diagnostic	102	1020	0.197748	0.559578	0.533571	0.566978	0.120991	0.147291
K296	Gastrointestinal (Ch. XI)	prognostic	121	1210	0.185207	0.55937	0.513	0.550955	0.113114	0.146104
R072	Abnormal labs (Ch. XVIII)	prognostic	123	1231	0.195642	0.55868	0.539833	0.550524	0.119069	0.136917
M480	Musculoskeletal (Ch. XIII)	prognostic	117	1170	0.188186	0.558502	0.546739	0.543706	0.114016	0.161504
N32	Genitourinary (Ch. XIV)	time_agnostic	226	1454	0.257893	0.558202	0.46715	0.605051	0.178229	0.19573
M25	Musculoskeletal (Ch. XIII)	diagnostic	104	1040	0.188362	0.558096	0.537143	0.538966	0.114275	0.13076
R634	Abnormal labs (Ch. XVIII)	prognostic	139	1367	0.189641	0.557795	0.536111	0.527299	0.115493	0.148477
N328	Genitourinary (Ch. XIV)	time_agnostic	177	1762	0.188495	0.557615	0.542143	0.540063	0.114662	0.129608
R103	Abnormal labs (Ch. XVIII)	time_agnostic	264	2636	0.183025	0.557113	0.517235	0.544488	0.111543	0.142234
R05	Abnormal labs (Ch. XVIII)	time_agnostic	148	1382	0.201402	0.556898	0.564598	0.519853	0.12271	0.146955
R101	Abnormal labs (Ch. XVIII)	prognostic	195	1952	0.18308	0.556872	0.512821	0.543832	0.111568	0.130964
D12	Neoplasms (Ch. II)	time_agnostic	350	3105	0.210042	0.55677	0.618571	0.45118	0.126196	0.158381
R50	Abnormal labs (Ch. XVIII)	time_agnostic	183	1828	0.188686	0.556434	0.53003	0.548632	0.114781	0.137837
K298	Gastrointestinal (Ch. XI)	time_agnostic	155	1550	0.186055	0.55633	0.519355	0.562007	0.113288	0.145928
G560	Nervous system (Ch. VI)	prognostic	117	1170	0.183374	0.555722	0.522464	0.546531	0.112356	0.127716
K56	Gastrointestinal (Ch. XI)	time_agnostic	146	1461	0.185992	0.555569	0.524253	0.552852	0.113156	0.139674
Z03	Health status factors (Ch. XXI)	time_agnostic	243	2070	0.211174	0.555224	0.552891	0.503163	0.132033	0.174802
I84	Circulatory (Ch. IX)	time_agnostic	412	3149	0.22972	0.554674	0.576668	0.492884	0.143757	0.175216
Z87	Health status factors (Ch. XXI)	diagnostic	176	1761	0.187322	0.554571	0.522857	0.55489	0.114026	0.158417
K29	Gastrointestinal (Ch. XI)	time_agnostic	809	2595	0.446485	0.554533	0.642784	0.436442	0.34127	0.370428
Z860	Health status factors (Ch. XXI)	prognostic	119	1185	0.177068	0.554477	0.469565	0.58538	0.110092	0.147318
D25	Neoplasms (Ch. II)	time_agnostic	905	2856	0.445269	0.554154	0.661878	0.398001	0.336675	0.365515
D123	Neoplasms (Ch. II)	time_agnostic	115	1150	0.180076	0.554085	0.513043	0.538647	0.108895	0.148976
Z038	Health status factors (Ch. XXI)	time_agnostic	182	1816	0.190117	0.553957	0.5003	0.57531	0.117238	0.150704
K63	Gastrointestinal (Ch. XI)	prognostic	246	2153	0.213041	0.553694	0.619714	0.458562	0.128768	0.163657
C77	Neoplasms (Ch. II)	time_agnostic	142	1420	0.189374	0.553532	0.552709	0.519606	0.114335	0.12225
D25	Neoplasms (Ch. II)	diagnostic	489	2708	0.304941	0.553448	0.622775	0.452436	0.20165	0.213765
M75	Musculoskeletal (Ch. XIII)	prognostic	144	1440	0.190334	0.553437	0.555665	0.527781	0.114644	0.128947
M48	Musculoskeletal (Ch. XIII)	prognostic	120	1200	0.187705	0.553279	0.55	0.531481	0.113435	0.155945
N81	Genitourinary (Ch. XIV)	time_agnostic	140	1400	0.186067	0.553231	0.507143	0.561111	0.113657	0.150393
Z46	Health status factors (Ch. XXI)	time_agnostic	107	608	0.290195	0.552997	0.561255	0.51102	0.196741	0.242064
Z83	Health status factors (Ch. XXI)	time_agnostic	157	1567	0.185523	0.552747	0.505847	0.560284	0.113908	0.164961
D122	Neoplasms (Ch. II)	time_agnostic	100	1000	0.176331	0.552306	0.51	0.536111	0.106877	0.161659
K210	Gastrointestinal (Ch. XI)	time_agnostic	178	1784	0.18405	0.551651	0.516667	0.540158	0.112003	0.127672
M169	Musculoskeletal (Ch. XIII)	time_agnostic	128	1280	0.183671	0.551479	0.511846	0.544711	0.112091	0.146847
Z80	Health status factors (Ch. XXI)	prognostic	106	1060	0.184639	0.55087	0.537446	0.53302	0.112181	0.136061
Z090	Health status factors (Ch. XXI)	time_agnostic	106	1059	0.178608	0.550744	0.490909	0.545114	0.109549	0.16739
R51	Abnormal labs (Ch. XVIII)	diagnostic	101	1010	0.179449	0.550421	0.510714	0.538534	0.109097	0.144916
K029	Gastrointestinal (Ch. XI)	prognostic	170	1700	0.185129	0.550404	0.526471	0.537582	0.112725	0.125453
H04	Ophthalmic (Ch. VII)	time_agnostic	111	1114	0.190614	0.549758	0.544269	0.537425	0.115492	0.144821
D125	Neoplasms (Ch. II)	time_agnostic	129	1290	0.1833	0.549557	0.504154	0.548239	0.112326	0.144328
Z82	Health status factors (Ch. XXI)	time_agnostic	225	2242	0.193423	0.549129	0.533333	0.558021	0.118288	0.142533
Z824	Health status factors (Ch. XXI)	time_agnostic	205	2042	0.188463	0.548593	0.517073	0.55799	0.115476	0.136585
B96	Infectious (Ch. I)	diagnostic	101	1010	0.184212	0.548518	0.490476	0.559383	0.113235	0.156021
R398	Abnormal labs (Ch. XVIII)	time_agnostic	108	1076	0.18791	0.548477	0.534199	0.536211	0.114301	0.138575
G56	Nervous system (Ch. VI)	prognostic	134	1340	0.184345	0.548428	0.525926	0.531064	0.111616	0.126661
H258	Ophthalmic (Ch. VII)	time_agnostic	125	1252	0.185955	0.548351	0.516	0.535953	0.113916	0.143584
D17	Neoplasms (Ch. II)	time_agnostic	263	2630	0.178428	0.546673	0.514913	0.529365	0.108063	0.130148
K08	Gastrointestinal (Ch. XI)	time_agnostic	148	1480	0.187129	0.546185	0.547241	0.523688	0.113138	0.124161
D17	Neoplasms (Ch. II)	diagnostic	115	1150	0.189689	0.545957	0.565217	0.509179	0.113999	0.129543
D259	Neoplasms (Ch. II)	time_agnostic	785	2740	0.378554	0.545738	0.482803	0.569054	0.313137	0.324665
K297	Gastrointestinal (Ch. XI)	diagnostic	128	1245	0.189618	0.545607	0.547385	0.519721	0.114807	0.133254
N40	Genitourinary (Ch. XIV)	prognostic	146	1021	0.25215	0.544795	0.633333	0.439429	0.156905	0.187426
H53	Ophthalmic (Ch. VII)	time_agnostic	149	1490	0.18535	0.544476	0.523908	0.546959	0.113041	0.130493
Z961	Health status factors (Ch. XXI)	prognostic	260	665	0.541428	0.544421	0.830769	0.183951	0.400224	0.445515
I849	Circulatory (Ch. IX)	prognostic	141	1408	0.18496	0.544055	0.531897	0.534747	0.112133	0.127022
K64	Gastrointestinal (Ch. XI)	time_agnostic	402	3242	0.215047	0.543984	0.525031	0.532746	0.135694	0.155239
K297	Gastrointestinal (Ch. XI)	time_agnostic	431	2097	0.325492	0.54374	0.651844	0.389847	0.21655	0.239767
K922	Gastrointestinal (Ch. XI)	prognostic	176	1759	0.182521	0.543462	0.508333	0.551176	0.111593	0.141692
K62	Gastrointestinal (Ch. XI)	time_agnostic	503	3526	0.248869	0.543266	0.608356	0.463291	0.156707	0.171199
I849	Circulatory (Ch. IX)	time_agnostic	243	2429	0.184479	0.543259	0.528869	0.533614	0.111646	0.127093
N83	Genitourinary (Ch. XIV)	time_agnostic	172	1720	0.185384	0.54307	0.520588	0.541376	0.11301	0.127162
R104	Abnormal labs (Ch. XVIII)	time_agnostic	642	3326	0.305551	0.542772	0.585653	0.468893	0.206791	0.240292
K649	Gastrointestinal (Ch. XI)	time_agnostic	251	2506	0.187118	0.541851	0.527569	0.529047	0.113544	0.127335
K29	Gastrointestinal (Ch. XI)	prognostic	383	2767	0.237702	0.541461	0.570472	0.476301	0.149676	0.162259
H25	Ophthalmic (Ch. VII)	time_agnostic	539	1737	0.431869	0.541401	0.628816	0.420739	0.328453	0.375826
M20	Musculoskeletal (Ch. XIII)	time_agnostic	190	1900	0.185629	0.540951	0.547368	0.512865	0.111755	0.118804
K25	Gastrointestinal (Ch. XI)	time_agnostic	152	1516	0.184272	0.540411	0.526452	0.535178	0.111659	0.130566
K409	Gastrointestinal (Ch. XI)	time_agnostic	178	1245	0.242419	0.540316	0.612778	0.436701	0.152205	0.184886
G55	Nervous system (Ch. VI)	prognostic	118	1180	0.180531	0.540246	0.526087	0.524054	0.10876	0.135882
H25	Ophthalmic (Ch. VII)	prognostic	282	1313	0.340396	0.540237	0.704167	0.334623	0.224422	0.280414
K92	Gastrointestinal (Ch. XI)	prognostic	232	2316	0.179502	0.54019	0.493617	0.556391	0.109792	0.138507
G55	Nervous system (Ch. VI)	time_agnostic	168	1680	0.183487	0.539493	0.535472	0.513241	0.110404	0.126064
R104	Abnormal labs (Ch. XVIII)	diagnostic	282	2813	0.183152	0.53838	0.505075	0.548995	0.111711	0.13159
R073	Abnormal labs (Ch. XVIII)	prognostic	195	1948	0.178441	0.537903	0.497436	0.545346	0.109022	0.125806
K30	Gastrointestinal (Ch. XI)	time_agnostic	328	2735	0.20671	0.537852	0.484685	0.564187	0.131332	0.148533
R104	Abnormal labs (Ch. XVIII)	prognostic	243	2431	0.181489	0.537311	0.514456	0.540438	0.110313	0.13062
D171	Neoplasms (Ch. II)	time_agnostic	104	1040	0.188891	0.5372	0.554048	0.503211	0.11358	0.126815
R35	Abnormal labs (Ch. XVIII)	time_agnostic	115	1146	0.181858	0.537133	0.508696	0.545589	0.111456	0.153451
R101	Abnormal labs (Ch. XVIII)	time_agnostic	363	2690	0.228376	0.536603	0.539859	0.493982	0.144438	0.168756
K40	Gastrointestinal (Ch. XI)	time_agnostic	192	1249	0.258866	0.536472	0.563428	0.503161	0.169905	0.186323
N736	Genitourinary (Ch. XIV)	time_agnostic	138	1380	0.173906	0.536058	0.500132	0.527016	0.104942	0.125082
R31	Abnormal labs (Ch. XVIII)	diagnostic	135	1245	0.196767	0.535853	0.559259	0.487838	0.119309	0.15683
K44	Gastrointestinal (Ch. XI)	prognostic	250	2506	0.177493	0.535746	0.512	0.53147	0.107637	0.124004
H26	Ophthalmic (Ch. VII)	time_agnostic	975	2200	0.373148	0.535596	0.308205	0.732653	0.477025	0.493923
H250	Ophthalmic (Ch. VII)	time_agnostic	100	1000	0.185974	0.535472	0.53	0.523333	0.112971	0.136511
R39	Abnormal labs (Ch. XVIII)	time_agnostic	129	1286	0.176194	0.535026	0.516	0.518158	0.106142	0.133335
R10	Abnormal labs (Ch. XVIII)	diagnostic	454	2991	0.257415	0.5346	0.65315	0.3857	0.160124	0.191683
Z80	Health status factors (Ch. XXI)	time_agnostic	182	1817	0.18393	0.534248	0.53536	0.521713	0.110925	0.129068
K92	Gastrointestinal (Ch. XI)	time_agnostic	352	3509	0.177911	0.533665	0.507304	0.52851	0.108199	0.127681
M16	Musculoskeletal (Ch. XIII)	time_agnostic	164	1640	0.178292	0.533353	0.506534	0.537277	0.108222	0.130569
H269	Ophthalmic (Ch. VII)	time_agnostic	792	1938	0.338787	0.532119	0.269588	0.770511	0.456494	0.449412
K22	Gastrointestinal (Ch. XI)	time_agnostic	176	1761	0.176336	0.531991	0.503016	0.537224	0.106912	0.124261
Z03	Health status factors (Ch. XXI)	prognostic	100	999	0.177311	0.531568	0.51	0.530605	0.107498	0.145495
K62	Gastrointestinal (Ch. XI)	prognostic	264	2643	0.177807	0.531532	0.51894	0.526896	0.107326	0.120726
M201	Musculoskeletal (Ch. XIII)	time_agnostic	154	1540	0.170161	0.530969	0.51043	0.503983	0.102326	0.123522
C61	Neoplasms (Ch. II)	time_agnostic	369	973	0.533643	0.530822	0.853443	0.172204	0.386583	0.417826
K649	Gastrointestinal (Ch. XI)	prognostic	146	1460	0.179157	0.530184	0.52069	0.523979	0.10846	0.12862
Z800	Health status factors (Ch. XXI)	time_agnostic	101	1010	0.169836	0.52913	0.469762	0.547878	0.103777	0.132522
K296	Gastrointestinal (Ch. XI)	time_agnostic	220	2203	0.1761	0.528997	0.520455	0.515894	0.106249	0.121367
K21	Gastrointestinal (Ch. XI)	diagnostic	126	1264	0.176651	0.52899	0.524462	0.521551	0.10616	0.133158
H409	Ophthalmic (Ch. VII)	time_agnostic	288	1484	0.305068	0.52873	0.605838	0.432697	0.204582	0.23189
H251	Ophthalmic (Ch. VII)	time_agnostic	343	1494	0.303286	0.528215	0.386211	0.665515	0.252243	0.2782
H268	Ophthalmic (Ch. VII)	time_agnostic	199	1994	0.177269	0.527483	0.519808	0.526184	0.107173	0.125933
K449	Gastrointestinal (Ch. XI)	prognostic	251	2516	0.17734	0.527399	0.508078	0.52936	0.107248	0.121294
M751	Musculoskeletal (Ch. XIII)	time_agnostic	136	1360	0.173444	0.527355	0.514418	0.504923	0.104336	0.117488
M512	Musculoskeletal (Ch. XIII)	time_agnostic	106	1060	0.182239	0.526463	0.527706	0.527793	0.1104	0.133154
L721	Dermatological (Ch. XII)	time_agnostic	109	1090	0.171677	0.526425	0.514286	0.514322	0.103332	0.134467
H26	Ophthalmic (Ch. VII)	prognostic	538	1864	0.368382	0.52622	0.463742	0.559962	0.306449	0.327217
K297	Gastrointestinal (Ch. XI)	prognostic	238	2084	0.201414	0.525409	0.617642	0.41766	0.120258	0.131711
R31	Abnormal labs (Ch. XVIII)	prognostic	189	1889	0.176164	0.525406	0.518208	0.53	0.106477	0.127429
K30	Gastrointestinal (Ch. XI)	prognostic	187	1864	0.174076	0.525155	0.51835	0.507468	0.104855	0.117281
K625	Gastrointestinal (Ch. XI)	time_agnostic	299	2986	0.172343	0.524981	0.498701	0.525304	0.10421	0.122936
R19	Abnormal labs (Ch. XVIII)	time_agnostic	396	2604	0.254569	0.524097	0.675506	0.34173	0.156531	0.179395
I84	Circulatory (Ch. IX)	prognostic	242	2426	0.171523	0.524084	0.504209	0.524727	0.103638	0.128348
N85	Genitourinary (Ch. XIV)	time_agnostic	190	1900	0.17322	0.522853	0.486842	0.54152	0.105406	0.127072
K295	Gastrointestinal (Ch. XI)	time_agnostic	135	1351	0.17796	0.522813	0.522222	0.503692	0.106765	0.121104
K20	Gastrointestinal (Ch. XI)	time_agnostic	141	1411	0.174952	0.522579	0.496798	0.537008	0.106279	0.124541
Z910	Health status factors (Ch. XXI)	time_agnostic	173	1724	0.170782	0.522432	0.493866	0.534453	0.103766	0.130198
R19	Abnormal labs (Ch. XVIII)	prognostic	235	2353	0.172025	0.522258	0.497872	0.524078	0.104307	0.117657
K04	Gastrointestinal (Ch. XI)	time_agnostic	108	1080	0.1733	0.521978	0.512987	0.521565	0.104729	0.114822
H409	Ophthalmic (Ch. VII)	prognostic	161	1465	0.19003	0.521242	0.577841	0.445953	0.113678	0.133629
R195	Abnormal labs (Ch. XVIII)	time_agnostic	115	1150	0.175265	0.521109	0.513043	0.515942	0.106313	0.114048
M20	Musculoskeletal (Ch. XIII)	prognostic	109	1090	0.171008	0.521095	0.513203	0.508122	0.102692	0.120976
C79	Neoplasms (Ch. II)	time_agnostic	124	1239	0.170983	0.519838	0.508333	0.504933	0.102839	0.124727
K62	Gastrointestinal (Ch. XI)	diagnostic	208	2081	0.170882	0.519629	0.495064	0.526392	0.103707	0.118609
C61	Neoplasms (Ch. II)	prognostic	199	1113	0.280268	0.518503	0.610256	0.426686	0.181982	0.206242
D12	Neoplasms (Ch. II)	prognostic	209	2088	0.167951	0.518425	0.471429	0.532709	0.101713	0.121942
M51	Musculoskeletal (Ch. XIII)	time_agnostic	133	1330	0.170576	0.517806	0.511396	0.507932	0.103559	0.124306
H40	Ophthalmic (Ch. VII)	time_agnostic	449	1709	0.359425	0.517453	0.559226	0.446429	0.265786	0.290839
Z873	Health status factors (Ch. XXI)	time_agnostic	104	1040	0.17733	0.5174	0.535	0.507521	0.106446	0.117353
H269	Ophthalmic (Ch. VII)	prognostic	432	1697	0.347727	0.516687	0.509369	0.502767	0.264737	0.285553
H401	Ophthalmic (Ch. VII)	time_agnostic	169	1416	0.19634	0.516246	0.452585	0.568956	0.125611	0.148491
K922	Gastrointestinal (Ch. XI)	time_agnostic	257	2566	0.170621	0.514671	0.482579	0.544823	0.104188	0.130206
R42	Abnormal labs (Ch. XVIII)	prognostic	130	1297	0.169082	0.513988	0.488462	0.515906	0.102283	0.126961
H353	Ophthalmic (Ch. VII)	time_agnostic	125	1254	0.169687	0.51381	0.504	0.522153	0.102107	0.126792
I84	Circulatory (Ch. IX)	diagnostic	182	1821	0.168992	0.513739	0.496922	0.527772	0.102015	0.115108
K30	Gastrointestinal (Ch. XI)	diagnostic	158	1378	0.197926	0.513682	0.60756	0.404918	0.118203	0.145805
Z824	Health status factors (Ch. XXI)	prognostic	131	1310	0.17692	0.513174	0.519231	0.512712	0.106374	0.117162
H40	Ophthalmic (Ch. VII)	prognostic	220	1835	0.192382	0.512567	0.434091	0.56904	0.123432	0.138803
M65	Musculoskeletal (Ch. XIII)	time_agnostic	115	1150	0.166937	0.511069	0.482609	0.519807	0.100788	0.123566
Z82	Health status factors (Ch. XXI)	prognostic	146	1460	0.171271	0.510648	0.49954	0.520911	0.103271	0.114044
G551	Nervous system (Ch. VI)	time_agnostic	132	1320	0.17074	0.5099	0.518376	0.506739	0.101883	0.120643
N73	Genitourinary (Ch. XIV)	time_agnostic	156	1560	0.165681	0.509143	0.477621	0.524245	0.100277	0.118831
K625	Gastrointestinal (Ch. XI)	prognostic	141	1409	0.175635	0.508523	0.507143	0.527951	0.106136	0.121001
H268	Ophthalmic (Ch. VII)	prognostic	118	1180	0.163983	0.50764	0.491667	0.509392	0.0987191	0.136933
C78	Neoplasms (Ch. II)	time_agnostic	158	1580	0.17236	0.507134	0.509375	0.514089	0.103456	0.113714
D17	Neoplasms (Ch. II)	prognostic	107	1070	0.166824	0.506375	0.504545	0.513037	0.100183	0.139417
L98	Dermatological (Ch. XII)	time_agnostic	120	1200	0.171913	0.504186	0.5	0.52963	0.103454	0.121859
R194	Abnormal labs (Ch. XVIII)	time_agnostic	240	2396	0.169614	0.503964	0.508333	0.494901	0.101823	0.110935
K64	Gastrointestinal (Ch. XI)	prognostic	223	2230	0.164025	0.502413	0.495556	0.493011	0.0983173	0.109139
B98	Infectious (Ch. I)	time_agnostic	134	1340	0.166793	0.502267	0.507407	0.499575	0.100024	0.11537
Z910	Health status factors (Ch. XXI)	prognostic	107	1070	0.165629	0.501232	0.499567	0.508339	0.0997735	0.122635
C50	Neoplasms (Ch. II)	prognostic	100	1000	0.16641	0.501222	0.51	0.501667	0.0995233	0.121092
H02	Ophthalmic (Ch. VII)	time_agnostic	123	1230	0.170203	0.501079	0.532333	0.478766	0.101771	0.117008
G439	Nervous system (Ch. VI)	time_agnostic	120	1200	0.166908	0.500251	0.491667	0.526852	0.100695	0.122589
K625	Gastrointestinal (Ch. XI)	diagnostic	157	1570	0.165262	0.499512	0.49627	0.514852	0.0993589	0.113245
L72	Dermatological (Ch. XII)	time_agnostic	165	1650	0.164052	0.497633	0.490909	0.501347	0.0983166	0.114874
M479	Musculoskeletal (Ch. XIII)	time_agnostic	111	1110	0.166822	0.497439	0.49664	0.503	0.100238	0.118817
A04	Infectious (Ch. I)	time_agnostic	125	1250	0.160839	0.49696	0.468	0.513778	0.0972068	0.12339
C50	Neoplasms (Ch. II)	time_agnostic	194	1940	0.163943	0.496262	0.491903	0.505733	0.0987354	0.111308
C509	Neoplasms (Ch. II)	time_agnostic	170	1700	0.169198	0.494271	0.514706	0.494771	0.10133	0.111412
A048	Infectious (Ch. I)	time_agnostic	105	1050	0.1527	0.491005	0.447619	0.507407	0.0921872	0.128894
I849	Circulatory (Ch. IX)	diagnostic	120	1197	0.164735	0.490584	0.479167	0.503727	0.09918	0.117816
H52	Ophthalmic (Ch. VII)	time_agnostic	150	1500	0.16591	0.490358	0.523333	0.481111	0.0987099	0.11095
K60	Gastrointestinal (Ch. XI)	time_agnostic	100	1000	0.15409	0.490111	0.45	0.517222	0.0934934	0.128288
H11	Ophthalmic (Ch. VII)	time_agnostic	121	1210	0.163872	0.489438	0.479	0.514717	0.0983081	0.110248
Z853	Health status factors (Ch. XXI)	time_agnostic	122	1095	0.180106	0.488767	0.5575	0.416727	0.107121	0.121425
K59	Gastrointestinal (Ch. XI)	diagnostic	103	1030	0.163746	0.488477	0.500238	0.494013	0.097569	0.120612
N80	Genitourinary (Ch. XIV)	time_agnostic	126	1260	0.155177	0.486631	0.436769	0.530847	0.0940854	0.112546
R194	Abnormal labs (Ch. XVIII)	prognostic	170	1700	0.161394	0.484919	0.502941	0.482026	0.0962025	0.108898
H400	Ophthalmic (Ch. VII)	time_agnostic	114	1144	0.160443	0.483482	0.504743	0.471359	0.0951007	0.11214
B980	Infectious (Ch. I)	time_agnostic	134	1340	0.154975	0.483481	0.461966	0.493757	0.0934843	0.112311
H401	Ophthalmic (Ch. VII)	prognostic	110	1100	0.158434	0.482828	0.472727	0.490909	0.0957408	0.122701
G43	Nervous system (Ch. VI)	time_agnostic	136	1360	0.156211	0.479497	0.463492	0.502852	0.0940318	0.114537
N32	Genitourinary (Ch. XIV)	prognostic	119	1191	0.152357	0.477307	0.458152	0.496229	0.0915838	0.112462
H18	Ophthalmic (Ch. VII)	time_agnostic	101	1010	0.153687	0.460569	0.469762	0.481361	0.0918898	0.117398

## Sheet: 2_c
Column1	Column3	Column4	Column5	Column6	Column7	Column8	Column9	Column10	Column11	Column12
Supplementary Table 2c: Phenome-wide MILTON results for all three time-models for American ancestry. Description of ICD10-codes can be found in Supplementary Table 20.
ICD10_CODE	chapter	time_model	train_cases	train_size	F1	AUC	Sensitivity	Specificity	Precision	AveragePrecision
I10	Circulatory (Ch. IX)	time_agnostic	129	291	0.558789	0.67812	0.519538	0.712784	0.598321	0.630437
E780	Endocrine and metabolic (Ch. IV)	time_agnostic	100	279	0.517477	0.601536	0.765	0.351984	0.392412	0.494334
E78	Endocrine and metabolic (Ch. IV)	time_agnostic	106	288	0.526282	0.594	0.79697	0.27988	0.391541	0.484544
Z86	Health status factors (Ch. XXI)	time_agnostic	120	277	0.437612	0.543469	0.4	0.681048	0.487582	0.5121
R10	Abnormal labs (Ch. XVIII)	time_agnostic	113	382	0.383206	0.496426	0.584585	0.394025	0.287985	0.325932

## Sheet: 2_d
Column1	Column3	Column4	Column5	Column6	Column7	Column8	Column9	Column10	Column11	Column12
Supplementary Table 2d: Phenome-wide MILTON results for all three time-models for East-Asian ancestry. Description of ICD10-codes can be found in Supplementary Table 20.
ICD10_CODE	chapter	time_model	train_cases	train_size	F1	AUC	Sensitivity	Specificity	Precision	AveragePrecision
E11	Endocrine and metabolic (Ch. IV)	time_agnostic	198	932	0.63108	0.870327	0.808013	0.789488	0.519191	0.706407
E119	Endocrine and metabolic (Ch. IV)	time_agnostic	195	918	0.625231	0.867936	0.805128	0.788367	0.510917	0.692549
E11	Endocrine and metabolic (Ch. IV)	prognostic	121	790	0.541345	0.865799	0.825833	0.7736	0.401236	0.569899
E119	Endocrine and metabolic (Ch. IV)	prognostic	117	796	0.535311	0.865269	0.812138	0.789423	0.401047	0.581213
I10	Circulatory (Ch. IX)	prognostic	269	1072	0.487304	0.7167	0.698707	0.608936	0.375039	0.421273
I10	Circulatory (Ch. IX)	time_agnostic	475	1154	0.5641	0.713311	0.522105	0.76585	0.614533	0.62318
E780	Endocrine and metabolic (Ch. IV)	time_agnostic	256	810	0.528811	0.694986	0.697172	0.556003	0.421179	0.550383
E78	Endocrine and metabolic (Ch. IV)	time_agnostic	276	838	0.537631	0.686313	0.742532	0.50896	0.419496	0.563649
E780	Endocrine and metabolic (Ch. IV)	prognostic	145	686	0.400327	0.667697	0.727586	0.485202	0.277456	0.396097
E78	Endocrine and metabolic (Ch. IV)	prognostic	154	696	0.395765	0.664445	0.680538	0.497851	0.281189	0.396007
R07	Abnormal labs (Ch. XVIII)	time_agnostic	157	1104	0.278668	0.612116	0.665625	0.497892	0.177165	0.214687
J45	Respiratory (Ch. X)	time_agnostic	164	1585	0.221266	0.605603	0.588068	0.564047	0.135875	0.179296
J459	Respiratory (Ch. X)	time_agnostic	156	1558	0.209776	0.604267	0.541734	0.592729	0.130127	0.1771
D25	Neoplasms (Ch. II)	time_agnostic	126	1140	0.233811	0.602777	0.659077	0.501505	0.142287	0.158125
R074	Abnormal labs (Ch. XVIII)	time_agnostic	113	1034	0.220056	0.598474	0.627668	0.50267	0.134052	0.178089
Z92	Health status factors (Ch. XXI)	prognostic	102	607	0.316928	0.598343	0.58381	0.574257	0.218223	0.264766
Z86	Health status factors (Ch. XXI)	time_agnostic	263	880	0.439282	0.582278	0.619485	0.467585	0.33602	0.384868
J459	Respiratory (Ch. X)	prognostic	102	1018	0.194152	0.57376	0.559286	0.531109	0.117479	0.161652
Z92	Health status factors (Ch. XXI)	time_agnostic	178	690	0.389887	0.573105	0.561825	0.545755	0.299922	0.346894
Z121	Health status factors (Ch. XXI)	time_agnostic	101	905	0.212326	0.570463	0.672857	0.412255	0.126003	0.152972
Z53	Health status factors (Ch. XXI)	time_agnostic	143	1076	0.246324	0.569609	0.586946	0.511736	0.156053	0.183065
J45	Respiratory (Ch. X)	prognostic	106	1058	0.197021	0.569365	0.562554	0.537768	0.119192	0.160382
Z12	Health status factors (Ch. XXI)	time_agnostic	106	907	0.221654	0.564189	0.717316	0.365198	0.130899	0.155455
Z86	Health status factors (Ch. XXI)	prognostic	153	777	0.318463	0.560475	0.628387	0.448794	0.215649	0.262659
D259	Neoplasms (Ch. II)	time_agnostic	105	1050	0.193907	0.560191	0.547619	0.548677	0.118011	0.136872
Z96	Health status factors (Ch. XXI)	time_agnostic	174	562	0.449978	0.555331	0.65563	0.418631	0.343696	0.385952
Z96	Health status factors (Ch. XXI)	prognostic	112	557	0.319154	0.545821	0.652174	0.410112	0.214168	0.268076
Z85	Health status factors (Ch. XXI)	time_agnostic	108	668	0.266963	0.542389	0.498268	0.576786	0.181897	0.217127
I84	Circulatory (Ch. IX)	prognostic	114	1140	0.175547	0.54007	0.487154	0.54628	0.107103	0.136017
D64	Haematological and immune (Ch. III)	time_agnostic	101	1012	0.17593	0.535838	0.495476	0.55051	0.107306	0.138232
H26	Ophthalmic (Ch. VII)	time_agnostic	232	841	0.391621	0.533403	0.620953	0.419591	0.286259	0.320277
D649	Haematological and immune (Ch. III)	time_agnostic	100	1002	0.182167	0.53305	0.49	0.567109	0.111775	0.139371
Z87	Health status factors (Ch. XXI)	prognostic	104	689	0.257367	0.53278	0.662857	0.388034	0.159805	0.193026
R104	Abnormal labs (Ch. XVIII)	time_agnostic	119	1190	0.186054	0.531242	0.546377	0.528944	0.112141	0.132949
Z87	Health status factors (Ch. XXI)	time_agnostic	191	741	0.355228	0.530294	0.533873	0.5	0.26701	0.301971
K62	Gastrointestinal (Ch. XI)	time_agnostic	135	1162	0.205591	0.526451	0.659259	0.386062	0.122309	0.133728
K92	Gastrointestinal (Ch. XI)	time_agnostic	108	874	0.200973	0.518478	0.4671	0.543018	0.129475	0.147638
K219	Gastrointestinal (Ch. XI)	time_agnostic	122	1138	0.175654	0.508001	0.532	0.472438	0.105249	0.13754
D12	Neoplasms (Ch. II)	time_agnostic	108	1085	0.169299	0.506865	0.518831	0.500536	0.101253	0.130009
H26	Ophthalmic (Ch. VII)	prognostic	117	736	0.233947	0.504711	0.43587	0.555009	0.158133	0.185562
Z871	Health status factors (Ch. XXI)	time_agnostic	124	735	0.249902	0.503319	0.504	0.493576	0.166945	0.195933
R10	Abnormal labs (Ch. XVIII)	time_agnostic	228	1473	0.228511	0.501853	0.421256	0.585542	0.157142	0.164716
H269	Ophthalmic (Ch. VII)	time_agnostic	181	764	0.297547	0.500638	0.43048	0.560897	0.230364	0.265969
K44	Gastrointestinal (Ch. XI)	time_agnostic	110	1092	0.164388	0.498084	0.477273	0.519377	0.099794	0.123546
Z961	Health status factors (Ch. XXI)	time_agnostic	132	486	0.358155	0.497699	0.586895	0.399839	0.261331	0.31277
I84	Circulatory (Ch. IX)	time_agnostic	186	1088	0.257916	0.497498	0.532361	0.477812	0.170833	0.180397
Z90	Health status factors (Ch. XXI)	time_agnostic	139	515	0.355812	0.496828	0.55463	0.425509	0.263597	0.307146
K64	Gastrointestinal (Ch. XI)	time_agnostic	133	1025	0.209515	0.496577	0.541595	0.463574	0.129983	0.145947
K21	Gastrointestinal (Ch. XI)	time_agnostic	146	1361	0.172475	0.484792	0.511379	0.473251	0.103509	0.130302
H25	Ophthalmic (Ch. VII)	time_agnostic	145	723	0.299612	0.48383	0.624138	0.367819	0.197428	0.213077
K449	Gastrointestinal (Ch. XI)	time_agnostic	109	1082	0.153916	0.483432	0.458442	0.505673	0.0931616	0.119311
I849	Circulatory (Ch. IX)	time_agnostic	105	886	0.176046	0.478883	0.428571	0.544892	0.111247	0.126631
K29	Gastrointestinal (Ch. XI)	prognostic	122	1213	0.1574	0.469268	0.459667	0.502325	0.0946508	0.104586
K297	Gastrointestinal (Ch. XI)	time_agnostic	118	1098	0.165511	0.467046	0.517935	0.435714	0.098957	0.111384
K29	Gastrointestinal (Ch. XI)	time_agnostic	218	1288	0.234582	0.464835	0.465433	0.483178	0.156489	0.16535
R19	Abnormal labs (Ch. XVIII)	time_agnostic	127	1084	0.183242	0.459709	0.618308	0.322906	0.10751	0.130846
K63	Gastrointestinal (Ch. XI)	time_agnostic	118	788	0.223928	0.451103	0.618659	0.31194	0.136618	0.148168

## Sheet: 2_e
Column1	Column3	Column4	Column5	Column6	Column7	Column8	Column9	Column10	Column11	Column12
Supplementary Table 2e: Phenome-wide MILTON results for all three time-models for South-Asian ancestry. Description of ICD10-codes can be found in Supplementary Table 20.						Supplementary Data 1E: Phenome-wide MILTON results for all three time-models for South Asian ancestry.
ICD10_CODE	chapter	time_model	train_cases	train_size	F1	AUC	Sensitivity	Specificity	Precision	AveragePrecision
D56	Haematological and immune (Ch. III)	time_agnostic	127	1270	0.68624	0.962685	0.874923	0.926078	0.566587	0.770848
E113	Endocrine and metabolic (Ch. IV)	time_agnostic	306	1775	0.739456	0.952626	0.898519	0.892783	0.635489	0.7873
E109	Endocrine and metabolic (Ch. IV)	time_agnostic	163	1634	0.670921	0.95081	0.883523	0.917755	0.543646	0.730847
E10	Endocrine and metabolic (Ch. IV)	time_agnostic	181	1814	0.658322	0.949917	0.856832	0.916721	0.537717	0.724505
E113	Endocrine and metabolic (Ch. IV)	prognostic	158	1507	0.62866	0.949336	0.888911	0.889525	0.487594	0.694197
E119	Endocrine and metabolic (Ch. IV)	diagnostic	518	2340	0.719254	0.928342	0.899636	0.827371	0.598367	0.772399
E11	Endocrine and metabolic (Ch. IV)	diagnostic	531	2381	0.73594	0.926309	0.85961	0.861081	0.641581	0.768033
E162	Endocrine and metabolic (Ch. IV)	time_agnostic	120	1204	0.600272	0.921513	0.825	0.900813	0.477498	0.687028
E16	Endocrine and metabolic (Ch. IV)	time_agnostic	121	1214	0.619782	0.920285	0.834	0.904388	0.495447	0.687266
H360	Ophthalmic (Ch. VII)	time_agnostic	280	2358	0.534061	0.907446	0.858929	0.815686	0.389011	0.536168
H36	Ophthalmic (Ch. VII)	time_agnostic	280	2358	0.524994	0.907113	0.860714	0.810879	0.379017	0.546466
E149	Endocrine and metabolic (Ch. IV)	time_agnostic	249	2022	0.545614	0.896712	0.807224	0.837295	0.413151	0.585196
H36	Ophthalmic (Ch. VII)	prognostic	156	1558	0.459039	0.895873	0.868044	0.784615	0.312458	0.473194
E14	Endocrine and metabolic (Ch. IV)	time_agnostic	287	1797	0.625433	0.895215	0.799637	0.854967	0.513735	0.648927
H360	Ophthalmic (Ch. VII)	prognostic	156	1558	0.457994	0.894268	0.871673	0.783894	0.310679	0.453915
E877	Endocrine and metabolic (Ch. IV)	time_agnostic	120	1204	0.468316	0.888135	0.791667	0.820084	0.332469	0.57806
N189	Genitourinary (Ch. XIV)	prognostic	181	1807	0.501436	0.884807	0.756907	0.858866	0.377457	0.5978
E119	Endocrine and metabolic (Ch. IV)	time_agnostic	1966	4220	0.797093	0.884037	0.784321	0.839621	0.810542	0.861223
E11	Endocrine and metabolic (Ch. IV)	time_agnostic	1990	4270	0.794946	0.883742	0.777638	0.84364	0.813	0.856653
E14	Endocrine and metabolic (Ch. IV)	prognostic	159	1588	0.503045	0.882831	0.782661	0.851287	0.37266	0.562576
E66	Endocrine and metabolic (Ch. IV)	prognostic	397	3225	0.480884	0.882333	0.813528	0.779876	0.341477	0.537139
E669	Endocrine and metabolic (Ch. IV)	prognostic	369	3315	0.440887	0.879951	0.838837	0.753902	0.299746	0.497615
E66	Endocrine and metabolic (Ch. IV)	time_agnostic	635	3335	0.589541	0.878336	0.829134	0.764259	0.454482	0.655536
E149	Endocrine and metabolic (Ch. IV)	prognostic	149	1488	0.505285	0.877437	0.778276	0.850261	0.375911	0.531191
I258	Circulatory (Ch. IX)	diagnostic	114	751	0.532185	0.877206	0.841897	0.763712	0.390254	0.638465
E669	Endocrine and metabolic (Ch. IV)	time_agnostic	606	3281	0.571653	0.87308	0.815167	0.764673	0.439905	0.630309
N189	Genitourinary (Ch. XIV)	time_agnostic	300	2479	0.516536	0.871528	0.741667	0.845568	0.398286	0.626532
N18	Genitourinary (Ch. XIV)	prognostic	269	2278	0.501258	0.868649	0.754577	0.831254	0.375078	0.579726
I500	Circulatory (Ch. IX)	time_agnostic	214	631	0.701152	0.867617	0.850277	0.703729	0.597005	0.787653
E11	Endocrine and metabolic (Ch. IV)	prognostic	1170	3473	0.722578	0.865636	0.848718	0.744903	0.628091	0.73892
I251	Circulatory (Ch. IX)	diagnostic	330	1203	0.657824	0.865576	0.815152	0.749767	0.554747	0.71868
E119	Endocrine and metabolic (Ch. IV)	prognostic	1156	3434	0.719482	0.865222	0.838259	0.749777	0.629322	0.731449
I500	Circulatory (Ch. IX)	prognostic	120	503	0.662178	0.864342	0.779167	0.818455	0.579339	0.72509
E875	Endocrine and metabolic (Ch. IV)	time_agnostic	130	1193	0.504912	0.863288	0.75	0.84758	0.380207	0.614194
N183	Genitourinary (Ch. XIV)	prognostic	140	1213	0.440427	0.85236	0.771429	0.776742	0.311945	0.522607
E872	Endocrine and metabolic (Ch. IV)	time_agnostic	127	1206	0.426353	0.849905	0.724	0.804453	0.303148	0.525569
I21	Circulatory (Ch. IX)	diagnostic	120	1133	0.414834	0.848222	0.775	0.765564	0.283489	0.478806
N18	Genitourinary (Ch. XIV)	time_agnostic	476	2625	0.554448	0.846569	0.757303	0.787341	0.43765	0.64082
I25	Circulatory (Ch. IX)	diagnostic	404	1306	0.667367	0.845412	0.808102	0.725018	0.568691	0.721743
I258	Circulatory (Ch. IX)	time_agnostic	278	997	0.630767	0.841402	0.776656	0.731609	0.532664	0.721501
Z955	Health status factors (Ch. XXI)	diagnostic	105	933	0.391937	0.840715	0.785714	0.715564	0.261444	0.48989
Z139	Health status factors (Ch. XXI)	time_agnostic	112	1120	0.4008	0.840549	0.790316	0.760369	0.268016	0.383056
I509	Circulatory (Ch. IX)	time_agnostic	159	992	0.519627	0.838817	0.751411	0.785106	0.399653	0.570007
E780	Endocrine and metabolic (Ch. IV)	diagnostic	510	2522	0.565402	0.836736	0.767647	0.7592	0.448248	0.630697
I259	Circulatory (Ch. IX)	diagnostic	155	995	0.500376	0.83654	0.725806	0.785714	0.382506	0.548098
E78	Endocrine and metabolic (Ch. IV)	diagnostic	549	2743	0.568323	0.834952	0.764087	0.768461	0.452686	0.626137
I209	Circulatory (Ch. IX)	diagnostic	266	1200	0.55662	0.83107	0.819532	0.680392	0.422268	0.62413
Z99	Health status factors (Ch. XXI)	time_agnostic	146	1462	0.393399	0.830047	0.691954	0.795214	0.275654	0.489556
I20	Circulatory (Ch. IX)	diagnostic	315	1303	0.603791	0.829596	0.739683	0.770799	0.510665	0.638396
N183	Genitourinary (Ch. XIV)	time_agnostic	234	2026	0.409984	0.825499	0.741073	0.757523	0.285549	0.475262
Z95	Health status factors (Ch. XXI)	diagnostic	199	922	0.530518	0.823764	0.791474	0.672945	0.402152	0.625312
E785	Endocrine and metabolic (Ch. IV)	diagnostic	106	1060	0.368722	0.816215	0.707143	0.76523	0.251169	0.416411
I200	Circulatory (Ch. IX)	diagnostic	123	1226	0.362827	0.813041	0.7275	0.742968	0.243835	0.412159
I50	Circulatory (Ch. IX)	time_agnostic	378	1251	0.623914	0.810743	0.732772	0.727379	0.54143	0.700274
I50	Circulatory (Ch. IX)	prognostic	196	1071	0.509718	0.807068	0.714167	0.759429	0.401383	0.58998
E871	Endocrine and metabolic (Ch. IV)	prognostic	141	1225	0.380728	0.801924	0.716133	0.726903	0.259434	0.455715
I258	Circulatory (Ch. IX)	prognostic	153	952	0.469814	0.797551	0.703226	0.759686	0.357245	0.51523
E87	Endocrine and metabolic (Ch. IV)	prognostic	297	1527	0.515147	0.796446	0.685028	0.763008	0.413266	0.583721
I51	Circulatory (Ch. IX)	prognostic	148	1126	0.399368	0.794273	0.712069	0.722425	0.280003	0.466727
N179	Genitourinary (Ch. XIV)	prognostic	257	2149	0.404404	0.79378	0.678771	0.776674	0.288729	0.457881
M069	Musculoskeletal (Ch. XIII)	time_agnostic	121	1210	0.334618	0.790825	0.665667	0.7461	0.22311	0.372717
E86	Endocrine and metabolic (Ch. IV)	prognostic	120	1204	0.371948	0.789347	0.6625	0.793813	0.260969	0.453916
M06	Musculoskeletal (Ch. XIII)	time_agnostic	128	1280	0.329792	0.788749	0.679692	0.729624	0.219041	0.368863
N17	Genitourinary (Ch. XIV)	prognostic	259	2166	0.39505	0.786421	0.658333	0.771113	0.281776	0.457341
D508	Haematological and immune (Ch. III)	prognostic	199	1990	0.351075	0.786366	0.683141	0.75042	0.236231	0.364999
E53	Endocrine and metabolic (Ch. IV)	time_agnostic	153	1534	0.3386	0.783773	0.644301	0.755967	0.229539	0.354579
I517	Circulatory (Ch. IX)	time_agnostic	186	1107	0.453942	0.783428	0.674538	0.731254	0.341126	0.494228
I501	Circulatory (Ch. IX)	time_agnostic	229	1047	0.503611	0.783359	0.744686	0.659053	0.38216	0.605357
E538	Endocrine and metabolic (Ch. IV)	time_agnostic	143	1434	0.343132	0.783026	0.653941	0.764898	0.23252	0.369361
I44	Circulatory (Ch. IX)	prognostic	123	880	0.41352	0.781199	0.707333	0.721968	0.292422	0.467548
E785	Endocrine and metabolic (Ch. IV)	prognostic	207	2067	0.341428	0.780445	0.673229	0.748925	0.228805	0.369885
I51	Circulatory (Ch. IX)	time_agnostic	296	1274	0.530941	0.780078	0.637062	0.764294	0.453295	0.571616
I259	Circulatory (Ch. IX)	prognostic	512	1394	0.632126	0.778638	0.803712	0.565784	0.520599	0.692898
I10	Circulatory (Ch. IX)	diagnostic	890	2670	0.617061	0.777762	0.776404	0.630056	0.512708	0.643076
E86	Endocrine and metabolic (Ch. IV)	time_agnostic	216	1338	0.472302	0.777583	0.65703	0.782506	0.370539	0.522266
D508	Haematological and immune (Ch. III)	time_agnostic	303	3030	0.345527	0.776701	0.676749	0.751009	0.232551	0.356535
E87	Endocrine and metabolic (Ch. IV)	time_agnostic	588	1706	0.617199	0.775822	0.728821	0.670388	0.537841	0.697559
I501	Circulatory (Ch. IX)	prognostic	118	868	0.412212	0.77536	0.678261	0.746667	0.297367	0.496525
I259	Circulatory (Ch. IX)	time_agnostic	872	1774	0.693157	0.773432	0.673695	0.742234	0.71797	0.780388
I219	Circulatory (Ch. IX)	time_agnostic	193	1011	0.469093	0.771914	0.709514	0.690038	0.350596	0.504918
I518	Circulatory (Ch. IX)	time_agnostic	121	1103	0.316575	0.771465	0.697667	0.69092	0.207186	0.376722
I48	Circulatory (Ch. IX)	prognostic	117	924	0.388625	0.769629	0.645652	0.757772	0.280755	0.461589
N179	Genitourinary (Ch. XIV)	time_agnostic	444	2411	0.457713	0.768439	0.671182	0.716583	0.347309	0.512173
N17	Genitourinary (Ch. XIV)	time_agnostic	446	2421	0.461697	0.767809	0.671511	0.716709	0.350993	0.517666
E785	Endocrine and metabolic (Ch. IV)	time_agnostic	433	2142	0.482962	0.767502	0.70548	0.689593	0.366549	0.517821
D50	Haematological and immune (Ch. III)	prognostic	476	4626	0.329348	0.765857	0.666086	0.723373	0.218551	0.334295
I209	Circulatory (Ch. IX)	time_agnostic	784	1781	0.644305	0.765823	0.599498	0.795884	0.698044	0.736689
I08	Circulatory (Ch. IX)	time_agnostic	156	1029	0.388772	0.763749	0.733871	0.633415	0.265283	0.457928
E039	Endocrine and metabolic (Ch. IV)	diagnostic	146	1386	0.328606	0.763302	0.681264	0.707661	0.21726	0.359678
I489	Circulatory (Ch. IX)	time_agnostic	215	1127	0.469245	0.761747	0.709302	0.691257	0.350028	0.517018
D649	Haematological and immune (Ch. III)	diagnostic	169	1690	0.312345	0.761535	0.660339	0.712337	0.204808	0.315226
Z951	Health status factors (Ch. XXI)	time_agnostic	311	1013	0.571508	0.760777	0.725115	0.645258	0.474023	0.628769
I10	Circulatory (Ch. IX)	time_agnostic	2483	4966	0.690799	0.75906	0.690693	0.691712	0.692118	0.746514
D509	Haematological and immune (Ch. III)	prognostic	366	3663	0.319953	0.758845	0.637875	0.738394	0.21332	0.318255
I73	Circulatory (Ch. IX)	time_agnostic	140	1324	0.330406	0.758021	0.65	0.733934	0.223516	0.399598
I252	Circulatory (Ch. IX)	time_agnostic	542	1453	0.621799	0.757358	0.800654	0.53893	0.508073	0.675214
I200	Circulatory (Ch. IX)	time_agnostic	298	1479	0.461018	0.755606	0.714633	0.65116	0.341494	0.515425
D64	Haematological and immune (Ch. III)	diagnostic	168	1680	0.307811	0.755093	0.655437	0.714949	0.201986	0.312812
E03	Endocrine and metabolic (Ch. IV)	diagnostic	147	1395	0.317802	0.754896	0.664023	0.703933	0.210286	0.344467
I44	Circulatory (Ch. IX)	time_agnostic	213	1073	0.457611	0.75483	0.706589	0.667442	0.340251	0.514617
E78	Endocrine and metabolic (Ch. IV)	time_agnostic	2149	4368	0.661253	0.7542	0.612134	0.769925	0.720329	0.755808
E871	Endocrine and metabolic (Ch. IV)	time_agnostic	287	1270	0.501928	0.753419	0.581942	0.791977	0.449103	0.552594
I21	Circulatory (Ch. IX)	time_agnostic	476	1473	0.575917	0.753361	0.739408	0.609339	0.473983	0.624361
E780	Endocrine and metabolic (Ch. IV)	prognostic	1279	3390	0.616277	0.753054	0.772093	0.55733	0.512781	0.666626
E780	Endocrine and metabolic (Ch. IV)	time_agnostic	2020	4244	0.645861	0.752772	0.589851	0.782597	0.711989	0.744132
Z121	Health status factors (Ch. XXI)	prognostic	257	2576	0.287534	0.752149	0.792006	0.588623	0.176094	0.227902
K76	Gastrointestinal (Ch. XI)	prognostic	136	1360	0.299311	0.752028	0.680291	0.682605	0.192205	0.301574
I45	Circulatory (Ch. IX)	time_agnostic	170	567	0.557821	0.751917	0.723529	0.634873	0.461199	0.603098
Z824	Health status factors (Ch. XXI)	diagnostic	224	1671	0.356039	0.751314	0.680758	0.668265	0.241251	0.381021
I20	Circulatory (Ch. IX)	time_agnostic	801	2435	0.588617	0.750339	0.705377	0.659722	0.505015	0.620817
I48	Circulatory (Ch. IX)	time_agnostic	244	1148	0.464854	0.749226	0.741709	0.606703	0.339922	0.518607
E83	Endocrine and metabolic (Ch. IV)	time_agnostic	159	1594	0.318272	0.748334	0.660081	0.720906	0.209268	0.325471
I447	Circulatory (Ch. IX)	time_agnostic	120	972	0.355045	0.748058	0.654167	0.724159	0.247042	0.378432
D50	Haematological and immune (Ch. III)	time_agnostic	789	5177	0.393405	0.745347	0.680597	0.679697	0.27693	0.396266
K760	Gastrointestinal (Ch. XI)	time_agnostic	179	1790	0.302483	0.745221	0.689603	0.680659	0.194132	0.266071
Z12	Health status factors (Ch. XXI)	prognostic	262	2619	0.283473	0.745201	0.784507	0.585919	0.173139	0.22378
G473	Nervous system (Ch. VI)	prognostic	146	1460	0.306078	0.74485	0.630805	0.72145	0.201539	0.329771
G473	Nervous system (Ch. VI)	time_agnostic	246	2460	0.294954	0.744838	0.654245	0.692189	0.190506	0.287995
E78	Endocrine and metabolic (Ch. IV)	prognostic	1330	3465	0.618061	0.744613	0.779323	0.535363	0.512188	0.664299
D649	Haematological and immune (Ch. III)	prognostic	451	4511	0.309755	0.743892	0.62083	0.732882	0.206353	0.287654
D64	Haematological and immune (Ch. III)	prognostic	452	4521	0.309732	0.743615	0.621648	0.730032	0.205727	0.293561
I25	Circulatory (Ch. IX)	time_agnostic	1196	2727	0.603173	0.741848	0.539704	0.807632	0.688278	0.704848
Z82	Health status factors (Ch. XXI)	diagnostic	228	1701	0.351381	0.741337	0.671014	0.667676	0.238983	0.370989
D69	Haematological and immune (Ch. III)	time_agnostic	115	1150	0.325785	0.739698	0.652174	0.738164	0.217972	0.376619
J189	Respiratory (Ch. X)	prognostic	162	1621	0.301649	0.737183	0.62661	0.72208	0.198806	0.325457
I24	Circulatory (Ch. IX)	time_agnostic	141	1232	0.3071	0.736962	0.692118	0.633365	0.197242	0.337412
I46	Circulatory (Ch. IX)	time_agnostic	107	523	0.444583	0.736935	0.720563	0.608204	0.324576	0.505645
I252	Circulatory (Ch. IX)	prognostic	323	1223	0.514491	0.736743	0.670312	0.665	0.419165	0.541519
D509	Haematological and immune (Ch. III)	time_agnostic	605	4793	0.355001	0.736422	0.617355	0.727081	0.248679	0.338273
I95	Circulatory (Ch. IX)	prognostic	150	1222	0.332413	0.73557	0.603333	0.726277	0.231232	0.386984
Z966	Health status factors (Ch. XXI)	prognostic	190	920	0.463096	0.735328	0.776316	0.584932	0.329389	0.414983
D649	Haematological and immune (Ch. III)	time_agnostic	812	5184	0.406508	0.733849	0.562804	0.772873	0.317739	0.402984
E55	Endocrine and metabolic (Ch. IV)	prognostic	208	2080	0.311526	0.733754	0.63705	0.727288	0.206587	0.271636
I219	Circulatory (Ch. IX)	prognostic	115	819	0.355257	0.733506	0.634783	0.678212	0.248421	0.41676
F171	Psychiatric (Ch. V)	prognostic	321	3210	0.287801	0.733301	0.665216	0.671865	0.183697	0.267779
D64	Haematological and immune (Ch. III)	time_agnostic	813	5190	0.402224	0.733296	0.581819	0.755645	0.307785	0.401221
I67	Circulatory (Ch. IX)	time_agnostic	184	1045	0.424945	0.73324	0.673949	0.675397	0.308863	0.429984
I451	Circulatory (Ch. IX)	time_agnostic	135	520	0.512669	0.732516	0.651852	0.683117	0.420352	0.520962
I340	Circulatory (Ch. IX)	time_agnostic	105	1046	0.302603	0.73157	0.62381	0.719475	0.202609	0.357072
R29	Abnormal labs (Ch. XVIII)	prognostic	147	1312	0.299371	0.730562	0.663793	0.646781	0.192325	0.338145
I209	Circulatory (Ch. IX)	prognostic	381	1443	0.510015	0.730299	0.675786	0.646946	0.41139	0.52293
F17	Psychiatric (Ch. V)	prognostic	323	3230	0.286532	0.729563	0.665264	0.673207	0.1832	0.267675
I251	Circulatory (Ch. IX)	time_agnostic	940	2650	0.586478	0.729318	0.748404	0.560819	0.483471	0.625361
I208	Circulatory (Ch. IX)	time_agnostic	105	1037	0.300015	0.72843	0.628571	0.699569	0.196558	0.362784
F17	Psychiatric (Ch. V)	time_agnostic	412	4120	0.283105	0.728127	0.661666	0.666135	0.180048	0.270045
I959	Circulatory (Ch. IX)	prognostic	110	1098	0.281155	0.727514	0.590909	0.71207	0.185095	0.350899
F171	Psychiatric (Ch. V)	time_agnostic	397	3970	0.284	0.72638	0.653592	0.673522	0.1817	0.274348
J189	Respiratory (Ch. X)	time_agnostic	249	2487	0.296118	0.725294	0.624571	0.709997	0.194042	0.298269
E559	Endocrine and metabolic (Ch. IV)	prognostic	208	2080	0.298754	0.722324	0.630023	0.70913	0.196715	0.267284
K76	Gastrointestinal (Ch. XI)	time_agnostic	248	2405	0.293226	0.722219	0.659388	0.673405	0.18896	0.271116
Z966	Health status factors (Ch. XXI)	time_agnostic	305	1077	0.529316	0.721304	0.727869	0.592643	0.415148	0.487136
Z950	Health status factors (Ch. XXI)	time_agnostic	136	907	0.358337	0.720473	0.691931	0.619397	0.241416	0.402728
I678	Circulatory (Ch. IX)	time_agnostic	105	864	0.348805	0.720247	0.628571	0.733256	0.242647	0.358998
I959	Circulatory (Ch. IX)	time_agnostic	221	1452	0.357307	0.718682	0.708182	0.597885	0.239148	0.400527
Z955	Health status factors (Ch. XXI)	time_agnostic	509	1430	0.582429	0.718131	0.784857	0.492941	0.462504	0.615387
R26	Abnormal labs (Ch. XVIII)	prognostic	111	1111	0.290576	0.717501	0.634585	0.6985	0.189113	0.321478
Z92	Health status factors (Ch. XXI)	diagnostic	110	1098	0.283507	0.716566	0.659091	0.682228	0.182908	0.262065
R26	Abnormal labs (Ch. XVIII)	time_agnostic	236	1307	0.409001	0.715543	0.667287	0.652217	0.296414	0.38373
I10	Circulatory (Ch. IX)	prognostic	1622	4086	0.627327	0.715098	0.859751	0.42269	0.494617	0.591168
G47	Nervous system (Ch. VI)	prognostic	167	1670	0.283507	0.713515	0.616399	0.698259	0.184066	0.301035
G47	Nervous system (Ch. VI)	time_agnostic	284	2840	0.285499	0.713499	0.593202	0.714399	0.1886	0.271506
K318	Gastrointestinal (Ch. XI)	time_agnostic	113	1130	0.284197	0.71322	0.677668	0.658362	0.179993	0.224134
I49	Circulatory (Ch. IX)	time_agnostic	107	936	0.306221	0.711603	0.691558	0.634491	0.197468	0.329947
I951	Circulatory (Ch. IX)	time_agnostic	106	923	0.300829	0.711236	0.680087	0.623676	0.192902	0.344
Z95	Health status factors (Ch. XXI)	time_agnostic	798	1712	0.609057	0.708901	0.566958	0.742926	0.658581	0.698146
I25	Circulatory (Ch. IX)	prognostic	681	1803	0.588651	0.708427	0.791493	0.450542	0.468278	0.620633
I63	Circulatory (Ch. IX)	time_agnostic	162	1362	0.309293	0.708355	0.583617	0.71125	0.212032	0.325429
I95	Circulatory (Ch. IX)	time_agnostic	315	1421	0.440223	0.707686	0.706349	0.567833	0.318982	0.482229
R060	Abnormal labs (Ch. XVIII)	prognostic	225	2002	0.281788	0.707285	0.635556	0.63757	0.182052	0.305206
I249	Circulatory (Ch. IX)	time_agnostic	108	1076	0.26815	0.705014	0.601948	0.678214	0.172583	0.274871
J44	Respiratory (Ch. X)	time_agnostic	243	2427	0.270497	0.704425	0.625425	0.663695	0.172318	0.255062
I21	Circulatory (Ch. IX)	prognostic	241	1175	0.427301	0.704074	0.676233	0.617227	0.309667	0.439981
E559	Endocrine and metabolic (Ch. IV)	time_agnostic	306	2904	0.282485	0.703279	0.599392	0.681495	0.184005	0.260221
I20	Circulatory (Ch. IX)	prognostic	422	1526	0.505659	0.702475	0.688319	0.605543	0.401728	0.50113
Z121	Health status factors (Ch. XXI)	time_agnostic	320	2558	0.300942	0.702242	0.753125	0.540209	0.188943	0.240903
Z530	Health status factors (Ch. XXI)	prognostic	160	1604	0.265981	0.701699	0.590625	0.685956	0.172198	0.245305
I35	Circulatory (Ch. IX)	time_agnostic	137	529	0.470147	0.700449	0.631614	0.636319	0.38313	0.507904
R42	Abnormal labs (Ch. XVIII)	prognostic	169	1693	0.263141	0.69997	0.621658	0.657156	0.16722	0.242188
E55	Endocrine and metabolic (Ch. IV)	time_agnostic	306	2904	0.280702	0.699405	0.610894	0.677252	0.182148	0.257681
I34	Circulatory (Ch. IX)	time_agnostic	113	1113	0.289931	0.699255	0.606522	0.7195	0.191389	0.325539
E03	Endocrine and metabolic (Ch. IV)	time_agnostic	644	2675	0.464578	0.69917	0.557413	0.732394	0.398823	0.461142
J449	Respiratory (Ch. X)	time_agnostic	230	2297	0.263586	0.69708	0.608696	0.66209	0.168215	0.238417
I251	Circulatory (Ch. IX)	prognostic	566	1645	0.55407	0.696949	0.720913	0.529664	0.449639	0.577494
E039	Endocrine and metabolic (Ch. IV)	prognostic	401	2502	0.368172	0.696645	0.571204	0.708468	0.272815	0.33745
E039	Endocrine and metabolic (Ch. IV)	time_agnostic	640	2659	0.460561	0.696051	0.589844	0.695147	0.379802	0.469852
I214	Circulatory (Ch. IX)	time_agnostic	161	1305	0.318315	0.695438	0.603409	0.688855	0.214924	0.315986
J22	Respiratory (Ch. X)	time_agnostic	358	3574	0.268563	0.694993	0.621322	0.66931	0.172611	0.221566
E03	Endocrine and metabolic (Ch. IV)	prognostic	402	2509	0.363769	0.693677	0.572068	0.703858	0.268061	0.331575
M1399	Musculoskeletal (Ch. XIII)	time_agnostic	163	1630	0.259435	0.693231	0.61108	0.642819	0.163721	0.23122
Z12	Health status factors (Ch. XXI)	time_agnostic	333	2580	0.307277	0.692736	0.759837	0.524927	0.193047	0.237378
R41	Abnormal labs (Ch. XVIII)	prognostic	116	773	0.346028	0.69268	0.686232	0.592904	0.232584	0.362026
Z951	Health status factors (Ch. XXI)	prognostic	191	602	0.527533	0.692444	0.70695	0.538966	0.417628	0.554932
Z958	Health status factors (Ch. XXI)	time_agnostic	117	1126	0.263364	0.69232	0.602174	0.657078	0.16788	0.271294
J969	Respiratory (Ch. X)	time_agnostic	117	1170	0.270872	0.691733	0.610326	0.682354	0.174542	0.279558
R001	Abnormal labs (Ch. XVIII)	time_agnostic	139	1391	0.252753	0.690682	0.616005	0.649391	0.160607	0.239171
R000	Abnormal labs (Ch. XVIII)	time_agnostic	139	1390	0.260152	0.689168	0.608201	0.659082	0.16621	0.245419
J449	Respiratory (Ch. X)	prognostic	160	1602	0.259376	0.68786	0.628125	0.65499	0.163499	0.219008
J22	Respiratory (Ch. X)	prognostic	225	2250	0.266175	0.687852	0.62	0.661975	0.169598	0.215537
J181	Respiratory (Ch. X)	prognostic	194	1944	0.255262	0.686523	0.590148	0.668286	0.162953	0.246581
R50	Abnormal labs (Ch. XVIII)	prognostic	159	1590	0.26429	0.686022	0.600605	0.674357	0.170011	0.269951
J96	Respiratory (Ch. X)	time_agnostic	153	1530	0.267144	0.685446	0.598387	0.686321	0.172786	0.266797
Z530	Health status factors (Ch. XXI)	time_agnostic	308	1740	0.37496	0.684974	0.626282	0.629203	0.269217	0.364019
B95	Infectious (Ch. I)	time_agnostic	141	1410	0.258452	0.684263	0.584975	0.675334	0.166329	0.249441
R268	Abnormal labs (Ch. XVIII)	time_agnostic	158	1309	0.309543	0.683393	0.55998	0.72719	0.214414	0.291725
K80	Gastrointestinal (Ch. XI)	time_agnostic	358	2592	0.318519	0.683238	0.668799	0.600491	0.20979	0.267546
R07	Abnormal labs (Ch. XVIII)	diagnostic	576	3435	0.364732	0.68268	0.623366	0.641142	0.25888	0.325011
R29	Abnormal labs (Ch. XVIII)	time_agnostic	309	1333	0.440661	0.682369	0.535563	0.737288	0.376477	0.434089
J181	Respiratory (Ch. X)	time_agnostic	287	2851	0.257872	0.681421	0.587024	0.665364	0.164982	0.246022
D50	Haematological and immune (Ch. III)	diagnostic	111	1110	0.27755	0.680638	0.625099	0.685693	0.180391	0.278354
J44	Respiratory (Ch. X)	prognostic	179	1509	0.282072	0.678164	0.572857	0.667669	0.188256	0.249275
R296	Abnormal labs (Ch. XVIII)	time_agnostic	220	1128	0.383382	0.677872	0.634091	0.596397	0.275684	0.390447
N201	Genitourinary (Ch. XIV)	time_agnostic	102	1020	0.256201	0.677157	0.649048	0.623628	0.160873	0.199681
R509	Abnormal labs (Ch. XVIII)	prognostic	149	1490	0.254463	0.676102	0.590575	0.669651	0.162384	0.262574
R06	Abnormal labs (Ch. XVIII)	prognostic	281	2118	0.310676	0.675569	0.630044	0.6263	0.206228	0.289558
Z512	Health status factors (Ch. XXI)	time_agnostic	264	1923	0.309637	0.674875	0.640203	0.603362	0.204186	0.294293
Z955	Health status factors (Ch. XXI)	prognostic	317	1236	0.446542	0.674816	0.605655	0.615289	0.356586	0.450555
R074	Abnormal labs (Ch. XVIII)	diagnostic	461	3142	0.324805	0.674179	0.665977	0.580752	0.215281	0.28711
M480	Musculoskeletal (Ch. XIII)	prognostic	123	1230	0.249944	0.673413	0.646833	0.603017	0.155314	0.20043
Z86	Health status factors (Ch. XXI)	diagnostic	233	1425	0.348736	0.672943	0.564847	0.682894	0.25384	0.386826
R50	Abnormal labs (Ch. XVIII)	time_agnostic	302	2686	0.271017	0.672081	0.601393	0.637383	0.174551	0.275025
E876	Endocrine and metabolic (Ch. IV)	time_agnostic	119	1190	0.258853	0.66911	0.566848	0.679289	0.168059	0.251341
J90	Respiratory (Ch. X)	time_agnostic	267	2667	0.240816	0.66872	0.574878	0.655208	0.152898	0.227428
Z92	Health status factors (Ch. XXI)	prognostic	966	2043	0.568708	0.667912	0.511362	0.740484	0.634712	0.652491
R060	Abnormal labs (Ch. XVIII)	time_agnostic	403	2287	0.355089	0.667675	0.601821	0.617554	0.252224	0.371011
N28	Genitourinary (Ch. XIV)	time_agnostic	174	1740	0.243851	0.667611	0.542437	0.675287	0.157841	0.30054
J459	Respiratory (Ch. X)	diagnostic	329	3290	0.254891	0.667068	0.626107	0.632732	0.159792	0.195748
M48	Musculoskeletal (Ch. XIII)	prognostic	132	1320	0.250668	0.666516	0.647436	0.609822	0.155553	0.187544
Z515	Health status factors (Ch. XXI)	time_agnostic	138	1056	0.287464	0.666142	0.605556	0.613358	0.189798	0.263729
Z512	Health status factors (Ch. XXI)	prognostic	241	1909	0.284064	0.666137	0.580995	0.639395	0.187773	0.258891
R590	Abnormal labs (Ch. XVIII)	time_agnostic	122	1220	0.240116	0.665087	0.5815	0.635722	0.151383	0.216456
J45	Respiratory (Ch. X)	diagnostic	329	3290	0.249115	0.664784	0.603263	0.637466	0.156237	0.197572
N20	Genitourinary (Ch. XIV)	time_agnostic	200	2000	0.251186	0.664243	0.585	0.660556	0.160133	0.231658
R073	Abnormal labs (Ch. XVIII)	diagnostic	134	1340	0.23266	0.664233	0.582051	0.632269	0.145173	0.220847
Z867	Health status factors (Ch. XXI)	time_agnostic	588	1731	0.529184	0.664025	0.719455	0.483814	0.417206	0.544853
I47	Circulatory (Ch. IX)	time_agnostic	126	1190	0.256049	0.663227	0.603077	0.635344	0.162641	0.237851
R05	Abnormal labs (Ch. XVIII)	time_agnostic	184	1840	0.244822	0.663035	0.592117	0.629557	0.154766	0.21963
B962	Infectious (Ch. I)	prognostic	111	1110	0.244626	0.662896	0.608893	0.621608	0.153806	0.209963
Z92	Health status factors (Ch. XXI)	time_agnostic	1355	2710	0.608744	0.662388	0.583026	0.671218	0.636074	0.668863
B96	Infectious (Ch. I)	prognostic	236	2360	0.242877	0.661915	0.55523	0.660539	0.155887	0.231381
Z867	Health status factors (Ch. XXI)	prognostic	326	1466	0.413003	0.661454	0.547016	0.689035	0.341241	0.411715
Z13	Health status factors (Ch. XXI)	time_agnostic	281	1997	0.316845	0.661428	0.608396	0.631418	0.214183	0.284734
K801	Gastrointestinal (Ch. XI)	time_agnostic	129	1290	0.244701	0.660964	0.627538	0.609405	0.153371	0.193186
R00	Abnormal labs (Ch. XVIII)	prognostic	215	2149	0.242962	0.660744	0.6	0.630036	0.152496	0.227662
R073	Abnormal labs (Ch. XVIII)	time_agnostic	456	3202	0.308899	0.659439	0.628273	0.597226	0.20489	0.28624
Z95	Health status factors (Ch. XXI)	prognostic	438	1434	0.493288	0.658923	0.634783	0.590374	0.40347	0.476186
N13	Genitourinary (Ch. XIV)	time_agnostic	114	1140	0.240257	0.658639	0.575494	0.647672	0.15156	0.246132
H35	Ophthalmic (Ch. VII)	prognostic	158	1437	0.245157	0.658632	0.601915	0.593082	0.154486	0.236284
Z51	Health status factors (Ch. XXI)	time_agnostic	557	2107	0.451541	0.658631	0.59527	0.634839	0.366799	0.439674
K802	Gastrointestinal (Ch. XI)	time_agnostic	207	2074	0.239803	0.658387	0.600929	0.623994	0.14928	0.200441
R11	Abnormal labs (Ch. XVIII)	prognostic	258	2362	0.25405	0.658386	0.614593	0.603614	0.160658	0.223868
R509	Abnormal labs (Ch. XVIII)	time_agnostic	285	2645	0.258704	0.658084	0.615789	0.625847	0.163946	0.257618
R06	Abnormal labs (Ch. XVIII)	time_agnostic	522	2484	0.391154	0.657308	0.677299	0.518097	0.274411	0.397778
R41	Abnormal labs (Ch. XVIII)	time_agnostic	180	1442	0.29594	0.656865	0.558333	0.681012	0.199702	0.282021
Z13	Health status factors (Ch. XXI)	prognostic	175	1752	0.250405	0.656492	0.585714	0.659767	0.159714	0.21693
M7986	Musculoskeletal (Ch. XIII)	time_agnostic	147	1470	0.245425	0.656382	0.581839	0.6497	0.155763	0.212101
H25	Ophthalmic (Ch. VII)	diagnostic	115	1061	0.249763	0.656247	0.613043	0.599398	0.156277	0.221058
M179	Musculoskeletal (Ch. XIII)	prognostic	399	2916	0.306371	0.655597	0.67038	0.565546	0.198334	0.224979
B97	Infectious (Ch. I)	time_agnostic	161	1610	0.23455	0.655368	0.589773	0.622473	0.147003	0.184042
M1999	Musculoskeletal (Ch. XIII)	time_agnostic	131	1309	0.245768	0.655351	0.633761	0.613718	0.15363	0.196361
J459	Respiratory (Ch. X)	time_agnostic	1080	5057	0.401404	0.655221	0.710185	0.500006	0.279906	0.347091
R11	Abnormal labs (Ch. XVIII)	time_agnostic	500	2459	0.384475	0.654582	0.654	0.557687	0.272654	0.355033
M179	Musculoskeletal (Ch. XIII)	time_agnostic	645	3216	0.391866	0.654449	0.703101	0.523915	0.270807	0.313158
J45	Respiratory (Ch. X)	time_agnostic	1086	5085	0.402157	0.654225	0.708113	0.510876	0.281673	0.347735
M17	Musculoskeletal (Ch. XIII)	time_agnostic	738	3335	0.416045	0.654214	0.762171	0.455333	0.28632	0.338379
M139	Musculoskeletal (Ch. XIII)	time_agnostic	297	2752	0.250413	0.653353	0.629576	0.59389	0.156452	0.21492
R59	Abnormal labs (Ch. XVIII)	time_agnostic	143	1434	0.23695	0.653113	0.594089	0.627807	0.148732	0.20524
A41	Infectious (Ch. I)	time_agnostic	305	3050	0.236116	0.653083	0.560656	0.643169	0.149747	0.221656
K42	Gastrointestinal (Ch. XI)	time_agnostic	126	1260	0.240636	0.652885	0.586923	0.642803	0.151387	0.216304
R06	Abnormal labs (Ch. XVIII)	diagnostic	123	1230	0.244147	0.652753	0.564167	0.662136	0.156715	0.261462
M17	Musculoskeletal (Ch. XIII)	diagnostic	174	1742	0.230601	0.651813	0.583109	0.61734	0.14352	0.180641
K80	Gastrointestinal (Ch. XI)	prognostic	188	1880	0.235555	0.651518	0.614509	0.59751	0.145561	0.181763
N39	Genitourinary (Ch. XIV)	diagnostic	196	1960	0.229295	0.651409	0.558397	0.641157	0.144013	0.216553
M798	Musculoskeletal (Ch. XIII)	time_agnostic	208	2079	0.237733	0.65117	0.569628	0.644581	0.150623	0.198126
K429	Gastrointestinal (Ch. XI)	time_agnostic	120	1200	0.234981	0.651119	0.5625	0.65	0.150094	0.200168
M17	Musculoskeletal (Ch. XIII)	prognostic	435	2954	0.317363	0.650979	0.72069	0.514079	0.204041	0.237877
I200	Circulatory (Ch. IX)	prognostic	116	1157	0.23457	0.650847	0.569022	0.635432	0.147838	0.231525
N200	Genitourinary (Ch. XIV)	time_agnostic	135	1350	0.240039	0.650602	0.57037	0.65144	0.152745	0.229756
H35	Ophthalmic (Ch. VII)	time_agnostic	296	1693	0.342242	0.649718	0.564209	0.63526	0.246962	0.333252
R42	Abnormal labs (Ch. XVIII)	time_agnostic	335	2206	0.307129	0.648685	0.658209	0.527013	0.200355	0.283728
K519	Gastrointestinal (Ch. XI)	time_agnostic	104	1040	0.242262	0.648563	0.59619	0.624991	0.152511	0.209387
Z51	Health status factors (Ch. XXI)	prognostic	395	2066	0.369177	0.648092	0.622785	0.583182	0.262431	0.348583
B962	Infectious (Ch. I)	time_agnostic	162	1620	0.251712	0.647482	0.577083	0.657777	0.160795	0.223245
R73	Abnormal labs (Ch. XVIII)	time_agnostic	149	1490	0.23732	0.646699	0.627241	0.594721	0.146066	0.180839
Z507	Health status factors (Ch. XXI)	time_agnostic	305	1140	0.454963	0.646437	0.6	0.61018	0.365568	0.433823
R634	Abnormal labs (Ch. XVIII)	time_agnostic	399	2190	0.352372	0.64628	0.566487	0.630097	0.254666	0.314957
K52	Gastrointestinal (Ch. XI)	diagnostic	189	1890	0.232402	0.645767	0.590185	0.613765	0.146167	0.195941
M13	Musculoskeletal (Ch. XIII)	time_agnostic	305	2769	0.24337	0.645686	0.616393	0.574881	0.151623	0.221946
B972	Infectious (Ch. I)	time_agnostic	130	1300	0.231011	0.645513	0.573077	0.616667	0.144945	0.175612
Z50	Health status factors (Ch. XXI)	time_agnostic	601	1928	0.49353	0.64546	0.639711	0.565921	0.401937	0.480886
M171	Musculoskeletal (Ch. XIII)	time_agnostic	143	1429	0.224253	0.643364	0.566502	0.612352	0.139881	0.205741
M1399	Musculoskeletal (Ch. XIII)	prognostic	109	1090	0.238307	0.643322	0.595887	0.621817	0.148763	0.200498
Z53	Health status factors (Ch. XXI)	prognostic	498	2114	0.403174	0.641838	0.50496	0.698018	0.338536	0.382147
A419	Infectious (Ch. I)	time_agnostic	237	2370	0.234834	0.641355	0.569193	0.639	0.148083	0.197056
R298	Abnormal labs (Ch. XVIII)	time_agnostic	108	1080	0.233727	0.641191	0.560823	0.631726	0.148667	0.210733
Z50	Health status factors (Ch. XXI)	prognostic	170	1256	0.29798	0.641077	0.620588	0.605862	0.196784	0.262036
R69	Abnormal labs (Ch. XVIII)	time_agnostic	512	2535	0.369338	0.640916	0.621112	0.563272	0.263314	0.354608
H269	Ophthalmic (Ch. VII)	diagnostic	226	1538	0.298891	0.640633	0.643816	0.543416	0.194936	0.29018
N39	Genitourinary (Ch. XIV)	prognostic	329	3143	0.234137	0.640565	0.574406	0.611057	0.147584	0.213114
R410	Abnormal labs (Ch. XVIII)	time_agnostic	124	1241	0.233283	0.640512	0.54	0.650865	0.149025	0.224636
R05	Abnormal labs (Ch. XVIII)	prognostic	105	1050	0.226345	0.640111	0.566667	0.614286	0.14101	0.206561
R073	Abnormal labs (Ch. XVIII)	prognostic	255	2551	0.233383	0.640043	0.560784	0.640677	0.147616	0.205859
F05	Psychiatric (Ch. V)	time_agnostic	103	1030	0.227966	0.639926	0.54881	0.633798	0.143626	0.215106
R074	Abnormal labs (Ch. XVIII)	time_agnostic	1192	3814	0.485212	0.638763	0.629225	0.565981	0.395479	0.464643
H353	Ophthalmic (Ch. VII)	prognostic	110	1100	0.216275	0.637764	0.540909	0.616667	0.135081	0.196219
R11	Abnormal labs (Ch. XVIII)	diagnostic	133	1330	0.237974	0.637652	0.593875	0.620703	0.149361	0.198291
Z03	Health status factors (Ch. XXI)	time_agnostic	321	2283	0.289752	0.637279	0.62762	0.552995	0.188375	0.240279
R20	Abnormal labs (Ch. XVIII)	time_agnostic	140	1400	0.224827	0.637231	0.571429	0.608333	0.140239	0.203345
Z038	Health status factors (Ch. XXI)	time_agnostic	216	2064	0.23359	0.637164	0.604387	0.583334	0.144574	0.180019
J90	Respiratory (Ch. X)	prognostic	169	1690	0.231174	0.637077	0.556061	0.634473	0.145505	0.228931
R07	Abnormal labs (Ch. XVIII)	time_agnostic	1560	4330	0.538926	0.635944	0.739744	0.431949	0.423561	0.511129
R94	Abnormal labs (Ch. XVIII)	prognostic	140	1401	0.237811	0.635899	0.553571	0.649504	0.151453	0.229651
R072	Abnormal labs (Ch. XVIII)	prognostic	188	1882	0.212911	0.635743	0.55825	0.602437	0.131762	0.188669
A41	Infectious (Ch. I)	prognostic	177	1770	0.228917	0.634962	0.565079	0.630902	0.143815	0.208312
K80	Gastrointestinal (Ch. XI)	diagnostic	103	1030	0.226165	0.634593	0.573333	0.605222	0.141161	0.205712
K529	Gastrointestinal (Ch. XI)	diagnostic	186	1860	0.229039	0.634546	0.567496	0.635293	0.144204	0.183169
K921	Gastrointestinal (Ch. XI)	time_agnostic	122	1220	0.22897	0.634163	0.557833	0.627958	0.144035	0.19442
U071	Codes for special purposes (Ch. XXII)	time_agnostic	224	2240	0.228128	0.633907	0.582727	0.610861	0.142283	0.171828
H26	Ophthalmic (Ch. VII)	diagnostic	237	1577	0.293891	0.633491	0.641312	0.517537	0.191099	0.286866
Z53	Health status factors (Ch. XXI)	time_agnostic	973	2504	0.561359	0.632575	0.804745	0.32267	0.430679	0.538051
I839	Circulatory (Ch. IX)	prognostic	100	1000	0.22756	0.632472	0.52	0.659444	0.146523	0.266783
Z866	Health status factors (Ch. XXI)	prognostic	184	1420	0.265965	0.632438	0.56539	0.604404	0.174269	0.238882
Z96	Health status factors (Ch. XXI)	prognostic	673	1459	0.524537	0.632347	0.485196	0.705507	0.586651	0.590108
G560	Nervous system (Ch. VI)	diagnostic	125	1250	0.226158	0.632302	0.584	0.604444	0.140336	0.17001
J45	Respiratory (Ch. X)	prognostic	569	5698	0.226294	0.632215	0.588744	0.601288	0.140256	0.169339
M255	Musculoskeletal (Ch. XIII)	prognostic	198	1980	0.228634	0.631757	0.580769	0.599903	0.1423	0.17999
K31	Gastrointestinal (Ch. XI)	prognostic	182	1825	0.224691	0.631729	0.565315	0.621733	0.140337	0.194211
K297	Gastrointestinal (Ch. XI)	diagnostic	184	1835	0.222353	0.631713	0.55961	0.615377	0.138952	0.203046
R94	Abnormal labs (Ch. XVIII)	time_agnostic	249	2341	0.240356	0.631619	0.570082	0.630258	0.152699	0.214518
Z86	Health status factors (Ch. XXI)	time_agnostic	1373	3331	0.428346	0.631147	0.340844	0.827129	0.581078	0.554664
B968	Infectious (Ch. I)	prognostic	100	1000	0.227036	0.630611	0.565	0.623333	0.143148	0.198948
M179	Musculoskeletal (Ch. XIII)	diagnostic	124	1240	0.224041	0.630409	0.584833	0.594076	0.138583	0.185783
J981	Respiratory (Ch. X)	time_agnostic	133	1330	0.231094	0.630365	0.582906	0.619878	0.145109	0.183911
Z03	Health status factors (Ch. XXI)	diagnostic	104	1040	0.228544	0.630314	0.595	0.601476	0.142195	0.168606
M79	Musculoskeletal (Ch. XIII)	time_agnostic	499	4428	0.248453	0.630196	0.581111	0.604735	0.157975	0.202499
N39	Genitourinary (Ch. XIV)	time_agnostic	639	3862	0.327401	0.629977	0.509381	0.681196	0.24104	0.305566
R00	Abnormal labs (Ch. XVIII)	time_agnostic	389	2531	0.303687	0.629386	0.635947	0.529836	0.199469	0.27728
I83	Circulatory (Ch. IX)	prognostic	115	1150	0.220685	0.628607	0.513043	0.653623	0.141149	0.249093
R072	Abnormal labs (Ch. XVIII)	time_agnostic	274	2744	0.224566	0.628116	0.576734	0.599798	0.139812	0.186576
J459	Respiratory (Ch. X)	prognostic	563	5636	0.222648	0.62728	0.580926	0.595696	0.137758	0.166194
Z96	Health status factors (Ch. XXI)	time_agnostic	883	2032	0.463564	0.626696	0.388999	0.777209	0.577194	0.567225
G56	Nervous system (Ch. VI)	diagnostic	130	1300	0.226999	0.626644	0.573077	0.600427	0.140674	0.164263
Z82	Health status factors (Ch. XXI)	time_agnostic	775	3079	0.407584	0.62512	0.536129	0.62586	0.327782	0.382949
J98	Respiratory (Ch. X)	time_agnostic	232	2320	0.223057	0.624806	0.547641	0.624538	0.14032	0.187114
K31	Gastrointestinal (Ch. XI)	time_agnostic	295	2177	0.279869	0.62471	0.601695	0.572793	0.182378	0.20961
K317	Gastrointestinal (Ch. XI)	prognostic	127	1270	0.22027	0.624284	0.548308	0.615098	0.137198	0.208365
M199	Musculoskeletal (Ch. XIII)	time_agnostic	304	3042	0.216936	0.623954	0.546175	0.611026	0.134736	0.171186
Z501	Health status factors (Ch. XXI)	time_agnostic	497	1841	0.434185	0.623945	0.606667	0.562126	0.339954	0.406283
K529	Gastrointestinal (Ch. XI)	time_agnostic	438	2686	0.317189	0.623814	0.525078	0.653256	0.227564	0.27025
R51	Abnormal labs (Ch. XVIII)	diagnostic	122	1220	0.222407	0.623724	0.569833	0.610232	0.138891	0.181321
M798	Musculoskeletal (Ch. XIII)	prognostic	111	1110	0.216826	0.623439	0.532213	0.629111	0.136811	0.186488
R79	Abnormal labs (Ch. XVIII)	prognostic	223	1504	0.291869	0.623191	0.663586	0.490619	0.187759	0.253758
G40	Nervous system (Ch. VI)	time_agnostic	104	1040	0.227692	0.623172	0.591667	0.599943	0.141829	0.204721
B96	Infectious (Ch. I)	time_agnostic	412	4119	0.225195	0.62311	0.52558	0.646747	0.143041	0.186289
A09	Infectious (Ch. I)	time_agnostic	388	3880	0.218143	0.622909	0.536114	0.622577	0.137022	0.17357
M480	Musculoskeletal (Ch. XIII)	time_agnostic	197	1969	0.226652	0.622451	0.591538	0.590847	0.140291	0.162846
R101	Abnormal labs (Ch. XVIII)	prognostic	263	2562	0.224763	0.622269	0.598657	0.576775	0.138666	0.175953
R074	Abnormal labs (Ch. XVIII)	prognostic	532	3543	0.292762	0.622104	0.671037	0.487382	0.187291	0.243282
R101	Abnormal labs (Ch. XVIII)	time_agnostic	480	2829	0.321932	0.622016	0.576042	0.588123	0.223404	0.272773
H268	Ophthalmic (Ch. VII)	prognostic	174	1642	0.224798	0.621792	0.574874	0.570146	0.139416	0.183906
Z874	Health status factors (Ch. XXI)	time_agnostic	298	2578	0.23749	0.621744	0.602373	0.539693	0.147404	0.243864
R32	Abnormal labs (Ch. XVIII)	time_agnostic	132	1321	0.225912	0.621684	0.557265	0.623615	0.141509	0.182111
K529	Gastrointestinal (Ch. XI)	prognostic	211	2111	0.21794	0.621645	0.549446	0.616316	0.136335	0.192467
M48	Musculoskeletal (Ch. XIII)	time_agnostic	215	2149	0.224556	0.621077	0.588372	0.591265	0.138554	0.164922
Z86	Health status factors (Ch. XXI)	prognostic	880	2444	0.524967	0.621056	0.732955	0.405715	0.408638	0.496146
Z53	Health status factors (Ch. XXI)	diagnostic	268	1776	0.285408	0.620934	0.630328	0.500994	0.184994	0.262383
K52	Gastrointestinal (Ch. XI)	time_agnostic	477	2706	0.329848	0.62031	0.592182	0.566166	0.228349	0.290579
R51	Abnormal labs (Ch. XVIII)	time_agnostic	459	2724	0.322247	0.620102	0.557656	0.611038	0.227074	0.259175
K317	Gastrointestinal (Ch. XI)	time_agnostic	179	1795	0.222553	0.619906	0.569762	0.603055	0.138049	0.169896
M2556	Musculoskeletal (Ch. XIII)	time_agnostic	110	1100	0.213301	0.619582	0.554545	0.597475	0.132498	0.192448
Z873	Health status factors (Ch. XXI)	time_agnostic	117	1170	0.220925	0.619462	0.560688	0.603503	0.138258	0.192898
R945	Abnormal labs (Ch. XVIII)	prognostic	108	1080	0.224941	0.617998	0.555844	0.625559	0.141646	0.247684
M79	Musculoskeletal (Ch. XIII)	prognostic	293	2928	0.223623	0.617678	0.558212	0.612524	0.139955	0.194914
R69	Abnormal labs (Ch. XVIII)	diagnostic	214	2135	0.213428	0.617612	0.565338	0.591876	0.131919	0.150533
R79	Abnormal labs (Ch. XVIII)	time_agnostic	349	1704	0.361863	0.617596	0.669089	0.475277	0.247701	0.323009
K51	Gastrointestinal (Ch. XI)	time_agnostic	131	1310	0.219997	0.617492	0.563675	0.612393	0.13705	0.178444
Z115	Health status factors (Ch. XXI)	time_agnostic	337	2006	0.316287	0.617268	0.523793	0.642597	0.226889	0.299785
A09	Infectious (Ch. I)	prognostic	268	2680	0.220329	0.616682	0.559888	0.609883	0.1371	0.183517
Z90	Health status factors (Ch. XXI)	prognostic	304	1405	0.378618	0.616388	0.713852	0.434591	0.257814	0.338342
R53	Abnormal labs (Ch. XVIII)	time_agnostic	198	1983	0.221389	0.61622	0.533013	0.632493	0.140112	0.177378
K590	Gastrointestinal (Ch. XI)	prognostic	307	2434	0.254722	0.616185	0.537599	0.607665	0.167255	0.207129
K259	Gastrointestinal (Ch. XI)	time_agnostic	172	1725	0.220647	0.616109	0.558487	0.614009	0.137884	0.167051
H353	Ophthalmic (Ch. VII)	time_agnostic	185	1389	0.273528	0.616087	0.618919	0.549879	0.175971	0.228093
R798	Abnormal labs (Ch. XVIII)	prognostic	214	1507	0.283705	0.616043	0.626412	0.529013	0.184502	0.246228
Z824	Health status factors (Ch. XXI)	time_agnostic	753	3026	0.40579	0.616035	0.558406	0.605592	0.320698	0.38329
Z98	Health status factors (Ch. XXI)	time_agnostic	105	1052	0.21604	0.615773	0.552381	0.609265	0.134323	0.184333
R634	Abnormal labs (Ch. XVIII)	prognostic	219	1889	0.237452	0.61563	0.643763	0.503593	0.145653	0.198145
A419	Infectious (Ch. I)	prognostic	142	1420	0.225601	0.61499	0.557266	0.630668	0.143066	0.18552
F32	Psychiatric (Ch. V)	time_agnostic	494	4940	0.218379	0.614867	0.558637	0.601668	0.136028	0.162003
M4806	Musculoskeletal (Ch. XIII)	time_agnostic	147	1470	0.218826	0.614781	0.591034	0.582011	0.134401	0.151398
Z87	Health status factors (Ch. XXI)	diagnostic	179	1793	0.212347	0.614604	0.558254	0.593855	0.131931	0.174835
Z866	Health status factors (Ch. XXI)	time_agnostic	340	1460	0.381912	0.614397	0.507353	0.653571	0.306947	0.360419
R798	Abnormal labs (Ch. XVIII)	time_agnostic	335	1705	0.351864	0.614037	0.625373	0.521168	0.244966	0.31001
Z532	Health status factors (Ch. XXI)	time_agnostic	109	1090	0.218165	0.613905	0.559524	0.600925	0.135435	0.188126
R101	Abnormal labs (Ch. XVIII)	diagnostic	119	1190	0.206733	0.613437	0.547283	0.584017	0.128532	0.184728
Z871	Health status factors (Ch. XXI)	time_agnostic	609	2003	0.450445	0.612901	0.580423	0.571732	0.370004	0.426395
R945	Abnormal labs (Ch. XVIII)	time_agnostic	193	1931	0.218617	0.6128	0.531107	0.625466	0.137903	0.19728
M139	Musculoskeletal (Ch. XIII)	prognostic	213	2132	0.221465	0.612592	0.565559	0.604218	0.137836	0.168002
Z83	Health status factors (Ch. XXI)	prognostic	104	1040	0.216962	0.612589	0.582619	0.58869	0.133693	0.168422
F329	Psychiatric (Ch. V)	time_agnostic	484	4840	0.214936	0.612216	0.568127	0.589072	0.132516	0.1612
I849	Circulatory (Ch. IX)	time_agnostic	287	2853	0.216814	0.611376	0.547157	0.611065	0.135957	0.170055
M19	Musculoskeletal (Ch. XIII)	time_agnostic	325	3252	0.212603	0.611363	0.541538	0.601975	0.132588	0.167231
K59	Gastrointestinal (Ch. XI)	time_agnostic	541	2741	0.352175	0.611213	0.609089	0.548182	0.248728	0.298807
Z538	Health status factors (Ch. XXI)	time_agnostic	566	2218	0.400551	0.610935	0.533535	0.631342	0.322292	0.377968
M16	Musculoskeletal (Ch. XIII)	time_agnostic	112	1120	0.210511	0.610693	0.593874	0.559509	0.12803	0.155501
R31	Abnormal labs (Ch. XVIII)	time_agnostic	357	3172	0.227863	0.610534	0.6107	0.526643	0.140185	0.19405
M796	Musculoskeletal (Ch. XIII)	time_agnostic	308	3079	0.21845	0.610067	0.556742	0.605913	0.135995	0.178111
R39	Abnormal labs (Ch. XVIII)	time_agnostic	163	1631	0.215442	0.609696	0.594792	0.568472	0.131791	0.14357
Z87	Health status factors (Ch. XXI)	time_agnostic	1019	2609	0.555868	0.609551	0.841527	0.246226	0.416271	0.515912
Z874	Health status factors (Ch. XXI)	prognostic	170	1703	0.210405	0.609251	0.532353	0.622002	0.131038	0.218345
Z85	Health status factors (Ch. XXI)	prognostic	223	1520	0.280484	0.609242	0.612374	0.528136	0.182818	0.246579
L409	Dermatological (Ch. XII)	time_agnostic	104	1040	0.217962	0.608875	0.590476	0.567835	0.133489	0.157742
R103	Abnormal labs (Ch. XVIII)	time_agnostic	224	2242	0.21316	0.60877	0.569141	0.582496	0.131655	0.162563
A099	Infectious (Ch. I)	prognostic	260	2600	0.212923	0.60872	0.540385	0.604274	0.132363	0.180443
Z85	Health status factors (Ch. XXI)	time_agnostic	402	1825	0.375311	0.608487	0.715216	0.402651	0.254014	0.331117
A099	Infectious (Ch. I)	time_agnostic	379	3790	0.211023	0.608067	0.536982	0.603779	0.131184	0.167379
M13	Musculoskeletal (Ch. XIII)	prognostic	219	2192	0.21638	0.607721	0.559144	0.597334	0.134205	0.17055
K59	Gastrointestinal (Ch. XI)	prognostic	312	2473	0.259806	0.607642	0.552714	0.611524	0.169555	0.203242
K66	Gastrointestinal (Ch. XI)	time_agnostic	136	1360	0.207321	0.607606	0.540873	0.591087	0.128717	0.175077
K295	Gastrointestinal (Ch. XI)	prognostic	101	1010	0.215798	0.607496	0.569048	0.586409	0.133402	0.189728
K590	Gastrointestinal (Ch. XI)	time_agnostic	532	2732	0.341739	0.607222	0.61565	0.529545	0.237512	0.29515
K44	Gastrointestinal (Ch. XI)	diagnostic	222	2217	0.207049	0.607015	0.547121	0.59198	0.127623	0.16228
I83	Circulatory (Ch. IX)	time_agnostic	224	2165	0.21913	0.60682	0.519949	0.620815	0.138951	0.214724
I839	Circulatory (Ch. IX)	time_agnostic	208	2074	0.209679	0.606697	0.514576	0.622704	0.132096	0.207355
R51	Abnormal labs (Ch. XVIII)	prognostic	232	2322	0.213299	0.606513	0.571462	0.587799	0.131223	0.154022
Z90	Health status factors (Ch. XXI)	time_agnostic	535	1756	0.458806	0.60637	0.602804	0.544256	0.366897	0.42896
K660	Gastrointestinal (Ch. XI)	time_agnostic	128	1280	0.20737	0.606248	0.553385	0.582486	0.128265	0.179738
F329	Psychiatric (Ch. V)	prognostic	300	3000	0.210857	0.606222	0.541667	0.59963	0.130542	0.170311
G819	Nervous system (Ch. VI)	time_agnostic	126	1260	0.213997	0.60608	0.56	0.588683	0.132458	0.179006
G81	Nervous system (Ch. VI)	time_agnostic	126	1260	0.211199	0.605888	0.546769	0.597947	0.130803	0.184952
R07	Abnormal labs (Ch. XVIII)	prognostic	746	3763	0.348574	0.605833	0.642747	0.493373	0.239347	0.290221
R13	Abnormal labs (Ch. XVIII)	time_agnostic	335	2573	0.254791	0.605336	0.558209	0.575287	0.164582	0.208866
B968	Infectious (Ch. I)	time_agnostic	230	2300	0.213036	0.604784	0.552174	0.604831	0.131616	0.164127
J47	Respiratory (Ch. X)	time_agnostic	101	1010	0.214689	0.604693	0.55881	0.602322	0.133157	0.16866
Z538	Health status factors (Ch. XXI)	prognostic	291	1911	0.28744	0.604401	0.659614	0.470679	0.183667	0.237731
R35	Abnormal labs (Ch. XVIII)	time_agnostic	118	1181	0.207357	0.603721	0.554529	0.592227	0.128836	0.184054
K56	Gastrointestinal (Ch. XI)	time_agnostic	146	1460	0.211547	0.603535	0.575747	0.572303	0.130127	0.160342
H26	Ophthalmic (Ch. VII)	time_agnostic	1382	2764	0.534865	0.603264	0.492062	0.66389	0.59494	0.607187
Z501	Health status factors (Ch. XXI)	prognostic	125	1114	0.235258	0.602683	0.608	0.550097	0.145798	0.217738
M796	Musculoskeletal (Ch. XIII)	prognostic	166	1660	0.21224	0.602642	0.527629	0.609765	0.133098	0.181117
N328	Genitourinary (Ch. XIV)	time_agnostic	210	2100	0.213569	0.602457	0.552381	0.598148	0.131877	0.167195
H269	Ophthalmic (Ch. VII)	time_agnostic	1113	2462	0.448306	0.602232	0.369691	0.773898	0.575057	0.563829
M255	Musculoskeletal (Ch. XIII)	time_agnostic	352	3522	0.209915	0.602107	0.556922	0.589274	0.129493	0.164008
K449	Gastrointestinal (Ch. XI)	diagnostic	221	2207	0.207024	0.602083	0.542929	0.57907	0.128368	0.156802
R104	Abnormal labs (Ch. XVIII)	time_agnostic	667	3462	0.340083	0.60176	0.568971	0.57907	0.243098	0.287142
U07	Codes for special purposes (Ch. XXII)	time_agnostic	290	2900	0.207387	0.601704	0.543103	0.595785	0.128737	0.160533
Z511	Health status factors (Ch. XXI)	time_agnostic	144	1440	0.207007	0.601606	0.545197	0.598773	0.129705	0.170474
Z904	Health status factors (Ch. XXI)	time_agnostic	208	1555	0.257282	0.601531	0.567654	0.5694	0.166893	0.214445
R10	Abnormal labs (Ch. XVIII)	time_agnostic	1175	3887	0.434148	0.601396	0.518723	0.621511	0.374817	0.418573
Z466	Health status factors (Ch. XXI)	time_agnostic	107	986	0.217186	0.601008	0.570779	0.547786	0.134514	0.209504
M25	Musculoskeletal (Ch. XIII)	prognostic	256	2560	0.20976	0.600913	0.552677	0.587465	0.129448	0.166871
N32	Genitourinary (Ch. XIV)	time_agnostic	265	2354	0.226126	0.60085	0.613208	0.512676	0.138697	0.186946
K635	Gastrointestinal (Ch. XI)	time_agnostic	413	2094	0.343273	0.600696	0.626065	0.497019	0.236974	0.282314
Z904	Health status factors (Ch. XXI)	prognostic	115	1152	0.202011	0.599231	0.530435	0.584899	0.125265	0.168418
M47	Musculoskeletal (Ch. XIII)	time_agnostic	317	2942	0.21794	0.598807	0.591518	0.546286	0.13394	0.153685
M47	Musculoskeletal (Ch. XIII)	prognostic	204	2039	0.206552	0.598425	0.561341	0.573297	0.126941	0.145275
K25	Gastrointestinal (Ch. XI)	time_agnostic	190	1745	0.219401	0.598358	0.571053	0.550482	0.13603	0.170953
K29	Gastrointestinal (Ch. XI)	diagnostic	295	2350	0.2488	0.598342	0.545763	0.604866	0.161804	0.205123
Z961	Health status factors (Ch. XXI)	prognostic	461	1172	0.554171	0.598021	0.82112	0.256663	0.419067	0.495744
M51	Musculoskeletal (Ch. XIII)	time_agnostic	161	1610	0.202618	0.59794	0.525284	0.587315	0.125078	0.181256
K219	Gastrointestinal (Ch. XI)	prognostic	474	3150	0.283482	0.597848	0.680437	0.451612	0.179539	0.226475
M4782	Musculoskeletal (Ch. XIII)	time_agnostic	114	1140	0.208787	0.597826	0.561067	0.58139	0.128563	0.15483
K63	Gastrointestinal (Ch. XI)	time_agnostic	531	2224	0.373185	0.597779	0.500115	0.630845	0.298777	0.326242
Z83	Health status factors (Ch. XXI)	time_agnostic	171	1712	0.203037	0.597764	0.555798	0.575268	0.124792	0.150036
F32	Psychiatric (Ch. V)	prognostic	300	3000	0.210814	0.597664	0.56	0.583704	0.129897	0.159108
H25	Ophthalmic (Ch. VII)	time_agnostic	912	2338	0.55081	0.597329	0.830571	0.236304	0.412257	0.489864
K635	Gastrointestinal (Ch. XI)	prognostic	291	1891	0.28468	0.597171	0.532028	0.603438	0.196694	0.23188
I84	Circulatory (Ch. IX)	time_agnostic	510	3073	0.299925	0.596859	0.516667	0.619197	0.212473	0.250341
H251	Ophthalmic (Ch. VII)	prognostic	393	1759	0.352796	0.59678	0.422444	0.717421	0.304701	0.309484
R93	Abnormal labs (Ch. XVIII)	time_agnostic	161	1611	0.19696	0.596531	0.527746	0.587241	0.12233	0.164938
Z538	Health status factors (Ch. XXI)	diagnostic	173	1728	0.208975	0.596201	0.520252	0.61865	0.130987	0.178175
I849	Circulatory (Ch. IX)	prognostic	168	1676	0.212258	0.596199	0.562478	0.581527	0.130579	0.172181
K621	Gastrointestinal (Ch. XI)	time_agnostic	163	1634	0.208107	0.596145	0.566951	0.575107	0.127551	0.158656
R10	Abnormal labs (Ch. XVIII)	prognostic	518	3301	0.285253	0.59522	0.497956	0.625943	0.199987	0.226907
R10	Abnormal labs (Ch. XVIII)	diagnostic	436	3227	0.260666	0.595217	0.5689	0.561792	0.169208	0.216978
Z824	Health status factors (Ch. XXI)	prognostic	434	2721	0.287725	0.594724	0.501056	0.630297	0.202487	0.244262
G55	Nervous system (Ch. VI)	time_agnostic	180	1800	0.205335	0.594299	0.561111	0.568827	0.125946	0.144942
Z871	Health status factors (Ch. XXI)	prognostic	305	1743	0.312611	0.593974	0.557377	0.559094	0.21722	0.271099
M5456	Musculoskeletal (Ch. XIII)	time_agnostic	111	1110	0.196508	0.593974	0.512648	0.592583	0.121463	0.160958
N281	Genitourinary (Ch. XIV)	time_agnostic	117	1170	0.20173	0.59397	0.500362	0.621079	0.126708	0.239978
K63	Gastrointestinal (Ch. XI)	prognostic	353	1948	0.321983	0.593915	0.610302	0.515047	0.218964	0.269964
H251	Ophthalmic (Ch. VII)	time_agnostic	633	1968	0.474114	0.593825	0.657968	0.453933	0.367648	0.416165
M25	Musculoskeletal (Ch. XIII)	time_agnostic	461	3678	0.242285	0.593807	0.546646	0.576318	0.156483	0.194887
K52	Gastrointestinal (Ch. XI)	prognostic	232	2321	0.205188	0.593617	0.525856	0.602936	0.127557	0.17474
M512	Musculoskeletal (Ch. XIII)	time_agnostic	143	1430	0.200821	0.593469	0.532512	0.585891	0.12357	0.1768
K219	Gastrointestinal (Ch. XI)	time_agnostic	765	3550	0.365324	0.593402	0.720261	0.390844	0.244735	0.295263
K29	Gastrointestinal (Ch. XI)	time_agnostic	1158	3341	0.50077	0.593326	0.721466	0.385954	0.383713	0.445999
R31	Abnormal labs (Ch. XVIII)	prognostic	190	1901	0.204259	0.593321	0.531579	0.600819	0.126692	0.167733
M54	Musculoskeletal (Ch. XIII)	prognostic	212	2120	0.201851	0.593233	0.533333	0.585448	0.12472	0.156782
R104	Abnormal labs (Ch. XVIII)	prognostic	287	2874	0.210259	0.592989	0.531307	0.609986	0.131104	0.155603
Z87	Health status factors (Ch. XXI)	prognostic	526	2131	0.377376	0.592966	0.514232	0.601558	0.29763	0.35673
R91	Abnormal labs (Ch. XVIII)	time_agnostic	137	1371	0.205163	0.592933	0.529101	0.590349	0.12738	0.167176
B37	Infectious (Ch. I)	time_agnostic	138	1380	0.210113	0.592665	0.557407	0.59743	0.130156	0.146252
Z09	Health status factors (Ch. XXI)	time_agnostic	275	1658	0.296118	0.592574	0.532727	0.592918	0.205628	0.254939
M25	Musculoskeletal (Ch. XIII)	diagnostic	114	1140	0.20125	0.592468	0.544466	0.56776	0.122968	0.160277
M478	Musculoskeletal (Ch. XIII)	time_agnostic	223	2230	0.208303	0.59233	0.555758	0.582701	0.128264	0.152266
Z860	Health status factors (Ch. XXI)	time_agnostic	164	1514	0.212005	0.591924	0.579261	0.526667	0.129745	0.155107
K210	Gastrointestinal (Ch. XI)	diagnostic	139	1390	0.207661	0.591576	0.546693	0.580735	0.128022	0.16917
M199	Musculoskeletal (Ch. XIII)	prognostic	215	2151	0.202698	0.591228	0.548837	0.572568	0.124486	0.158687
M478	Musculoskeletal (Ch. XIII)	prognostic	131	1310	0.212753	0.591208	0.561254	0.577169	0.131403	0.145
L40	Dermatological (Ch. XII)	time_agnostic	127	1270	0.202548	0.590739	0.546923	0.575218	0.124449	0.154119
H53	Ophthalmic (Ch. VII)	time_agnostic	159	1590	0.199012	0.590669	0.521169	0.595388	0.12344	0.147967
Z82	Health status factors (Ch. XXI)	prognostic	445	2741	0.296709	0.590641	0.51573	0.622183	0.207666	0.237796
K29	Gastrointestinal (Ch. XI)	prognostic	625	2917	0.361451	0.590333	0.6952	0.408363	0.243597	0.282661
K297	Gastrointestinal (Ch. XI)	prognostic	371	2621	0.268974	0.590137	0.610631	0.522444	0.172419	0.197103
G560	Nervous system (Ch. VI)	time_agnostic	271	2710	0.207844	0.589789	0.549697	0.585483	0.128771	0.142271
H268	Ophthalmic (Ch. VII)	time_agnostic	289	1880	0.277621	0.589675	0.616606	0.490444	0.182212	0.241947
R55	Abnormal labs (Ch. XVIII)	time_agnostic	362	2383	0.279909	0.588716	0.639288	0.48093	0.179459	0.247635
I84	Circulatory (Ch. IX)	prognostic	282	2522	0.218845	0.588555	0.604417	0.512723	0.134056	0.172128
Z961	Health status factors (Ch. XXI)	time_agnostic	708	1416	0.555992	0.588392	0.547358	0.584048	0.564884	0.593064
K26	Gastrointestinal (Ch. XI)	time_agnostic	119	1194	0.210188	0.588286	0.537862	0.604186	0.130728	0.172102
R31	Abnormal labs (Ch. XVIII)	diagnostic	149	1487	0.20057	0.588215	0.506437	0.600918	0.12502	0.184108
K298	Gastrointestinal (Ch. XI)	time_agnostic	280	1922	0.272896	0.587534	0.619643	0.492384	0.175025	0.210892
Z46	Health status factors (Ch. XXI)	time_agnostic	115	1018	0.216279	0.587367	0.608696	0.498923	0.132555	0.19754
R104	Abnormal labs (Ch. XVIII)	diagnostic	278	2780	0.202083	0.58695	0.526916	0.588734	0.124663	0.176941
Z09	Health status factors (Ch. XXI)	prognostic	135	1353	0.196199	0.586831	0.511111	0.584585	0.121902	0.162277
K44	Gastrointestinal (Ch. XI)	time_agnostic	770	3012	0.392974	0.58649	0.559091	0.557538	0.304661	0.335572
R13	Abnormal labs (Ch. XVIII)	prognostic	207	2072	0.207453	0.584911	0.519803	0.609651	0.129773	0.174675
G56	Nervous system (Ch. VI)	time_agnostic	289	2890	0.201565	0.584641	0.534332	0.578641	0.124045	0.134382
M54	Musculoskeletal (Ch. XIII)	time_agnostic	390	3759	0.210649	0.584445	0.582051	0.540517	0.127978	0.152273
Z91	Health status factors (Ch. XXI)	time_agnostic	253	2530	0.201551	0.584236	0.533333	0.5819	0.12433	0.161696
M19	Musculoskeletal (Ch. XIII)	prognostic	225	2251	0.197133	0.584214	0.526667	0.576745	0.121959	0.156216
R03	Abnormal labs (Ch. XVIII)	time_agnostic	134	1341	0.199717	0.584167	0.517806	0.60607	0.124701	0.171398
K449	Gastrointestinal (Ch. XI)	time_agnostic	770	3012	0.390382	0.583384	0.562338	0.553301	0.299582	0.330932
H26	Ophthalmic (Ch. VII)	prognostic	798	2455	0.466985	0.583229	0.633451	0.481312	0.371333	0.411312
M545	Musculoskeletal (Ch. XIII)	time_agnostic	209	2089	0.203728	0.582981	0.55511	0.564362	0.124859	0.156368
K25	Gastrointestinal (Ch. XI)	prognostic	120	1200	0.209404	0.582948	0.541667	0.595833	0.130096	0.157489
K21	Gastrointestinal (Ch. XI)	prognostic	573	3291	0.301408	0.5829	0.589031	0.508294	0.202992	0.24161
G551	Nervous system (Ch. VI)	time_agnostic	161	1610	0.204446	0.582851	0.558807	0.55866	0.12507	0.154363
D25	Neoplasms (Ch. II)	prognostic	136	1360	0.196196	0.582696	0.551058	0.547006	0.119414	0.139017
K297	Gastrointestinal (Ch. XI)	time_agnostic	655	2721	0.36316	0.582674	0.476336	0.639401	0.29488	0.326164
R04	Abnormal labs (Ch. XVIII)	time_agnostic	162	1621	0.197092	0.582557	0.524621	0.578828	0.121591	0.16805
K21	Gastrointestinal (Ch. XI)	time_agnostic	999	3893	0.388554	0.582425	0.562045	0.543536	0.297626	0.333873
M7966	Musculoskeletal (Ch. XIII)	time_agnostic	161	1610	0.208695	0.582331	0.509375	0.619415	0.131888	0.179903
K259	Gastrointestinal (Ch. XI)	prognostic	113	1130	0.202222	0.581682	0.530237	0.577224	0.125915	0.149044
I849	Circulatory (Ch. IX)	diagnostic	134	1340	0.196268	0.581479	0.525926	0.582105	0.120796	0.139739
R33	Abnormal labs (Ch. XVIII)	time_agnostic	243	1455	0.282926	0.581116	0.514413	0.577586	0.195331	0.246461
M65	Musculoskeletal (Ch. XIII)	time_agnostic	116	1160	0.198962	0.581112	0.569565	0.55415	0.120775	0.160657
K295	Gastrointestinal (Ch. XI)	time_agnostic	165	1654	0.198055	0.580934	0.545455	0.561093	0.120859	0.177743
I846	Circulatory (Ch. IX)	time_agnostic	125	1250	0.195559	0.580658	0.536	0.565333	0.120565	0.146322
J98	Respiratory (Ch. X)	prognostic	108	1080	0.195497	0.579879	0.528139	0.581782	0.120401	0.167491
K44	Gastrointestinal (Ch. XI)	prognostic	418	2634	0.275407	0.579329	0.46539	0.639226	0.195788	0.228924
N393	Genitourinary (Ch. XIV)	time_agnostic	103	1030	0.202306	0.578904	0.53881	0.571212	0.12437	0.162104
Z835	Health status factors (Ch. XXI)	time_agnostic	102	1022	0.20124	0.578476	0.559524	0.563587	0.122867	0.152134
R398	Abnormal labs (Ch. XVIII)	time_agnostic	127	1271	0.20054	0.578332	0.563538	0.548525	0.122048	0.142743
H269	Ophthalmic (Ch. VII)	prognostic	651	2262	0.408797	0.578303	0.528491	0.567358	0.331683	0.366676
K210	Gastrointestinal (Ch. XI)	time_agnostic	356	2959	0.228752	0.577286	0.515669	0.586822	0.146955	0.163447
K449	Gastrointestinal (Ch. XI)	prognostic	419	2641	0.274656	0.577277	0.471472	0.635463	0.195427	0.228184
K22	Gastrointestinal (Ch. XI)	time_agnostic	312	2288	0.251295	0.577063	0.594496	0.516449	0.1602	0.195261
Z136	Health status factors (Ch. XXI)	time_agnostic	111	1112	0.199175	0.576963	0.526877	0.576896	0.122932	0.155105
K02	Gastrointestinal (Ch. XI)	time_agnostic	123	1230	0.193352	0.576944	0.5285	0.568627	0.118672	0.158397
R19	Abnormal labs (Ch. XVIII)	time_agnostic	638	2637	0.36003	0.576077	0.452947	0.652066	0.297196	0.317927
D259	Neoplasms (Ch. II)	prognostic	105	1050	0.205849	0.575233	0.580952	0.548677	0.125214	0.154466
K029	Gastrointestinal (Ch. XI)	time_agnostic	120	1200	0.191883	0.575135	0.516667	0.558333	0.118194	0.147493
M79	Musculoskeletal (Ch. XIII)	diagnostic	103	1030	0.196986	0.575125	0.534762	0.566405	0.120813	0.155348
D122	Neoplasms (Ch. II)	time_agnostic	122	1220	0.193639	0.574882	0.549833	0.55692	0.117689	0.136289
M545	Musculoskeletal (Ch. XIII)	prognostic	103	1030	0.198901	0.573565	0.534048	0.580924	0.123771	0.155472
K221	Gastrointestinal (Ch. XI)	time_agnostic	109	1090	0.195105	0.571891	0.517965	0.575938	0.119754	0.180512
K573	Gastrointestinal (Ch. XI)	time_agnostic	519	2262	0.342954	0.571748	0.450868	0.652328	0.276838	0.304027
R103	Abnormal labs (Ch. XVIII)	prognostic	112	1120	0.202352	0.571549	0.552767	0.567445	0.123896	0.166606
N328	Genitourinary (Ch. XIV)	prognostic	117	1170	0.206334	0.571024	0.542572	0.578811	0.127735	0.163408
K589	Gastrointestinal (Ch. XI)	time_agnostic	158	1580	0.19569	0.570939	0.534879	0.556994	0.119843	0.146153
Z090	Health status factors (Ch. XXI)	time_agnostic	119	1192	0.196564	0.570857	0.526087	0.571732	0.12109	0.158227
M479	Musculoskeletal (Ch. XIII)	time_agnostic	120	1200	0.193074	0.570679	0.533333	0.562037	0.118588	0.145683
K92	Gastrointestinal (Ch. XI)	time_agnostic	422	2587	0.279238	0.570394	0.499972	0.600924	0.194384	0.233475
H25	Ophthalmic (Ch. VII)	prognostic	503	2005	0.372381	0.570362	0.539822	0.555599	0.284666	0.313174
Z03	Health status factors (Ch. XXI)	prognostic	128	1283	0.199017	0.569559	0.538	0.567532	0.122006	0.143106
R002	Abnormal labs (Ch. XVIII)	time_agnostic	160	1600	0.200289	0.569444	0.54375	0.562153	0.122244	0.15231
K58	Gastrointestinal (Ch. XI)	time_agnostic	161	1610	0.195562	0.56907	0.533996	0.55728	0.119866	0.148615
N81	Genitourinary (Ch. XIV)	time_agnostic	224	2044	0.209719	0.568847	0.611768	0.476923	0.126217	0.147806
K625	Gastrointestinal (Ch. XI)	time_agnostic	355	3351	0.201918	0.568087	0.557746	0.5312	0.123337	0.142013
R33	Abnormal labs (Ch. XVIII)	prognostic	126	1258	0.192939	0.567949	0.508615	0.572925	0.119144	0.164428
N32	Genitourinary (Ch. XIV)	prognostic	138	1380	0.192351	0.566815	0.532275	0.557554	0.117983	0.152732
R194	Abnormal labs (Ch. XVIII)	time_agnostic	399	2438	0.274015	0.566589	0.477358	0.615259	0.192842	0.224748
M2551	Musculoskeletal (Ch. XIII)	time_agnostic	115	1150	0.193164	0.566226	0.534783	0.556039	0.11784	0.140666
K298	Gastrointestinal (Ch. XI)	prognostic	158	1584	0.183264	0.566059	0.493851	0.570848	0.112622	0.152305
K625	Gastrointestinal (Ch. XI)	diagnostic	196	1957	0.188617	0.565507	0.523333	0.562481	0.115091	0.140224
Z854	Health status factors (Ch. XXI)	time_agnostic	117	966	0.225477	0.565251	0.504348	0.58724	0.146176	0.160446
K40	Gastrointestinal (Ch. XI)	prognostic	128	1280	0.195412	0.565237	0.562	0.528219	0.118103	0.136657
K573	Gastrointestinal (Ch. XI)	prognostic	342	1725	0.327873	0.564759	0.632928	0.449734	0.221393	0.258928
K62	Gastrointestinal (Ch. XI)	time_agnostic	656	3369	0.31904	0.564146	0.58759	0.489112	0.218879	0.243773
Z91	Health status factors (Ch. XXI)	prognostic	158	1582	0.193886	0.563865	0.524698	0.569886	0.11901	0.14738
R12	Abnormal labs (Ch. XVIII)	time_agnostic	106	1060	0.194173	0.563622	0.552814	0.536156	0.118358	0.138685
R19	Abnormal labs (Ch. XVIII)	prognostic	383	2575	0.262379	0.563421	0.643387	0.438178	0.165381	0.211607
K62	Gastrointestinal (Ch. XI)	diagnostic	254	2539	0.186762	0.562339	0.504118	0.567177	0.114834	0.148929
H04	Ophthalmic (Ch. VII)	time_agnostic	176	1760	0.193573	0.562301	0.505873	0.584608	0.119915	0.147832
H40	Ophthalmic (Ch. VII)	time_agnostic	316	1744	0.302276	0.562036	0.583929	0.49576	0.204397	0.247591
F41	Psychiatric (Ch. V)	time_agnostic	340	3400	0.187642	0.561301	0.505882	0.566013	0.115006	0.146181
N85	Genitourinary (Ch. XIV)	time_agnostic	133	1330	0.185495	0.56121	0.541595	0.526302	0.112598	0.137935
I84	Circulatory (Ch. IX)	diagnostic	227	2277	0.194798	0.560806	0.515507	0.580244	0.120289	0.138503
R55	Abnormal labs (Ch. XVIII)	prognostic	202	2027	0.183187	0.558866	0.463049	0.608493	0.114926	0.188711
Z907	Health status factors (Ch. XXI)	time_agnostic	236	1090	0.355583	0.558829	0.716268	0.364204	0.235994	0.257135
B96	Infectious (Ch. I)	diagnostic	113	1130	0.191497	0.55847	0.500593	0.566901	0.117666	0.152951
K21	Gastrointestinal (Ch. XI)	diagnostic	220	2197	0.190569	0.558391	0.527273	0.561213	0.116688	0.151626
M2323	Musculoskeletal (Ch. XIII)	time_agnostic	111	1110	0.182211	0.558361	0.53083	0.534	0.110076	0.136747
H409	Ophthalmic (Ch. VII)	time_agnostic	200	1551	0.236337	0.557992	0.545	0.549561	0.151326	0.178144
N811	Genitourinary (Ch. XIV)	time_agnostic	100	1000	0.182685	0.557806	0.535	0.542222	0.110287	0.139612
K57	Gastrointestinal (Ch. XI)	time_agnostic	585	2348	0.363405	0.557431	0.511966	0.562981	0.282371	0.30189
K296	Gastrointestinal (Ch. XI)	time_agnostic	295	2446	0.219695	0.557268	0.464407	0.617391	0.143665	0.163654
Z907	Health status factors (Ch. XXI)	prognostic	143	969	0.258453	0.557001	0.628941	0.428014	0.162752	0.183836
N35	Genitourinary (Ch. XIV)	time_agnostic	173	1730	0.184902	0.556671	0.511849	0.554916	0.112624	0.149603
K922	Gastrointestinal (Ch. XI)	time_agnostic	285	2744	0.199007	0.556601	0.535088	0.540064	0.121573	0.150985
N359	Genitourinary (Ch. XIV)	time_agnostic	169	1690	0.185374	0.55638	0.520143	0.5513	0.11303	0.154141
K628	Gastrointestinal (Ch. XI)	time_agnostic	138	1380	0.190596	0.555204	0.532804	0.558785	0.11567	0.133764
K296	Gastrointestinal (Ch. XI)	prognostic	159	1586	0.189534	0.555147	0.522077	0.558844	0.116202	0.141753
K92	Gastrointestinal (Ch. XI)	prognostic	269	2456	0.203775	0.55488	0.575961	0.506173	0.124122	0.158361
F41	Psychiatric (Ch. V)	prognostic	206	2060	0.190527	0.553841	0.533566	0.550442	0.116238	0.12694
H250	Ophthalmic (Ch. VII)	time_agnostic	136	1360	0.189495	0.55367	0.528836	0.554333	0.114901	0.142979
H409	Ophthalmic (Ch. VII)	prognostic	114	1140	0.190536	0.553603	0.527075	0.564341	0.116324	0.142916
I842	Circulatory (Ch. IX)	time_agnostic	116	1156	0.184046	0.553567	0.496196	0.570673	0.112778	0.152218
M23	Musculoskeletal (Ch. XIII)	time_agnostic	340	3399	0.189663	0.552623	0.541176	0.537921	0.115598	0.128
N40	Genitourinary (Ch. XIV)	time_agnostic	539	1428	0.531985	0.552293	0.817238	0.237891	0.393173	0.440059
K57	Gastrointestinal (Ch. XI)	prognostic	356	2143	0.274155	0.552034	0.523709	0.546432	0.185818	0.213503
N40	Genitourinary (Ch. XIV)	prognostic	312	1317	0.329406	0.550962	0.427906	0.632836	0.266047	0.314379
C61	Neoplasms (Ch. II)	time_agnostic	143	1430	0.191307	0.54954	0.562808	0.526026	0.11491	0.137232
M54	Musculoskeletal (Ch. XIII)	diagnostic	130	1300	0.180794	0.548537	0.511538	0.537179	0.110072	0.146145
K40	Gastrointestinal (Ch. XI)	time_agnostic	348	1030	0.472849	0.547725	0.724348	0.328451	0.353746	0.392614
K22	Gastrointestinal (Ch. XI)	prognostic	182	1816	0.185418	0.546375	0.522147	0.53489	0.113176	0.136434
K60	Gastrointestinal (Ch. XI)	time_agnostic	210	2100	0.181797	0.545805	0.488095	0.563492	0.111276	0.140563
Z853	Health status factors (Ch. XXI)	time_agnostic	141	1058	0.226744	0.545433	0.546429	0.501577	0.142555	0.170587
H258	Ophthalmic (Ch. VII)	time_agnostic	195	1820	0.191541	0.544387	0.546154	0.502154	0.116197	0.146548
M20	Musculoskeletal (Ch. XIII)	time_agnostic	164	1640	0.178823	0.543821	0.517992	0.527098	0.108381	0.124191
K20	Gastrointestinal (Ch. XI)	time_agnostic	278	2416	0.20572	0.543407	0.602922	0.446905	0.124427	0.148301
K30	Gastrointestinal (Ch. XI)	prognostic	201	2013	0.18149	0.542471	0.520183	0.535313	0.110279	0.123755
K219	Gastrointestinal (Ch. XI)	diagnostic	102	1020	0.18333	0.542445	0.500952	0.55776	0.111857	0.154917
K409	Gastrointestinal (Ch. XI)	time_agnostic	300	961	0.434511	0.541514	0.633333	0.405383	0.331286	0.367733
K30	Gastrointestinal (Ch. XI)	diagnostic	155	1550	0.181368	0.540525	0.5	0.546237	0.110931	0.141074
R19	Abnormal labs (Ch. XVIII)	diagnostic	114	1140	0.172142	0.539625	0.493874	0.537535	0.104606	0.136755
M201	Musculoskeletal (Ch. XIII)	time_agnostic	113	1130	0.181371	0.539534	0.518577	0.538827	0.110699	0.127917
R194	Abnormal labs (Ch. XVIII)	prognostic	246	2460	0.1847	0.539436	0.502	0.563252	0.113232	0.136931
R47	Abnormal labs (Ch. XVIII)	time_agnostic	109	1090	0.177749	0.539115	0.504762	0.542324	0.108192	0.142641
Z870	Health status factors (Ch. XXI)	time_agnostic	103	1030	0.18153	0.53833	0.48	0.577643	0.111966	0.132698
R195	Abnormal labs (Ch. XVIII)	time_agnostic	145	1450	0.173575	0.538037	0.47931	0.566284	0.106784	0.135823
K20	Gastrointestinal (Ch. XI)	prognostic	171	1714	0.177633	0.53749	0.503445	0.547642	0.107973	0.128237
D123	Neoplasms (Ch. II)	time_agnostic	152	1520	0.179473	0.537053	0.519677	0.534364	0.109069	0.130946
F419	Psychiatric (Ch. V)	time_agnostic	272	2720	0.176557	0.53695	0.494074	0.545953	0.107547	0.129897
K409	Gastrointestinal (Ch. XI)	prognostic	111	1108	0.182156	0.53664	0.535968	0.514555	0.1099	0.127969
H40	Ophthalmic (Ch. VII)	prognostic	171	1706	0.175773	0.536111	0.494118	0.546906	0.107233	0.133303
G439	Nervous system (Ch. VI)	time_agnostic	136	1360	0.181016	0.536077	0.533069	0.523305	0.109152	0.123823
N840	Genitourinary (Ch. XIV)	time_agnostic	190	1900	0.181179	0.535888	0.544737	0.506725	0.109275	0.118279
C78	Neoplasms (Ch. II)	time_agnostic	116	1160	0.185918	0.535852	0.513768	0.540265	0.113569	0.13278
H02	Ophthalmic (Ch. VII)	time_agnostic	189	1890	0.180104	0.535306	0.528876	0.528511	0.108458	0.126044
F419	Psychiatric (Ch. V)	prognostic	158	1580	0.183587	0.535146	0.528629	0.533714	0.111107	0.125682
K13	Gastrointestinal (Ch. XI)	time_agnostic	108	1080	0.173942	0.534672	0.495887	0.528279	0.105353	0.128372
Z80	Health status factors (Ch. XXI)	time_agnostic	167	1670	0.180683	0.53455	0.511765	0.540921	0.10953	0.118142
D12	Neoplasms (Ch. II)	time_agnostic	421	3257	0.219007	0.534399	0.557087	0.469852	0.136345	0.153174
K649	Gastrointestinal (Ch. XI)	time_agnostic	280	2804	0.182428	0.533889	0.523214	0.533688	0.110505	0.121527
J342	Respiratory (Ch. X)	time_agnostic	140	1400	0.180338	0.533234	0.525	0.520238	0.108954	0.128642
D25	Neoplasms (Ch. II)	time_agnostic	308	2742	0.201996	0.532435	0.623295	0.427704	0.120628	0.124448
B98	Infectious (Ch. I)	prognostic	107	1070	0.174253	0.532031	0.508225	0.525955	0.105611	0.135041
J348	Respiratory (Ch. X)	time_agnostic	109	1090	0.178574	0.531383	0.51342	0.533666	0.108204	0.141217
K210	Gastrointestinal (Ch. XI)	prognostic	181	1806	0.183591	0.53106	0.53048	0.524615	0.111288	0.122868
J34	Respiratory (Ch. X)	time_agnostic	238	2380	0.176638	0.527837	0.5082	0.525208	0.106637	0.118961
H919	Ear (Ch. VIII)	time_agnostic	176	1760	0.174959	0.527175	0.497063	0.532212	0.105765	0.118193
H522	Ophthalmic (Ch. VII)	time_agnostic	141	1410	0.178355	0.525064	0.522537	0.536275	0.108218	0.125955
D25	Neoplasms (Ch. II)	diagnostic	122	1220	0.170375	0.524651	0.504333	0.500515	0.102992	0.124826
H52	Ophthalmic (Ch. VII)	time_agnostic	242	2422	0.177822	0.524399	0.525128	0.509404	0.107088	0.115165
D259	Neoplasms (Ch. II)	time_agnostic	259	2590	0.176361	0.524128	0.530807	0.508147	0.106135	0.11571
K30	Gastrointestinal (Ch. XI)	time_agnostic	395	2360	0.262158	0.523925	0.502532	0.530534	0.177773	0.19077
M232	Musculoskeletal (Ch. XIII)	time_agnostic	251	2510	0.174236	0.523149	0.516314	0.504892	0.104545	0.114625
N84	Genitourinary (Ch. XIV)	time_agnostic	243	2429	0.177578	0.522633	0.53244	0.51121	0.106781	0.113899
K62	Gastrointestinal (Ch. XI)	prognostic	320	2879	0.19315	0.522565	0.58125	0.447057	0.115915	0.123866
B980	Infectious (Ch. I)	prognostic	107	1070	0.177927	0.521028	0.513203	0.521295	0.107463	0.12886
M23	Musculoskeletal (Ch. XIII)	prognostic	213	2130	0.171758	0.520713	0.509413	0.50651	0.103057	0.129208
H91	Ear (Ch. VIII)	time_agnostic	196	1960	0.175719	0.520643	0.505449	0.525505	0.106131	0.114575
Z910	Health status factors (Ch. XXI)	time_agnostic	151	1510	0.172969	0.520491	0.487097	0.534585	0.105319	0.124512
N84	Genitourinary (Ch. XIV)	prognostic	115	1150	0.178588	0.519324	0.526087	0.523671	0.10767	0.126691
H401	Ophthalmic (Ch. VII)	time_agnostic	100	1000	0.170864	0.518611	0.475	0.549444	0.104508	0.14471
K40	Gastrointestinal (Ch. XI)	diagnostic	136	780	0.268299	0.516611	0.532407	0.473662	0.18098	0.203331
C77	Neoplasms (Ch. II)	time_agnostic	106	1060	0.17624	0.516254	0.529004	0.507892	0.105627	0.125317
Z800	Health status factors (Ch. XXI)	time_agnostic	109	1090	0.169653	0.516231	0.490909	0.525554	0.102162	0.118338
N81	Genitourinary (Ch. XIV)	prognostic	114	1140	0.176996	0.515942	0.522134	0.516559	0.106848	0.119228
K922	Gastrointestinal (Ch. XI)	prognostic	213	2134	0.168964	0.514994	0.474252	0.544759	0.102896	0.137672
K409	Gastrointestinal (Ch. XI)	diagnostic	119	764	0.231776	0.514903	0.42971	0.592248	0.159278	0.198689
D125	Neoplasms (Ch. II)	time_agnostic	141	1410	0.17336	0.514503	0.503571	0.517746	0.105021	0.121869
C79	Neoplasms (Ch. II)	time_agnostic	100	1000	0.166432	0.514306	0.48	0.528889	0.101136	0.132655
K64	Gastrointestinal (Ch. XI)	prognostic	283	2828	0.171321	0.513926	0.508772	0.513752	0.103455	0.117795
K602	Gastrointestinal (Ch. XI)	time_agnostic	105	1050	0.16594	0.513706	0.457143	0.541799	0.100834	0.134391
G43	Nervous system (Ch. VI)	time_agnostic	145	1450	0.172658	0.512564	0.506897	0.505747	0.104221	0.119808
K649	Gastrointestinal (Ch. XI)	prognostic	187	1866	0.166599	0.512473	0.479018	0.526194	0.100657	0.118571
B98	Infectious (Ch. I)	time_agnostic	144	1440	0.167669	0.511873	0.500493	0.508497	0.100783	0.117341
G560	Nervous system (Ch. VI)	prognostic	109	1090	0.167088	0.509692	0.486364	0.540788	0.101246	0.12757
B980	Infectious (Ch. I)	time_agnostic	144	1440	0.176741	0.509483	0.521059	0.508111	0.106548	0.122113
M75	Musculoskeletal (Ch. XIII)	time_agnostic	334	3339	0.172284	0.508918	0.498349	0.516639	0.103849	0.115412
M754	Musculoskeletal (Ch. XIII)	time_agnostic	177	1770	0.172522	0.506872	0.505794	0.509716	0.104307	0.124615
M751	Musculoskeletal (Ch. XIII)	time_agnostic	176	1760	0.169337	0.50586	0.503254	0.500642	0.102033	0.113718
D259	Neoplasms (Ch. II)	diagnostic	108	1080	0.163125	0.505428	0.506061	0.479429	0.0974272	0.119906
L72	Dermatological (Ch. XII)	time_agnostic	197	1970	0.167862	0.504116	0.507821	0.503383	0.100646	0.119936
K64	Gastrointestinal (Ch. XI)	time_agnostic	461	3147	0.239732	0.503712	0.62798	0.386637	0.148115	0.159449
C50	Neoplasms (Ch. II)	prognostic	112	1120	0.165142	0.501024	0.491897	0.511396	0.0993428	0.118836
M75	Musculoskeletal (Ch. XIII)	prognostic	218	2180	0.164103	0.500724	0.495507	0.501287	0.0985532	0.123919
D12	Neoplasms (Ch. II)	prognostic	269	2690	0.163904	0.499164	0.496471	0.503515	0.0982569	0.117896
D17	Neoplasms (Ch. II)	diagnostic	125	1250	0.171916	0.498329	0.52	0.505333	0.103384	0.128795
K603	Gastrointestinal (Ch. XI)	time_agnostic	101	1010	0.164358	0.497606	0.485476	0.505437	0.0986207	0.151776
D17	Neoplasms (Ch. II)	time_agnostic	231	2310	0.167527	0.496411	0.502359	0.503844	0.100632	0.114384
A04	Infectious (Ch. I)	time_agnostic	122	1220	0.162979	0.496174	0.4745	0.523269	0.098237	0.123919
J34	Respiratory (Ch. X)	diagnostic	112	1120	0.167004	0.495746	0.502372	0.509435	0.100242	0.113669
L98	Dermatological (Ch. XII)	time_agnostic	116	1160	0.163697	0.494983	0.486775	0.490898	0.0978974	0.12152
K625	Gastrointestinal (Ch. XI)	prognostic	152	1520	0.166353	0.491403	0.492796	0.514264	0.100344	0.104818
H18	Ophthalmic (Ch. VII)	time_agnostic	101	1010	0.163266	0.491133	0.485714	0.506651	0.097837	0.116703
N80	Genitourinary (Ch. XIV)	time_agnostic	103	1030	0.154884	0.489902	0.466905	0.493014	0.0929344	0.126857
L721	Dermatological (Ch. XII)	time_agnostic	135	1350	0.160586	0.48834	0.496296	0.486831	0.0958691	0.109299
M232	Musculoskeletal (Ch. XIII)	prognostic	171	1710	0.160415	0.486247	0.494622	0.481483	0.0958165	0.106809
K579	Gastrointestinal (Ch. XI)	time_agnostic	142	1224	0.186895	0.485257	0.585714	0.384884	0.111321	0.122254
M751	Musculoskeletal (Ch. XIII)	prognostic	127	1270	0.16119	0.484906	0.484462	0.495677	0.0969775	0.116582
C509	Neoplasms (Ch. II)	time_agnostic	175	1750	0.158554	0.484499	0.48	0.495556	0.0951786	0.109126
G56	Nervous system (Ch. VI)	prognostic	115	1150	0.154597	0.48326	0.46087	0.526087	0.0932989	0.119619
C50	Neoplasms (Ch. II)	time_agnostic	215	2148	0.156988	0.473781	0.476744	0.484507	0.0939997	0.1025
M754	Musculoskeletal (Ch. XIII)	prognostic	121	1210	0.153532	0.472011	0.483333	0.469706	0.0912973	0.112139
N83	Genitourinary (Ch. XIV)	time_agnostic	109	1090	0.141861	0.454286	0.435498	0.472485	0.0847762	0.112825

## Sheet: 2_f
Column1	Column2	Column3	Column4	Column5	Column6	Column7	Column8	Column9	Column10	Column11	Column12	Column13	Column14
Supplementary Table 2f: Phenome-wide MILTON results for capped analysis using prognostic model. Description of ICD10-codes can be found in Supplementary Table 20.
F1	AUC	Sensitivity	Specificity	Precision	AveragePrecision	n_features	train_size	train_cases	ICD10_CODE	time_model	feature_set	ancestry	chapter
0.672398	0.98905	0.938235	0.955108	0.524304	0.893972	67	6800	340	E112	prognostic_capped	67_biomarkers	EUR	Endocrine and metabolic (Ch. IV)
0.782019	0.986764	0.924225	0.976901	0.678767	0.904742	67	8180	409	E103	prognostic_capped	67_biomarkers	EUR	Endocrine and metabolic (Ch. IV)
0.57052	0.981934	0.943239	0.928135	0.409085	0.841247	67	7060	353	N083	prognostic_capped	67_biomarkers	EUR	Genitourinary (Ch. XIV)
0.77772	0.981074	0.913529	0.976728	0.679189	0.856612	67	3460	173	E104	prognostic_capped	67_biomarkers	EUR	Endocrine and metabolic (Ch. IV)
0.593574	0.980257	0.87954	0.943403	0.452431	0.842456	67	2920	146	D563	prognostic_capped	67_biomarkers	EUR	Haematological and immune (Ch. III)
0.627716	0.979476	0.914625	0.94718	0.477322	0.833427	67	13940	697	E114	prognostic_capped	67_biomarkers	EUR	Endocrine and metabolic (Ch. IV)
0.570956	0.97848	0.93355	0.929688	0.411381	0.776406	67	46200	2310	E668	prognostic_capped	67_biomarkers	EUR	Endocrine and metabolic (Ch. IV)
0.615253	0.97788	0.931915	0.941769	0.461126	0.83087	67	4700	235	D573	prognostic_capped	67_biomarkers	EUR	Haematological and immune (Ch. III)
0.625218	0.977442	0.909977	0.947561	0.47724	0.827861	67	32880	1644	E113	prognostic_capped	67_biomarkers	EUR	Endocrine and metabolic (Ch. IV)
0.619147	0.977071	0.905263	0.945745	0.470803	0.827004	67	9080	454	E115	prognostic_capped	67_biomarkers	EUR	Endocrine and metabolic (Ch. IV)
0.533854	0.966546	0.874359	0.925101	0.383561	0.783552	67	3900	195	K704	prognostic_capped	67_biomarkers	EUR	Gastrointestinal (Ch. XI)
0.588844	0.966289	0.908784	0.937972	0.43597	0.79603	67	5040	252	D57	prognostic_capped	67_biomarkers	EUR	Haematological and immune (Ch. III)
0.602179	0.96592	0.887984	0.943926	0.458326	0.83097	67	4280	214	D56	prognostic_capped	67_biomarkers	EUR	Haematological and immune (Ch. III)
0.581264	0.965918	0.870968	0.940068	0.435351	0.820143	67	6200	310	I982	prognostic_capped	67_biomarkers	EUR	Circulatory (Ch. IX)
0.58288	0.965791	0.878228	0.93953	0.434846	0.813719	67	6580	329	I98	prognostic_capped	67_biomarkers	EUR	Circulatory (Ch. IX)
0.485338	0.961828	0.907531	0.903374	0.3317	0.639638	67	12980	649	G632	prognostic_capped	67_biomarkers	EUR	Nervous system (Ch. VI)
0.53621	0.95939	0.894384	0.924146	0.38589	0.767285	67	2380	119	E662	prognostic_capped	67_biomarkers	EUR	Endocrine and metabolic (Ch. IV)
0.49759	0.957224	0.894253	0.909968	0.344307	0.627585	67	34140	1707	H360	prognostic_capped	67_biomarkers	EUR	Ophthalmic (Ch. VII)
0.495725	0.956701	0.894922	0.909838	0.342954	0.623754	67	34260	1713	H36	prognostic_capped	67_biomarkers	EUR	Ophthalmic (Ch. VII)
0.619925	0.956691	0.866028	0.950895	0.483803	0.855688	67	4180	209	Z490	prognostic_capped	67_biomarkers	EUR	Health status factors (Ch. XXI)
0.526006	0.955685	0.854623	0.925439	0.378886	0.733296	67	3720	186	E111	prognostic_capped	67_biomarkers	EUR	Endocrine and metabolic (Ch. IV)
0.627877	0.95486	0.870667	0.952035	0.492642	0.794433	67	2480	124	E116	prognostic_capped	67_biomarkers	EUR	Endocrine and metabolic (Ch. IV)
0.609876	0.954778	0.866733	0.948787	0.471228	0.788147	67	39320	1966	E109	prognostic_capped	67_biomarkers	EUR	Endocrine and metabolic (Ch. IV)
0.48186	0.953933	0.871795	0.907827	0.334104	0.616407	67	3900	195	G590	prognostic_capped	67_biomarkers	EUR	Nervous system (Ch. VI)
0.51801	0.953897	0.845652	0.925343	0.373911	0.774293	67	9200	460	K703	prognostic_capped	67_biomarkers	EUR	Gastrointestinal (Ch. XI)
0.477532	0.952628	0.869231	0.906613	0.329647	0.622991	67	3900	195	G59	prognostic_capped	67_biomarkers	EUR	Nervous system (Ch. VI)
0.613624	0.950771	0.847291	0.951841	0.481058	0.767275	67	40600	2030	E10	prognostic_capped	67_biomarkers	EUR	Endocrine and metabolic (Ch. IV)
0.634305	0.949406	0.827923	0.959605	0.518705	0.776048	67	3140	157	E143	prognostic_capped	67_biomarkers	EUR	Endocrine and metabolic (Ch. IV)
0.452377	0.945715	0.828151	0.903312	0.311569	0.715802	67	13380	669	E210	prognostic_capped	67_biomarkers	EUR	Endocrine and metabolic (Ch. IV)
0.486035	0.945568	0.854497	0.911456	0.339582	0.579051	67	2740	137	G990	prognostic_capped	67_biomarkers	EUR	Nervous system (Ch. VI)
0.466557	0.944535	0.844442	0.906763	0.322601	0.733193	67	23720	1186	I120	prognostic_capped	67_biomarkers	EUR	Circulatory (Ch. IX)
0.582866	0.943789	0.829277	0.946289	0.449071	0.813916	67	16580	829	N185	prognostic_capped	67_biomarkers	EUR	Genitourinary (Ch. XIV)
0.459545	0.941782	0.840264	0.904279	0.316356	0.721741	67	25980	1299	I12	prognostic_capped	67_biomarkers	EUR	Circulatory (Ch. IX)
0.446426	0.940972	0.840659	0.89893	0.304337	0.714889	67	18200	910	K746	prognostic_capped	67_biomarkers	EUR	Gastrointestinal (Ch. XI)
0.385487	0.938844	0.878651	0.858813	0.247569	0.489787	67	8160	408	E804	prognostic_capped	67_biomarkers	EUR	Endocrine and metabolic (Ch. IV)
0.644486	0.937856	0.810483	0.962684	0.534857	0.82397	67	5120	256	Z940	prognostic_capped	67_biomarkers	EUR	Health status factors (Ch. XXI)
0.457325	0.937475	0.812494	0.908472	0.319106	0.715032	67	9120	456	D351	prognostic_capped	67_biomarkers	EUR	Neoplasms (Ch. II)
0.45641	0.936815	0.827406	0.90577	0.316143	0.699229	67	10780	539	K709	prognostic_capped	67_biomarkers	EUR	Gastrointestinal (Ch. XI)
0.376747	0.934337	0.861016	0.857302	0.241115	0.600877	67	26840	1342	J441	prognostic_capped	67_biomarkers	EUR	Respiratory (Ch. X)
0.512641	0.934071	0.821457	0.926787	0.372836	0.764865	67	16520	826	N184	prognostic_capped	67_biomarkers	EUR	Genitourinary (Ch. XIV)
0.465037	0.932948	0.836593	0.90738	0.322307	0.656356	67	63400	3170	E149	prognostic_capped	67_biomarkers	EUR	Endocrine and metabolic (Ch. IV)
0.572019	0.932549	0.852205	0.876181	0.430501	0.668793	67	202250	20021	E119	prognostic_capped	67_biomarkers	EUR	Endocrine and metabolic (Ch. IV)
0.45496	0.931864	0.803877	0.908841	0.317379	0.692957	67	21420	1071	E21	prognostic_capped	67_biomarkers	EUR	Endocrine and metabolic (Ch. IV)
0.472879	0.93169	0.824102	0.912394	0.331389	0.646546	67	66800	3340	E14	prognostic_capped	67_biomarkers	EUR	Endocrine and metabolic (Ch. IV)
0.569791	0.931491	0.852382	0.874199	0.428085	0.661493	67	203035	20194	E11	prognostic_capped	67_biomarkers	EUR	Endocrine and metabolic (Ch. IV)
0.44283	0.929461	0.808115	0.902755	0.305129	0.676024	67	17460	873	K70	prognostic_capped	67_biomarkers	EUR	Gastrointestinal (Ch. XI)
0.438286	0.92817	0.835402	0.895912	0.297102	0.572933	67	14340	717	G63	prognostic_capped	67_biomarkers	EUR	Nervous system (Ch. VI)
0.490829	0.926957	0.8196	0.918642	0.350446	0.707593	67	7640	382	D638	prognostic_capped	67_biomarkers	EUR	Haematological and immune (Ch. III)
0.362935	0.926945	0.850655	0.851078	0.230678	0.560084	67	74260	3713	J440	prognostic_capped	67_biomarkers	EUR	Respiratory (Ch. X)
0.457914	0.926305	0.819397	0.908381	0.319802	0.715697	67	4320	216	I129	prognostic_capped	67_biomarkers	EUR	Circulatory (Ch. IX)
0.578848	0.925803	0.777885	0.950992	0.45836	0.748837	67	3920	196	E101	prognostic_capped	67_biomarkers	EUR	Endocrine and metabolic (Ch. IV)
0.385596	0.925081	0.853913	0.863997	0.24888	0.563512	67	4520	226	I279	prognostic_capped	67_biomarkers	EUR	Circulatory (Ch. IX)
0.384898	0.924602	0.801919	0.874707	0.253298	0.659753	67	4440	222	K743	prognostic_capped	67_biomarkers	EUR	Gastrointestinal (Ch. XI)
0.404399	0.924145	0.818644	0.882254	0.268517	0.662863	67	24540	1227	K74	prognostic_capped	67_biomarkers	EUR	Gastrointestinal (Ch. XI)
0.547446	0.92378	0.798278	0.940271	0.417479	0.781376	67	7340	367	Z49	prognostic_capped	67_biomarkers	EUR	Health status factors (Ch. XXI)
0.424781	0.920537	0.797584	0.896662	0.289553	0.682048	67	15860	793	K766	prognostic_capped	67_biomarkers	EUR	Gastrointestinal (Ch. XI)
0.46875	0.91817	0.820234	0.911647	0.3285	0.720951	67	9120	456	N08	prognostic_capped	67_biomarkers	EUR	Genitourinary (Ch. XIV)
0.501096	0.916343	0.781862	0.929588	0.368885	0.706299	67	28240	1412	E162	prognostic_capped	67_biomarkers	EUR	Endocrine and metabolic (Ch. IV)
0.493815	0.915812	0.77776	0.928202	0.36281	0.702314	67	29520	1476	E16	prognostic_capped	67_biomarkers	EUR	Endocrine and metabolic (Ch. IV)
0.380772	0.91526	0.804873	0.872261	0.249583	0.432619	67	9320	466	E80	prognostic_capped	67_biomarkers	EUR	Endocrine and metabolic (Ch. IV)
0.52312	0.914862	0.780335	0.936629	0.393812	0.762969	67	10880	544	Z992	prognostic_capped	67_biomarkers	EUR	Health status factors (Ch. XXI)
0.422111	0.913707	0.770212	0.900519	0.291468	0.649125	67	8920	446	E213	prognostic_capped	67_biomarkers	EUR	Endocrine and metabolic (Ch. IV)
0.39849	0.911764	0.784409	0.882872	0.265719	0.646587	67	3060	153	K701	prognostic_capped	67_biomarkers	EUR	Gastrointestinal (Ch. XI)
0.528905	0.911041	0.758065	0.940238	0.40784	0.760839	67	3100	155	N180	prognostic_capped	67_biomarkers	EUR	Genitourinary (Ch. XIV)
0.378886	0.90886	0.787525	0.87512	0.249469	0.601629	67	19720	986	N039	prognostic_capped	67_biomarkers	EUR	Genitourinary (Ch. XIV)
0.376303	0.908421	0.791885	0.872807	0.247089	0.604142	67	20520	1026	N03	prognostic_capped	67_biomarkers	EUR	Genitourinary (Ch. XIV)
0.423992	0.907699	0.777957	0.899095	0.291717	0.67409	67	3020	151	I864	prognostic_capped	67_biomarkers	EUR	Circulatory (Ch. IX)
0.502623	0.905984	0.770986	0.931013	0.373371	0.740773	67	4280	214	Z491	prognostic_capped	67_biomarkers	EUR	Health status factors (Ch. XXI)
0.421162	0.904935	0.769206	0.901068	0.289951	0.679127	67	12220	611	I85	prognostic_capped	67_biomarkers	EUR	Circulatory (Ch. IX)
0.414901	0.90394	0.778802	0.896021	0.282564	0.684478	67	11480	574	I859	prognostic_capped	67_biomarkers	EUR	Circulatory (Ch. IX)
0.377508	0.901696	0.768182	0.877273	0.250092	0.556781	67	2200	110	I7021	prognostic_capped	67_biomarkers	EUR	Circulatory (Ch. IX)
0.341372	0.900967	0.864354	0.784445	0.212662	0.439865	67	276141	17413	E66	prognostic_capped	67_biomarkers	EUR	Endocrine and metabolic (Ch. IV)
0.451466	0.899072	0.731621	0.919443	0.327679	0.688507	67	2280	114	I850	prognostic_capped	67_biomarkers	EUR	Circulatory (Ch. IX)
0.370918	0.898346	0.781686	0.873745	0.244285	0.518014	67	5040	252	M8697	prognostic_capped	67_biomarkers	EUR	Musculoskeletal (Ch. XIII)
0.333441	0.89817	0.798018	0.84395	0.21115	0.552922	67	7420	371	K758	prognostic_capped	67_biomarkers	EUR	Gastrointestinal (Ch. XI)
0.331242	0.897772	0.857755	0.78557	0.205273	0.419149	67	269302	16345	E669	prognostic_capped	67_biomarkers	EUR	Endocrine and metabolic (Ch. IV)
0.349348	0.894823	0.773588	0.85961	0.225395	0.564665	67	4240	212	B182	prognostic_capped	67_biomarkers	EUR	Infectious (Ch. I)
0.33778	0.889393	0.766248	0.85391	0.216586	0.5271	67	96941	4847	N189	prognostic_capped	67_biomarkers	EUR	Genitourinary (Ch. XIV)
0.307491	0.888779	0.775246	0.826346	0.191899	0.473709	67	2840	142	K700	prognostic_capped	67_biomarkers	EUR	Gastrointestinal (Ch. XI)
0.302511	0.886504	0.789464	0.819305	0.187065	0.442193	67	112000	5600	N183	prognostic_capped	67_biomarkers	EUR	Genitourinary (Ch. XIV)
0.315286	0.882943	0.761341	0.838667	0.199328	0.499386	67	5660	283	D45	prognostic_capped	67_biomarkers	EUR	Neoplasms (Ch. II)
0.387206	0.881076	0.752381	0.883283	0.260531	0.476157	67	2020	101	M14	prognostic_capped	67_biomarkers	EUR	Musculoskeletal (Ch. XIII)
0.293941	0.880344	0.784314	0.812934	0.180894	0.432052	67	15300	765	I702	prognostic_capped	67_biomarkers	EUR	Circulatory (Ch. IX)
0.303844	0.880112	0.779836	0.823616	0.188971	0.482926	67	8540	427	I255	prognostic_capped	67_biomarkers	EUR	Circulatory (Ch. IX)
0.291232	0.877624	0.793338	0.80811	0.178474	0.409978	67	20080	1004	J448	prognostic_capped	67_biomarkers	EUR	Respiratory (Ch. X)
0.405795	0.877351	0.770085	0.832607	0.275523	0.575196	67	46461	3547	I500	prognostic_capped	67_biomarkers	EUR	Circulatory (Ch. IX)
0.396355	0.875908	0.737138	0.896516	0.276086	0.6569	67	2360	118	D474	prognostic_capped	67_biomarkers	EUR	Neoplasms (Ch. II)
0.395208	0.875318	0.699151	0.90439	0.277816	0.583918	67	6980	349	D473	prognostic_capped	67_biomarkers	EUR	Neoplasms (Ch. II)
0.296279	0.874909	0.7823	0.815653	0.182731	0.449469	67	50160	2508	J439	prognostic_capped	67_biomarkers	EUR	Respiratory (Ch. X)
0.283071	0.873562	0.78444	0.801877	0.17265	0.407811	67	13960	698	I7020	prognostic_capped	67_biomarkers	EUR	Circulatory (Ch. IX)
0.295582	0.873251	0.778512	0.816223	0.182467	0.447109	67	52240	2612	J43	prognostic_capped	67_biomarkers	EUR	Respiratory (Ch. X)
0.325893	0.873213	0.738776	0.852095	0.20909	0.515411	67	4900	245	Z894	prognostic_capped	67_biomarkers	EUR	Health status factors (Ch. XXI)
0.350568	0.872964	0.749237	0.866131	0.229889	0.554504	67	5980	299	C220	prognostic_capped	67_biomarkers	EUR	Neoplasms (Ch. II)
0.285146	0.871574	0.781473	0.805425	0.174419	0.394366	67	198733	9937	J449	prognostic_capped	67_biomarkers	EUR	Respiratory (Ch. X)
0.294706	0.871141	0.775015	0.815787	0.182355	0.430229	67	5820	291	I229	prognostic_capped	67_biomarkers	EUR	Circulatory (Ch. IX)
0.395169	0.870416	0.699373	0.901287	0.274717	0.603063	67	5060	253	D471	prognostic_capped	67_biomarkers	EUR	Neoplasms (Ch. II)
0.342881	0.869681	0.76254	0.817584	0.221148	0.482255	67	142631	9071	N18	prognostic_capped	67_biomarkers	EUR	Genitourinary (Ch. XIV)
0.291079	0.869354	0.784236	0.798264	0.178667	0.39581	67	204419	10822	J44	prognostic_capped	67_biomarkers	EUR	Respiratory (Ch. X)
0.299367	0.86773	0.74039	0.830766	0.187883	0.368269	67	3620	181	M1096	prognostic_capped	67_biomarkers	EUR	Musculoskeletal (Ch. XIII)
0.275449	0.866041	0.777379	0.796081	0.167417	0.395594	67	18240	912	I771	prognostic_capped	67_biomarkers	EUR	Circulatory (Ch. IX)
0.275886	0.865856	0.785331	0.793852	0.167207	0.368934	67	12020	601	F172	prognostic_capped	67_biomarkers	EUR	Psychiatric (Ch. V)
0.29472	0.86575	0.737179	0.82861	0.18443	0.400202	67	7800	390	D751	prognostic_capped	67_biomarkers	EUR	Haematological and immune (Ch. III)
0.306212	0.862372	0.7	0.847571	0.195883	0.413557	67	2600	130	M100	prognostic_capped	67_biomarkers	EUR	Musculoskeletal (Ch. XIII)
0.29256	0.861736	0.760159	0.819116	0.181117	0.454363	67	10760	538	J9691	prognostic_capped	67_biomarkers	EUR	Respiratory (Ch. X)
0.337468	0.860235	0.741785	0.821512	0.218444	0.503343	67	46914	2953	I509	prognostic_capped	67_biomarkers	EUR	Circulatory (Ch. IX)
0.331103	0.859002	0.754737	0.815279	0.212156	0.457055	67	48611	3007	I739	prognostic_capped	67_biomarkers	EUR	Circulatory (Ch. IX)
0.2781	0.855336	0.75245	0.806759	0.170803	0.385646	67	16320	816	Z998	prognostic_capped	67_biomarkers	EUR	Health status factors (Ch. XXI)
0.287791	0.854662	0.729747	0.8245	0.179153	0.381339	67	31600	1580	L97	prognostic_capped	67_biomarkers	EUR	Dermatological (Ch. XII)
0.428074	0.854542	0.757609	0.794405	0.298438	0.528113	67	48547	5027	I258	prognostic_capped	67_biomarkers	EUR	Circulatory (Ch. IX)
0.280596	0.853547	0.762355	0.808232	0.172054	0.396238	67	7660	383	I22	prognostic_capped	67_biomarkers	EUR	Circulatory (Ch. IX)
0.317367	0.853388	0.710958	0.854314	0.204806	0.442102	67	5260	263	D529	prognostic_capped	67_biomarkers	EUR	Haematological and immune (Ch. III)
0.318782	0.852758	0.701278	0.857413	0.207889	0.489177	67	4160	208	Q613	prognostic_capped	67_biomarkers	EUR	Congenital malformation (Ch. XVII)
0.263624	0.852023	0.762419	0.78836	0.159432	0.325203	67	46300	2315	M10	prognostic_capped	67_biomarkers	EUR	Musculoskeletal (Ch. XIII)
0.25285	0.850727	0.76046	0.777577	0.151945	0.351843	67	2920	146	I745	prognostic_capped	67_biomarkers	EUR	Circulatory (Ch. IX)
0.282841	0.850351	0.73041	0.819727	0.175505	0.441992	67	53600	2680	Z99	prognostic_capped	67_biomarkers	EUR	Health status factors (Ch. XXI)
0.255566	0.85029	0.769864	0.775206	0.153115	0.305362	67	32980	1649	M1099	prognostic_capped	67_biomarkers	EUR	Musculoskeletal (Ch. XIII)
0.282604	0.849867	0.741128	0.815004	0.174515	0.427112	67	28160	1408	I27	prognostic_capped	67_biomarkers	EUR	Circulatory (Ch. IX)
0.31675	0.84935	0.710202	0.853468	0.203854	0.446608	67	5420	271	D52	prognostic_capped	67_biomarkers	EUR	Haematological and immune (Ch. III)
0.2969	0.849073	0.744089	0.825122	0.185692	0.467341	67	2820	141	M0697	prognostic_capped	67_biomarkers	EUR	Musculoskeletal (Ch. XIII)
0.290533	0.848226	0.728822	0.826702	0.181717	0.443302	67	7860	393	M05	prognostic_capped	67_biomarkers	EUR	Musculoskeletal (Ch. XIII)
0.293474	0.848064	0.73533	0.827211	0.183366	0.425446	67	40920	2046	E872	prognostic_capped	67_biomarkers	EUR	Endocrine and metabolic (Ch. IV)
0.267073	0.848016	0.713861	0.807855	0.164644	0.364565	67	5240	262	E13	prognostic_capped	67_biomarkers	EUR	Endocrine and metabolic (Ch. IV)
0.262999	0.847791	0.754838	0.790064	0.159226	0.313369	67	44540	2227	M109	prognostic_capped	67_biomarkers	EUR	Musculoskeletal (Ch. XIII)
0.275304	0.847151	0.739394	0.808416	0.169539	0.331382	67	6640	332	M1097	prognostic_capped	67_biomarkers	EUR	Musculoskeletal (Ch. XIII)
0.324576	0.846451	0.681564	0.867607	0.21319	0.497715	67	35580	1779	E875	prognostic_capped	67_biomarkers	EUR	Endocrine and metabolic (Ch. IV)
0.269271	0.846337	0.731429	0.805714	0.165095	0.371458	67	3500	175	K740	prognostic_capped	67_biomarkers	EUR	Gastrointestinal (Ch. XI)
0.244889	0.846053	0.768383	0.761373	0.145575	0.308409	67	56040	2802	K760	prognostic_capped	67_biomarkers	EUR	Gastrointestinal (Ch. XI)
0.267958	0.845456	0.733787	0.804904	0.164276	0.394626	67	23740	1187	I70	prognostic_capped	67_biomarkers	EUR	Circulatory (Ch. IX)
0.279399	0.845281	0.692683	0.827107	0.17545	0.479631	67	4140	207	N26	prognostic_capped	67_biomarkers	EUR	Genitourinary (Ch. XIV)
0.256864	0.844613	0.736471	0.790031	0.155702	0.371027	67	8500	425	I119	prognostic_capped	67_biomarkers	EUR	Circulatory (Ch. IX)
0.261777	0.844481	0.744805	0.793628	0.159059	0.378175	67	9880	494	I11	prognostic_capped	67_biomarkers	EUR	Circulatory (Ch. IX)
0.256617	0.84344	0.746281	0.784559	0.155004	0.371934	67	12100	605	I743	prognostic_capped	67_biomarkers	EUR	Circulatory (Ch. IX)
0.282298	0.841567	0.715297	0.826404	0.175914	0.438823	67	7240	362	M059	prognostic_capped	67_biomarkers	EUR	Musculoskeletal (Ch. XIII)
0.27349	0.841533	0.745739	0.804356	0.167246	0.401205	67	18920	946	I272	prognostic_capped	67_biomarkers	EUR	Circulatory (Ch. IX)
0.274048	0.841151	0.706476	0.818058	0.169794	0.369065	67	13220	661	D75	prognostic_capped	67_biomarkers	EUR	Haematological and immune (Ch. III)
0.240058	0.84097	0.749528	0.764806	0.142963	0.324553	67	3840	192	R468	prognostic_capped	67_biomarkers	EUR	Abnormal labs (Ch. XVIII)
0.300149	0.839951	0.711111	0.838129	0.189826	0.429758	67	4500	225	M0590	prognostic_capped	67_biomarkers	EUR	Musculoskeletal (Ch. XIII)
0.257047	0.837982	0.714286	0.796348	0.156689	0.335908	67	4900	245	E139	prognostic_capped	67_biomarkers	EUR	Endocrine and metabolic (Ch. IV)
0.273483	0.837965	0.723399	0.813559	0.168702	0.435101	67	2820	141	M0599	prognostic_capped	67_biomarkers	EUR	Musculoskeletal (Ch. XIII)
0.267796	0.837486	0.71746	0.805831	0.164329	0.407594	67	3540	177	Z895	prognostic_capped	67_biomarkers	EUR	Health status factors (Ch. XXI)
0.265454	0.836958	0.722989	0.804114	0.162657	0.413466	67	8700	435	D730	prognostic_capped	67_biomarkers	EUR	Haematological and immune (Ch. III)
0.27207	0.836928	0.726494	0.810694	0.167807	0.425143	67	8880	444	I270	prognostic_capped	67_biomarkers	EUR	Circulatory (Ch. IX)
0.238755	0.83605	0.74372	0.765829	0.142213	0.296129	67	7880	394	F209	prognostic_capped	67_biomarkers	EUR	Psychiatric (Ch. V)
0.253397	0.835462	0.737353	0.784746	0.15297	0.352197	67	24940	1247	I694	prognostic_capped	67_biomarkers	EUR	Circulatory (Ch. IX)
0.254777	0.834882	0.725989	0.789266	0.154607	0.39635	67	17700	885	Z993	prognostic_capped	67_biomarkers	EUR	Health status factors (Ch. XXI)
0.282346	0.834254	0.693749	0.829936	0.177354	0.505477	67	10120	506	K729	prognostic_capped	67_biomarkers	EUR	Gastrointestinal (Ch. XI)
0.252783	0.8338	0.758696	0.775744	0.151689	0.344289	67	4600	230	I779	prognostic_capped	67_biomarkers	EUR	Circulatory (Ch. IX)
0.259687	0.83372	0.713551	0.802629	0.159222	0.388241	67	4920	246	I830	prognostic_capped	67_biomarkers	EUR	Circulatory (Ch. IX)
0.257923	0.833206	0.755973	0.783045	0.15535	0.321745	67	4340	217	K420	prognostic_capped	67_biomarkers	EUR	Gastrointestinal (Ch. XI)
0.277693	0.832945	0.702555	0.822346	0.172736	0.461381	67	7060	353	B18	prognostic_capped	67_biomarkers	EUR	Infectious (Ch. I)
0.24776	0.832652	0.727857	0.781541	0.14916	0.346832	67	14000	700	E831	prognostic_capped	67_biomarkers	EUR	Endocrine and metabolic (Ch. IV)
0.285361	0.831967	0.682478	0.836948	0.180571	0.442335	67	22960	1148	E877	prognostic_capped	67_biomarkers	EUR	Endocrine and metabolic (Ch. IV)
0.256745	0.830032	0.684	0.807947	0.158158	0.443871	67	10000	500	R161	prognostic_capped	67_biomarkers	EUR	Abnormal labs (Ch. XVIII)
0.315732	0.82993	0.662251	0.867045	0.209592	0.531259	67	2660	133	N059	prognostic_capped	67_biomarkers	EUR	Genitourinary (Ch. XIV)
0.303975	0.829796	0.655587	0.85747	0.198963	0.398735	67	3220	161	D758	prognostic_capped	67_biomarkers	EUR	Haematological and immune (Ch. III)
0.250328	0.82866	0.726992	0.78524	0.151199	0.296105	67	364862	18243	F171	prognostic_capped	67_biomarkers	EUR	Psychiatric (Ch. V)
0.255519	0.828456	0.712014	0.796622	0.155574	0.334322	67	12740	637	Z991	prognostic_capped	67_biomarkers	EUR	Health status factors (Ch. XXI)
0.218848	0.82805	0.798231	0.710918	0.126777	0.240449	67	82424	4121	Z139	prognostic_capped	67_biomarkers	EUR	Health status factors (Ch. XXI)
0.249591	0.827496	0.726284	0.784547	0.150666	0.293952	67	366637	18331	F17	prognostic_capped	67_biomarkers	EUR	Psychiatric (Ch. V)
0.238291	0.827133	0.744154	0.763052	0.141844	0.308031	67	24740	1237	I714	prognostic_capped	67_biomarkers	EUR	Circulatory (Ch. IX)
0.302717	0.826716	0.705164	0.796947	0.192781	0.422646	67	101253	6507	I50	prognostic_capped	67_biomarkers	EUR	Circulatory (Ch. IX)
0.248793	0.826382	0.709048	0.7854	0.150874	0.42284	67	2060	103	C880	prognostic_capped	67_biomarkers	EUR	Neoplasms (Ch. II)
0.606781	0.82601	0.713844	0.783204	0.528081	0.675529	67	61151	15509	I259	prognostic_capped	67_biomarkers	EUR	Circulatory (Ch. IX)
0.542232	0.825712	0.715295	0.784167	0.436391	0.612309	67	56341	10676	I252	prognostic_capped	67_biomarkers	EUR	Circulatory (Ch. IX)
0.243646	0.825093	0.745455	0.769219	0.145769	0.367167	67	3300	165	J998	prognostic_capped	67_biomarkers	EUR	Respiratory (Ch. X)
0.392859	0.823308	0.611088	0.920566	0.289407	0.559335	67	15120	756	C911	prognostic_capped	67_biomarkers	EUR	Neoplasms (Ch. II)
0.266183	0.822335	0.6888	0.817389	0.165114	0.46305	67	12500	625	K72	prognostic_capped	67_biomarkers	EUR	Gastrointestinal (Ch. XI)
0.227752	0.822288	0.736747	0.749684	0.134206	0.270821	67	8320	416	F20	prognostic_capped	67_biomarkers	EUR	Psychiatric (Ch. V)
0.246868	0.822259	0.712718	0.78611	0.149107	0.346159	67	19560	978	I74	prognostic_capped	67_biomarkers	EUR	Circulatory (Ch. IX)
0.261201	0.821982	0.664418	0.821405	0.163473	0.445819	67	2720	136	D801	prognostic_capped	67_biomarkers	EUR	Haematological and immune (Ch. III)
0.223158	0.819181	0.731919	0.741489	0.13146	0.270673	67	5440	272	Z043	prognostic_capped	67_biomarkers	EUR	Health status factors (Ch. XXI)
0.239567	0.818541	0.707512	0.778166	0.144188	0.329316	67	32720	1636	I69	prognostic_capped	67_biomarkers	EUR	Circulatory (Ch. IX)
0.281165	0.818293	0.6875	0.830482	0.176498	0.482928	67	2400	120	D58	prognostic_capped	67_biomarkers	EUR	Haematological and immune (Ch. III)
0.236114	0.818106	0.720238	0.766184	0.140803	0.348425	67	2780	139	J432	prognostic_capped	67_biomarkers	EUR	Respiratory (Ch. X)
0.243432	0.817572	0.709782	0.784011	0.146917	0.340135	67	22740	1137	J969	prognostic_capped	67_biomarkers	EUR	Respiratory (Ch. X)
0.347319	0.817393	0.601539	0.901548	0.243998	0.518739	67	17540	877	C91	prognostic_capped	67_biomarkers	EUR	Neoplasms (Ch. II)
0.250826	0.815345	0.666794	0.80669	0.154383	0.364736	67	4860	243	D860	prognostic_capped	67_biomarkers	EUR	Haematological and immune (Ch. III)
0.24247	0.815262	0.694283	0.787444	0.146933	0.339751	67	20480	1024	M0690	prognostic_capped	67_biomarkers	EUR	Musculoskeletal (Ch. XIII)
0.359615	0.815247	0.669077	0.893702	0.248197	0.570053	67	2540	127	N028	prognostic_capped	67_biomarkers	EUR	Genitourinary (Ch. XIV)
0.267332	0.815214	0.678594	0.822914	0.166726	0.431605	67	4360	218	G934	prognostic_capped	67_biomarkers	EUR	Nervous system (Ch. VI)
0.242338	0.814599	0.703413	0.783037	0.146497	0.336719	67	25760	1288	J96	prognostic_capped	67_biomarkers	EUR	Respiratory (Ch. X)
0.238544	0.81445	0.707558	0.777225	0.143467	0.342631	67	30980	1549	I77	prognostic_capped	67_biomarkers	EUR	Circulatory (Ch. IX)
0.223827	0.814294	0.746675	0.735173	0.131707	0.268285	67	2840	142	Z896	prognostic_capped	67_biomarkers	EUR	Health status factors (Ch. XXI)
0.256272	0.812941	0.682559	0.807497	0.15794	0.373308	67	8820	441	M869	prognostic_capped	67_biomarkers	EUR	Musculoskeletal (Ch. XIII)
0.22515	0.811941	0.710538	0.762288	0.134018	0.343177	67	3040	152	B441	prognostic_capped	67_biomarkers	EUR	Infectious (Ch. I)
0.233782	0.811419	0.703186	0.772531	0.140178	0.325096	67	40260	2013	M0699	prognostic_capped	67_biomarkers	EUR	Musculoskeletal (Ch. XIII)
0.417033	0.811045	0.715332	0.758921	0.294359	0.435614	67	32635	4024	Z951	prognostic_capped	67_biomarkers	EUR	Health status factors (Ch. XXI)
0.267134	0.810637	0.656164	0.829732	0.16782	0.384291	67	29520	1476	N19	prognostic_capped	67_biomarkers	EUR	Genitourinary (Ch. XIV)
0.221917	0.81053	0.705929	0.758701	0.13218	0.322108	67	2240	112	I698	prognostic_capped	67_biomarkers	EUR	Circulatory (Ch. IX)
0.281164	0.810366	0.63568	0.848714	0.180382	0.482064	67	8920	446	Z856	prognostic_capped	67_biomarkers	EUR	Health status factors (Ch. XXI)
0.216632	0.809951	0.725126	0.735454	0.126967	0.229675	67	3420	171	F200	prognostic_capped	67_biomarkers	EUR	Psychiatric (Ch. V)
0.22537	0.809129	0.728561	0.75098	0.133304	0.283901	67	7520	376	R46	prognostic_capped	67_biomarkers	EUR	Abnormal labs (Ch. XVIII)
0.225925	0.808738	0.701822	0.759901	0.134586	0.280751	67	14220	711	R54	prognostic_capped	67_biomarkers	EUR	Abnormal labs (Ch. XVIII)
0.253646	0.808	0.682143	0.805921	0.155137	0.326503	67	5600	280	E46	prognostic_capped	67_biomarkers	EUR	Endocrine and metabolic (Ch. IV)
0.240277	0.807593	0.681478	0.790301	0.145781	0.344822	67	76980	3849	I501	prognostic_capped	67_biomarkers	EUR	Circulatory (Ch. IX)
0.210386	0.806279	0.7395	0.724453	0.12286	0.25243	67	2420	121	Z54	prognostic_capped	67_biomarkers	EUR	Health status factors (Ch. XXI)
0.323931	0.806021	0.604415	0.887711	0.221426	0.416525	67	7940	397	D693	prognostic_capped	67_biomarkers	EUR	Haematological and immune (Ch. III)
0.244214	0.805191	0.667951	0.801441	0.14968	0.390037	67	16140	807	R16	prognostic_capped	67_biomarkers	EUR	Abnormal labs (Ch. XVIII)
0.22204	0.805111	0.719298	0.74903	0.13114	0.315495	67	5700	285	J99	prognostic_capped	67_biomarkers	EUR	Respiratory (Ch. X)
0.213608	0.803687	0.724881	0.733062	0.125332	0.252795	67	29660	1483	J841	prognostic_capped	67_biomarkers	EUR	Respiratory (Ch. X)
0.225961	0.803463	0.678073	0.77261	0.135637	0.31466	67	33020	1651	I679	prognostic_capped	67_biomarkers	EUR	Circulatory (Ch. IX)
0.230384	0.802546	0.692747	0.773081	0.138329	0.31196	67	19040	952	Z911	prognostic_capped	67_biomarkers	EUR	Health status factors (Ch. XXI)
0.231216	0.801829	0.674664	0.781303	0.139499	0.340672	67	78787	3939	I517	prognostic_capped	67_biomarkers	EUR	Circulatory (Ch. IX)
0.232678	0.801495	0.687674	0.78084	0.140209	0.31499	67	25360	1268	E538	prognostic_capped	67_biomarkers	EUR	Endocrine and metabolic (Ch. IV)
0.303728	0.800192	0.626667	0.869591	0.201368	0.484901	67	4500	225	N05	prognostic_capped	67_biomarkers	EUR	Genitourinary (Ch. XIV)
0.234415	0.799664	0.666312	0.788923	0.142365	0.303146	67	26760	1338	E53	prognostic_capped	67_biomarkers	EUR	Endocrine and metabolic (Ch. IV)
0.239766	0.799235	0.664858	0.795622	0.146511	0.369289	67	7960	398	D469	prognostic_capped	67_biomarkers	EUR	Neoplasms (Ch. II)
0.212417	0.798646	0.703982	0.741407	0.12519	0.271788	67	22600	1130	I652	prognostic_capped	67_biomarkers	EUR	Circulatory (Ch. IX)
0.31033	0.797386	0.614747	0.874667	0.208672	0.457457	67	5480	274	R80	prognostic_capped	67_biomarkers	EUR	Abnormal labs (Ch. XVIII)
0.209387	0.796523	0.741533	0.716546	0.122045	0.229003	67	3320	166	E782	prognostic_capped	67_biomarkers	EUR	Endocrine and metabolic (Ch. IV)
0.229237	0.795558	0.682033	0.776884	0.137871	0.301831	67	19440	972	E834	prognostic_capped	67_biomarkers	EUR	Endocrine and metabolic (Ch. IV)
0.208909	0.795557	0.705049	0.73017	0.122272	0.255601	67	2840	142	I713	prognostic_capped	67_biomarkers	EUR	Circulatory (Ch. IX)
[truncated: 2,212 more rows]

## Sheet: 3
Supplementary Table 3 Fisher's exact test odds ratio (OR) and one-sided p-value for checking enrichment of later diagnosed cases in group with prediction probability above specified threshold for each ICD10-code. No multiple testing correction was performed. The 2x2 contingency table was contructed using the following columns: diag_after_cap_greater_than_pred_proba: number of individuals diagnose…
[truncated: 15,733 more rows]

[truncated: 36 more sheets: 4_a, 4_b, 4_c, 4_d, 4_e, 5_a, 5_b, 5_c, 5_d, 5_e, 5_f, 5_g, 5_h, 6_a, 6_b, 7_a, 7_b, 7_c, 7_d, 8_a …]
