# Supplementary material for: Disease prediction with multi-omics and biomarkers empowers case–control genetic discoveries in the UK Biobank
Source: Nat Genet. 2024 Sep 11;56(9):1821–31. doi: 10.1038/s41588-024-01898-1 (PMC11390475; doi:10.1038/s41588-024-01898-1)
Supplement: Supplementary file 5 — Statistical source data used for reproducing main Fig. 2. Each tab contains data for each figure panel. [file 41588_2024_1898_MOESM5_ESM.xlsx]

## Sheet: Fig2a
counts	bins of lag years
18841	-11.53
21507	-11.2615
24027	-10.993
24882	-10.7245
26551	-10.456
27882	-10.1875
26397	-9.919
28688	-9.6505
29061	-9.382
29020	-9.1135
29639	-8.845
29127	-8.5765
30267	-8.308
29266	-8.0395
30684	-7.771
30932	-7.5025
31615	-7.234
31722	-6.9655
31370	-6.697
32659	-6.4285
31429	-6.16
32940	-5.8915
33961	-5.623
34591	-5.3545
35054	-5.086
36092	-4.8175
35085	-4.549
38212	-4.2805
38439	-4.012
39123	-3.7435
40374	-3.475
41436	-3.2065
43123	-2.938
42959	-2.6695
46974	-2.401
49676	-2.1325
49022	-1.864
51442	-1.5955
51467	-1.327
54076	-1.0585
51123	-0.79
51831	-0.5215
43222	-0.253
58370	0.0155
62588	0.284
67894	0.5525
66999	0.821
71006	1.0895
74095	1.358
75472	1.6265
76832	1.895
77626	2.1635
79666	2.432
77207	2.7005
83058	2.969
84873	3.2375
84945	3.506
88780	3.7745
88242	4.043
87729	4.3115
93367	4.58
94742	4.8485
97821	5.117
98152	5.3855
99823	5.654
102748	5.9225
101445	6.191
106247	6.4595
109154	6.728
110073	6.9965
112428	7.265
114024	7.5335
116936	7.802
117678	8.0705
127154	8.339
129988	8.6075
135080	8.876
138211	9.1445
140098	9.413
138601	9.6815
135061	9.95
143377	10.2185
140570	10.487
143420	10.7555
144569	11.024
143826	11.2925
140918	11.561
146942	11.8295
147914	12.098
135313	12.3665
127051	12.635
116625	12.9035
102785	13.172
83634	13.4405
70462	13.709
53658	13.9775
33483	14.246
20279	14.5145
11627	14.783
6318	15.0515
	15.32

## Sheet: Fig2b
AUC_bins	ancestry	ICD10_CODE	time_model
(0.6, 0.7]	SAS	Z51	prognostic
(0.7, 0.8]	SAS	I209	prognostic
(0.9, 1.0]	SAS	E113	prognostic
(0.6, 0.7]	SAS	Z866	prognostic
(0.7, 0.8]	SAS	Z12	prognostic
(0.6, 0.7]	SAS	H268	prognostic
(0.8, 0.9]	SAS	E14	prognostic
(0.6, 0.7]	SAS	R06	prognostic
(0.6, 0.7]	SAS	B962	prognostic
(0.6, 0.7]	SAS	K80	prognostic
(0.7, 0.8]	SAS	N17	prognostic
(0.6, 0.7]	SAS	M179	prognostic
(0.8, 0.9]	SAS	I500	prognostic
(0.6, 0.7]	SAS	J449	prognostic
(0.6, 0.7]	SAS	J45	prognostic
(0.7, 0.8]	SAS	I258	prognostic
(0.6, 0.7]	SAS	Z50	prognostic
(0.6, 0.7]	SAS	R945	prognostic
(0.6, 0.7]	SAS	E03	prognostic
(0.6, 0.7]	SAS	J44	prognostic
(0.7, 0.8]	SAS	I252	prognostic
(0.6, 0.7]	SAS	R11	prognostic
(0.8, 0.9]	SAS	E871	prognostic
(0.7, 0.8]	SAS	G473	prognostic
(0.6, 0.7]	SAS	Z53	prognostic
(0.6, 0.7]	SAS	M13	prognostic
(0.6, 0.7]	SAS	M25	prognostic
(0.6, 0.7]	SAS	B968	prognostic
(0.7, 0.8]	SAS	R060	prognostic
(0.7, 0.8]	SAS	I10	prognostic
(0.6, 0.7]	SAS	R072	prognostic
(0.7, 0.8]	SAS	Z966	prognostic
(0.6, 0.7]	SAS	A41	prognostic
(0.6, 0.7]	SAS	Z867	prognostic
(0.6, 0.7]	SAS	Z501	prognostic
(0.6, 0.7]	SAS	M48	prognostic
(0.6, 0.7]	SAS	R07	prognostic
(0.6, 0.7]	SAS	M79	prognostic
(0.7, 0.8]	SAS	I219	prognostic
(0.7, 0.8]	SAS	K76	prognostic
(0.6, 0.7]	SAS	K59	prognostic
(0.7, 0.8]	SAS	Z530	prognostic
(0.6, 0.7]	SAS	M480	prognostic
(0.6, 0.7]	SAS	R509	prognostic
(0.6, 0.7]	SAS	H35	prognostic
(0.6, 0.7]	SAS	Z92	prognostic
(0.7, 0.8]	SAS	I51	prognostic
(0.6, 0.7]	SAS	I83	prognostic
(0.6, 0.7]	SAS	R634	prognostic
(0.6, 0.7]	SAS	Z874	prognostic
(0.6, 0.7]	SAS	R073	prognostic
(0.7, 0.8]	SAS	E780	prognostic
(0.6, 0.7]	SAS	J181	prognostic
(0.6, 0.7]	SAS	R50	prognostic
(0.6, 0.7]	SAS	N39	prognostic
(0.6, 0.7]	SAS	I200	prognostic
(0.8, 0.9]	SAS	I50	prognostic
(0.6, 0.7]	SAS	Z83	prognostic
(0.6, 0.7]	SAS	Z512	prognostic
(0.7, 0.8]	SAS	I48	prognostic
(0.6, 0.7]	SAS	R074	prognostic
(0.7, 0.8]	SAS	I25	prognostic
(0.7, 0.8]	SAS	E86	prognostic
(0.7, 0.8]	SAS	D508	prognostic
(0.6, 0.7]	SAS	B96	prognostic
(0.6, 0.7]	SAS	Z96	prognostic
(0.6, 0.7]	SAS	Z90	prognostic
(0.6, 0.7]	SAS	R05	prognostic
(0.6, 0.7]	SAS	J90	prognostic
(0.8, 0.9]	SAS	N18	prognostic
(0.6, 0.7]	SAS	R798	prognostic
(0.6, 0.7]	SAS	A419	prognostic
(0.6, 0.7]	SAS	R42	prognostic
(0.8, 0.9]	SAS	E119	prognostic
(0.7, 0.8]	SAS	E785	prognostic
(0.6, 0.7]	SAS	M798	prognostic
(0.6, 0.7]	SAS	Z86	prognostic
(0.7, 0.8]	SAS	I95	prognostic
(0.8, 0.9]	SAS	E149	prognostic
(0.6, 0.7]	SAS	Z951	prognostic
(0.6, 0.7]	SAS	K529	prognostic
(0.6, 0.7]	SAS	Z95	prognostic
(0.7, 0.8]	SAS	D50	prognostic
(0.7, 0.8]	SAS	I501	prognostic
(0.7, 0.8]	SAS	F17	prognostic
(0.8, 0.9]	SAS	E66	prognostic
(0.8, 0.9]	SAS	H360	prognostic
(0.6, 0.7]	SAS	Z85	prognostic
(0.6, 0.7]	SAS	E039	prognostic
(0.6, 0.7]	SAS	H353	prognostic
(0.6, 0.7]	SAS	K317	prognostic
(0.7, 0.8]	SAS	R26	prognostic
(0.6, 0.7]	SAS	Z538	prognostic
(0.6, 0.7]	SAS	M1399	prognostic
(0.6, 0.7]	SAS	R00	prognostic
(0.6, 0.7]	SAS	R94	prognostic
(0.7, 0.8]	SAS	I259	prognostic
(0.6, 0.7]	SAS	I251	prognostic
(0.7, 0.8]	SAS	E559	prognostic
(0.6, 0.7]	SAS	I839	prognostic
(0.6, 0.7]	SAS	A09	prognostic
(0.6, 0.7]	SAS	R101	prognostic
(0.7, 0.8]	SAS	I20	prognostic
(0.7, 0.8]	SAS	I959	prognostic
(0.7, 0.8]	SAS	R29	prognostic
(0.8, 0.9]	SAS	N183	prognostic
(0.6, 0.7]	SAS	M139	prognostic
(0.8, 0.9]	SAS	H36	prognostic
(0.7, 0.8]	SAS	D509	prognostic
(0.6, 0.7]	SAS	J459	prognostic
(0.7, 0.8]	SAS	D649	prognostic
(0.6, 0.7]	SAS	K31	prognostic
(0.6, 0.7]	SAS	R41	prognostic
(0.7, 0.8]	SAS	E87	prognostic
(0.7, 0.8]	SAS	E78	prognostic
(0.6, 0.7]	SAS	M796	prognostic
(0.7, 0.8]	SAS	E55	prognostic
(0.6, 0.7]	SAS	J22	prognostic
(0.8, 0.9]	SAS	E669	prognostic
(0.6, 0.7]	SAS	K295	prognostic
(0.8, 0.9]	SAS	N189	prognostic
(0.7, 0.8]	SAS	G47	prognostic
(0.6, 0.7]	SAS	F329	prognostic
(0.7, 0.8]	SAS	N179	prognostic
(0.7, 0.8]	SAS	J189	prognostic
(0.6, 0.7]	SAS	M255	prognostic
(0.6, 0.7]	SAS	Z13	prognostic
(0.7, 0.8]	SAS	Z121	prognostic
(0.6, 0.7]	SAS	K590	prognostic
(0.6, 0.7]	SAS	M17	prognostic
(0.8, 0.9]	SAS	E11	prognostic
(0.6, 0.7]	SAS	A099	prognostic
(0.7, 0.8]	SAS	I21	prognostic
(0.6, 0.7]	SAS	R51	prognostic
(0.6, 0.7]	SAS	Z955	prognostic
(0.6, 0.7]	SAS	R79	prognostic
(0.7, 0.8]	SAS	D64	prognostic
(0.7, 0.8]	SAS	I44	prognostic
(0.7, 0.8]	SAS	F171	prognostic
(0.7, 0.8]	EAS	I10	time_agnostic
(0.8, 0.9]	EAS	E119	time_agnostic
(0.6, 0.7]	EAS	R07	time_agnostic
(0.6, 0.7]	EAS	J459	time_agnostic
(0.6, 0.7]	EAS	E78	time_agnostic
(0.6, 0.7]	EAS	J45	time_agnostic
(0.6, 0.7]	EAS	E780	time_agnostic
(0.6, 0.7]	EAS	D25	time_agnostic
(0.8, 0.9]	EAS	E11	time_agnostic
(0.6, 0.7]	AMR	E780	time_agnostic
(0.6, 0.7]	AMR	I10	time_agnostic
(0.7, 0.8]	EUR	E21	diagnostic
(0.6, 0.7]	EUR	K57	diagnostic
(0.6, 0.7]	EUR	Z40	diagnostic
(0.7, 0.8]	EUR	B965	diagnostic
(0.6, 0.7]	EUR	M2555	diagnostic
(0.9, 1.0]	EUR	E143	diagnostic
(0.6, 0.7]	EUR	B962	diagnostic
(0.7, 0.8]	EUR	K80	diagnostic
(0.6, 0.7]	EUR	R521	diagnostic
(0.7, 0.8]	EUR	R32	diagnostic
(0.7, 0.8]	EUR	M179	diagnostic
(0.6, 0.7]	EUR	E07	diagnostic
(0.7, 0.8]	EUR	E53	diagnostic
(0.6, 0.7]	EUR	M19	diagnostic
(0.6, 0.7]	EUR	N946	diagnostic
(0.6, 0.7]	EUR	H920	diagnostic
(0.6, 0.7]	EUR	K210	diagnostic
(0.6, 0.7]	EUR	N323	diagnostic
(0.7, 0.8]	EUR	M790	diagnostic
(0.9, 1.0]	EUR	I258	diagnostic
(0.6, 0.7]	EUR	G54	diagnostic
(0.6, 0.7]	EUR	R590	diagnostic
(0.6, 0.7]	EUR	N830	diagnostic
(0.6, 0.7]	EUR	M240	diagnostic
(0.7, 0.8]	EUR	N133	diagnostic
(0.6, 0.7]	EUR	M1994	diagnostic
(0.7, 0.8]	EUR	Z855	diagnostic
(0.6, 0.7]	EUR	Z018	diagnostic
(0.6, 0.7]	EUR	Z853	diagnostic
(0.7, 0.8]	EUR	H026	diagnostic
(0.6, 0.7]	EUR	M4799	diagnostic
(0.8, 0.9]	EUR	I10	diagnostic
(0.7, 0.8]	EUR	N13	diagnostic
(0.6, 0.7]	EUR	L60	diagnostic
(0.7, 0.8]	EUR	K75	diagnostic
(0.6, 0.7]	EUR	J343	diagnostic
(0.7, 0.8]	EUR	I319	diagnostic
(0.6, 0.7]	EUR	J350	diagnostic
(0.8, 0.9]	EUR	C155	diagnostic
(0.7, 0.8]	EUR	R001	diagnostic
(0.8, 0.9]	EUR	C83	diagnostic
(0.7, 0.8]	EUR	Z530	diagnostic
(0.7, 0.8]	EUR	L409	diagnostic
(0.6, 0.7]	EUR	R13	diagnostic
(0.6, 0.7]	EUR	M7960	diagnostic
(0.7, 0.8]	EUR	K81	diagnostic
(0.6, 0.7]	EUR	N81	diagnostic
(0.7, 0.8]	EUR	H521	diagnostic
(0.6, 0.7]	EUR	M512	diagnostic
(0.7, 0.8]	EUR	H35	diagnostic
(0.6, 0.7]	EUR	R221	diagnostic
(0.8, 0.9]	EUR	I51	diagnostic
(0.8, 0.9]	EUR	I714	diagnostic
(0.6, 0.7]	EUR	K269	diagnostic
(0.8, 0.9]	EUR	D75	diagnostic
(0.7, 0.8]	EUR	Z508	diagnostic
(0.7, 0.8]	EUR	G402	diagnostic
(0.6, 0.7]	EUR	Z480	diagnostic
(0.7, 0.8]	EUR	Z509	diagnostic
(0.6, 0.7]	EUR	Z139	diagnostic
(0.7, 0.8]	EUR	K257	diagnostic
(0.7, 0.8]	EUR	Z511	diagnostic
(0.6, 0.7]	EUR	Z83	diagnostic
(0.8, 0.9]	EUR	I73	diagnostic
(0.6, 0.7]	EUR	R619	diagnostic
(0.6, 0.7]	EUR	J348	diagnostic
(0.9, 1.0]	EUR	I509	diagnostic
(0.7, 0.8]	EUR	K509	diagnostic
(0.8, 0.9]	EUR	I743	diagnostic
(0.7, 0.8]	EUR	B95	diagnostic
(0.9, 1.0]	EUR	N05	diagnostic
(0.8, 0.9]	EUR	J939	diagnostic
(0.7, 0.8]	EUR	Z96	diagnostic
(0.7, 0.8]	EUR	R05	diagnostic
(0.6, 0.7]	EUR	K148	diagnostic
(0.8, 0.9]	EUR	H33	diagnostic
(0.8, 0.9]	EUR	R739	diagnostic
(0.6, 0.7]	EUR	N30	diagnostic
(0.8, 0.9]	EUR	H335	diagnostic
(0.7, 0.8]	EUR	I270	diagnostic
(0.6, 0.7]	EUR	C504	diagnostic
(0.6, 0.7]	EUR	M2551	diagnostic
(0.6, 0.7]	EUR	I609	diagnostic
(0.7, 0.8]	EUR	I95	diagnostic
(0.9, 1.0]	EUR	E149	diagnostic
(0.6, 0.7]	EUR	H91	diagnostic
(0.6, 0.7]	EUR	K529	diagnostic
(0.7, 0.8]	EUR	K920	diagnostic
(0.8, 0.9]	EUR	F17	diagnostic
(0.6, 0.7]	EUR	M77	diagnostic
(0.6, 0.7]	EUR	K589	diagnostic
(0.6, 0.7]	EUR	I38	diagnostic
(0.6, 0.7]	EUR	M233	diagnostic
(0.7, 0.8]	EUR	R932	diagnostic
(0.6, 0.7]	EUR	C541	diagnostic
(0.7, 0.8]	EUR	M869	diagnostic
(0.6, 0.7]	EUR	G99	diagnostic
(0.6, 0.7]	EUR	N328	diagnostic
(0.6, 0.7]	EUR	N850	diagnostic
(0.6, 0.7]	EUR	K253	diagnostic
(0.7, 0.8]	EUR	I05	diagnostic
(0.7, 0.8]	EUR	H358	diagnostic
(0.6, 0.7]	EUR	B34	diagnostic
(0.7, 0.8]	EUR	Z82	diagnostic
(0.6, 0.7]	EUR	I493	diagnostic
(0.6, 0.7]	EUR	I60	diagnostic
(0.8, 0.9]	EUR	I259	diagnostic
(0.6, 0.7]	EUR	K291	diagnostic
(0.6, 0.7]	EUR	I839	diagnostic
(0.6, 0.7]	EUR	R002	diagnostic
(0.6, 0.7]	EUR	R220	diagnostic
(0.6, 0.7]	EUR	Z961	diagnostic
(0.8, 0.9]	EUR	I20	diagnostic
(0.7, 0.8]	EUR	K82	diagnostic
(0.7, 0.8]	EUR	R56	diagnostic
(0.6, 0.7]	EUR	M18	diagnostic
(0.9, 1.0]	EUR	H36	diagnostic
(0.6, 0.7]	EUR	M248	diagnostic
(0.6, 0.7]	EUR	Z47	diagnostic
(0.6, 0.7]	EUR	C18	diagnostic
(0.8, 0.9]	EUR	N289	diagnostic
(0.6, 0.7]	EUR	I671	diagnostic
(0.6, 0.7]	EUR	L91	diagnostic
(0.6, 0.7]	EUR	K295	diagnostic
(0.6, 0.7]	EUR	K518	diagnostic
(0.7, 0.8]	EUR	R031	diagnostic
(0.7, 0.8]	EUR	M17	diagnostic
(0.6, 0.7]	EUR	M53	diagnostic
(0.6, 0.7]	EUR	R065	diagnostic
(0.6, 0.7]	EUR	M706	diagnostic
(0.6, 0.7]	EUR	N029	diagnostic
(0.6, 0.7]	EUR	N303	diagnostic
(0.7, 0.8]	EUR	E210	diagnostic
(0.7, 0.8]	EUR	I31	diagnostic
(0.6, 0.7]	EUR	M4806	diagnostic
(0.7, 0.8]	EUR	I801	diagnostic
(0.7, 0.8]	EUR	I26	diagnostic
(0.7, 0.8]	EUR	Z51	diagnostic
(0.6, 0.7]	EUR	D688	diagnostic
(0.7, 0.8]	EUR	I959	diagnostic
(0.8, 0.9]	EUR	B182	diagnostic
(0.6, 0.7]	EUR	N83	diagnostic
(0.6, 0.7]	EUR	F419	diagnostic
(0.6, 0.7]	EUR	R22	diagnostic
(0.7, 0.8]	EUR	C77	diagnostic
(0.6, 0.7]	EUR	M41	diagnostic
(0.8, 0.9]	EUR	I64	diagnostic
(0.6, 0.7]	EUR	G91	diagnostic
(0.7, 0.8]	EUR	L732	diagnostic
(0.8, 0.9]	EUR	Z93	diagnostic
(0.7, 0.8]	EUR	M199	diagnostic
(0.8, 0.9]	EUR	D63	diagnostic
(0.7, 0.8]	EUR	Z432	diagnostic
(0.6, 0.7]	EUR	N320	diagnostic
(0.7, 0.8]	EUR	Z907	diagnostic
(0.6, 0.7]	EUR	G560	diagnostic
(0.6, 0.7]	EUR	N816	diagnostic
(0.7, 0.8]	EUR	B955	diagnostic
(0.6, 0.7]	EUR	C502	diagnostic
(0.6, 0.7]	EUR	D351	diagnostic
(0.6, 0.7]	EUR	K92	diagnostic
(0.6, 0.7]	EUR	K635	diagnostic
(0.8, 0.9]	EUR	G20	diagnostic
(0.6, 0.7]	EUR	R68	diagnostic
(0.7, 0.8]	EUR	I313	diagnostic
(0.7, 0.8]	EUR	C786	diagnostic
(0.6, 0.7]	EUR	N12	diagnostic
(0.6, 0.7]	EUR	M472	diagnostic
(0.6, 0.7]	EUR	M541	diagnostic
(0.7, 0.8]	EUR	J45	diagnostic
(0.6, 0.7]	EUR	K076	diagnostic
(0.7, 0.8]	EUR	K861	diagnostic
(0.7, 0.8]	EUR	G819	diagnostic
(0.8, 0.9]	EUR	C900	diagnostic
(0.6, 0.7]	EUR	N312	diagnostic
(0.6, 0.7]	EUR	R194	diagnostic
(0.6, 0.7]	EUR	K610	diagnostic
(0.6, 0.7]	EUR	H259	diagnostic
(0.8, 0.9]	EUR	R60	diagnostic
(0.6, 0.7]	EUR	G551	diagnostic
(0.6, 0.7]	EUR	M431	diagnostic
(0.7, 0.8]	EUR	K259	diagnostic
(0.6, 0.7]	EUR	M25	diagnostic
(0.7, 0.8]	EUR	K55	diagnostic
(0.7, 0.8]	EUR	R072	diagnostic
(0.6, 0.7]	EUR	M4787	diagnostic
(0.7, 0.8]	EUR	A41	diagnostic
(0.6, 0.7]	EUR	D09	diagnostic
(0.6, 0.7]	EUR	Z421	diagnostic
(0.6, 0.7]	EUR	M205	diagnostic
(0.6, 0.7]	EUR	M2326	diagnostic
(0.7, 0.8]	EUR	G403	diagnostic
(0.7, 0.8]	EUR	I802	diagnostic
(0.6, 0.7]	EUR	B954	diagnostic
(0.7, 0.8]	EUR	D72	diagnostic
(0.9, 1.0]	EUR	I22	diagnostic
(0.7, 0.8]	EUR	K824	diagnostic
(0.6, 0.7]	EUR	M7962	diagnostic
(0.8, 0.9]	EUR	D45	diagnostic
(0.6, 0.7]	EUR	G50	diagnostic
(0.7, 0.8]	EUR	Z933	diagnostic
(0.6, 0.7]	EUR	Z29	diagnostic
(0.9, 1.0]	EUR	E101	diagnostic
(0.6, 0.7]	EUR	C67	diagnostic
(0.6, 0.7]	EUR	M65	diagnostic
(0.8, 0.9]	EUR	Z99	diagnostic
(0.6, 0.7]	EUR	H534	diagnostic
(0.7, 0.8]	EUR	R478	diagnostic
(0.7, 0.8]	EUR	M45X9	diagnostic
(0.6, 0.7]	EUR	K58	diagnostic
(0.7, 0.8]	EUR	Z43	diagnostic
(0.6, 0.7]	EUR	M7967	diagnostic
(0.9, 1.0]	EUR	D730	diagnostic
(0.6, 0.7]	EUR	M80	diagnostic
(0.7, 0.8]	EUR	E835	diagnostic
(0.6, 0.7]	EUR	K267	diagnostic
(0.6, 0.7]	EUR	N39	diagnostic
(0.7, 0.8]	EUR	Z823	diagnostic
(0.6, 0.7]	EUR	H21	diagnostic
(0.7, 0.8]	EUR	G479	diagnostic
(0.7, 0.8]	EUR	R074	diagnostic
(0.8, 0.9]	EUR	I678	diagnostic
(0.6, 0.7]	EUR	K921	diagnostic
(0.6, 0.7]	EUR	C62	diagnostic
(0.6, 0.7]	EUR	K60	diagnostic
(0.6, 0.7]	EUR	N31	diagnostic
(0.6, 0.7]	EUR	R198	diagnostic
(0.6, 0.7]	EUR	J320	diagnostic
(0.6, 0.7]	EUR	C182	diagnostic
(0.7, 0.8]	EUR	E83	diagnostic
(0.6, 0.7]	EUR	J31	diagnostic
(0.7, 0.8]	EUR	J90	diagnostic
(0.6, 0.7]	EUR	K296	diagnostic
(0.7, 0.8]	EUR	Z960	diagnostic
(0.6, 0.7]	EUR	M72	diagnostic
(0.6, 0.7]	EUR	K602	diagnostic
(0.6, 0.7]	EUR	M2546	diagnostic
(0.6, 0.7]	EUR	F432	diagnostic
(0.9, 1.0]	EUR	C911	diagnostic
(0.9, 1.0]	EUR	I85	diagnostic
(0.7, 0.8]	EUR	K566	diagnostic
(0.6, 0.7]	EUR	K601	diagnostic
(0.6, 0.7]	EUR	M24	diagnostic
(0.7, 0.8]	EUR	H442	diagnostic
(0.6, 0.7]	EUR	I62	diagnostic
(0.9, 1.0]	EUR	C91	diagnostic
(0.9, 1.0]	EUR	K709	diagnostic
(0.7, 0.8]	EUR	M45	diagnostic
(0.6, 0.7]	EUR	G58	diagnostic
(0.6, 0.7]	EUR	N61	diagnostic
(0.8, 0.9]	EUR	D73	diagnostic
(0.6, 0.7]	EUR	N811	diagnostic
(0.7, 0.8]	EUR	I440	diagnostic
(0.6, 0.7]	EUR	R500	diagnostic
(0.6, 0.7]	EUR	M75	diagnostic
(0.8, 0.9]	EUR	M060	diagnostic
(0.6, 0.7]	EUR	M2333	diagnostic
(0.6, 0.7]	EUR	F410	diagnostic
(0.6, 0.7]	EUR	K02	diagnostic
(0.6, 0.7]	EUR	K571	diagnostic
(0.6, 0.7]	EUR	R104	diagnostic
(0.6, 0.7]	EUR	M659	diagnostic
(0.6, 0.7]	EUR	K21	diagnostic
(0.9, 1.0]	EUR	I229	diagnostic
(0.6, 0.7]	EUR	R398	diagnostic
(0.7, 0.8]	EUR	R609	diagnostic
(0.6, 0.7]	EUR	M160	diagnostic
(0.6, 0.7]	EUR	R101	diagnostic
(0.6, 0.7]	EUR	M628	diagnostic
(0.8, 0.9]	EUR	Z903	diagnostic
(0.7, 0.8]	EUR	J40	diagnostic
(0.8, 0.9]	EUR	I652	diagnostic
(0.8, 0.9]	EUR	J93	diagnostic
(0.8, 0.9]	EUR	D47	diagnostic
(0.6, 0.7]	EUR	Z038	diagnostic
(0.6, 0.7]	EUR	M1991	diagnostic
(0.8, 0.9]	EUR	D70	diagnostic
(0.9, 1.0]	EUR	N189	diagnostic
(0.6, 0.7]	EUR	Z470	diagnostic
(0.7, 0.8]	EUR	M31	diagnostic
(0.7, 0.8]	EUR	J980	diagnostic
(0.6, 0.7]	EUR	K590	diagnostic
(0.7, 0.8]	EUR	K90	diagnostic
(0.7, 0.8]	EUR	I451	diagnostic
(0.9, 1.0]	EUR	E11	diagnostic
(0.8, 0.9]	EUR	I248	diagnostic
(0.9, 1.0]	EUR	I21	diagnostic
(0.6, 0.7]	EUR	M189	diagnostic
(0.6, 0.7]	EUR	R51	diagnostic
(0.6, 0.7]	EUR	M879	diagnostic
(0.8, 0.9]	EUR	M06	diagnostic
(0.7, 0.8]	EUR	B957	diagnostic
(0.7, 0.8]	EUR	R298	diagnostic
(0.6, 0.7]	EUR	H264	diagnostic
(0.9, 1.0]	EUR	N19	diagnostic
(0.6, 0.7]	EUR	M54	diagnostic
(0.8, 0.9]	EUR	M0690	diagnostic
(0.8, 0.9]	EUR	C770	diagnostic
(0.9, 1.0]	EUR	I739	diagnostic
(0.7, 0.8]	EUR	M1990	diagnostic
(0.8, 0.9]	EUR	C349	diagnostic
(0.6, 0.7]	EUR	C02	diagnostic
(0.7, 0.8]	EUR	Z904	diagnostic
(0.6, 0.7]	EUR	F40	diagnostic
(0.6, 0.7]	EUR	Z087	diagnostic
(0.6, 0.7]	EUR	L539	diagnostic
(0.7, 0.8]	EUR	I340	diagnostic
(0.6, 0.7]	EUR	Z871	diagnostic
(0.6, 0.7]	EUR	Z089	diagnostic
(0.6, 0.7]	EUR	K029	diagnostic
(0.7, 0.8]	EUR	L40	diagnostic
(0.7, 0.8]	EUR	M7986	diagnostic
(0.6, 0.7]	EUR	N359	diagnostic
(0.6, 0.7]	EUR	E04	diagnostic
(0.8, 0.9]	EUR	I351	diagnostic
(0.6, 0.7]	EUR	M889	diagnostic
(0.6, 0.7]	EUR	M1996	diagnostic
(0.6, 0.7]	EUR	D41	diagnostic
(0.7, 0.8]	EUR	A415	diagnostic
(0.6, 0.7]	EUR	K30	diagnostic
(0.6, 0.7]	EUR	B968	diagnostic
(0.6, 0.7]	EUR	K512	diagnostic
(0.6, 0.7]	EUR	G93	diagnostic
(0.6, 0.7]	EUR	R33	diagnostic
(0.8, 0.9]	EUR	I517	diagnostic
(0.6, 0.7]	EUR	N62	diagnostic
(0.8, 0.9]	EUR	E831	diagnostic
(0.6, 0.7]	EUR	I849	diagnostic
(0.8, 0.9]	EUR	R73	diagnostic
(0.7, 0.8]	EUR	G629	diagnostic
(0.7, 0.8]	EUR	R07	diagnostic
(0.7, 0.8]	EUR	K914	diagnostic
(0.6, 0.7]	EUR	H532	diagnostic
(0.8, 0.9]	EUR	I42	diagnostic
(0.9, 1.0]	EUR	N180	diagnostic
(0.8, 0.9]	EUR	J448	diagnostic
(0.7, 0.8]	EUR	K805	diagnostic
(0.7, 0.8]	EUR	K51	diagnostic
(0.6, 0.7]	EUR	G56	diagnostic
(0.6, 0.7]	EUR	M21	diagnostic
(0.6, 0.7]	EUR	I83	diagnostic
(0.6, 0.7]	EUR	H44	diagnostic
(0.8, 0.9]	EUR	F172	diagnostic
(0.8, 0.9]	EUR	M1099	diagnostic
(0.8, 0.9]	EUR	M073	diagnostic
(0.7, 0.8]	EUR	Z980	diagnostic
(0.6, 0.7]	EUR	N21	diagnostic
(0.7, 0.8]	EUR	M35	diagnostic
(0.6, 0.7]	EUR	M7065	diagnostic
(0.6, 0.7]	EUR	H66	diagnostic
(0.7, 0.8]	EUR	I47	diagnostic
(0.6, 0.7]	EUR	Z48	diagnostic
(0.8, 0.9]	EUR	R730	diagnostic
(0.6, 0.7]	EUR	M46	diagnostic
(0.6, 0.7]	EUR	N73	diagnostic
(0.7, 0.8]	EUR	D728	diagnostic
(0.8, 0.9]	EUR	C15	diagnostic
(0.7, 0.8]	EUR	K279	diagnostic
(0.6, 0.7]	EUR	Z292	diagnostic
(0.6, 0.7]	EUR	M5458	diagnostic
(0.7, 0.8]	EUR	C85	diagnostic
(0.9, 1.0]	EUR	I212	diagnostic
(0.6, 0.7]	EUR	G500	diagnostic
(0.6, 0.7]	EUR	N736	diagnostic
(0.9, 1.0]	EUR	E119	diagnostic
(0.7, 0.8]	EUR	M86	diagnostic
(0.7, 0.8]	EUR	M798	diagnostic
(0.7, 0.8]	EUR	K519	diagnostic
(0.6, 0.7]	EUR	I86	diagnostic
(0.7, 0.8]	EUR	D50	diagnostic
(0.6, 0.7]	EUR	M5439	diagnostic
(0.7, 0.8]	EUR	J92	diagnostic
(0.7, 0.8]	EUR	K439	diagnostic
(0.9, 1.0]	EUR	E66	diagnostic
(0.8, 0.9]	EUR	I080	diagnostic
(0.7, 0.8]	EUR	I61	diagnostic
(0.9, 1.0]	EUR	E109	diagnostic
(0.6, 0.7]	EUR	Z090	diagnostic
(0.7, 0.8]	EUR	M1399	diagnostic
(0.6, 0.7]	EUR	N308	diagnostic
(0.9, 1.0]	EUR	I12	diagnostic
(0.6, 0.7]	EUR	M204	diagnostic
(0.6, 0.7]	EUR	C505	diagnostic
(0.8, 0.9]	EUR	Z905	diagnostic
(0.6, 0.7]	EUR	Z049	diagnostic
(0.6, 0.7]	EUR	Z039	diagnostic
(0.6, 0.7]	EUR	M82	diagnostic
(0.7, 0.8]	EUR	I951	diagnostic
(0.6, 0.7]	EUR	Z433	diagnostic
(0.7, 0.8]	EUR	M8199	diagnostic
(0.7, 0.8]	EUR	R18	diagnostic
(0.8, 0.9]	EUR	C09	diagnostic
(0.7, 0.8]	EUR	K819	diagnostic
(0.6, 0.7]	EUR	M8090	diagnostic
(0.6, 0.7]	EUR	N47	diagnostic
(0.7, 0.8]	EUR	J869	diagnostic
(0.6, 0.7]	EUR	C189	diagnostic
(0.6, 0.7]	EUR	J039	diagnostic
(0.6, 0.7]	EUR	M5459	diagnostic
(0.8, 0.9]	EUR	I472	diagnostic
(0.6, 0.7]	EUR	Z016	diagnostic
(0.7, 0.8]	EUR	Z54	diagnostic
(0.7, 0.8]	EUR	M139	diagnostic
(0.6, 0.7]	EUR	R522	diagnostic
(0.6, 0.7]	EUR	N20	diagnostic
(0.8, 0.9]	EUR	G409	diagnostic
(0.7, 0.8]	EUR	K900	diagnostic
(0.6, 0.7]	EUR	K552	diagnostic
(0.6, 0.7]	EUR	Z458	diagnostic
(0.6, 0.7]	EUR	N138	diagnostic
(0.8, 0.9]	EUR	J46	diagnostic
(0.7, 0.8]	EUR	G47	diagnostic
(0.8, 0.9]	EUR	R16	diagnostic
(0.6, 0.7]	EUR	K08	diagnostic
(0.8, 0.9]	EUR	C787	diagnostic
(0.7, 0.8]	EUR	D68	diagnostic
(0.6, 0.7]	EUR	Z46	diagnostic
(0.6, 0.7]	EUR	K402	diagnostic
(0.8, 0.9]	EUR	I639	diagnostic
(0.6, 0.7]	EUR	M1907	diagnostic
(0.6, 0.7]	EUR	E042	diagnostic
(0.6, 0.7]	EUR	F41	diagnostic
(0.8, 0.9]	EUR	I65	diagnostic
(0.6, 0.7]	EUR	D44	diagnostic
(0.8, 0.9]	EUR	I209	diagnostic
(0.6, 0.7]	EUR	M754	diagnostic
(0.6, 0.7]	EUR	R190	diagnostic
(0.6, 0.7]	EUR	K579	diagnostic
(0.7, 0.8]	EUR	F339	diagnostic
(0.7, 0.8]	EUR	Z866	diagnostic
(0.6, 0.7]	EUR	M5422	diagnostic
(0.6, 0.7]	EUR	M254	diagnostic
(0.7, 0.8]	EUR	R52	diagnostic
(0.8, 0.9]	EUR	M350	diagnostic
(0.7, 0.8]	EUR	R06	diagnostic
(0.6, 0.7]	EUR	Z043	diagnostic
(0.6, 0.7]	EUR	K52	diagnostic
(0.7, 0.8]	EUR	Z870	diagnostic
(0.6, 0.7]	EUR	K319	diagnostic
(0.7, 0.8]	EUR	M4796	diagnostic
(0.6, 0.7]	EUR	J06	diagnostic
(0.7, 0.8]	EUR	J33	diagnostic
(0.6, 0.7]	EUR	M5457	diagnostic
(0.7, 0.8]	EUR	G81	diagnostic
(0.6, 0.7]	EUR	I495	diagnostic
(0.9, 1.0]	EUR	Z992	diagnostic
(0.9, 1.0]	EUR	K703	diagnostic
(0.6, 0.7]	EUR	D126	diagnostic
(0.6, 0.7]	EUR	M169	diagnostic
(0.8, 0.9]	EUR	M069	diagnostic
(0.6, 0.7]	EUR	M1397	diagnostic
(0.6, 0.7]	EUR	N80	diagnostic
(0.7, 0.8]	EUR	K50	diagnostic
(0.7, 0.8]	EUR	R44	diagnostic
(0.6, 0.7]	EUR	H251	diagnostic
(0.6, 0.7]	EUR	E05	diagnostic
(0.9, 1.0]	EUR	J44	diagnostic
(0.9, 1.0]	EUR	I252	diagnostic
(0.6, 0.7]	EUR	R21	diagnostic
(0.6, 0.7]	EUR	H47	diagnostic
(0.7, 0.8]	EUR	Z966	diagnostic
(0.7, 0.8]	EUR	M2576	diagnostic
(0.7, 0.8]	EUR	D510	diagnostic
(0.6, 0.7]	EUR	K263	diagnostic
(0.6, 0.7]	EUR	K229	diagnostic
(0.6, 0.7]	EUR	J329	diagnostic
(0.7, 0.8]	EUR	K918	diagnostic
(0.9, 1.0]	EUR	N08	diagnostic
(0.6, 0.7]	EUR	M7126	diagnostic
(0.6, 0.7]	EUR	M79	diagnostic
(0.6, 0.7]	EUR	K298	diagnostic
(0.9, 1.0]	EUR	E115	diagnostic
(0.6, 0.7]	EUR	M20	diagnostic
(0.6, 0.7]	EUR	J01	diagnostic
(0.6, 0.7]	EUR	N459	diagnostic
(0.6, 0.7]	EUR	G510	diagnostic
(0.9, 1.0]	EUR	I219	diagnostic
(0.6, 0.7]	EUR	A084	diagnostic
(0.6, 0.7]	EUR	M480	diagnostic
(0.7, 0.8]	EUR	R509	diagnostic
(0.8, 0.9]	EUR	I859	diagnostic
(0.6, 0.7]	EUR	C503	diagnostic
(0.6, 0.7]	EUR	K838	diagnostic
(0.6, 0.7]	EUR	R208	diagnostic
(0.9, 1.0]	EUR	J43	diagnostic
(0.7, 0.8]	EUR	M549	diagnostic
(0.6, 0.7]	EUR	Q21	diagnostic
(0.6, 0.7]	EUR	G83	diagnostic
(0.6, 0.7]	EUR	M4316	diagnostic
(0.6, 0.7]	EUR	C50	diagnostic
(0.7, 0.8]	EUR	R47	diagnostic
(0.6, 0.7]	EUR	M419	diagnostic
(0.7, 0.8]	EUR	M7909	diagnostic
(0.6, 0.7]	EUR	Z539	diagnostic
(0.7, 0.8]	EUR	J181	diagnostic
(0.6, 0.7]	EUR	N281	diagnostic
(0.7, 0.8]	EUR	Z510	diagnostic
(0.6, 0.7]	EUR	I842	diagnostic
(0.6, 0.7]	EUR	K264	diagnostic
(0.7, 0.8]	EUR	K27	diagnostic
(0.7, 0.8]	EUR	Z450	diagnostic
(0.6, 0.7]	EUR	N45	diagnostic
(0.6, 0.7]	EUR	Z411	diagnostic
(0.8, 0.9]	EUR	Z950	diagnostic
(0.6, 0.7]	EUR	M87	diagnostic
(0.6, 0.7]	EUR	I30	diagnostic
(0.7, 0.8]	EUR	Z865	diagnostic
(0.6, 0.7]	EUR	J32	diagnostic
(0.6, 0.7]	EUR	K66	diagnostic
(0.6, 0.7]	EUR	R19	diagnostic
(0.6, 0.7]	EUR	K12	diagnostic
(0.9, 1.0]	EUR	E103	diagnostic
(0.9, 1.0]	EUR	E804	diagnostic
(0.6, 0.7]	EUR	N02	diagnostic
(0.6, 0.7]	EUR	M7966	diagnostic
(0.6, 0.7]	EUR	K56	diagnostic
(0.7, 0.8]	EUR	C78	diagnostic
(0.7, 0.8]	EUR	I442	diagnostic
(0.6, 0.7]	EUR	C629	diagnostic
(0.7, 0.8]	EUR	C82	diagnostic
(0.6, 0.7]	EUR	M85	diagnostic
(0.6, 0.7]	EUR	K419	diagnostic
(0.6, 0.7]	EUR	Z878	diagnostic
(0.7, 0.8]	EUR	K25	diagnostic
(0.9, 1.0]	EUR	Z951	diagnostic
(0.9, 1.0]	EUR	I501	diagnostic
(0.9, 1.0]	EUR	J439	diagnostic
(0.6, 0.7]	EUR	M16	diagnostic
(0.6, 0.7]	EUR	M70	diagnostic
(0.7, 0.8]	EUR	F33	diagnostic
(0.6, 0.7]	EUR	R943	diagnostic
(0.7, 0.8]	EUR	L405	diagnostic
(0.7, 0.8]	EUR	I081	diagnostic
(0.9, 1.0]	EUR	H360	diagnostic
(0.8, 0.9]	EUR	C341	diagnostic
(0.7, 0.8]	EUR	E27	diagnostic
(0.6, 0.7]	EUR	M191	diagnostic
(0.6, 0.7]	EUR	R61	diagnostic
(0.6, 0.7]	EUR	K317	diagnostic
(0.8, 0.9]	EUR	I208	diagnostic
(0.7, 0.8]	EUR	R26	diagnostic
(0.6, 0.7]	EUR	M2553	diagnostic
(0.6, 0.7]	EUR	H919	diagnostic
(0.6, 0.7]	EUR	C73	diagnostic
(0.7, 0.8]	EUR	J450	diagnostic
(0.6, 0.7]	EUR	K297	diagnostic
(0.6, 0.7]	EUR	N23	diagnostic
(0.8, 0.9]	EUR	C859	diagnostic
(0.7, 0.8]	EUR	M170	diagnostic
(0.6, 0.7]	EUR	J34	diagnostic
(0.6, 0.7]	EUR	D414	diagnostic
(0.6, 0.7]	EUR	Z858	diagnostic
(0.7, 0.8]	EUR	H333	diagnostic
(0.7, 0.8]	EUR	C798	diagnostic
(0.7, 0.8]	EUR	D509	diagnostic
(0.7, 0.8]	EUR	J459	diagnostic
(0.7, 0.8]	EUR	D649	diagnostic
(0.6, 0.7]	EUR	K31	diagnostic
(0.6, 0.7]	EUR	M750	diagnostic
(0.7, 0.8]	EUR	R41	diagnostic
(0.6, 0.7]	EUR	K639	diagnostic
(0.6, 0.7]	EUR	G992	diagnostic
(0.6, 0.7]	EUR	R103	diagnostic
(0.7, 0.8]	EUR	R470	diagnostic
(0.8, 0.9]	EUR	E872	diagnostic
(0.7, 0.8]	EUR	I82	diagnostic
(0.7, 0.8]	EUR	F32	diagnostic
(0.6, 0.7]	EUR	K913	diagnostic
(0.6, 0.7]	EUR	N701	diagnostic
(0.7, 0.8]	EUR	A490	diagnostic
(0.6, 0.7]	EUR	K572	diagnostic
(0.8, 0.9]	EUR	L97	diagnostic
(0.7, 0.8]	EUR	J189	diagnostic
(0.6, 0.7]	EUR	M2322	diagnostic
(0.6, 0.7]	EUR	M255	diagnostic
(0.6, 0.7]	EUR	N48	diagnostic
(0.7, 0.8]	EUR	E538	diagnostic
(0.6, 0.7]	EUR	M232	diagnostic
(0.8, 0.9]	EUR	I71	diagnostic
(0.8, 0.9]	EUR	K760	diagnostic
(0.6, 0.7]	EUR	K219	diagnostic
(0.7, 0.8]	EUR	D51	diagnostic
(0.6, 0.7]	EUR	K63	diagnostic
(0.8, 0.9]	EUR	F20	diagnostic
(0.6, 0.7]	EUR	R79	diagnostic
(0.6, 0.7]	EUR	M5496	diagnostic
(0.8, 0.9]	EUR	I24	diagnostic
(0.9, 1.0]	EUR	J440	diagnostic
(0.6, 0.7]	EUR	H52	diagnostic
(0.7, 0.8]	EUR	M7969	diagnostic
(0.6, 0.7]	EUR	K294	diagnostic
(0.8, 0.9]	EUR	E162	diagnostic
(0.7, 0.8]	EUR	M1390	diagnostic
(0.9, 1.0]	EUR	K766	diagnostic
(0.6, 0.7]	EUR	B378	diagnostic
(0.7, 0.8]	EUR	E230	diagnostic
(0.8, 0.9]	EUR	I67	diagnostic
(0.6, 0.7]	EUR	H40	diagnostic
(0.8, 0.9]	EUR	J95	diagnostic
(0.6, 0.7]	EUR	G919	diagnostic
(0.6, 0.7]	EUR	C20	diagnostic
(0.9, 1.0]	EUR	E14	diagnostic
(0.7, 0.8]	EUR	M819	diagnostic
(0.6, 0.7]	EUR	C19	diagnostic
(0.6, 0.7]	EUR	F321	diagnostic
(0.8, 0.9]	EUR	M109	diagnostic
(0.6, 0.7]	EUR	N815	diagnostic
(0.6, 0.7]	EUR	K14	diagnostic
(0.6, 0.7]	EUR	M2349	diagnostic
(0.7, 0.8]	EUR	K42	diagnostic
(0.7, 0.8]	EUR	Z873	diagnostic
(0.6, 0.7]	EUR	G439	diagnostic
(0.6, 0.7]	EUR	Z04	diagnostic
(0.6, 0.7]	EUR	H409	diagnostic
(0.9, 1.0]	EUR	J449	diagnostic
(0.9, 1.0]	EUR	N039	diagnostic
(0.6, 0.7]	EUR	K828	diagnostic
(0.6, 0.7]	EUR	J383	diagnostic
(0.7, 0.8]	EUR	Z50	diagnostic
(0.6, 0.7]	EUR	D090	diagnostic
(0.8, 0.9]	EUR	R945	diagnostic
(0.6, 0.7]	EUR	N486	diagnostic
(0.6, 0.7]	EUR	G43	diagnostic
(0.9, 1.0]	EUR	I214	diagnostic
(0.6, 0.7]	EUR	C81	diagnostic
(0.7, 0.8]	EUR	C772	diagnostic
(0.7, 0.8]	EUR	K811	diagnostic
(0.6, 0.7]	EUR	K626	diagnostic
(0.7, 0.8]	EUR	K810	diagnostic
(0.6, 0.7]	EUR	R064	diagnostic
(0.8, 0.9]	EUR	E871	diagnostic
(0.9, 1.0]	EUR	I120	diagnostic
(0.8, 0.9]	EUR	J841	diagnostic
(0.6, 0.7]	EUR	R040	diagnostic
(0.6, 0.7]	EUR	M257	diagnostic
(0.6, 0.7]	EUR	I84	diagnostic
(0.7, 0.8]	EUR	Z45	diagnostic
(0.6, 0.7]	EUR	M94	diagnostic
(0.6, 0.7]	EUR	M48	diagnostic
(0.6, 0.7]	EUR	B35	diagnostic
(0.6, 0.7]	EUR	D62	diagnostic
(0.6, 0.7]	EUR	Z048	diagnostic
(0.6, 0.7]	EUR	Z01	diagnostic
(0.8, 0.9]	EUR	Z948	diagnostic
(0.6, 0.7]	EUR	C180	diagnostic
(0.6, 0.7]	EUR	N40	diagnostic
(0.9, 1.0]	EUR	N03	diagnostic
(0.8, 0.9]	EUR	R80	diagnostic
(0.6, 0.7]	EUR	J029	diagnostic
(0.6, 0.7]	EUR	C54	diagnostic
(0.8, 0.9]	EUR	Z952	diagnostic
(0.6, 0.7]	EUR	K11	diagnostic
(0.6, 0.7]	EUR	Z874	diagnostic
(0.6, 0.7]	EUR	C501	diagnostic
(0.7, 0.8]	EUR	R042	diagnostic
(0.6, 0.7]	EUR	Z910	diagnostic
(0.9, 1.0]	EUR	I210	diagnostic
(0.6, 0.7]	EUR	K580	diagnostic
(0.8, 0.9]	EUR	K500	diagnostic
(0.6, 0.7]	EUR	Z033	diagnostic
(0.8, 0.9]	EUR	C92	diagnostic
(0.7, 0.8]	EUR	R000	diagnostic
(0.9, 1.0]	EUR	E668	diagnostic
(0.6, 0.7]	EUR	E050	diagnostic
(0.7, 0.8]	EUR	K429	diagnostic
(0.7, 0.8]	EUR	E86	diagnostic
(0.8, 0.9]	EUR	J81	diagnostic
(0.7, 0.8]	EUR	D508	diagnostic
(0.9, 1.0]	EUR	I211	diagnostic
(0.7, 0.8]	EUR	M5499	diagnostic
(0.6, 0.7]	EUR	C508	diagnostic
(0.8, 0.9]	EUR	E785	diagnostic
(0.7, 0.8]	EUR	R04	diagnostic
(0.6, 0.7]	EUR	R42	diagnostic
(0.8, 0.9]	EUR	H431	diagnostic
(0.6, 0.7]	EUR	M5456	diagnostic
(0.6, 0.7]	EUR	D12	diagnostic
(0.6, 0.7]	EUR	R23	diagnostic
(0.6, 0.7]	EUR	R300	diagnostic
(0.7, 0.8]	EUR	K501	diagnostic
(0.8, 0.9]	EUR	Z915	diagnostic
(0.7, 0.8]	EUR	Z86	diagnostic
(0.6, 0.7]	EUR	Z42	diagnostic
(0.8, 0.9]	EUR	E80	diagnostic
(0.8, 0.9]	EUR	Z95	diagnostic
(0.7, 0.8]	EUR	J86	diagnostic
(0.7, 0.8]	EUR	I730	diagnostic
(0.7, 0.8]	EUR	J339	diagnostic
(0.7, 0.8]	EUR	J338	diagnostic
(0.6, 0.7]	EUR	N132	diagnostic
(0.6, 0.7]	EUR	Z09	diagnostic
(0.7, 0.8]	EUR	R068	diagnostic
(0.7, 0.8]	EUR	R030	diagnostic
(0.6, 0.7]	EUR	A04	diagnostic
(0.7, 0.8]	EUR	I269	diagnostic
(0.7, 0.8]	EUR	I441	diagnostic
(0.7, 0.8]	EUR	R25	diagnostic
(0.7, 0.8]	EUR	G45	diagnostic
(0.7, 0.8]	EUR	R17	diagnostic
(0.6, 0.7]	EUR	M4792	diagnostic
(0.8, 0.9]	EUR	I694	diagnostic
(0.6, 0.7]	EUR	N135	diagnostic
(0.6, 0.7]	EUR	M7204	diagnostic
(0.6, 0.7]	EUR	R413	diagnostic
(0.6, 0.7]	EUR	M224	diagnostic
(0.8, 0.9]	EUR	J42	diagnostic
(0.6, 0.7]	EUR	M222	diagnostic
(0.7, 0.8]	EUR	M316	diagnostic
(0.6, 0.7]	EUR	R490	diagnostic
(0.6, 0.7]	EUR	H258	diagnostic
(0.7, 0.8]	EUR	Z924	diagnostic
(0.6, 0.7]	EUR	M5436	diagnostic
(0.6, 0.7]	EUR	H659	diagnostic
(0.7, 0.8]	EUR	Z98	diagnostic
(0.6, 0.7]	EUR	B02	diagnostic
(0.6, 0.7]	EUR	Z466	diagnostic
(0.8, 0.9]	EUR	I74	diagnostic
(0.7, 0.8]	EUR	K221	diagnostic
(0.7, 0.8]	EUR	Z035	diagnostic
(0.7, 0.8]	EUR	F31	diagnostic
(0.6, 0.7]	EUR	R591	diagnostic
(0.8, 0.9]	EUR	M0739	diagnostic
(0.8, 0.9]	EUR	E78	diagnostic
(0.6, 0.7]	EUR	M796	diagnostic
(0.8, 0.9]	EUR	E16	diagnostic
(0.6, 0.7]	EUR	M720	diagnostic
(0.8, 0.9]	EUR	I27	diagnostic
(0.7, 0.8]	EUR	H54	diagnostic
(0.6, 0.7]	EUR	M2336	diagnostic
(0.7, 0.8]	EUR	R03	diagnostic
(0.6, 0.7]	EUR	K621	diagnostic
(0.8, 0.9]	EUR	I490	diagnostic
(0.8, 0.9]	EUR	N179	diagnostic
(0.6, 0.7]	EUR	Z121	diagnostic
(0.6, 0.7]	EUR	K224	diagnostic
(0.6, 0.7]	EUR	R599	diagnostic
(0.7, 0.8]	EUR	I72	diagnostic
(0.6, 0.7]	EUR	K598	diagnostic
(0.7, 0.8]	EUR	D352	diagnostic
(0.6, 0.7]	EUR	G55	diagnostic
(0.6, 0.7]	EUR	M1997	diagnostic
(0.7, 0.8]	EUR	M4786	diagnostic
(0.9, 1.0]	EUR	Z955	diagnostic
(0.6, 0.7]	EUR	B349	diagnostic
(0.6, 0.7]	EUR	B373	diagnostic
(0.6, 0.7]	EUR	M6534	diagnostic
(0.8, 0.9]	EUR	Z936	diagnostic
(0.6, 0.7]	EUR	G90	diagnostic
(0.6, 0.7]	EUR	K22	diagnostic
(0.6, 0.7]	EUR	C61	diagnostic
(0.7, 0.8]	EUR	Z131	diagnostic
(0.7, 0.8]	EUR	B029	diagnostic
(0.6, 0.7]	EUR	H65	diagnostic
(0.6, 0.7]	EUR	H81	diagnostic
(0.7, 0.8]	EUR	Z136	diagnostic
(0.6, 0.7]	EUR	M8000	diagnostic
(0.8, 0.9]	EUR	I420	diagnostic
(0.9, 1.0]	EUR	C64	diagnostic
(0.6, 0.7]	EUR	M228	diagnostic
(0.6, 0.7]	EUR	R31	diagnostic
(0.7, 0.8]	EUR	I341	diagnostic
(0.6, 0.7]	EUR	M1901	diagnostic
(0.8, 0.9]	EUR	C90	diagnostic
(0.6, 0.7]	EUR	Z080	diagnostic
(0.7, 0.8]	EUR	E282	diagnostic
(0.6, 0.7]	EUR	K41	diagnostic
(0.7, 0.8]	EUR	K43	diagnostic
(0.7, 0.8]	EUR	Z514	diagnostic
(0.8, 0.9]	EUR	Q61	diagnostic
(0.7, 0.8]	EUR	K86	diagnostic
(0.6, 0.7]	EUR	I498	diagnostic
(0.7, 0.8]	EUR	R568	diagnostic
(0.6, 0.7]	EUR	M1396	diagnostic
(0.6, 0.7]	EUR	N32	diagnostic
(0.8, 0.9]	EUR	I460	diagnostic
(0.7, 0.8]	EUR	Z223	diagnostic
(0.7, 0.8]	EUR	I45	diagnostic
(0.7, 0.8]	EUR	Z851	diagnostic
(0.6, 0.7]	EUR	R202	diagnostic
(0.6, 0.7]	EUR	R39	diagnostic
(0.6, 0.7]	EUR	M84	diagnostic
(0.8, 0.9]	EUR	Z452	diagnostic
(0.6, 0.7]	EUR	K613	diagnostic
(0.7, 0.8]	EUR	Z501	diagnostic
(0.6, 0.7]	EUR	F322	diagnostic
(0.7, 0.8]	EUR	R410	diagnostic
(0.8, 0.9]	EUR	C159	diagnostic
(0.6, 0.7]	EUR	Z400	diagnostic
(0.6, 0.7]	EUR	I471	diagnostic
(0.6, 0.7]	EUR	M51	diagnostic
(0.7, 0.8]	EUR	M469	diagnostic
(0.8, 0.9]	EUR	K76	diagnostic
(0.6, 0.7]	EUR	M7965	diagnostic
(0.6, 0.7]	EUR	K59	diagnostic
(0.6, 0.7]	EUR	J310	diagnostic
(0.6, 0.7]	EUR	M753	diagnostic
(0.6, 0.7]	EUR	A08	diagnostic
(0.6, 0.7]	EUR	A048	diagnostic
(0.7, 0.8]	EUR	I447	diagnostic
(0.8, 0.9]	EUR	Z824	diagnostic
(0.6, 0.7]	EUR	R82	diagnostic
(0.8, 0.9]	EUR	Z911	diagnostic
(0.6, 0.7]	EUR	M50	diagnostic
(0.8, 0.9]	EUR	I679	diagnostic
(0.6, 0.7]	EUR	G562	diagnostic
(0.7, 0.8]	EUR	R50	diagnostic
(0.7, 0.8]	EUR	E22	diagnostic
(0.7, 0.8]	EUR	E23	diagnostic
(0.7, 0.8]	EUR	I803	diagnostic
(0.6, 0.7]	EUR	R40	diagnostic
(0.9, 1.0]	EUR	I50	diagnostic
(0.6, 0.7]	EUR	N200	diagnostic
(0.6, 0.7]	EUR	M712	diagnostic
(0.6, 0.7]	EUR	M751	diagnostic
(0.6, 0.7]	EUR	M190	diagnostic
(0.6, 0.7]	EUR	L600	diagnostic
(0.6, 0.7]	EUR	M234	diagnostic
(0.7, 0.8]	EUR	K83	diagnostic
(0.6, 0.7]	EUR	J351	diagnostic
(0.6, 0.7]	EUR	R49	diagnostic
(0.6, 0.7]	EUR	K61	diagnostic
(0.8, 0.9]	EUR	C833	diagnostic
(0.6, 0.7]	EUR	K293	diagnostic
(0.7, 0.8]	EUR	Z90	diagnostic
(0.6, 0.7]	EUR	Z489	diagnostic
(0.7, 0.8]	EUR	G459	diagnostic
(0.9, 1.0]	EUR	N18	diagnostic
(0.6, 0.7]	EUR	R798	diagnostic
(0.7, 0.8]	EUR	F412	diagnostic
(0.7, 0.8]	EUR	R634	diagnostic
(0.6, 0.7]	EUR	D046	diagnostic
(0.7, 0.8]	EUR	A419	diagnostic
(0.6, 0.7]	EUR	K20	diagnostic
(0.6, 0.7]	EUR	K573	diagnostic
(0.6, 0.7]	EUR	J39	diagnostic
(0.6, 0.7]	EUR	Z863	diagnostic
(0.8, 0.9]	EUR	Z852	diagnostic
(0.9, 1.0]	EUR	Z49	diagnostic
(0.7, 0.8]	EUR	H354	diagnostic
(0.7, 0.8]	EUR	H43	diagnostic
(0.7, 0.8]	EUR	J330	diagnostic
(0.6, 0.7]	EUR	M2323	diagnostic
(0.6, 0.7]	EUR	Z00	diagnostic
(0.6, 0.7]	EUR	Z85	diagnostic
(0.7, 0.8]	EUR	E039	diagnostic
(0.6, 0.7]	EUR	M948	diagnostic
(0.7, 0.8]	EUR	C779	diagnostic
(0.6, 0.7]	EUR	Z916	diagnostic
(0.8, 0.9]	EUR	C16	diagnostic
(0.6, 0.7]	EUR	M11	diagnostic
(0.6, 0.7]	EUR	J069	diagnostic
(0.7, 0.8]	EUR	I89	diagnostic
(0.6, 0.7]	EUR	K660	diagnostic
(0.7, 0.8]	EUR	C773	diagnostic
(0.6, 0.7]	EUR	N831	diagnostic
(0.6, 0.7]	EUR	I848	diagnostic
(0.6, 0.7]	EUR	R933	diagnostic
(0.7, 0.8]	EUR	H438	diagnostic
(0.6, 0.7]	EUR	H34	diagnostic
(0.6, 0.7]	EUR	R10	diagnostic
(0.6, 0.7]	EUR	N302	diagnostic
(0.7, 0.8]	EUR	K830	diagnostic
(0.6, 0.7]	EUR	K565	diagnostic
(0.6, 0.7]	EUR	M545	diagnostic
(0.6, 0.7]	EUR	R391	diagnostic
(0.7, 0.8]	EUR	J958	diagnostic
(0.6, 0.7]	EUR	N368	diagnostic
(0.8, 0.9]	EUR	G82	diagnostic
(0.7, 0.8]	EUR	Z981	diagnostic
(0.7, 0.8]	EUR	Z507	diagnostic
(0.6, 0.7]	EUR	M2556	diagnostic
(0.7, 0.8]	EUR	E213	diagnostic
(0.7, 0.8]	EUR	M544	diagnostic
(0.6, 0.7]	EUR	M653	diagnostic
(0.6, 0.7]	EUR	Z532	diagnostic
(0.7, 0.8]	EUR	B370	diagnostic
(0.6, 0.7]	EUR	M800	diagnostic
(0.9, 1.0]	EUR	D638	diagnostic
(0.8, 0.9]	EUR	M353	diagnostic
(0.7, 0.8]	EUR	I44	diagnostic
(0.6, 0.7]	EUR	R252	diagnostic
(0.9, 1.0]	EUR	E113	diagnostic
(0.8, 0.9]	EUR	Z958	diagnostic
(0.7, 0.8]	EUR	Z968	diagnostic
(0.6, 0.7]	EUR	R799	diagnostic
(0.6, 0.7]	EUR	M791	diagnostic
(0.6, 0.7]	EUR	M161	diagnostic
(0.6, 0.7]	EUR	N411	diagnostic
(0.6, 0.7]	EUR	Z03	diagnostic
(0.6, 0.7]	EUR	H60	diagnostic
(0.6, 0.7]	EUR	I841	diagnostic
(0.6, 0.7]	EUR	N329	diagnostic
(0.6, 0.7]	EUR	C679	diagnostic
(0.7, 0.8]	EUR	Z862	diagnostic
(0.7, 0.8]	EUR	K802	diagnostic
(0.7, 0.8]	EUR	M5446	diagnostic
(0.8, 0.9]	EUR	I429	diagnostic
(0.8, 0.9]	EUR	N17	diagnostic
(0.6, 0.7]	EUR	H26	diagnostic
(0.6, 0.7]	EUR	K222	diagnostic
(0.6, 0.7]	EUR	R74	diagnostic
(0.7, 0.8]	EUR	K632	diagnostic
(0.6, 0.7]	EUR	R768	diagnostic
(0.6, 0.7]	EUR	R630	diagnostic
(0.6, 0.7]	EUR	Z478	diagnostic
(0.6, 0.7]	EUR	R12	diagnostic
(0.9, 1.0]	EUR	Z940	diagnostic
(0.6, 0.7]	EUR	R11	diagnostic
(0.9, 1.0]	EUR	J441	diagnostic
(0.6, 0.7]	EUR	H609	diagnostic
(0.6, 0.7]	EUR	G25	diagnostic
(0.6, 0.7]	EUR	K29	diagnostic
(0.6, 0.7]	EUR	J342	diagnostic
(0.7, 0.8]	EUR	C851	diagnostic
(0.7, 0.8]	EUR	Z867	diagnostic
(0.8, 0.9]	EUR	I63	diagnostic
(0.7, 0.8]	EUR	Z91	diagnostic
(0.7, 0.8]	EUR	R53	diagnostic
(0.6, 0.7]	EUR	L53	diagnostic
(0.6, 0.7]	EUR	Z112	diagnostic
(0.8, 0.9]	EUR	Z991	diagnostic
(0.7, 0.8]	EUR	K659	diagnostic
(0.6, 0.7]	EUR	B37	diagnostic
(0.6, 0.7]	EUR	N739	diagnostic
(0.6, 0.7]	EUR	C509	diagnostic
(0.6, 0.7]	EUR	N309	diagnostic
(0.8, 0.9]	EUR	E875	diagnostic
(0.7, 0.8]	EUR	Z92	diagnostic
(0.8, 0.9]	EUR	J47	diagnostic
(0.6, 0.7]	EUR	Z092	diagnostic
(0.7, 0.8]	EUR	N319	diagnostic
(0.8, 0.9]	EUR	C79	diagnostic
(0.6, 0.7]	EUR	K290	diagnostic
(0.8, 0.9]	EUR	G40	diagnostic
(0.6, 0.7]	EUR	R35	diagnostic
(0.7, 0.8]	EUR	M47	diagnostic
(0.8, 0.9]	EUR	D696	diagnostic
(0.7, 0.8]	EUR	K769	diagnostic
(0.6, 0.7]	EUR	Z099	diagnostic
(0.7, 0.8]	EUR	R073	diagnostic
(0.7, 0.8]	EUR	Z130	diagnostic
(0.6, 0.7]	EUR	Z41	diagnostic
(0.6, 0.7]	EUR	K121	diagnostic
(0.6, 0.7]	EUR	Q211	diagnostic
(0.9, 1.0]	EUR	I200	diagnostic
(0.6, 0.7]	EUR	R224	diagnostic
(0.6, 0.7]	EUR	M1126	diagnostic
(0.7, 0.8]	EUR	J981	diagnostic
(0.6, 0.7]	EUR	M2320	diagnostic
(0.7, 0.8]	EUR	B956	diagnostic
(0.6, 0.7]	EUR	N394	diagnostic
(0.8, 0.9]	EUR	R161	diagnostic
(0.7, 0.8]	EUR	M7989	diagnostic
(0.7, 0.8]	EUR	D89	diagnostic
(0.7, 0.8]	EUR	K226	diagnostic
(0.6, 0.7]	EUR	B96	diagnostic
(0.6, 0.7]	EUR	M2330	diagnostic
(0.6, 0.7]	EUR	N818	diagnostic
(0.7, 0.8]	EUR	K44	diagnostic
(0.7, 0.8]	EUR	K91	diagnostic
(0.8, 0.9]	EUR	M0699	diagnostic
(0.6, 0.7]	EUR	M6596	diagnostic
(0.8, 0.9]	EUR	Z902	diagnostic
(0.7, 0.8]	EUR	Z833	diagnostic
(0.6, 0.7]	EUR	Z854	diagnostic
(0.6, 0.7]	EUR	N481	diagnostic
(0.8, 0.9]	EUR	I779	diagnostic
(0.8, 0.9]	EUR	I77	diagnostic
(0.6, 0.7]	EUR	M502	diagnostic
(0.6, 0.7]	EUR	G95	diagnostic
(0.6, 0.7]	EUR	Z835	diagnostic
(0.9, 1.0]	EUR	E10	diagnostic
(0.6, 0.7]	EUR	H25	diagnostic
(0.7, 0.8]	EUR	J98	diagnostic
(0.6, 0.7]	EUR	M23	diagnostic
(0.9, 1.0]	EUR	Z993	diagnostic
(0.6, 0.7]	EUR	R59	diagnostic
(0.7, 0.8]	EUR	G406	diagnostic
(0.8, 0.9]	EUR	Z954	diagnostic
(0.9, 1.0]	EUR	K74	diagnostic
(0.6, 0.7]	EUR	K528	diagnostic
(0.6, 0.7]	EUR	H353	diagnostic
(0.8, 0.9]	EUR	Z500	diagnostic
(0.6, 0.7]	EUR	Z538	diagnostic
(0.7, 0.8]	EUR	A49	diagnostic
(0.6, 0.7]	EUR	J02	diagnostic
(0.8, 0.9]	EUR	I518	diagnostic
(0.6, 0.7]	EUR	G552	diagnostic
(0.6, 0.7]	EUR	D682	diagnostic
(0.9, 1.0]	EUR	I251	diagnostic
(0.7, 0.8]	EUR	F319	diagnostic
(0.6, 0.7]	EUR	K088	diagnostic
(0.7, 0.8]	EUR	N210	diagnostic
(0.6, 0.7]	EUR	J35	diagnostic
(0.8, 0.9]	EUR	D69	diagnostic
(0.7, 0.8]	EUR	K804	diagnostic
(0.7, 0.8]	EUR	C780	diagnostic
(0.6, 0.7]	EUR	R011	diagnostic
(0.7, 0.8]	EUR	G62	diagnostic
(0.6, 0.7]	EUR	I831	diagnostic
(0.6, 0.7]	EUR	M66	diagnostic
(0.7, 0.8]	EUR	E876	diagnostic
(0.6, 0.7]	EUR	L918	diagnostic
(0.6, 0.7]	EUR	J03	diagnostic
(0.6, 0.7]	EUR	J392	diagnostic
(0.6, 0.7]	EUR	J387	diagnostic
(0.7, 0.8]	EUR	J22	diagnostic
(0.6, 0.7]	EUR	K228	diagnostic
(0.6, 0.7]	EUR	C187	diagnostic
(0.8, 0.9]	EUR	F200	diagnostic
(0.7, 0.8]	EUR	Z857	diagnostic
(0.6, 0.7]	EUR	K318	diagnostic
(0.6, 0.7]	EUR	M841	diagnostic
(0.7, 0.8]	EUR	Z13	diagnostic
(0.8, 0.9]	EUR	I46	diagnostic
(0.6, 0.7]	EUR	Z08	diagnostic
(0.6, 0.7]	EUR	R091	diagnostic
(0.7, 0.8]	EUR	Z515	diagnostic
(0.8, 0.9]	EUR	M10	diagnostic
(0.6, 0.7]	EUR	C56	diagnostic
(0.8, 0.9]	EUR	I221	diagnostic
(0.8, 0.9]	EUR	I69	diagnostic
(0.7, 0.8]	EUR	K831	diagnostic
(0.8, 0.9]	EUR	I08	diagnostic
(0.6, 0.7]	EUR	M543	diagnostic
(0.6, 0.7]	EUR	R01	diagnostic
(0.6, 0.7]	EUR	R935	diagnostic
(0.7, 0.8]	EUR	I87	diagnostic
(0.8, 0.9]	EUR	F171	diagnostic
(0.6, 0.7]	EUR	K62	diagnostic
(0.6, 0.7]	EUR	M814	diagnostic
(0.6, 0.7]	EUR	K628	diagnostic
(0.7, 0.8]	EUR	N288	diagnostic
(0.7, 0.8]	EUR	M81	diagnostic
(0.8, 0.9]	EUR	Z932	diagnostic
(0.6, 0.7]	EUR	N202	diagnostic
(0.6, 0.7]	EUR	Z098	diagnostic
(0.7, 0.8]	EUR	G35	diagnostic
(0.7, 0.8]	EUR	K801	diagnostic
(0.7, 0.8]	EUR	G31	diagnostic
(0.6, 0.7]	EUR	M542	diagnostic
(0.8, 0.9]	EUR	J84	diagnostic
(0.7, 0.8]	EUR	R27	diagnostic
(0.6, 0.7]	EUR	Z988	diagnostic
(0.9, 1.0]	EUR	I500	diagnostic
(0.8, 0.9]	EUR	B18	diagnostic
(0.6, 0.7]	EUR	R55	diagnostic
(0.7, 0.8]	EUR	E03	diagnostic
(0.7, 0.8]	EUR	Z52	diagnostic
(0.8, 0.9]	EUR	H330	diagnostic
(0.9, 1.0]	EUR	K746	diagnostic
(0.6, 0.7]	EUR	H57	diagnostic
(0.6, 0.7]	EUR	F43	diagnostic
(0.6, 0.7]	EUR	Z53	diagnostic
(0.9, 1.0]	EUR	M059	diagnostic
(0.7, 0.8]	EUR	G473	diagnostic
(0.8, 0.9]	EUR	D693	diagnostic
(0.6, 0.7]	EUR	M62	diagnostic
(0.7, 0.8]	EUR	M13	diagnostic
(0.7, 0.8]	EUR	N28	diagnostic
(0.7, 0.8]	EUR	R060	diagnostic
(0.7, 0.8]	EUR	I80	diagnostic
(0.6, 0.7]	EUR	L73	diagnostic
(0.7, 0.8]	EUR	K768	diagnostic
(0.7, 0.8]	EUR	Z518	diagnostic
(0.6, 0.7]	EUR	R09	diagnostic
(0.6, 0.7]	EUR	Z860	diagnostic
(0.6, 0.7]	EUR	R69	diagnostic
(0.8, 0.9]	EUR	I350	diagnostic
(0.7, 0.8]	EUR	I499	diagnostic
(0.7, 0.8]	EUR	C829	diagnostic
(0.8, 0.9]	EUR	M07	diagnostic
(0.8, 0.9]	EUR	H332	diagnostic
(0.6, 0.7]	EUR	M43	diagnostic
(0.6, 0.7]	EUR	M4782	diagnostic
(0.7, 0.8]	EUR	K65	diagnostic
(0.8, 0.9]	EUR	C34	diagnostic
(0.6, 0.7]	EUR	M2557	diagnostic
(0.7, 0.8]	EUR	E059	diagnostic
(0.8, 0.9]	EUR	E780	diagnostic
(0.6, 0.7]	EUR	K26	diagnostic
(0.7, 0.8]	EUR	K449	diagnostic
(0.6, 0.7]	EUR	H530	diagnostic
(0.6, 0.7]	EUR	K047	diagnostic
(0.6, 0.7]	EUR	M22	diagnostic
(0.7, 0.8]	EUR	I49	diagnostic
(0.6, 0.7]	EUR	K625	diagnostic
(0.7, 0.8]	EUR	Z512	diagnostic
(0.6, 0.7]	EUR	R20	diagnostic
(0.9, 1.0]	EUR	I25	diagnostic
(0.6, 0.7]	EUR	G933	diagnostic
(0.6, 0.7]	EUR	K603	diagnostic
(0.6, 0.7]	EUR	N318	diagnostic
(0.8, 0.9]	EUR	I35	diagnostic
(0.7, 0.8]	EUR	Z436	diagnostic
(0.7, 0.8]	EUR	D86	diagnostic
(0.7, 0.8]	EUR	D869	diagnostic
(0.6, 0.7]	EUR	G51	diagnostic
(0.6, 0.7]	EUR	K140	diagnostic
(0.6, 0.7]	EUR	E079	diagnostic
(0.6, 0.7]	EUR	R934	diagnostic
(0.6, 0.7]	EUR	H53	diagnostic
(0.6, 0.7]	EUR	Z488	diagnostic
(0.8, 0.9]	EUR	C795	diagnostic
(0.7, 0.8]	EUR	I34	diagnostic
(0.6, 0.7]	EUR	N201	diagnostic
(0.7, 0.8]	EUR	K800	diagnostic
(0.7, 0.8]	EUR	M500	diagnostic
(0.6, 0.7]	EUR	H250	diagnostic
(0.9, 1.0]	EUR	E114	diagnostic
(0.6, 0.7]	EUR	K633	diagnostic
(0.6, 0.7]	EUR	Z87	diagnostic
(0.7, 0.8]	EUR	K650	diagnostic
(0.6, 0.7]	EUR	D35	diagnostic
(0.6, 0.7]	EUR	M503	diagnostic
(0.8, 0.9]	EUR	R600	diagnostic
(0.6, 0.7]	EUR	M201	diagnostic
(0.7, 0.8]	EUR	Z034	diagnostic
(0.6, 0.7]	EUR	N393	diagnostic
(0.8, 0.9]	EUR	Z94	diagnostic
(0.6, 0.7]	EUR	K083	diagnostic
(0.6, 0.7]	EUR	K112	diagnostic
(0.6, 0.7]	EUR	Z901	diagnostic
(0.8, 0.9]	EUR	I771	diagnostic
(0.6, 0.7]	EUR	N35	diagnostic
(0.6, 0.7]	EUR	H669	diagnostic
(0.7, 0.8]	EUR	A047	diagnostic
(0.6, 0.7]	EUR	N800	diagnostic
(0.9, 1.0]	EUR	M05	diagnostic
(0.7, 0.8]	EUR	E28	diagnostic
(0.7, 0.8]	EUR	R91	diagnostic
(0.6, 0.7]	EUR	R529	diagnostic
(0.6, 0.7]	EUR	H269	diagnostic
(0.6, 0.7]	EUR	R00	diagnostic
(0.6, 0.7]	EUR	N398	diagnostic
(0.7, 0.8]	EUR	R94	diagnostic
(0.6, 0.7]	EUR	H653	diagnostic
(0.6, 0.7]	EUR	R93	diagnostic
(0.7, 0.8]	EUR	C32	diagnostic
(0.6, 0.7]	EUR	H20	diagnostic
(0.6, 0.7]	EUR	K922	diagnostic
(0.6, 0.7]	EUR	K638	diagnostic
(0.7, 0.8]	EUR	M478	diagnostic
(0.7, 0.8]	EUR	R29	diagnostic
(0.6, 0.7]	EUR	J38	diagnostic
(0.7, 0.8]	EUR	J984	diagnostic
(0.6, 0.7]	EUR	H348	diagnostic
(0.7, 0.8]	EUR	R268	diagnostic
(0.8, 0.9]	EUR	E87	diagnostic
(0.7, 0.8]	EUR	M171	diagnostic
(0.6, 0.7]	EUR	E049	diagnostic
(0.9, 1.0]	EUR	E669	diagnostic
(0.6, 0.7]	EUR	E06	diagnostic
(0.7, 0.8]	EUR	F329	diagnostic
(0.7, 0.8]	EUR	I619	diagnostic
(0.9, 1.0]	EUR	K70	diagnostic
(0.7, 0.8]	EUR	M1999	diagnostic
(0.7, 0.8]	EUR	M479	diagnostic
(0.6, 0.7]	EUR	M71	diagnostic
(0.8, 0.9]	EUR	K420	diagnostic
(0.7, 0.8]	EUR	D64	diagnostic
(0.7, 0.8]	EUR	F323	diagnostic
(0.8, 0.9]	EUR	F209	diagnostic
(0.6, 0.7]	EUR	Z291	time_agnostic
(0.6, 0.7]	EUR	Z531	time_agnostic
(0.8, 0.9]	EUR	D52	time_agnostic
(0.6, 0.7]	EUR	I845	time_agnostic
(0.6, 0.7]	EUR	M4807	time_agnostic
(0.7, 0.8]	EUR	B25	time_agnostic
(0.6, 0.7]	EUR	I454	time_agnostic
(0.6, 0.7]	EUR	M179	time_agnostic
(0.8, 0.9]	EUR	I258	time_agnostic
(0.6, 0.7]	EUR	M4799	time_agnostic
(0.6, 0.7]	EUR	J343	time_agnostic
(0.6, 0.7]	EUR	Z947	time_agnostic
(0.6, 0.7]	EUR	C155	time_agnostic
(0.7, 0.8]	EUR	R001	time_agnostic
(0.7, 0.8]	EUR	I253	time_agnostic
(0.6, 0.7]	EUR	D699	time_agnostic
(0.6, 0.7]	EUR	M4690	time_agnostic
(0.8, 0.9]	EUR	N059	time_agnostic
(0.8, 0.9]	EUR	D75	time_agnostic
(0.7, 0.8]	EUR	I260	time_agnostic
(0.6, 0.7]	EUR	I513	time_agnostic
(0.6, 0.7]	EUR	Z511	time_agnostic
(0.7, 0.8]	EUR	C321	time_agnostic
(0.6, 0.7]	EUR	C447	time_agnostic
(0.7, 0.8]	EUR	I73	time_agnostic
(0.7, 0.8]	EUR	K509	time_agnostic
(0.6, 0.7]	EUR	Z96	time_agnostic
(0.8, 0.9]	EUR	I270	time_agnostic
(0.6, 0.7]	EUR	G46	time_agnostic
(0.9, 1.0]	EUR	N083	time_agnostic
(0.6, 0.7]	EUR	M2551	time_agnostic
(0.6, 0.7]	EUR	I609	time_agnostic
(0.6, 0.7]	EUR	G628	time_agnostic
(0.8, 0.9]	EUR	F17	time_agnostic
(0.7, 0.8]	EUR	C95	time_agnostic
(0.6, 0.7]	EUR	K589	time_agnostic
(0.7, 0.8]	EUR	I38	time_agnostic
(0.6, 0.7]	EUR	M233	time_agnostic
(0.6, 0.7]	EUR	N328	time_agnostic
(0.8, 0.9]	EUR	M1097	time_agnostic
(0.6, 0.7]	EUR	H358	time_agnostic
(0.6, 0.7]	EUR	I60	time_agnostic
(0.6, 0.7]	EUR	R220	time_agnostic
(0.9, 1.0]	EUR	I279	time_agnostic
(0.6, 0.7]	EUR	M248	time_agnostic
(0.6, 0.7]	EUR	Z975	time_agnostic
(0.7, 0.8]	EUR	R34	time_agnostic
(0.6, 0.7]	EUR	N136	time_agnostic
(0.6, 0.7]	EUR	K518	time_agnostic
(0.6, 0.7]	EUR	R031	time_agnostic
(0.6, 0.7]	EUR	M4856	time_agnostic
(0.6, 0.7]	EUR	M706	time_agnostic
(0.6, 0.7]	EUR	N029	time_agnostic
(0.7, 0.8]	EUR	I469	time_agnostic
(0.7, 0.8]	EUR	I801	time_agnostic
(0.7, 0.8]	EUR	I071	time_agnostic
(0.6, 0.7]	EUR	A045	time_agnostic
(0.6, 0.7]	EUR	K550	time_agnostic
(0.6, 0.7]	EUR	N131	time_agnostic
(0.6, 0.7]	EUR	M5412	time_agnostic
(0.6, 0.7]	EUR	M4186	time_agnostic
(0.6, 0.7]	EUR	G91	time_agnostic
(0.6, 0.7]	EUR	I510	time_agnostic
(0.6, 0.7]	EUR	Z432	time_agnostic
(0.6, 0.7]	EUR	M15	time_agnostic
(0.6, 0.7]	EUR	M7988	time_agnostic
(0.9, 1.0]	EUR	Z944	time_agnostic
(0.6, 0.7]	EUR	G20	time_agnostic
(0.7, 0.8]	EUR	J9600	time_agnostic
(0.8, 0.9]	EUR	N26	time_agnostic
(0.7, 0.8]	EUR	E61	time_agnostic
(0.6, 0.7]	EUR	M5416	time_agnostic
(0.6, 0.7]	EUR	K259	time_agnostic
(0.6, 0.7]	EUR	M25	time_agnostic
(0.6, 0.7]	EUR	R072	time_agnostic
(0.6, 0.7]	EUR	Z421	time_agnostic
(0.6, 0.7]	EUR	M2326	time_agnostic
(0.6, 0.7]	EUR	G558	time_agnostic
(0.7, 0.8]	EUR	L892	time_agnostic
(0.6, 0.7]	EUR	K315	time_agnostic
(0.6, 0.7]	EUR	M7962	time_agnostic
(0.6, 0.7]	EUR	C67	time_agnostic
(0.8, 0.9]	EUR	Z99	time_agnostic
(0.6, 0.7]	EUR	M4306	time_agnostic
(0.7, 0.8]	EUR	D59	time_agnostic
(0.6, 0.7]	EUR	K267	time_agnostic
(0.7, 0.8]	EUR	F431	time_agnostic
(0.8, 0.9]	EUR	K292	time_agnostic
(0.8, 0.9]	EUR	B441	time_agnostic
(0.6, 0.7]	EUR	M192	time_agnostic
(0.6, 0.7]	EUR	J90	time_agnostic
(0.6, 0.7]	EUR	H743	time_agnostic
(0.6, 0.7]	EUR	K510	time_agnostic
(0.7, 0.8]	EUR	I422	time_agnostic
(0.6, 0.7]	EUR	D120	time_agnostic
(0.8, 0.9]	EUR	I85	time_agnostic
(0.7, 0.8]	EUR	I516	time_agnostic
(0.8, 0.9]	EUR	I220	time_agnostic
(0.6, 0.7]	EUR	G58	time_agnostic
(0.6, 0.7]	EUR	D175	time_agnostic
(0.6, 0.7]	EUR	N811	time_agnostic
(0.6, 0.7]	EUR	K02	time_agnostic
(0.9, 1.0]	EUR	I850	time_agnostic
(0.7, 0.8]	EUR	K863	time_agnostic
(0.8, 0.9]	EUR	N189	time_agnostic
(0.7, 0.8]	EUR	J980	time_agnostic
(0.6, 0.7]	EUR	G252	time_agnostic
(0.9, 1.0]	EUR	E11	time_agnostic
(0.7, 0.8]	EUR	I248	time_agnostic
(0.6, 0.7]	EUR	M189	time_agnostic
(0.7, 0.8]	EUR	M06	time_agnostic
(0.8, 0.9]	EUR	I7080	time_agnostic
(0.6, 0.7]	EUR	M54	time_agnostic
(0.6, 0.7]	EUR	I614	time_agnostic
(0.8, 0.9]	EUR	M0690	time_agnostic
(0.6, 0.7]	EUR	Z081	time_agnostic
(0.6, 0.7]	EUR	M1993	time_agnostic
(0.7, 0.8]	EUR	I340	time_agnostic
(0.7, 0.8]	EUR	M7986	time_agnostic
(0.9, 1.0]	EUR	E662	time_agnostic
(0.6, 0.7]	EUR	G37	time_agnostic
(0.7, 0.8]	EUR	A31	time_agnostic
(0.7, 0.8]	EUR	E870	time_agnostic
(0.6, 0.7]	EUR	A415	time_agnostic
(0.7, 0.8]	EUR	R73	time_agnostic
(0.9, 1.0]	EUR	N180	time_agnostic
(0.6, 0.7]	EUR	H55	time_agnostic
(0.6, 0.7]	EUR	E052	time_agnostic
(0.6, 0.7]	EUR	M21	time_agnostic
(0.6, 0.7]	EUR	B99	time_agnostic
(0.6, 0.7]	EUR	I83	time_agnostic
(0.6, 0.7]	EUR	K829	time_agnostic
(0.7, 0.8]	EUR	M073	time_agnostic
(0.6, 0.7]	EUR	M35	time_agnostic
(0.6, 0.7]	EUR	M7667	time_agnostic
(0.6, 0.7]	EUR	M46	time_agnostic
(0.6, 0.7]	EUR	N420	time_agnostic
(0.6, 0.7]	EUR	C15	time_agnostic
(0.6, 0.7]	EUR	M5458	time_agnostic
(0.7, 0.8]	EUR	C838	time_agnostic
(0.6, 0.7]	EUR	G500	time_agnostic
(0.7, 0.8]	EUR	M86	time_agnostic
(0.6, 0.7]	EUR	M798	time_agnostic
(0.7, 0.8]	EUR	I672	time_agnostic
(0.8, 0.9]	EUR	E66	time_agnostic
(0.8, 0.9]	EUR	I272	time_agnostic
(0.7, 0.8]	EUR	M1399	time_agnostic
(0.6, 0.7]	EUR	N308	time_agnostic
(0.7, 0.8]	EUR	I951	time_agnostic
(0.6, 0.7]	EUR	M4317	time_agnostic
(0.6, 0.7]	EUR	C09	time_agnostic
(0.7, 0.8]	EUR	U837	time_agnostic
(0.7, 0.8]	EUR	I472	time_agnostic
(0.6, 0.7]	EUR	K605	time_agnostic
(0.7, 0.8]	EUR	R522	time_agnostic
(0.6, 0.7]	EUR	N20	time_agnostic
(0.7, 0.8]	EUR	G409	time_agnostic
(0.9, 1.0]	EUR	K743	time_agnostic
(0.6, 0.7]	EUR	M241	time_agnostic
(0.6, 0.7]	EUR	K552	time_agnostic
(0.6, 0.7]	EUR	Z458	time_agnostic
(0.6, 0.7]	EUR	N138	time_agnostic
(0.6, 0.7]	EUR	M858	time_agnostic
(0.8, 0.9]	EUR	J46	time_agnostic
(0.6, 0.7]	EUR	K08	time_agnostic
(0.6, 0.7]	EUR	Z46	time_agnostic
(0.6, 0.7]	EUR	D44	time_agnostic
(0.6, 0.7]	EUR	Z866	time_agnostic
(0.6, 0.7]	EUR	N421	time_agnostic
(0.6, 0.7]	EUR	Z115	time_agnostic
(0.6, 0.7]	EUR	M254	time_agnostic
(0.6, 0.7]	EUR	F058	time_agnostic
(0.7, 0.8]	EUR	Z043	time_agnostic
(0.7, 0.8]	EUR	Z870	time_agnostic
(0.6, 0.7]	EUR	K319	time_agnostic
(0.6, 0.7]	EUR	J06	time_agnostic
(0.9, 1.0]	EUR	Z992	time_agnostic
(0.9, 1.0]	EUR	K703	time_agnostic
(0.8, 0.9]	EUR	M069	time_agnostic
(0.8, 0.9]	EUR	J44	time_agnostic
(0.8, 0.9]	EUR	I252	time_agnostic
(0.6, 0.7]	EUR	I479	time_agnostic
(0.8, 0.9]	EUR	I7010	time_agnostic
(0.7, 0.8]	EUR	C14	time_agnostic
(0.7, 0.8]	EUR	M349	time_agnostic
(0.9, 1.0]	EUR	E105	time_agnostic
(0.7, 0.8]	EUR	M2576	time_agnostic
(0.6, 0.7]	EUR	E854	time_agnostic
(0.6, 0.7]	EUR	K225	time_agnostic
(0.8, 0.9]	EUR	D860	time_agnostic
(0.6, 0.7]	EUR	M7126	time_agnostic
(0.6, 0.7]	EUR	M79	time_agnostic
(0.6, 0.7]	EUR	K298	time_agnostic
(0.6, 0.7]	EUR	M418	time_agnostic
(0.7, 0.8]	EUR	G80	time_agnostic
(0.8, 0.9]	EUR	I219	time_agnostic
(0.8, 0.9]	EUR	I859	time_agnostic
(0.6, 0.7]	EUR	C827	time_agnostic
(0.6, 0.7]	EUR	M549	time_agnostic
(0.6, 0.7]	EUR	Q21	time_agnostic
(0.6, 0.7]	EUR	G83	time_agnostic
(0.7, 0.8]	EUR	J181	time_agnostic
(0.6, 0.7]	EUR	M2596	time_agnostic
(0.6, 0.7]	EUR	J21	time_agnostic
(0.7, 0.8]	EUR	Z450	time_agnostic
(0.6, 0.7]	EUR	I30	time_agnostic
(0.9, 1.0]	EUR	E804	time_agnostic
(0.8, 0.9]	EUR	I745	time_agnostic
(0.7, 0.8]	EUR	I442	time_agnostic
(0.6, 0.7]	EUR	M85	time_agnostic
(0.6, 0.7]	EUR	G834	time_agnostic
(0.8, 0.9]	EUR	Z951	time_agnostic
(0.6, 0.7]	EUR	M16	time_agnostic
(0.6, 0.7]	EUR	Z81	time_agnostic
(0.6, 0.7]	EUR	C169	time_agnostic
(0.9, 1.0]	EUR	H360	time_agnostic
(0.7, 0.8]	EUR	C341	time_agnostic
(0.6, 0.7]	EUR	R61	time_agnostic
(0.7, 0.8]	EUR	I208	time_agnostic
(0.7, 0.8]	EUR	Q60	time_agnostic
(0.7, 0.8]	EUR	L93	time_agnostic
(0.7, 0.8]	EUR	Z133	time_agnostic
(0.7, 0.8]	EUR	I059	time_agnostic
(0.6, 0.7]	EUR	K089	time_agnostic
(0.7, 0.8]	EUR	Z856	time_agnostic
(0.6, 0.7]	EUR	C790	time_agnostic
(0.6, 0.7]	EUR	C859	time_agnostic
(0.6, 0.7]	EUR	K868	time_agnostic
(0.7, 0.8]	EUR	D469	time_agnostic
(0.6, 0.7]	EUR	C771	time_agnostic
(0.6, 0.7]	EUR	D061	time_agnostic
(0.6, 0.7]	EUR	J982	time_agnostic
(0.7, 0.8]	EUR	D509	time_agnostic
(0.7, 0.8]	EUR	R70	time_agnostic
(0.7, 0.8]	EUR	J459	time_agnostic
(0.7, 0.8]	EUR	R41	time_agnostic
(0.6, 0.7]	EUR	R103	time_agnostic
(0.8, 0.9]	EUR	E872	time_agnostic
(0.8, 0.9]	EUR	M14	time_agnostic
(0.7, 0.8]	EUR	E55	time_agnostic
(0.6, 0.7]	EUR	I800	time_agnostic
(0.6, 0.7]	EUR	K913	time_agnostic
(0.7, 0.8]	EUR	J189	time_agnostic
(0.6, 0.7]	EUR	M255	time_agnostic
(0.6, 0.7]	EUR	I612	time_agnostic
(0.6, 0.7]	EUR	F309	time_agnostic
(0.6, 0.7]	EUR	M2137	time_agnostic
(0.6, 0.7]	EUR	K63	time_agnostic
(0.7, 0.8]	EUR	I24	time_agnostic
(0.6, 0.7]	EUR	I349	time_agnostic
(0.7, 0.8]	EUR	I489	time_agnostic
(0.6, 0.7]	EUR	M821	time_agnostic
(0.6, 0.7]	EUR	R278	time_agnostic
(0.7, 0.8]	EUR	M819	time_agnostic
(0.7, 0.8]	EUR	J85	time_agnostic
(0.8, 0.9]	EUR	M109	time_agnostic
(0.7, 0.8]	EUR	R093	time_agnostic
(0.9, 1.0]	EUR	N039	time_agnostic
(0.7, 0.8]	EUR	R945	time_agnostic
(0.6, 0.7]	EUR	Z973	time_agnostic
(0.8, 0.9]	EUR	M8697	time_agnostic
(0.6, 0.7]	EUR	C81	time_agnostic
(0.6, 0.7]	EUR	F34	time_agnostic
(0.6, 0.7]	EUR	K626	time_agnostic
(0.7, 0.8]	EUR	E871	time_agnostic
(0.9, 1.0]	EUR	I120	time_agnostic
(0.7, 0.8]	EUR	J841	time_agnostic
(0.6, 0.7]	EUR	Z45	time_agnostic
(0.7, 0.8]	EUR	E611	time_agnostic
(0.8, 0.9]	EUR	D58	time_agnostic
(0.6, 0.7]	EUR	Q210	time_agnostic
(0.6, 0.7]	EUR	M40	time_agnostic
(0.6, 0.7]	EUR	N809	time_agnostic
(0.6, 0.7]	EUR	Z01	time_agnostic
(0.6, 0.7]	EUR	D686	time_agnostic
(0.7, 0.8]	EUR	Z948	time_agnostic
(0.9, 1.0]	EUR	N03	time_agnostic
(0.6, 0.7]	EUR	K117	time_agnostic
(0.6, 0.7]	EUR	Z874	time_agnostic
(0.6, 0.7]	EUR	Z910	time_agnostic
(0.7, 0.8]	EUR	Q850	time_agnostic
(0.7, 0.8]	EUR	I210	time_agnostic
(0.6, 0.7]	EUR	K580	time_agnostic
(0.6, 0.7]	EUR	M2575	time_agnostic
(0.7, 0.8]	EUR	C92	time_agnostic
(0.7, 0.8]	EUR	R000	time_agnostic
(0.7, 0.8]	EUR	K429	time_agnostic
(0.6, 0.7]	EUR	G600	time_agnostic
(0.7, 0.8]	EUR	E86	time_agnostic
(0.8, 0.9]	EUR	Z964	time_agnostic
(0.8, 0.9]	EUR	Z896	time_agnostic
(0.7, 0.8]	EUR	E785	time_agnostic
(0.6, 0.7]	EUR	M5456	time_agnostic
(0.7, 0.8]	EUR	Z915	time_agnostic
(0.6, 0.7]	EUR	U89	time_agnostic
(0.7, 0.8]	EUR	B181	time_agnostic
(0.6, 0.7]	EUR	N132	time_agnostic
(0.7, 0.8]	EUR	Q446	time_agnostic
(0.7, 0.8]	EUR	I269	time_agnostic
(0.7, 0.8]	EUR	R17	time_agnostic
(0.6, 0.7]	EUR	M2487	time_agnostic
(0.6, 0.7]	EUR	M4792	time_agnostic
(0.6, 0.7]	EUR	N135	time_agnostic
(0.6, 0.7]	EUR	C10	time_agnostic
(0.6, 0.7]	EUR	M222	time_agnostic
(0.6, 0.7]	EUR	I444	time_agnostic
(0.6, 0.7]	EUR	M316	time_agnostic
(0.6, 0.7]	EUR	Z924	time_agnostic
(0.6, 0.7]	EUR	M5436	time_agnostic
(0.6, 0.7]	EUR	M6288	time_agnostic
(0.6, 0.7]	EUR	I844	time_agnostic
(0.6, 0.7]	EUR	Z462	time_agnostic
(0.6, 0.7]	EUR	Z98	time_agnostic
(0.6, 0.7]	EUR	B02	time_agnostic
(0.6, 0.7]	EUR	I484	time_agnostic
(0.6, 0.7]	EUR	N852	time_agnostic
(0.7, 0.8]	EUR	Z035	time_agnostic
(0.7, 0.8]	EUR	F31	time_agnostic
(0.6, 0.7]	EUR	R591	time_agnostic
(0.6, 0.7]	EUR	A491	time_agnostic
(0.6, 0.7]	EUR	M2336	time_agnostic
(0.6, 0.7]	EUR	R03	time_agnostic
(0.6, 0.7]	EUR	M4786	time_agnostic
(0.7, 0.8]	EUR	Z955	time_agnostic
(0.6, 0.7]	EUR	B373	time_agnostic
(0.7, 0.8]	EUR	Z936	time_agnostic
(0.6, 0.7]	EUR	G90	time_agnostic
(0.7, 0.8]	EUR	L893	time_agnostic
(0.8, 0.9]	EUR	E26	time_agnostic
(0.6, 0.7]	EUR	F332	time_agnostic
(0.6, 0.7]	EUR	C64	time_agnostic
(0.6, 0.7]	EUR	R31	time_agnostic
(0.6, 0.7]	EUR	Q059	time_agnostic
(0.6, 0.7]	EUR	C90	time_agnostic
(0.6, 0.7]	EUR	Z080	time_agnostic
(0.7, 0.8]	EUR	E282	time_agnostic
(0.6, 0.7]	EUR	K86	time_agnostic
(0.9, 1.0]	EUR	G63	time_agnostic
(0.6, 0.7]	EUR	E833	time_agnostic
(0.6, 0.7]	EUR	G119	time_agnostic
(0.7, 0.8]	EUR	I45	time_agnostic
(0.6, 0.7]	EUR	R39	time_agnostic
(0.6, 0.7]	EUR	M9486	time_agnostic
(0.6, 0.7]	EUR	G72	time_agnostic
(0.6, 0.7]	EUR	K613	time_agnostic
(0.6, 0.7]	EUR	M671	time_agnostic
(0.7, 0.8]	EUR	R410	time_agnostic
(0.7, 0.8]	EUR	Z032	time_agnostic
(0.9, 1.0]	EUR	Z490	time_agnostic
(0.6, 0.7]	EUR	I471	time_agnostic
(0.6, 0.7]	EUR	M51	time_agnostic
(0.8, 0.9]	EUR	B171	time_agnostic
(0.7, 0.8]	EUR	C340	time_agnostic
(0.6, 0.7]	EUR	M2545	time_agnostic
(0.6, 0.7]	EUR	M50	time_agnostic
(0.7, 0.8]	EUR	Z935	time_agnostic
(0.6, 0.7]	EUR	B974	time_agnostic
(0.6, 0.7]	EUR	K560	time_agnostic
(0.6, 0.7]	EUR	M751	time_agnostic
(0.6, 0.7]	EUR	Z489	time_agnostic
(0.6, 0.7]	EUR	C160	time_agnostic
(0.8, 0.9]	EUR	N18	time_agnostic
(0.6, 0.7]	EUR	M2559	time_agnostic
(0.6, 0.7]	EUR	K573	time_agnostic
(0.6, 0.7]	EUR	K523	time_agnostic
(0.6, 0.7]	EUR	C884	time_agnostic
(0.6, 0.7]	EUR	J39	time_agnostic
(0.7, 0.8]	EUR	Z852	time_agnostic
(0.7, 0.8]	EUR	J330	time_agnostic
(0.6, 0.7]	EUR	M8195	time_agnostic
(0.7, 0.8]	EUR	J99	time_agnostic
(0.6, 0.7]	EUR	E039	time_agnostic
(0.6, 0.7]	EUR	C16	time_agnostic
(0.6, 0.7]	EUR	K660	time_agnostic
(0.6, 0.7]	EUR	K908	time_agnostic
(0.6, 0.7]	EUR	U832	time_agnostic
(0.6, 0.7]	EUR	H34	time_agnostic
(0.6, 0.7]	EUR	N302	time_agnostic
(0.7, 0.8]	EUR	K830	time_agnostic
(0.6, 0.7]	EUR	K565	time_agnostic
(0.7, 0.8]	EUR	M0609	time_agnostic
(0.6, 0.7]	EUR	A412	time_agnostic
(0.6, 0.7]	EUR	M1909	time_agnostic
(0.7, 0.8]	EUR	Q600	time_agnostic
(0.6, 0.7]	EUR	G82	time_agnostic
(0.6, 0.7]	EUR	M653	time_agnostic
(0.6, 0.7]	EUR	Z532	time_agnostic
(0.6, 0.7]	EUR	A099	time_agnostic
(0.6, 0.7]	EUR	M4697	time_agnostic
(0.9, 1.0]	EUR	N184	time_agnostic
(0.7, 0.8]	EUR	Z958	time_agnostic
(0.6, 0.7]	EUR	Z968	time_agnostic
(0.9, 1.0]	EUR	E113	time_agnostic
(0.6, 0.7]	EUR	R799	time_agnostic
(0.6, 0.7]	EUR	M161	time_agnostic
(0.7, 0.8]	EUR	R160	time_agnostic
(0.6, 0.7]	EUR	C679	time_agnostic
(0.9, 1.0]	EUR	Q612	time_agnostic
(0.7, 0.8]	EUR	K802	time_agnostic
(0.6, 0.7]	EUR	M246	time_agnostic
(0.6, 0.7]	EUR	R630	time_agnostic
(0.6, 0.7]	EUR	A411	time_agnostic
(0.6, 0.7]	EUR	A48	time_agnostic
(0.7, 0.8]	EUR	E249	time_agnostic
(0.6, 0.7]	EUR	R195	time_agnostic
(0.6, 0.7]	EUR	M210	time_agnostic
(0.6, 0.7]	EUR	M2447	time_agnostic
(0.8, 0.9]	EUR	Z991	time_agnostic
(0.6, 0.7]	EUR	G258	time_agnostic
(0.6, 0.7]	EUR	M8412	time_agnostic
(0.7, 0.8]	EUR	N319	time_agnostic
(0.6, 0.7]	EUR	K290	time_agnostic
(0.7, 0.8]	EUR	G40	time_agnostic
(0.8, 0.9]	EUR	I15	time_agnostic
(0.7, 0.8]	EUR	K769	time_agnostic
(0.6, 0.7]	EUR	Z099	time_agnostic
(0.7, 0.8]	EUR	Z130	time_agnostic
(0.6, 0.7]	EUR	Z41	time_agnostic
(0.6, 0.7]	EUR	M5497	time_agnostic
(0.7, 0.8]	EUR	M766	time_agnostic
(0.6, 0.7]	EUR	Q211	time_agnostic
(0.8, 0.9]	EUR	I200	time_agnostic
(0.6, 0.7]	EUR	M7918	time_agnostic
(0.6, 0.7]	EUR	M1126	time_agnostic
(0.7, 0.8]	EUR	I481	time_agnostic
(0.7, 0.8]	EUR	B956	time_agnostic
(0.6, 0.7]	EUR	N15	time_agnostic
(0.8, 0.9]	EUR	R161	time_agnostic
(0.6, 0.7]	EUR	K226	time_agnostic
(0.7, 0.8]	EUR	G909	time_agnostic
(0.6, 0.7]	EUR	M2330	time_agnostic
(0.6, 0.7]	EUR	N818	time_agnostic
(0.7, 0.8]	EUR	M8098	time_agnostic
(0.6, 0.7]	EUR	Z835	time_agnostic
(0.9, 1.0]	EUR	E10	time_agnostic
(0.7, 0.8]	EUR	Q85	time_agnostic
(0.8, 0.9]	EUR	Z993	time_agnostic
(0.6, 0.7]	EUR	K631	time_agnostic
(0.6, 0.7]	EUR	Z500	time_agnostic
(0.6, 0.7]	EUR	G552	time_agnostic
(0.7, 0.8]	EUR	F319	time_agnostic
(0.8, 0.9]	EUR	E139	time_agnostic
(0.6, 0.7]	EUR	M181	time_agnostic
(0.6, 0.7]	EUR	G62	time_agnostic
(0.7, 0.8]	EUR	I99	time_agnostic
(0.6, 0.7]	EUR	K928	time_agnostic
(0.6, 0.7]	EUR	K318	time_agnostic
(0.7, 0.8]	EUR	I46	time_agnostic
(0.6, 0.7]	EUR	F42	time_agnostic
(0.6, 0.7]	EUR	I712	time_agnostic
(0.7, 0.8]	EUR	N170	time_agnostic
(0.6, 0.7]	EUR	U821	time_agnostic
(0.8, 0.9]	EUR	I69	time_agnostic
(0.7, 0.8]	EUR	I87	time_agnostic
(0.6, 0.7]	EUR	J398	time_agnostic
(0.6, 0.7]	EUR	J380	time_agnostic
(0.7, 0.8]	EUR	I050	time_agnostic
(0.7, 0.8]	EUR	R635	time_agnostic
(0.6, 0.7]	EUR	M5490	time_agnostic
(0.6, 0.7]	EUR	M542	time_agnostic
(0.6, 0.7]	EUR	G35	time_agnostic
(0.6, 0.7]	EUR	F39	time_agnostic
(0.6, 0.7]	EUR	M76	time_agnostic
(0.8, 0.9]	EUR	B18	time_agnostic
(0.6, 0.7]	EUR	R55	time_agnostic
(0.6, 0.7]	EUR	G471	time_agnostic
(0.6, 0.7]	EUR	R58	time_agnostic
(0.6, 0.7]	EUR	Z52	time_agnostic
(0.7, 0.8]	EUR	Z959	time_agnostic
(0.6, 0.7]	EUR	F43	time_agnostic
(0.6, 0.7]	EUR	Q610	time_agnostic
(0.6, 0.7]	EUR	M62	time_agnostic
(0.6, 0.7]	EUR	M771	time_agnostic
(0.7, 0.8]	EUR	N28	time_agnostic
(0.7, 0.8]	EUR	R060	time_agnostic
(0.6, 0.7]	EUR	D381	time_agnostic
(0.7, 0.8]	EUR	I350	time_agnostic
(0.6, 0.7]	EUR	H31	time_agnostic
(0.7, 0.8]	EUR	B449	time_agnostic
(0.7, 0.8]	EUR	B91	time_agnostic
(0.6, 0.7]	EUR	M43	time_agnostic
(0.7, 0.8]	EUR	I459	time_agnostic
(0.6, 0.7]	EUR	M755	time_agnostic
(0.7, 0.8]	EUR	N181	time_agnostic
(0.7, 0.8]	EUR	C343	time_agnostic
(0.6, 0.7]	EUR	U88	time_agnostic
(0.6, 0.7]	EUR	R418	time_agnostic
(0.6, 0.7]	EUR	M22	time_agnostic
(0.6, 0.7]	EUR	C240	time_agnostic
(0.6, 0.7]	EUR	M2126	time_agnostic
(0.7, 0.8]	EUR	I25	time_agnostic
(0.6, 0.7]	EUR	G933	time_agnostic
(0.6, 0.7]	EUR	K603	time_agnostic
(0.7, 0.8]	EUR	I35	time_agnostic
(0.6, 0.7]	EUR	G24	time_agnostic
(0.7, 0.8]	EUR	R458	time_agnostic
(0.6, 0.7]	EUR	C795	time_agnostic
(0.6, 0.7]	EUR	K458	time_agnostic
(0.6, 0.7]	EUR	M500	time_agnostic
(0.9, 1.0]	EUR	E114	time_agnostic
(0.7, 0.8]	EUR	R81	time_agnostic
(0.6, 0.7]	EUR	M774	time_agnostic
(0.6, 0.7]	EUR	M503	time_agnostic
(0.6, 0.7]	EUR	C320	time_agnostic
(0.6, 0.7]	EUR	C445	time_agnostic
(0.7, 0.8]	EUR	G98	time_agnostic
(0.8, 0.9]	EUR	M05	time_agnostic
(0.9, 1.0]	EUR	E160	time_agnostic
(0.7, 0.8]	EUR	C32	time_agnostic
(0.6, 0.7]	EUR	K750	time_agnostic
(0.6, 0.7]	EUR	N82	time_agnostic
(0.6, 0.7]	EUR	K922	time_agnostic
(0.6, 0.7]	EUR	L94	time_agnostic
(0.7, 0.8]	EUR	Z931	time_agnostic
(0.7, 0.8]	EUR	M7900	time_agnostic
(0.6, 0.7]	EUR	I809	time_agnostic
(0.6, 0.7]	EUR	L120	time_agnostic
(0.6, 0.7]	EUR	M71	time_agnostic
(0.8, 0.9]	EUR	K420	time_agnostic
(0.7, 0.8]	EUR	E88	time_agnostic
(0.6, 0.7]	EUR	F323	time_agnostic
(0.6, 0.7]	EUR	K57	time_agnostic
(0.7, 0.8]	EUR	I28	time_agnostic
(0.6, 0.7]	EUR	J00	time_agnostic
(0.6, 0.7]	EUR	M484	time_agnostic
(0.7, 0.8]	EUR	I690	time_agnostic
(0.6, 0.7]	EUR	R521	time_agnostic
(0.6, 0.7]	EUR	M198	time_agnostic
(0.6, 0.7]	EUR	M19	time_agnostic
(0.6, 0.7]	EUR	N946	time_agnostic
(0.6, 0.7]	EUR	K210	time_agnostic
(0.6, 0.7]	EUR	N323	time_agnostic
(0.6, 0.7]	EUR	G54	time_agnostic
(0.6, 0.7]	EUR	R590	time_agnostic
(0.6, 0.7]	EUR	M240	time_agnostic
(0.7, 0.8]	EUR	E781	time_agnostic
(0.6, 0.7]	EUR	B958	time_agnostic
(0.6, 0.7]	EUR	G932	time_agnostic
(0.8, 0.9]	EUR	C329	time_agnostic
(0.6, 0.7]	EUR	G838	time_agnostic
(0.6, 0.7]	EUR	M792	time_agnostic
(0.7, 0.8]	EUR	I719	time_agnostic
(0.6, 0.7]	EUR	N13	time_agnostic
(0.7, 0.8]	EUR	K75	time_agnostic
(0.6, 0.7]	EUR	I319	time_agnostic
(0.6, 0.7]	EUR	N321	time_agnostic
(0.6, 0.7]	EUR	K862	time_agnostic
(0.6, 0.7]	EUR	C83	time_agnostic
(0.6, 0.7]	EUR	L409	time_agnostic
(0.7, 0.8]	EUR	R45	time_agnostic
(0.6, 0.7]	EUR	R13	time_agnostic
(0.6, 0.7]	EUR	M519	time_agnostic
(0.8, 0.9]	EUR	I714	time_agnostic
(0.6, 0.7]	EUR	K269	time_agnostic
(0.6, 0.7]	EUR	J322	time_agnostic
(0.8, 0.9]	EUR	Z139	time_agnostic
(0.7, 0.8]	EUR	I07	time_agnostic
(0.6, 0.7]	EUR	K257	time_agnostic
(0.6, 0.7]	EUR	Z83	time_agnostic
(0.7, 0.8]	EUR	I700	time_agnostic
(0.8, 0.9]	EUR	I743	time_agnostic
(0.7, 0.8]	EUR	Z513	time_agnostic
(0.6, 0.7]	EUR	J939	time_agnostic
(0.7, 0.8]	EUR	R739	time_agnostic
(0.8, 0.9]	EUR	D473	time_agnostic
(0.7, 0.8]	EUR	D619	time_agnostic
(0.6, 0.7]	EUR	K529	time_agnostic
(0.8, 0.9]	EUR	M869	time_agnostic
(0.7, 0.8]	EUR	B44	time_agnostic
(0.6, 0.7]	EUR	N850	time_agnostic
(0.6, 0.7]	EUR	M2332	time_agnostic
(0.6, 0.7]	EUR	M2578	time_agnostic
(0.6, 0.7]	EUR	F028	time_agnostic
(0.7, 0.8]	EUR	J20	time_agnostic
(0.6, 0.7]	EUR	M213	time_agnostic
(0.6, 0.7]	EUR	Z961	time_agnostic
(0.7, 0.8]	EUR	I20	time_agnostic
(0.6, 0.7]	EUR	M4794	time_agnostic
(0.7, 0.8]	EUR	R400	time_agnostic
(0.6, 0.7]	EUR	K82	time_agnostic
(0.6, 0.7]	EUR	R56	time_agnostic
(0.6, 0.7]	EUR	M18	time_agnostic
(0.9, 1.0]	EUR	H36	time_agnostic
(0.6, 0.7]	EUR	Z47	time_agnostic
(0.6, 0.7]	EUR	M501	time_agnostic
(0.7, 0.8]	EUR	N289	time_agnostic
(0.6, 0.7]	EUR	I671	time_agnostic
(0.6, 0.7]	EUR	M8589	time_agnostic
(0.6, 0.7]	EUR	K295	time_agnostic
(0.6, 0.7]	EUR	D735	time_agnostic
(0.6, 0.7]	EUR	M17	time_agnostic
(0.6, 0.7]	EUR	M485	time_agnostic
(0.7, 0.8]	EUR	M34	time_agnostic
(0.8, 0.9]	EUR	E210	time_agnostic
(0.7, 0.8]	EUR	I31	time_agnostic
(0.7, 0.8]	EUR	B379	time_agnostic
(0.6, 0.7]	EUR	Z51	time_agnostic
(0.7, 0.8]	EUR	D688	time_agnostic
(0.8, 0.9]	EUR	B182	time_agnostic
(0.6, 0.7]	EUR	F331	time_agnostic
(0.6, 0.7]	EUR	M89	time_agnostic
(0.6, 0.7]	EUR	Z12	time_agnostic
(0.6, 0.7]	EUR	M6595	time_agnostic
(0.7, 0.8]	EUR	F99	time_agnostic
(0.6, 0.7]	EUR	I66	time_agnostic
(0.6, 0.7]	EUR	M199	time_agnostic
(0.6, 0.7]	EUR	N320	time_agnostic
(0.6, 0.7]	EUR	N70	time_agnostic
(0.6, 0.7]	EUR	I950	time_agnostic
(0.6, 0.7]	EUR	G560	time_agnostic
(0.6, 0.7]	EUR	B955	time_agnostic
(0.8, 0.9]	EUR	K508	time_agnostic
(0.6, 0.7]	EUR	K92	time_agnostic
(0.6, 0.7]	EUR	K635	time_agnostic
(0.6, 0.7]	EUR	M7919	time_agnostic
(0.7, 0.8]	EUR	I313	time_agnostic
(0.7, 0.8]	EUR	I421	time_agnostic
(0.6, 0.7]	EUR	H547	time_agnostic
(0.6, 0.7]	EUR	N12	time_agnostic
(0.7, 0.8]	EUR	R454	time_agnostic
(0.6, 0.7]	EUR	M431	time_agnostic
(0.6, 0.7]	EUR	M609	time_agnostic
(0.6, 0.7]	EUR	M471	time_agnostic
(0.6, 0.7]	EUR	A41	time_agnostic
(0.6, 0.7]	EUR	D13	time_agnostic
(0.7, 0.8]	EUR	G403	time_agnostic
(0.6, 0.7]	EUR	Q796	time_agnostic
(0.6, 0.7]	EUR	L209	time_agnostic
(0.7, 0.8]	EUR	Z933	time_agnostic
(0.7, 0.8]	EUR	E46	time_agnostic
(0.7, 0.8]	EUR	Z29	time_agnostic
(0.6, 0.7]	EUR	G458	time_agnostic
(0.6, 0.7]	EUR	I611	time_agnostic
(0.6, 0.7]	EUR	M538	time_agnostic
(0.8, 0.9]	EUR	I864	time_agnostic
(0.6, 0.7]	EUR	M6280	time_agnostic
(0.6, 0.7]	EUR	I878	time_agnostic
(0.6, 0.7]	EUR	R074	time_agnostic
(0.7, 0.8]	EUR	I678	time_agnostic
(0.6, 0.7]	EUR	C811	time_agnostic
(0.6, 0.7]	EUR	C099	time_agnostic
(0.6, 0.7]	EUR	H352	time_agnostic
(0.6, 0.7]	EUR	J37	time_agnostic
(0.9, 1.0]	EUR	E116	time_agnostic
(0.6, 0.7]	EUR	J848	time_agnostic
(0.6, 0.7]	EUR	I828	time_agnostic
(0.6, 0.7]	EUR	K296	time_agnostic
(0.6, 0.7]	EUR	K564	time_agnostic
(0.6, 0.7]	EUR	G401	time_agnostic
(0.6, 0.7]	EUR	N480	time_agnostic
(0.6, 0.7]	EUR	K602	time_agnostic
(0.6, 0.7]	EUR	M5417	time_agnostic
(0.7, 0.8]	EUR	E232	time_agnostic
(0.8, 0.9]	EUR	C911	time_agnostic
(0.6, 0.7]	EUR	K601	time_agnostic
(0.7, 0.8]	EUR	M45	time_agnostic
(0.7, 0.8]	EUR	I452	time_agnostic
(0.7, 0.8]	EUR	D73	time_agnostic
(0.6, 0.7]	EUR	R778	time_agnostic
(0.6, 0.7]	EUR	I88	time_agnostic
(0.6, 0.7]	EUR	H109	time_agnostic
(0.7, 0.8]	EUR	I082	time_agnostic
(0.7, 0.8]	EUR	R500	time_agnostic
(0.6, 0.7]	EUR	M2333	time_agnostic
(0.6, 0.7]	EUR	R104	time_agnostic
(0.6, 0.7]	EUR	M160	time_agnostic
(0.6, 0.7]	EUR	R101	time_agnostic
(0.7, 0.8]	EUR	Z903	time_agnostic
(0.7, 0.8]	EUR	I652	time_agnostic
(0.6, 0.7]	EUR	M4196	time_agnostic
(0.6, 0.7]	EUR	Z038	time_agnostic
(0.6, 0.7]	EUR	D70	time_agnostic
(0.6, 0.7]	EUR	G912	time_agnostic
(0.6, 0.7]	EUR	F00	time_agnostic
(0.6, 0.7]	EUR	M31	time_agnostic
(0.6, 0.7]	EUR	K590	time_agnostic
(0.7, 0.8]	EUR	F400	time_agnostic
(0.7, 0.8]	EUR	K90	time_agnostic
(0.6, 0.7]	EUR	R51	time_agnostic
(0.7, 0.8]	EUR	A081	time_agnostic
(0.6, 0.7]	EUR	R298	time_agnostic
(0.6, 0.7]	EUR	K661	time_agnostic
(0.6, 0.7]	EUR	C770	time_agnostic
(0.7, 0.8]	EUR	C88	time_agnostic
(0.8, 0.9]	EUR	I739	time_agnostic
(0.7, 0.8]	EUR	I7000	time_agnostic
[truncated: 3,908 more rows]

## Sheet: Fig2c
AUC	Sensitivity	time_model	ancestry	ICD10_CODE
0.5485180013356808	0.4904761904761905	diagnostic	AFR	B96
0.5745124603174603	0.5680000000000001	diagnostic	AFR	K44
0.5773186409550045	0.5318181818181817	diagnostic	AFR	M54
0.519629	0.49506387921022066	diagnostic	AFR	K62
0.5690257437597863	0.5430952380952381	diagnostic	AFR	N84
0.8963061608933702	0.818922	diagnostic	AFR	E119
0.5924291869607383	0.5523809523809524	diagnostic	AFR	R06
0.5358525191858525	0.5592592592592593	diagnostic	AFR	R31
0.5634776358140996	0.4911255411255411	diagnostic	AFR	K52
0.6079059327634835	0.5463002114164905	diagnostic	AFR	Z86
0.5545708777727705	0.5228571428571428	diagnostic	AFR	Z87
0.6528516495521084	0.5909090909090908	diagnostic	AFR	M179
0.5595783199832558	0.5335714285714286	diagnostic	AFR	K529
0.6320538049570308	0.5628571428571428	diagnostic	AFR	D50
0.5761700852098672	0.6672222222222223	diagnostic	AFR	H26
0.5732316089854232	0.5581027667984189	diagnostic	AFR	K029
0.6338774797727198	0.5624081632653061	diagnostic	AFR	J45
0.5534475122267304	0.6227750894172102	diagnostic	AFR	D25
0.5902424981168697	0.5349802371541501	diagnostic	AFR	R11
0.5658414968652039	0.5215909090909091	diagnostic	AFR	Z538
0.545957	0.5652173913043479	diagnostic	AFR	D17
0.5899387901799091	0.5378989361702129	diagnostic	AFR	Z53
0.5782457438934123	0.6702521008403362	diagnostic	AFR	H269
0.5731101103033163	0.5293939393939393	diagnostic	AFR	K29
0.5580958205332422	0.5371428571428571	diagnostic	AFR	M25
0.513682	0.6075604838709678	diagnostic	AFR	K30
0.6726292428738645	0.6559721275467696	diagnostic	AFR	I10
0.5137392238120868	0.49692192192192197	diagnostic	AFR	I84
0.5663919520377321	0.5581027667984189	diagnostic	AFR	K02
0.6463669545121158	0.5742857142857143	diagnostic	AFR	Z867
0.5383803923442632	0.5050751879699249	diagnostic	AFR	R104
0.5456066993544573	0.5473846153846155	diagnostic	AFR	K297
0.5289900479766002	0.5244615384615385	diagnostic	AFR	K21
0.5345998309724256	0.6531501831501831	diagnostic	AFR	R10
0.56434	0.6396947496947497	diagnostic	AFR	D259
0.4905841767154752	0.47916666666666663	diagnostic	AFR	I849
0.8572093638580026	0.8266666666666667	diagnostic	AFR	D573
0.7090826506342496	0.7181818181818183	diagnostic	AFR	I20
0.570978	0.6190277777777777	diagnostic	AFR	R07
0.6363705530447057	0.5629230769230769	diagnostic	AFR	M79
0.48847718686428354	0.5002380952380953	diagnostic	AFR	K59
0.626452	0.5510204081632653	diagnostic	AFR	J459
0.6920681423611111	0.5875	diagnostic	AFR	D649
0.7856316842090412	0.6615691489361701	diagnostic	AFR	E78
0.8629963811497698	0.8277419354838709	diagnostic	AFR	D57
0.5779846403398613	0.55	diagnostic	AFR	R073
0.7830266232790732	0.71561	diagnostic	AFR	E780
0.5706497705193356	0.4953846153846154	diagnostic	AFR	N39
0.5815111905627601	0.5721666666666667	diagnostic	AFR	K449
0.6630260576092928	0.5920430107526882	diagnostic	AFR	M17
0.9001364344734448	0.837488	diagnostic	AFR	E11
0.4995123355588915	0.49627016129032253	diagnostic	AFR	K625
0.5704756578952744	0.6660497091485986	diagnostic	AFR	R074
0.5504208406694595	0.5107142857142857	diagnostic	AFR	R51
0.7704558982683983	0.6839826839826839	diagnostic	AFR	I25
0.6887478298611112	0.59375	diagnostic	AFR	D64
0.5872700932224741	0.5714285714285714	prognostic	AFR	M54
0.5315321639923252	0.5189404934687953	prognostic	AFR	K62
0.5999756366111467	0.5611666666666668	prognostic	AFR	N84
0.621145	0.5757759784075573	prognostic	AFR	R06
0.5254064513429839	0.518208	prognostic	AFR	R31
0.5907171201814059	0.5571428571428572	prognostic	AFR	K52
0.6718302926949107	0.6610169491525424	prognostic	AFR	M179
0.5262199742484015	0.46374177916233983	prognostic	AFR	H26
0.550404	0.5264705882352942	prognostic	AFR	K029
0.6151565721994793	0.5760869565217391	prognostic	AFR	J45
0.6155525525401329	0.5552631578947368	prognostic	AFR	D25
0.5901536280739266	0.52439	prognostic	AFR	R11
0.604419	0.5966425775368865	prognostic	AFR	Z53
0.5240835881515287	0.5042091836734695	prognostic	AFR	I84
0.5834461544157575	0.5418882978723405	prognostic	AFR	M25
0.5414614992878075	0.5704716336295284	prognostic	AFR	K29
0.5251553563719706	0.5183499288762445	prognostic	AFR	K30
0.6812048802711813	0.4624676724137931	prognostic	AFR	I10
0.6360205359107849	0.5276923076923077	prognostic	AFR	Z867
0.5440545270876169	0.5318965517241379	prognostic	AFR	I849
0.8647610564569606	0.8637320044296788	prognostic	AFR	D573
0.5761327265672573	0.5894351680065966	prognostic	AFR	R07
0.6148094997104145	0.5865402405180389	prognostic	AFR	M79
0.5783526450261345	0.5638248847926268	prognostic	AFR	K59
0.5379031547749495	0.4974358974358974	prognostic	AFR	R073
0.7041291861877494	0.6767592592592593	prognostic	AFR	E780
0.593644	0.5371598639455781	prognostic	AFR	N39
0.5273994719300524	0.508078	prognostic	AFR	K449
0.5085229792813993	0.5071428571428571	prognostic	AFR	K625
0.5727176856969726	0.5177215189873419	prognostic	AFR	R074
0.712451	0.5622641509433962	prognostic	AFR	I25
0.642986	0.5675	prognostic	AFR	B96
0.5357456291819556	0.512	prognostic	AFR	K44
0.8429072072820751	0.7871832229580573	prognostic	AFR	E119
0.6119394063547313	0.68216	prognostic	AFR	Z86
0.5844597977150725	0.5141304347826088	prognostic	AFR	Z87
0.5864948723908763	0.5494301994301993	prognostic	AFR	K529
0.7395870416518334	0.6358490566037736	prognostic	AFR	D50
0.6125931155362968	0.5258094357076781	prognostic	AFR	Z538
0.5063754331808088	0.5045454545454545	prognostic	AFR	D17
0.5166869525068333	0.5093691526329858	prognostic	AFR	H269
0.5603164792381092	0.5347058823529411	prognostic	AFR	K02
0.5373114232161419	0.5144557823129252	prognostic	AFR	R104
0.5612482932222923	0.5631511746680287	prognostic	AFR	R10
0.5254092442208684	0.6176418439716312	prognostic	AFR	K297
0.5767288146828687	0.5250190258751903	prognostic	AFR	K21
0.5942587209302326	0.5558139534883721	prognostic	AFR	D259
0.6884464908456844	0.6635080645161291	prognostic	AFR	I20
0.6208723448893728	0.5938827838827839	prognostic	AFR	J459
0.6984435335011203	0.607324	prognostic	AFR	D649
0.7106792335378903	0.6124692209199252	prognostic	AFR	E78
0.8612623305343254	0.8540697674418605	prognostic	AFR	D57
0.6741228537733832	0.661905	prognostic	AFR	M17
0.8411784322035389	0.7861556743909686	prognostic	AFR	E11
0.6030857067913609	0.5665853658536586	prognostic	AFR	R51
0.6921025369745862	0.5971830985915493	prognostic	AFR	D64
0.6007926240283992	0.58841	time_agnostic	AFR	M54
0.5774920326110791	0.5412156862745098	time_agnostic	AFR	N84
0.6724728694537568	0.6428213091256569	time_agnostic	AFR	M179
0.5355960230245944	0.3082051282051282	time_agnostic	AFR	H26
0.5808544315330426	0.5599067599067599	time_agnostic	AFR	K029
0.5541543780246074	0.6618784530386741	time_agnostic	AFR	D25
0.6045989855020326	0.5533492822966507	time_agnostic	AFR	R11
0.5545332558306026	0.6427842956828465	time_agnostic	AFR	K29
0.5378518154866703	0.4846853146853147	time_agnostic	AFR	K30
0.5546740530079168	0.5766676461945344	time_agnostic	AFR	I84
0.7197769634520235	0.6907049499443827	time_agnostic	AFR	I10
0.6559114253552836	0.7577586206896552	time_agnostic	AFR	Z867
0.5432592876000801	0.5288690476190476	time_agnostic	AFR	I849
0.5735593403586317	0.2973913043478261	time_agnostic	AFR	R07
0.5628090385467435	0.5097038603913273	time_agnostic	AFR	R073
0.6438461008556255	0.5362318840579711	time_agnostic	AFR	B96
0.5727666792310591	0.6714285714285715	time_agnostic	AFR	K44
0.845977	0.8223577235772357	time_agnostic	AFR	E119
0.6125193768557755	0.678078	time_agnostic	AFR	Z86
0.5926898461141632	0.5538784067085953	time_agnostic	AFR	K529
0.7006428101951311	0.6052083333333333	time_agnostic	AFR	D50
0.5896227321327381	0.647563	time_agnostic	AFR	Z538
0.5466731342753333	0.514913	time_agnostic	AFR	D17
0.6981954357804196	0.6116604970914861	time_agnostic	AFR	I20
0.7148065353021777	0.48978723404255314	time_agnostic	AFR	E78
0.8829665600390539	0.8516129032258064	time_agnostic	AFR	D57
0.6702104203263226	0.6374163224611878	time_agnostic	AFR	M17
0.543266	0.6083564356435645	time_agnostic	AFR	K62
0.6426741659159514	0.6336024844720496	time_agnostic	AFR	R06
0.5699709334887624	0.47565392354124747	time_agnostic	AFR	R31
0.5973857815340753	0.5401693889897157	time_agnostic	AFR	K52
0.6396929186665814	0.6416666666666666	time_agnostic	AFR	J45
0.6044037619402294	0.6379637841832964	time_agnostic	AFR	Z53
0.5740525852728515	0.5730854430379747	time_agnostic	AFR	M25
0.8830852475393531	0.8628800917957545	time_agnostic	AFR	D573
0.618561	0.5305286006128702	time_agnostic	AFR	M79
0.5680928353757904	0.4905247376311844	time_agnostic	AFR	K59
0.7163084306574521	0.44530925695309254	time_agnostic	AFR	E780
0.6245264633780365	0.5799589603283173	time_agnostic	AFR	N39
0.5658149803457003	0.6612244897959183	time_agnostic	AFR	K449
0.524981	0.4987005649717514	time_agnostic	AFR	K625
0.580317	0.6459866962305987	time_agnostic	AFR	R074
0.7136156311637081	0.78125	time_agnostic	AFR	I25
0.5997861276986679	0.7542857142857143	time_agnostic	AFR	Z87
0.5321191013523268	0.2695884085661969	time_agnostic	AFR	H269
0.5769645207843177	0.5575990675990676	time_agnostic	AFR	K02
0.5427719622487579	0.5856528585271319	time_agnostic	AFR	R104
0.5688181941909973	0.4452530580181797	time_agnostic	AFR	K21
0.5437400122632705	0.6518444266238974	time_agnostic	AFR	K297
0.5607688104843791	0.4933333333333333	time_agnostic	AFR	R10
0.5457376969065111	0.48280254777070064	time_agnostic	AFR	D259
0.6387267467708805	0.6244673627026569	time_agnostic	AFR	J459
0.6845432513820294	0.5531121109861268	time_agnostic	AFR	D649
0.8458530354657914	0.8308300395256917	time_agnostic	AFR	E11
0.5928906774752125	0.5618721461187215	time_agnostic	AFR	R51
0.6850155958028896	0.5973565804274465	time_agnostic	AFR	D64
0.7302992581591684	0.6757860560492139	prognostic	SAS	I209
0.5932334690204392	0.5333333333333333	prognostic	SAS	M54
0.5225654258653376	0.58125	prognostic	SAS	K62
0.6755692289733188	0.6300438596491229	prognostic	SAS	R06
0.5695591075591075	0.538	prognostic	SAS	Z03
0.5933210442863335	0.531579	prognostic	SAS	R31
0.5936169769618314	0.5258556891766882	prognostic	SAS	K52
0.5096919547699098	0.48636363636363633	prognostic	SAS	G560
0.6515175631393252	0.6145092460881935	prognostic	SAS	K80
0.6555969802667818	0.67038	prognostic	SAS	M179
0.5310600600600601	0.5304804804804805	prognostic	SAS	K210
0.5832286715407489	0.6334512578616351	prognostic	SAS	H26
0.6322148862516361	0.588744	prognostic	SAS	J45
0.7975511893893286	0.7032258064516128	prognostic	SAS	I258
0.6936768528837738	0.572068	prognostic	SAS	E03
0.5826956711646407	0.5510582010582011	prognostic	SAS	D25
0.6583858620188437	0.6145927601809954	prognostic	SAS	R11
0.6418384127943813	0.5049595959595959	prognostic	SAS	Z53
0.6009132943037123	0.5526772247360483	prognostic	SAS	M25
0.5903329775190038	0.6952	prognostic	SAS	K29
0.5424710165627067	0.5201829268292684	prognostic	SAS	K30
0.7150981613245337	0.8597511870845204	prognostic	SAS	I10
0.5961989544988431	0.5624777183600713	prognostic	SAS	I849
0.6058334160960559	0.6427472035794184	prognostic	SAS	R07
0.6176782777363128	0.5582115721800117	prognostic	SAS	M79
0.4832598193656794	0.4608695652173913	prognostic	SAS	G56
0.6679115869179415	0.511362	prognostic	SAS	Z92
0.5947236583379214	0.5010558674151296	prognostic	SAS	Z824
0.6400433408183772	0.5607843137254902	prognostic	SAS	R073
0.7530540622498298	0.7720925245098038	prognostic	SAS	E780
0.6405649645765826	0.5744055944055944	prognostic	SAS	N39
0.577277	0.47147160068846816	prognostic	SAS	K449
0.650847	0.5690217391304347	prognostic	SAS	I200
0.4914033133493929	0.49279569892473113	prognostic	SAS	K625
0.6221043493125629	0.6710368541703403	prognostic	SAS	R074
0.7084272464764494	0.7914931300987549	prognostic	SAS	I25
0.5634205811919712	0.6433868762816132	prognostic	SAS	R19
0.6619148938630048	0.5552304964539007	prognostic	SAS	B96
0.5793287620968548	0.46539	prognostic	SAS	K44
0.8652223972265456	0.8382594417077176	prognostic	SAS	E119
0.7804448753012876	0.6732288037166085	prognostic	SAS	E785
0.5366397302719129	0.5359683794466403	prognostic	SAS	K409
0.6210559724487441	0.7329545454545455	prognostic	SAS	Z86
0.5929656313239455	0.5142318059299191	prognostic	SAS	Z87
0.5703622029977085	0.5398217821782179	prognostic	SAS	H25
0.6216448096986653	0.5494462901439645	prognostic	SAS	K529
0.6589230740956613	0.6347831765935215	prognostic	SAS	Z95
0.7658570069752695	0.6660855263157895	prognostic	SAS	D50
0.6966453647498119	0.5712037037037037	prognostic	SAS	E039
0.6044012598220663	0.659614	prognostic	SAS	Z538
0.578303	0.5284908984145625	prognostic	SAS	H269
0.5906409613728789	0.5157303370786517	prognostic	SAS	Z82
0.7786381835297287	0.8037121644774415	prognostic	SAS	I259
0.6969486578030679	0.7209129017233349	prognostic	SAS	I251
0.5929890997157475	0.5313067150635209	prognostic	SAS	R104
0.5901366566566566	0.6106306306306306	prognostic	SAS	K297
0.5952200656127573	0.49795556385362205	prognostic	SAS	R10
0.5828995706624306	0.5890312738367658	prognostic	SAS	K21
0.5652366474105605	0.562	prognostic	SAS	K40
0.5752330561854372	0.5809523809523809	prognostic	SAS	D259
0.6222693028432424	0.5986574746008708	prognostic	SAS	R101
0.7024751177311731	0.6883193277310925	prognostic	SAS	I20
0.6272800350221361	0.5809260429835652	prognostic	SAS	J459
0.7438915955418419	0.6208302808302808	prognostic	SAS	D649
0.7446127027169798	0.7793233082706766	prognostic	SAS	E78
0.5885554427363051	0.6044172932330827	prognostic	SAS	I84
0.650979	0.7206896551724138	prognostic	SAS	M17
0.5978477536494147	0.6804367301231802	prognostic	SAS	K219
0.8656361427301256	0.8487179487179487	prognostic	SAS	E11
0.704074	0.6762329931972788	prognostic	SAS	I21
0.6065125548291719	0.5714616096207216	prognostic	SAS	R51
0.6748161160290025	0.605655	prognostic	SAS	Z955
0.7436149352293264	0.6216483516483516	prognostic	SAS	D64
0.5844451546193381	0.582051	time_agnostic	SAS	M54
0.6372787519386058	0.6276201923076923	time_agnostic	SAS	Z03
0.6832377377927923	0.6687989045383411	time_agnostic	SAS	K80
0.6544490782512031	0.7031007751937984	time_agnostic	SAS	M179
0.5772862909943213	0.515669	time_agnostic	SAS	K210
0.6032639784591564	0.49206168576361636	time_agnostic	SAS	H26
0.8414021915584415	0.7766558441558442	time_agnostic	SAS	I258
0.5324346994922056	0.6232945531464833	time_agnostic	SAS	D25
0.6545823079231693	0.6539999999999999	time_agnostic	SAS	R11
0.593326	0.7214658904314077	time_agnostic	SAS	K29
0.5239250169098464	0.5025316455696203	time_agnostic	SAS	K30
0.5968586642365888	0.5166666666666666	time_agnostic	SAS	I84
0.7590603994251743	0.6906933536704096	time_agnostic	SAS	I10
0.6113756747808192	0.547157	time_agnostic	SAS	I849
0.6359442978802186	0.7397435897435898	time_agnostic	SAS	R07
0.5846410291244845	0.5343315184513007	time_agnostic	SAS	G56
0.662388	0.5830258302583026	time_agnostic	SAS	Z92
0.6594387486276295	0.6282728141423792	time_agnostic	SAS	R073
0.7556064991751484	0.7146327683615818	time_agnostic	SAS	I200
0.6231098660441847	0.52558	time_agnostic	SAS	B96
0.58649	0.5590909090909091	time_agnostic	SAS	K44
0.8840369760700111	0.7843207915165136	time_agnostic	SAS	E119
0.7675020088227065	0.7054798182304196	time_agnostic	SAS	E785
0.5415142021720969	0.6333333333333333	time_agnostic	SAS	K409
0.6311472093727712	0.34084406104844056	time_agnostic	SAS	Z86
0.5973287447934026	0.8305710682759863	time_agnostic	SAS	H25
0.6238140760444731	0.5250783699059561	time_agnostic	SAS	K529
0.7089009537348928	0.5669575471698114	time_agnostic	SAS	Z95
0.7453465412066306	0.6805974361041683	time_agnostic	SAS	D50
0.6109345282469659	0.5335351653469959	time_agnostic	SAS	Z538
0.6251201546732057	0.5361290322580645	time_agnostic	SAS	Z82
0.7734320559925246	0.6736945812807882	time_agnostic	SAS	I259
0.7293175314171956	0.748404	time_agnostic	SAS	I251
0.7503394084789291	0.705377	time_agnostic	SAS	I20
0.7541997981354378	0.6121342223667805	time_agnostic	SAS	E78
0.6542136516558482	0.7621713550284979	time_agnostic	SAS	M17
0.7181307683630047	0.7848573092603377	time_agnostic	SAS	Z955
0.7658227368058652	0.5994977951984322	time_agnostic	SAS	I209
0.5641455345237714	0.5875896368262781	time_agnostic	SAS	K62
0.6573076432674404	0.6772985347985349	time_agnostic	SAS	R06
0.6105343676426032	0.6107003129890454	time_agnostic	SAS	R31
0.6203097282478505	0.5921820175438597	time_agnostic	SAS	K52
0.5897890936269938	0.5496969696969697	time_agnostic	SAS	G560
0.6542251262742445	0.7081131357544497	time_agnostic	SAS	J45
0.69917	0.5574127906976745	time_agnostic	SAS	E03
0.6325753166757586	0.8047449114459424	time_agnostic	SAS	Z53
0.5938066582372219	0.546646	time_agnostic	SAS	M25
0.6301955512892985	0.5811111111111111	time_agnostic	SAS	M79
0.6160349497377592	0.5584061810154526	time_agnostic	SAS	Z824
0.752772	0.5898514851485148	time_agnostic	SAS	E780
0.629977	0.5093811515748031	time_agnostic	SAS	N39
0.5833839906812087	0.5623376623376624	time_agnostic	SAS	K449
0.5680867682444136	0.5577464788732395	time_agnostic	SAS	K625
0.6387630765807233	0.6292254140149783	time_agnostic	SAS	R074
0.7418479812850488	0.5397036262203625	time_agnostic	SAS	I25
0.576077	0.45294660433070866	time_agnostic	SAS	R19
0.6095506604289949	0.8415266106442576	time_agnostic	SAS	Z87
0.6960507412306833	0.589844	time_agnostic	SAS	E039
0.6022318009019849	0.3696905425604977	time_agnostic	SAS	H269
0.6017603115202632	0.5689709347996859	time_agnostic	SAS	R104
0.5824247130585727	0.5620452261306532	time_agnostic	SAS	K21
0.5826740969385554	0.47633587786259535	time_agnostic	SAS	K297
0.601396	0.518723	time_agnostic	SAS	R10
0.5477254364138546	0.7243478260869565	time_agnostic	SAS	K40
0.5241281823674417	0.5308069381598793	time_agnostic	SAS	D259
0.6220158421418742	0.5760416666666667	time_agnostic	SAS	R101
0.6552210095434077	0.7101851851851853	time_agnostic	SAS	J459
0.7338491085205876	0.5628039082026812	time_agnostic	SAS	D649
0.593402	0.7202614379084968	time_agnostic	SAS	K219
0.8837416247906198	0.7776381909547738	time_agnostic	SAS	E11
0.753361	0.7394078947368421	time_agnostic	SAS	I21
0.6201015368161926	0.5576564739608219	time_agnostic	SAS	R51
0.733296	0.5818185260925547	time_agnostic	SAS	D64
0.8310697365051547	0.8195317959468904	diagnostic	SAS	I209
0.5396249317917409	0.4938735177865612	diagnostic	SAS	R19
0.5584697194947217	0.5005928853754942	diagnostic	SAS	B96
0.6070145059618743	0.5471212121212121	diagnostic	SAS	K44
0.562339	0.5041176470588234	diagnostic	SAS	K62
0.5485371466140696	0.5115384615384615	diagnostic	SAS	M54
0.9283419059149902	0.8996359223300971	diagnostic	SAS	E119
0.8162150855482351	0.7071428571428571	diagnostic	SAS	E785
0.5149028199078756	0.42971014492753623	diagnostic	SAS	K409
0.6527533766798472	0.5641666666666667	diagnostic	SAS	R06
0.6303140763075056	0.595	diagnostic	SAS	Z03
0.5882145613145688	0.5064367816091954	diagnostic	SAS	R31
0.6457669390971099	0.5901849217638693	diagnostic	SAS	K52
0.672943	0.5648473635522664	diagnostic	SAS	Z86
0.6323022222222223	0.5840000000000001	diagnostic	SAS	G560
0.6146036232952372	0.5582539682539683	diagnostic	SAS	Z87
0.6345925187860672	0.5733333333333334	diagnostic	SAS	K80
0.6304092829115951	0.5848333333333334	diagnostic	SAS	M179
0.6562472606637366	0.6130434782608696	diagnostic	SAS	H25
0.6345462356533615	0.5674964438122334	diagnostic	SAS	K529
0.6806375901245356	0.6250988142292491	diagnostic	SAS	D50
0.8237642020335986	0.791474	diagnostic	SAS	Z95
0.6334909561236372	0.6413120567375886	diagnostic	SAS	H26
0.5915763717616307	0.5466931216931217	diagnostic	SAS	K210
0.6647844391225505	0.6032634032634032	diagnostic	SAS	J45
0.8772055827121783	0.841897	diagnostic	SAS	I258
0.5246512557077625	0.5043333333333333	diagnostic	SAS	D25
0.7548962562895258	0.6640229885057471	diagnostic	SAS	E03
0.7633018168335187	0.6812643678160919	diagnostic	SAS	E039
0.6376524708245419	0.5938746438746438	diagnostic	SAS	R11
0.5962009240995434	0.5202521008403361	diagnostic	SAS	Z538
0.6209337619040085	0.6303284416491963	diagnostic	SAS	Z53
0.640633	0.6438164251207729	diagnostic	SAS	H269
0.5983421996783373	0.5457627118644068	diagnostic	SAS	K29
0.5924679081895774	0.5444664031620554	diagnostic	SAS	M25
0.5405249161752803	0.5	diagnostic	SAS	K30
0.5608055850123719	0.5155072463768116	diagnostic	SAS	I84
0.7413365851376168	0.6710144927536232	diagnostic	SAS	Z82
0.7777616462567858	0.7764044943820225	diagnostic	SAS	I10
0.8365399385560676	0.7258064516129031	diagnostic	SAS	I259
0.8655764541971438	0.8151515151515152	diagnostic	SAS	I251
0.5869500414754906	0.5269155844155844	diagnostic	SAS	R104
0.6317134272421281	0.5596096096096097	diagnostic	SAS	K297
0.5583911613255688	0.5272727272727273	diagnostic	SAS	K21
0.5952173639423037	0.5689002089864159	diagnostic	SAS	R10
0.516611	0.5324074074074073	diagnostic	SAS	K40
0.5054278024381117	0.5060606060606061	diagnostic	SAS	D259
0.5814790951814717	0.5259259259259259	diagnostic	SAS	I849
0.6134371426816476	0.5472826086956522	diagnostic	SAS	R101
0.8295956503232306	0.7396825396825397	diagnostic	SAS	I20
0.6826800286126884	0.6233658170914542	diagnostic	SAS	R07
0.5751252750446298	0.5347619047619048	diagnostic	SAS	M79
0.6670680882875234	0.626107	diagnostic	SAS	J459
0.7615348435632783	0.6603386809269163	diagnostic	SAS	D649
0.6266436554898094	0.573077	diagnostic	SAS	G56
0.716566	0.6590909090909092	diagnostic	SAS	Z92
0.834952	0.7640867389491243	diagnostic	SAS	E78
0.751314	0.6807575757575759	diagnostic	SAS	Z824
0.6642333221077091	0.582051	diagnostic	SAS	R073
0.8367356401469517	0.7676470588235295	diagnostic	SAS	E780
0.6514090734719717	0.558397	diagnostic	SAS	N39
0.6020833545893987	0.5429292929292928	diagnostic	SAS	K449
0.813041	0.7275	diagnostic	SAS	I200
0.6518130977589953	0.583109	diagnostic	SAS	M17
0.5424454188303974	0.500952	diagnostic	SAS	K219
0.9263087686522706	0.8596102980074061	diagnostic	SAS	E11
0.5655073458765032	0.5233333333333334	diagnostic	SAS	K625
0.6741794346774359	0.6659770920991117	diagnostic	SAS	R074
0.8482224146059927	0.775	diagnostic	SAS	I21
0.6237235367372354	0.5698333333333334	diagnostic	SAS	R51
0.8454116931541732	0.8081018518518519	diagnostic	SAS	I25
0.8407154157756567	0.7857142857142858	diagnostic	SAS	Z955
0.7550927667757037	0.6554367201426025	diagnostic	SAS	D64
0.7492098735570105	0.5847811447811448	diagnostic	EUR	E21
0.6687358565370132	0.6279959264272714	diagnostic	EUR	K57
0.5757491179739983	0.5181818181818182	diagnostic	EUR	I845
0.5731103016076495	0.5388418079096045	diagnostic	EUR	K07
0.592416	0.54	diagnostic	EUR	J00
0.6067087719298245	0.5573333333333332	diagnostic	EUR	Z40
0.7486628034677767	0.6387058823529412	diagnostic	EUR	B965
0.514288	0.5192857142857144	diagnostic	EUR	H010
0.6805618180094587	0.6006470106470108	diagnostic	EUR	M2555
0.9219582070428776	0.8189655172413794	diagnostic	EUR	E143
0.6987301999855606	0.5518518518518518	diagnostic	EUR	B962
0.7336085027861998	0.6801165331391115	diagnostic	EUR	K80
0.5542717993347097	0.5311298076923077	diagnostic	EUR	H90
0.5440184889566605	0.5276595744680852	diagnostic	EUR	H71
0.6430150038868939	0.6037549407114624	diagnostic	EUR	R521
0.7068282781590314	0.6251586213897772	diagnostic	EUR	R32
0.5801473142946064	0.5441271654292785	diagnostic	EUR	N803
0.7194330925167896	0.6546113989637306	diagnostic	EUR	M179
0.6155100401979363	0.5270114942528736	diagnostic	EUR	E07
0.5162334581963659	0.5062312312312311	diagnostic	EUR	N648
0.7313159275388377	0.6165718349928876	diagnostic	EUR	E53
0.695949	0.5870782747268877	diagnostic	EUR	M19
0.647839	0.6117418493109101	diagnostic	EUR	N946
0.6194943363164154	0.596552	diagnostic	EUR	H920
0.6840959038447192	0.6249770431588613	diagnostic	EUR	K210
0.5973495244852867	0.5413183826027863	diagnostic	EUR	N42
0.6494365208863853	0.5681790683605565	diagnostic	EUR	N323
0.7452371128639905	0.6521754385964913	diagnostic	EUR	M790
0.9284884889875167	0.8577754091596754	diagnostic	EUR	I258
0.6448241234379848	0.6163817663817663	diagnostic	EUR	G54
0.5995726315789474	0.5720000000000001	diagnostic	EUR	M809
0.6552111636355751	0.5725659292588425	diagnostic	EUR	R590
0.6432413736502094	0.5761194029850747	diagnostic	EUR	N830
0.5586925883930631	0.5519190404797601	diagnostic	EUR	G576
0.6096834584281539	0.598	diagnostic	EUR	M240
0.754702	0.6228286384976526	diagnostic	EUR	N133
0.6072030075187971	0.5714285714285714	diagnostic	EUR	M1994
0.7239304872302124	0.5578655578655578	diagnostic	EUR	Z855
0.5777748598283553	0.5470114942528737	diagnostic	EUR	K10
0.5744407355171665	0.5333487654320987	diagnostic	EUR	H042
0.6829823075550849	0.5516747943451061	diagnostic	EUR	Z018
0.5677992782772282	0.5422413793103449	diagnostic	EUR	D14
0.5362026544363876	0.4697478991596638	diagnostic	EUR	N888
0.671992	0.5931894299452458	diagnostic	EUR	Z853
0.6979246589284125	0.6333509513742072	diagnostic	EUR	M4799
0.5440680424786768	0.4971944871138419	diagnostic	EUR	K359
0.8170122601901841	0.7083272805420853	diagnostic	EUR	I10
0.576239	0.5462962962962963	diagnostic	EUR	Z809
0.7210857261281466	0.5447513812154696	diagnostic	EUR	N13
0.6526379247821206	0.543451	diagnostic	EUR	L60
0.785234	0.6816836262719703	diagnostic	EUR	K75
0.6044204735674246	0.5639423076923077	diagnostic	EUR	J343
0.7049736842105263	0.6075	diagnostic	EUR	I319
0.5628710980084233	0.5117240554758489	diagnostic	EUR	K01
0.5663843654435734	0.5208245243128964	diagnostic	EUR	H020
0.804683	0.7269047619047619	diagnostic	EUR	C155
0.7496180842849745	0.650888	diagnostic	EUR	R001
0.822693	0.7014084507042253	diagnostic	EUR	C83
0.5479994178051186	0.5426153846153846	diagnostic	EUR	M253
0.7221436945310173	0.5873456878938736	diagnostic	EUR	Z530
0.7313744059334163	0.6352479338842976	diagnostic	EUR	L409
0.657096	0.537222	diagnostic	EUR	R13
0.6650131578947369	0.615	diagnostic	EUR	M7960
0.5663563703686549	0.5515151515151515	diagnostic	EUR	M2321
0.7276426766527044	0.6779411764705883	diagnostic	EUR	K81
0.6249321661474839	0.6471242321772042	diagnostic	EUR	N81
0.7123356074671956	0.5810393258426966	diagnostic	EUR	H521
0.5813334005127752	0.5504464285714286	diagnostic	EUR	K045
0.6468049514221754	0.5822405547584888	diagnostic	EUR	M512
0.7189749373093216	0.5830921619293712	diagnostic	EUR	H35
0.650573	0.5777777777777777	diagnostic	EUR	R221
0.5897635466979041	0.4840570304818092	diagnostic	EUR	N508
0.8496803824493979	0.7449596467184407	diagnostic	EUR	I51
0.8685163651419666	0.7808139534883721	diagnostic	EUR	I714
0.6699036729970731	0.5808293460925039	diagnostic	EUR	K269
0.8235732637807536	0.7096153846153845	diagnostic	EUR	D75
0.7373161076299658	0.647109	diagnostic	EUR	Z508
0.7864990561971739	0.640036	diagnostic	EUR	G402
0.5434296145335984	0.5246844880887435	diagnostic	EUR	H028
0.6140934004308471	0.5491543340380549	diagnostic	EUR	Z480
0.7754091425448195	0.6810641627543036	diagnostic	EUR	Z509
0.6738072198904254	0.5922705314009662	diagnostic	EUR	Z139
0.7081355549088653	0.6121212121212121	diagnostic	EUR	K257
0.5713702933015901	0.5203974284044418	diagnostic	EUR	N419
0.5211725179681836	0.4919630156472261	diagnostic	EUR	D110
0.7767450953753599	0.6618972386316802	diagnostic	EUR	Z511
0.6219080546637665	0.5669172932330826	diagnostic	EUR	Z83
0.5852663700057246	0.5558893557422969	diagnostic	EUR	C447
0.8669028345942433	0.7599834773767158	diagnostic	EUR	I73
0.6535101954602995	0.5721835075493613	diagnostic	EUR	R619
0.6260880332669403	0.5558921236335884	diagnostic	EUR	J348
0.902827	0.7837647058823529	diagnostic	EUR	I509
0.7959341270235527	0.6944948389114796	diagnostic	EUR	K509
0.8833480401924227	0.7906976744186047	diagnostic	EUR	I743
0.5627303342191967	0.49833333333333335	diagnostic	EUR	K469
0.5780405700162274	0.5443603603603603	diagnostic	EUR	B07
0.7200068421969027	0.5711949523564254	diagnostic	EUR	B95
0.9313982625846493	0.7933862433862434	diagnostic	EUR	N05
0.8562224477878241	0.786791	diagnostic	EUR	J939
0.7570816357513399	0.6694669547142637	diagnostic	EUR	Z96
0.7170747167190838	0.6357364897178384	diagnostic	EUR	R05
0.6241397511375475	0.5494612794612794	diagnostic	EUR	K148
0.8477228490059696	0.8070967741935483	diagnostic	EUR	H33
0.5899993741786094	0.5758620689655173	diagnostic	EUR	D34
0.5744879481733092	0.5310344827586206	diagnostic	EUR	M898
0.5997394535886552	0.5736276476812201	diagnostic	EUR	K409
0.8431254300589971	0.7192389006342494	diagnostic	EUR	R739
0.6446970193650214	0.4733333333333333	diagnostic	EUR	N30
0.7990520129241652	0.6473563218390805	diagnostic	EUR	I270
0.6724578951785339	0.6035554757468968	diagnostic	EUR	C504
0.5052842105263158	0.48	diagnostic	EUR	D173
0.6295454247989439	0.5727678571428572	diagnostic	EUR	M2551
0.6266898572824093	0.5595744680851065	diagnostic	EUR	I609
0.7577036333969642	0.6019001503980045	diagnostic	EUR	I95
0.9611918152103418	0.8836230146838477	diagnostic	EUR	E149
0.6111288627619389	0.5544573905974801	diagnostic	EUR	H91
0.5571637426900584	0.5266666666666666	diagnostic	EUR	G442
0.6838550417346435	0.5613365318998396	diagnostic	EUR	K529
0.7656715892183619	0.6628773503536312	diagnostic	EUR	K920
0.531374	0.5236974789915967	diagnostic	EUR	M8997
0.8695912573546701	0.7874726305911792	diagnostic	EUR	F17
0.6223888579046688	0.5409638554216867	diagnostic	EUR	M77
0.649478	0.5499183519658335	diagnostic	EUR	K589
0.6854894395791041	0.5903076923076923	diagnostic	EUR	I38
0.66255	0.6091194968553459	diagnostic	EUR	M233
0.5334865800715114	0.4924501424501424	diagnostic	EUR	M7712
0.7005314551807473	0.6031620553359685	diagnostic	EUR	R932
0.557022	0.5278333333333334	diagnostic	EUR	K403
0.6863793080585061	0.5587301587301587	diagnostic	EUR	C541
0.5711988747926191	0.5222111553784861	diagnostic	EUR	N858
0.7935028835357616	0.6679347826086957	diagnostic	EUR	M869
0.6951261445418391	0.6044429254955571	diagnostic	EUR	G99
0.6304362095715479	0.4992063492063492	diagnostic	EUR	N328
0.6046355029015361	0.5125307125307126	diagnostic	EUR	N850
0.6905008055853921	0.6428571428571429	diagnostic	EUR	K253
0.5822170830910013	0.538889	diagnostic	EUR	R402
0.7909490433985559	0.6951970443349754	diagnostic	EUR	I05
0.7470164117451255	0.6786163522012578	diagnostic	EUR	H358
0.6018883506038681	0.5085002568053416	diagnostic	EUR	B34
0.5946454833091589	0.5627347417840376	diagnostic	EUR	M2332
0.7993184628411698	0.6869111161337806	diagnostic	EUR	Z82
0.6802947368421053	0.544	diagnostic	EUR	I493
0.6637649109843746	0.5666323831913018	diagnostic	EUR	I60
0.8978520942372986	0.8171503957783641	diagnostic	EUR	I259
0.5477867036011079	0.5042105263157894	diagnostic	EUR	N63
0.646354	0.5841658341658342	diagnostic	EUR	K291
0.6278048060765375	0.5601688411358403	diagnostic	EUR	I839
0.6482675528620898	0.5289816672668964	diagnostic	EUR	R002
0.6028353880405417	0.5608870967741935	diagnostic	EUR	R220
0.6922575545106625	0.6108172136492067	diagnostic	EUR	Z961
0.5868174598827975	0.5354838709677419	diagnostic	EUR	M840
0.8915661917041875	0.798405	diagnostic	EUR	I20
0.5614050812555416	0.5031729243786356	diagnostic	EUR	Z837
0.7079921667994286	0.6408859060402685	diagnostic	EUR	K82
0.746681	0.6405228758169935	diagnostic	EUR	R56
0.6460557441988244	0.5911442006269593	diagnostic	EUR	M18
0.957271	0.8976870359794402	diagnostic	EUR	H36
0.6284750200928158	0.5565217391304348	diagnostic	EUR	M248
0.6208414687164809	0.5094949194178733	diagnostic	EUR	Z47
0.662093	0.5679969058753208	diagnostic	EUR	C18
0.576675	0.5371980676328503	diagnostic	EUR	Z975
0.5912036571839562	0.5484901277584204	diagnostic	EUR	M501
0.8136919433570151	0.6484848484848484	diagnostic	EUR	N289
0.5102163742690058	0.53	diagnostic	EUR	D033
0.6816104095306488	0.6343697478991597	diagnostic	EUR	I671
0.6058374580181507	0.5245192307692308	diagnostic	EUR	L91
0.4704442898920856	0.4685960591133005	diagnostic	EUR	D221
0.6740292491934627	0.5869055225012978	diagnostic	EUR	K295
0.5446066060756248	0.5206435498089921	diagnostic	EUR	D48
0.6591682919503605	0.5436923076923077	diagnostic	EUR	K518
0.700117	0.5987205387205388	diagnostic	EUR	R031
0.7165973008368605	0.6447615165103955	diagnostic	EUR	M17
0.6127559876266773	0.5814039408866996	diagnostic	EUR	M53
0.6818837494484729	0.6515690168818271	diagnostic	EUR	R065
0.6504840664856193	0.603804	diagnostic	EUR	M706
0.6241343972052408	0.5546171829339568	diagnostic	EUR	N029
0.6080232504423961	0.56396	diagnostic	EUR	N303
0.7430012740239307	0.6444827586206897	diagnostic	EUR	E210
0.7563190640509125	0.6377283105022831	diagnostic	EUR	I31
0.6877991021796054	0.6029621297337833	diagnostic	EUR	M4806
0.5239545028727455	0.5003076923076923	diagnostic	EUR	H612
0.7327956610078417	0.6561253561253562	diagnostic	EUR	I801
0.7464852311555581	0.6335075697211155	diagnostic	EUR	I26
0.5957251259204689	0.5725378787878788	diagnostic	EUR	A045
0.7521115752980445	0.624392	diagnostic	EUR	Z51
0.7528774829636073	0.6096969696969696	diagnostic	EUR	I959
0.8511693389837325	0.7224598930481283	diagnostic	EUR	B182
0.612971	0.5105935635706857	diagnostic	EUR	N83
0.6647871025884229	0.5704980842911878	diagnostic	EUR	F419
0.6530211653830656	0.5683331313376156	diagnostic	EUR	R22
0.7246054687499999	0.630625	diagnostic	EUR	C77
0.6881928038847032	0.6226480836236934	diagnostic	EUR	M41
0.581996	0.5298245614035088	diagnostic	EUR	M89
0.5964524305799723	0.5712235051769936	diagnostic	EUR	Z12
0.8730714483872576	0.78303	diagnostic	EUR	I64
0.6121601777022487	0.5598522167487685	diagnostic	EUR	G91
0.594773	0.511966	diagnostic	EUR	K624
0.8272509514682895	0.7226519337016575	diagnostic	EUR	Z93
0.7087765106419825	0.5966805001301869	diagnostic	EUR	M199
0.819945	0.6522435897435898	diagnostic	EUR	D63
0.7482028241335045	0.6573170731707316	diagnostic	EUR	Z432
0.6404529297708109	0.5761890259377696	diagnostic	EUR	N320
0.5802599604280971	0.5143113159242192	diagnostic	EUR	N70
0.7020970859150093	0.6297608400410746	diagnostic	EUR	Z907
0.6850510498758309	0.6064369263926506	diagnostic	EUR	G560
0.6428136039720853	0.6189190466066661	diagnostic	EUR	N816
0.7553884711779448	0.6571428571428571	diagnostic	EUR	B955
0.6534627536933193	0.5837209302325581	diagnostic	EUR	C502
0.6486907993053033	0.6055555555555556	diagnostic	EUR	D351
0.6970901135794663	0.5776054818095897	diagnostic	EUR	K92
0.6631414219376868	0.5838593007968662	diagnostic	EUR	K635
0.8056947845887592	0.7282786885245902	diagnostic	EUR	G20
0.6865620412294748	0.614855	diagnostic	EUR	R68
0.7739495893224022	0.6474431818181818	diagnostic	EUR	I313
0.7194744245524296	0.579	diagnostic	EUR	C786
0.6737244490134412	0.5884703196347032	diagnostic	EUR	N12
0.6764960345548638	0.6117943548387097	diagnostic	EUR	M472
0.6509835573912417	0.5791396854764107	diagnostic	EUR	M541
0.7744560231234563	0.677447	diagnostic	EUR	J45
0.6197324766369959	0.6071428571428571	diagnostic	EUR	K076
0.5711243683663683	0.5327919227392449	diagnostic	EUR	N882
0.552261	0.5491291727140784	diagnostic	EUR	L43
0.7964606770210546	0.697724	diagnostic	EUR	K861
0.7792471258101041	0.6931902206320811	diagnostic	EUR	G819
0.8857373159351243	0.7736507936507937	diagnostic	EUR	C900
0.5680476687099154	0.5404545454545455	diagnostic	EUR	D11
0.6120218169444387	0.5191269236813791	diagnostic	EUR	R194
0.6798361799954683	0.5815103048518677	diagnostic	EUR	K610
0.5481247322676854	0.5393115942028985	diagnostic	EUR	M244
0.6356236760248251	0.5893203883495145	diagnostic	EUR	H259
0.8233099312070737	0.6794060370009738	diagnostic	EUR	R60
0.6205271098594214	0.5402180547078733	diagnostic	EUR	G551
0.6844142391719077	0.613561	diagnostic	EUR	M431
0.7139189119282356	0.6083350637092968	diagnostic	EUR	K259
0.5991644379319122	0.5473611111111111	diagnostic	EUR	Z97
0.6574071235434145	0.5650336198390656	diagnostic	EUR	M25
0.7007734188880606	0.6285714285714286	diagnostic	EUR	K55
0.7330806557450507	0.6165116279069767	diagnostic	EUR	R072
0.6411831899142314	0.5707509881422925	diagnostic	EUR	M4787
0.7790832586309737	0.6554200069710701	diagnostic	EUR	A41
0.5414878960014812	0.5063380281690142	diagnostic	EUR	D04
0.6245226769547776	0.5265306122448979	diagnostic	EUR	D09
0.6445771950039615	0.5903032199340085	diagnostic	EUR	Z421
0.628833	0.5676963601532568	diagnostic	EUR	M205
0.5955338581567908	0.5431192399590397	diagnostic	EUR	D13
0.6079154311047519	0.582896	diagnostic	EUR	M2326
0.7604165649549435	0.6387394957983193	diagnostic	EUR	G403
0.5756533667937425	0.5639815627743634	diagnostic	EUR	D122
0.7534676033838197	0.6578248643806301	diagnostic	EUR	I802
0.65823	0.5387755102040817	diagnostic	EUR	B954
0.745398	0.6165242165242166	diagnostic	EUR	D72
0.9214951839998632	0.8513924050632911	diagnostic	EUR	I22
0.7398955504216893	0.684088	diagnostic	EUR	K824
0.5318755585213851	0.529048	diagnostic	EUR	D132
0.5934713648834019	0.5675925925925926	diagnostic	EUR	M238
0.691719	0.6007823613086771	diagnostic	EUR	M7962
0.8617393316742674	0.7544444444444445	diagnostic	EUR	D45
0.6186113567336897	0.5567567567567568	diagnostic	EUR	G50
0.7767909757283892	0.6748033877797943	diagnostic	EUR	Z933
0.6781538635624266	0.5803278688524591	diagnostic	EUR	Z29
0.9900665876309029	0.9369230769230769	diagnostic	EUR	E101
0.6462004259038352	0.5287966236202295	diagnostic	EUR	C67
0.5955131821818782	0.5229296066252587	diagnostic	EUR	K04
0.6576528348134607	0.587493	diagnostic	EUR	M65
0.8966313299942199	0.7763097689315945	diagnostic	EUR	Z99
0.6392146998629266	0.5804843304843306	diagnostic	EUR	H534
0.7571449847215697	0.6552173913043479	diagnostic	EUR	R478
0.788974	0.6962450592885375	diagnostic	EUR	M45X9
0.648799	0.5467082417634691	diagnostic	EUR	K58
0.5134918169155379	0.5003076923076923	diagnostic	EUR	L71
0.7312848979591836	0.6365714285714286	diagnostic	EUR	Z43
0.6453437680317896	0.613816	diagnostic	EUR	M7967
0.9109661943321924	0.8119458128078818	diagnostic	EUR	D730
0.6137557845168358	0.6084017923823748	diagnostic	EUR	M80
0.7508805443795574	0.6014009661835749	diagnostic	EUR	E835
0.6304047498343319	0.5777382645803698	diagnostic	EUR	K267
0.6546574063006212	0.5395870206489676	diagnostic	EUR	N39
0.5112988072317486	0.49245283018867925	diagnostic	EUR	K048
0.5579224531995655	0.5168137254901961	diagnostic	EUR	K620
0.7174838799587997	0.6568965517241379	diagnostic	EUR	Z823
0.6354908011263332	0.6703463203463204	diagnostic	EUR	H21
0.7351819577139611	0.6222119150690578	diagnostic	EUR	G479
0.7212063396575393	0.6228893327262114	diagnostic	EUR	R074
0.8257062209849544	0.7036781609195402	diagnostic	EUR	I678
0.5032495991424053	0.49395801331285194	diagnostic	EUR	D236
0.6793269193159772	0.5853448275862069	diagnostic	EUR	K921
0.6490917525357822	0.5596406132194018	diagnostic	EUR	K60
0.6939874338950677	0.6145949065723975	diagnostic	EUR	N31
0.6026147126967359	0.5811688311688312	diagnostic	EUR	R198
0.6132932035951784	0.5742448979591837	diagnostic	EUR	J320
0.6356239393719447	0.5780459770114943	diagnostic	EUR	C182
0.48553472852387947	0.47151669085631354	diagnostic	EUR	J36
0.7854217063756186	0.6796316262353999	diagnostic	EUR	E83
0.6264631472423681	0.5753246753246752	diagnostic	EUR	J31
0.767551	0.6566260766260765	diagnostic	EUR	J90
0.6686854223604097	0.579419	diagnostic	EUR	K296
0.7706161872101682	0.6639548022598871	diagnostic	EUR	Z960
0.5080222181751958	0.5058823529411764	diagnostic	EUR	N908
0.6114076376761856	0.5715408107974976	diagnostic	EUR	M72
0.6537293384004025	0.5613736382656374	diagnostic	EUR	K602
0.6741606232827762	0.5714141414141414	diagnostic	EUR	M2546
0.6578035535847063	0.5957471264367817	diagnostic	EUR	F432
0.5701275466277462	0.5294600938967136	diagnostic	EUR	D120
0.9456620963375307	0.8362244897959183	diagnostic	EUR	C911
0.9030752597447365	0.7550607287449392	diagnostic	EUR	I85
0.7020308441398109	0.5952054794520549	diagnostic	EUR	K566
0.6130813145436204	0.5243885394828791	diagnostic	EUR	K601
0.6096931570336899	0.5630388841927303	diagnostic	EUR	M24
0.7405656999641963	0.6428571428571429	diagnostic	EUR	H442
0.573477	0.5502380952380952	diagnostic	EUR	D103
0.6636228418208144	0.5777173913043478	diagnostic	EUR	I62
0.9200425844841136	0.8092928112215079	diagnostic	EUR	C91
0.9148279030134018	0.8134343434343435	diagnostic	EUR	K709
0.7637850535226147	0.6626893939393939	diagnostic	EUR	M45
0.5071890122228823	0.48778966131907303	diagnostic	EUR	D16
0.6925716495094485	0.6242424242424243	diagnostic	EUR	G58
0.613254	0.5359415584415583	diagnostic	EUR	N61
0.8782986036519871	0.7857142857142856	diagnostic	EUR	D73
0.5725945019251089	0.5180911680911681	diagnostic	EUR	M2416
0.48422769740807714	0.4797619047619047	diagnostic	EUR	D050
0.6473306981019615	0.633519	diagnostic	EUR	N811
0.7680592105263158	0.6875	diagnostic	EUR	I440
0.6820230531945988	0.5902402402402402	diagnostic	EUR	R500
0.6453786894155105	0.581468	diagnostic	EUR	M75
0.8103260529444898	0.696552	diagnostic	EUR	M060
0.6752250071923258	0.6226405566154192	diagnostic	EUR	M2333
0.6306600710407325	0.5702020202020202	diagnostic	EUR	F410
0.6922492168511604	0.6001393520131388	diagnostic	EUR	K02
0.6937974329828549	0.6079999999999999	diagnostic	EUR	K571
0.6491073466158275	0.5586022994662871	diagnostic	EUR	R104
0.6756993971639316	0.6039717446354791	diagnostic	EUR	M659
0.5472510066616929	0.5093073593073594	diagnostic	EUR	D045
0.6790453147507027	0.6326656886438936	diagnostic	EUR	K21
0.9097427352092017	0.8414634146341464	diagnostic	EUR	I229
0.6299513791339841	0.5562608859388976	diagnostic	EUR	R398
0.7990343455860696	0.6625541125541126	diagnostic	EUR	R609
0.6634521146495388	0.5947405329593267	diagnostic	EUR	M160
0.6613033040104823	0.5499831546078311	diagnostic	EUR	R101
0.614099	0.5683862433862434	diagnostic	EUR	M628
0.8004353185687793	0.709289	diagnostic	EUR	Z903
0.7600991410818714	0.6958333333333333	diagnostic	EUR	J40
0.8837696565328055	0.7994295634920635	diagnostic	EUR	I652
0.8707078219941529	0.8010023310023311	diagnostic	EUR	J93
0.8727182862164984	0.7259595959595959	diagnostic	EUR	D47
0.5913931811097941	0.5339031339031339	diagnostic	EUR	M200
0.6712298872779188	0.5697129475182117	diagnostic	EUR	Z038
0.5640135309919412	0.5130434782608696	diagnostic	EUR	R100
0.5967013888888888	0.5291666666666666	diagnostic	EUR	H041
0.6707134502923977	0.6253333333333333	diagnostic	EUR	M1991
0.8161994633382457	0.6941490512950004	diagnostic	EUR	D70
0.5219373164164491	0.49071428571428566	diagnostic	EUR	H114
0.9644276518276592	0.8683349259436216	diagnostic	EUR	N189
0.6123219621578593	0.4917355371900826	diagnostic	EUR	Z470
0.7938806250026147	0.6755735492577599	diagnostic	EUR	M31
0.5456428446187962	0.48583743842364524	diagnostic	EUR	I843
0.5600853917875734	0.5341172680412372	diagnostic	EUR	H50
0.7342522974101922	0.6476190476190475	diagnostic	EUR	J980
0.6643517843999823	0.5447812971342383	diagnostic	EUR	K590
0.7307612440581219	0.6393483709273183	diagnostic	EUR	K90
0.7421411159610689	0.6287540405524538	diagnostic	EUR	I451
0.9657342704851033	0.9014123266742733	diagnostic	EUR	E11
0.549167	0.518235	diagnostic	EUR	N71
0.8970640009030102	0.8030583214793743	diagnostic	EUR	I248
0.9327274844277644	0.8717384006989469	diagnostic	EUR	I21
0.6350982914715304	0.5814061054579093	diagnostic	EUR	M189
0.5956875375342177	0.556829	diagnostic	EUR	R76
0.6725979055063462	0.5631504922644164	diagnostic	EUR	R51
0.6052661281904066	0.5538095238095238	diagnostic	EUR	M879
0.8627163271588234	0.7523544184586407	diagnostic	EUR	M06
0.5172537659530381	0.5081521739130435	diagnostic	EUR	K38
0.7389817400644468	0.6542857142857144	diagnostic	EUR	B957
0.7191385153993164	0.6454329962073324	diagnostic	EUR	R298
0.4868817562704667	0.4878333333333333	diagnostic	EUR	N905
0.6424078070857542	0.5912359550561798	diagnostic	EUR	H264
0.9054251456034557	0.7867256637168141	diagnostic	EUR	N19
0.6861504418748222	0.5861111111111111	diagnostic	EUR	M54
0.5912868998430174	0.5540322580645161	diagnostic	EUR	R223
0.8874962953914801	0.7709122203098107	diagnostic	EUR	M0690
0.8118358263935065	0.6839024390243903	diagnostic	EUR	C770
0.5263117458623707	0.49214110853053794	diagnostic	EUR	N89
0.9128444227888698	0.8278730026012635	diagnostic	EUR	I739
0.7231052078944336	0.6332926829268294	diagnostic	EUR	M1990
0.8417531873277391	0.7516042780748662	diagnostic	EUR	C349
0.6806703107019563	0.6004761904761904	diagnostic	EUR	C02
0.7495106452115974	0.6409418757138627	diagnostic	EUR	Z904
0.5753391316524665	0.5027162977867202	diagnostic	EUR	K05
0.6061347328786587	0.5491666666666666	diagnostic	EUR	F40
0.6522084564697723	0.5855649717514124	diagnostic	EUR	Z087
0.6625670251729783	0.6162298387096774	diagnostic	EUR	L539
0.5783110950192346	0.5258953722334004	diagnostic	EUR	N36
0.791519	0.6885152747367325	diagnostic	EUR	I340
0.6978644916982926	0.5838452219141181	diagnostic	EUR	Z871
0.6404000624877367	0.5831240487062405	diagnostic	EUR	Z089
0.6913078102891749	0.5968714797747057	diagnostic	EUR	K029
0.7401688067634293	0.6503332698533613	diagnostic	EUR	L40
0.7228753198386787	0.6072820781032078	diagnostic	EUR	M7986
0.6180462244170115	0.5172795609115858	diagnostic	EUR	N359
0.5930191051984215	0.5466806429070581	diagnostic	EUR	L900
0.5914077518459635	0.5166802943581358	diagnostic	EUR	D25
0.6455915192376152	0.5553765527950312	diagnostic	EUR	E04
0.8083450217487729	0.7126632801161102	diagnostic	EUR	I351
0.6715957244552568	0.578235	diagnostic	EUR	M1996
0.5715017791337369	0.5372093023255814	diagnostic	EUR	D26
0.5565750768323683	0.5234453781512605	diagnostic	EUR	G37
0.6286073706065571	0.541068	diagnostic	EUR	D41
0.735727	0.5664021164021165	diagnostic	EUR	A415
0.6147637315886532	0.533688	diagnostic	EUR	K30
0.6628822819589981	0.5598014970816216	diagnostic	EUR	B968
0.6145947350675971	0.5708333333333333	diagnostic	EUR	K512
0.661771	0.5992857142857142	diagnostic	EUR	G93
0.6718534255187256	0.5465162397795547	diagnostic	EUR	R33
0.8550700211000495	0.742355	diagnostic	EUR	I517
0.5839649562694509	0.4694891580220417	diagnostic	EUR	N85
0.5891893396568656	0.5196572580645161	diagnostic	EUR	J381
0.6402942306217931	0.6488273673073531	diagnostic	EUR	N62
0.5663246829728692	0.5464615384615384	diagnostic	EUR	M1394
0.5492090339269724	0.5434782608695652	diagnostic	EUR	H921
0.8159989603257096	0.7246464646464645	diagnostic	EUR	E831
0.6349472536453538	0.4876305206884204	diagnostic	EUR	I849
0.5895122514375128	0.5458454106280193	diagnostic	EUR	M678
0.8442211388584883	0.7275362318840579	diagnostic	EUR	R73
0.7736295078002058	0.6776772247360483	diagnostic	EUR	G629
0.7085311171856165	0.5884742545657293	diagnostic	EUR	R07
0.7972921396258306	0.6846846846846847	diagnostic	EUR	K914
0.6060708627482289	0.5383333333333333	diagnostic	EUR	H532
0.5512678587218169	0.5227564102564102	diagnostic	EUR	N488
0.8767685029301984	0.7688990182328191	diagnostic	EUR	I42
0.975079	0.8691637630662021	diagnostic	EUR	N180
0.8838308664736114	0.7792207792207793	diagnostic	EUR	J448
0.7312272065799423	0.6563505685475219	diagnostic	EUR	K805
0.7210266028652603	0.5961525861755177	diagnostic	EUR	K51
0.6795038878528052	0.5972307701654672	diagnostic	EUR	G56
0.661362	0.5714285714285714	diagnostic	EUR	M21
0.4891447368421053	0.515	diagnostic	EUR	N362
0.6265613553723957	0.5397040569821845	diagnostic	EUR	I83
0.6905309712131169	0.5890756302521007	diagnostic	EUR	H44
0.8659773696144581	0.781935	diagnostic	EUR	F172
0.849714	0.7703500343170899	diagnostic	EUR	M1099
0.8228328874295268	0.7554621848739496	diagnostic	EUR	M073
0.7151246838816262	0.6164697584200316	diagnostic	EUR	Z980
0.5603272598059915	0.5529914529914529	diagnostic	EUR	D481
0.6999545312986608	0.5938461538461539	diagnostic	EUR	N21
0.7981527294475861	0.690909	diagnostic	EUR	M35
0.6392331650952341	0.5935064935064935	diagnostic	EUR	M7065
0.5730687506844755	0.529836	diagnostic	EUR	D06
0.6254745463299349	0.5961357625624448	diagnostic	EUR	H66
0.727614	0.5804713804713805	diagnostic	EUR	I47
0.6587947908059895	0.5574430267250683	diagnostic	EUR	Z48
0.5312397113946448	0.506439	diagnostic	EUR	K562
0.8266602684704796	0.7003076923076923	diagnostic	EUR	R730
0.6930247933884298	0.6254545454545455	diagnostic	EUR	M46
0.6281997065587143	0.5262251502542765	diagnostic	EUR	N73
0.7613763876273831	0.6482213438735178	diagnostic	EUR	D728
0.8175211667694221	0.719328	diagnostic	EUR	C15
0.7413906032681565	0.6935828877005348	diagnostic	EUR	K279
0.5886676147618662	0.521899	diagnostic	EUR	R102
0.6505597691839826	0.5573333333333335	diagnostic	EUR	Z292
0.6498421052631579	0.6000000000000001	diagnostic	EUR	M5458
0.5399445034063068	0.5015728977616455	diagnostic	EUR	L92
0.5982775140247915	0.5535614009162111	diagnostic	EUR	D128
0.545706	0.5155797101449275	diagnostic	EUR	H021
0.7913874691995806	0.6596159924146651	diagnostic	EUR	C85
0.907758	0.8862068965517242	diagnostic	EUR	I212
0.6247344389867282	0.5596774193548387	diagnostic	EUR	G500
0.6321942446043165	0.5535971223021583	diagnostic	EUR	N736
0.9663415443351048	0.901313	diagnostic	EUR	E119
0.7610221322599178	0.6770634920634919	diagnostic	EUR	M86
0.7092226176693355	0.5979854650001997	diagnostic	EUR	M798
0.5381310418904404	0.5357142857142857	diagnostic	EUR	N819
0.7290837051772725	0.6241577859812868	diagnostic	EUR	K519
0.5101837724117877	0.491486	diagnostic	EUR	D21
0.6285237754484538	0.5494117647058825	diagnostic	EUR	I86
0.7289616956379318	0.5715151515151515	diagnostic	EUR	D50
0.6500388340643275	0.58125	diagnostic	EUR	M5439
0.7736474876950362	0.7155172413793104	diagnostic	EUR	J92
0.7156995565540383	0.595291	diagnostic	EUR	K439
0.9437772783374224	0.87958	diagnostic	EUR	E66
0.8443158077197518	0.7309523809523808	diagnostic	EUR	I080
0.7559156258338637	0.6723572938689217	diagnostic	EUR	I61
0.5324545655166593	0.5242246642246642	diagnostic	EUR	C437
0.9857431717196584	0.9358570351217412	diagnostic	EUR	E109
0.6488640288259571	0.5464834060388333	diagnostic	EUR	Z090
0.7547520741276599	0.659796	diagnostic	EUR	M1399
0.6255615618178606	0.5465587044534412	diagnostic	EUR	N308
0.9711966897166913	0.8856071964017991	diagnostic	EUR	I12
0.6514429470922785	0.5937888198757764	diagnostic	EUR	M204
0.6328923270320745	0.5628688524590164	diagnostic	EUR	C505
0.5581733160879514	0.48043478260869565	diagnostic	EUR	N76
0.8800569901731898	0.7662337662337663	diagnostic	EUR	Z905
0.6766213887002233	0.609933	diagnostic	EUR	Z039
0.7626246598795144	0.6303284416491963	diagnostic	EUR	I951
0.6627571307805504	0.5878048780487805	diagnostic	EUR	Z433
0.7553617247637524	0.6568965517241379	diagnostic	EUR	M8199
0.5787139089942643	0.5631005765534913	diagnostic	EUR	D172
0.7944295210344199	0.6191176470588236	diagnostic	EUR	R18
0.8450053705692802	0.7523809523809524	diagnostic	EUR	C09
0.7214335255629544	0.6610133020344289	diagnostic	EUR	K819
0.6369735821133125	0.5023847132640077	diagnostic	EUR	N47
0.7544082192917249	0.7588932806324111	diagnostic	EUR	J869
0.6581611837952411	0.5876404494382022	diagnostic	EUR	C189
0.6265586834501049	0.5740144230769231	diagnostic	EUR	J039
0.6941392706589905	0.6010347328895715	diagnostic	EUR	M5459
0.827666	0.6919267299864315	diagnostic	EUR	I472
0.7409736842105263	0.6400000000000001	diagnostic	EUR	Z54
0.7185338625759591	0.6163698271346254	diagnostic	EUR	M139
0.6681701430980356	0.5880952380952381	diagnostic	EUR	R522
0.5439225201293945	0.5235493827160493	diagnostic	EUR	H61
0.680283	0.5814588212590897	diagnostic	EUR	N20
0.8282393421560905	0.7002746656244572	diagnostic	EUR	G409
0.7463202206416026	0.6518072289156627	diagnostic	EUR	K900
0.5590878058718958	0.5467331118493909	diagnostic	EUR	D179
0.5805020922706786	0.5478513356562137	diagnostic	EUR	N429
0.5710253411306043	0.52	diagnostic	EUR	M241
0.6555555555555556	0.5592592592592593	diagnostic	EUR	K552
0.6764239209615734	0.5764705882352941	diagnostic	EUR	Z458
0.6615473325426877	0.5347826086956522	diagnostic	EUR	N138
0.5132423847877337	0.506073	diagnostic	EUR	H01
0.8511574724377069	0.7623123123123123	diagnostic	EUR	J46
0.7484342015183458	0.6243870753482194	diagnostic	EUR	G47
0.8281512746049775	0.7009413067552601	diagnostic	EUR	R16
0.6378743738898964	0.5571251743375174	diagnostic	EUR	K08
0.8105646478554229	0.6788888888888889	diagnostic	EUR	C787
0.7086339185709947	0.6122910135841171	diagnostic	EUR	D68
0.5362711754368357	0.536302	diagnostic	EUR	D075
0.6938758727511861	0.5457397784620648	diagnostic	EUR	Z46
0.6025668849697067	0.6121840958605664	diagnostic	EUR	K402
0.8758621181081898	0.7759083850931676	diagnostic	EUR	I639
0.5475651436593632	0.5175365425540177	diagnostic	EUR	L721
0.6327012797211968	0.5811320754716982	diagnostic	EUR	M1907
0.5287701568807435	0.5274936061381075	diagnostic	EUR	C442
0.6679921686067671	0.5838694638694638	diagnostic	EUR	E042
0.6829798023256105	0.5968127490039841	diagnostic	EUR	F41
0.8831893816432188	0.8054347826086956	diagnostic	EUR	I65
0.6549369290996085	0.5909090909090909	diagnostic	EUR	D44
0.8976105259153035	0.8285318868360592	diagnostic	EUR	I209
0.646589	0.6090475203757426	diagnostic	EUR	M754
0.5918986519722371	0.5313090418353577	diagnostic	EUR	Z872
0.5617252193986968	0.5233201581027667	diagnostic	EUR	D485
0.6199057989810857	0.5400839054157132	diagnostic	EUR	R190
0.6910642368660551	0.6054232476834305	diagnostic	EUR	K579
0.7872202117020966	0.6960975609756097	diagnostic	EUR	F339
0.7643479606183985	0.6585530430203088	diagnostic	EUR	Z866
0.6355141491345022	0.5683879781420764	diagnostic	EUR	M5422
0.5861944801639485	0.5680808080808082	diagnostic	EUR	J301
0.6914248449659699	0.6082765335929892	diagnostic	EUR	M254
0.7028575313945287	0.6084259259259259	diagnostic	EUR	R52
0.8060135870954688	0.6850806451612903	diagnostic	EUR	M350
0.7251746226221245	0.6178094420103839	diagnostic	EUR	R06
0.6593243521762755	0.5924528301886792	diagnostic	EUR	Z043
0.6829087007557968	0.5623676842847629	diagnostic	EUR	K52
0.745491	0.653356	diagnostic	EUR	Z870
0.6554663950478278	0.5737429237429238	diagnostic	EUR	K319
0.732051	0.6675189393939394	diagnostic	EUR	M4796
0.6681816413019495	0.5955854430379747	diagnostic	EUR	J06
0.7781688882677313	0.6932022479964446	diagnostic	EUR	J33
0.6724084989697077	0.5910714285714287	diagnostic	EUR	M5457
0.7773072855955928	0.6953388850335414	diagnostic	EUR	G81
0.575601	0.5626068376068376	diagnostic	EUR	M202
0.528075	0.5140577342047931	diagnostic	EUR	C444
0.5607659326080499	0.5192307692307693	diagnostic	EUR	Z088
0.6346959064327485	0.5433333333333332	diagnostic	EUR	I495
0.9762438322368421	0.85	diagnostic	EUR	Z992
0.921319	0.8090579710144927	diagnostic	EUR	K703
0.5785283103690142	0.5115007541478129	diagnostic	EUR	D32
0.6208261672037638	0.5592114004071573	diagnostic	EUR	D126
0.6904436464759813	0.628993	diagnostic	EUR	M169
0.548483	0.5279106858054226	diagnostic	EUR	D231
0.8723874572481429	0.7650602409638554	diagnostic	EUR	M069
0.6186645406800966	0.5739080459770114	diagnostic	EUR	M1397
0.6151117382033675	0.5457366200310904	diagnostic	EUR	N80
0.7858188772420762	0.6833441558441559	diagnostic	EUR	K50
0.5953429966981951	0.5005	diagnostic	EUR	M510
0.7474611631619947	0.6297720797720797	diagnostic	EUR	R44
0.5615062142394474	0.5241666666666667	diagnostic	EUR	M2329
0.6581789287169433	0.5974463937621832	diagnostic	EUR	H251
0.6848003621628547	0.5718771566597654	diagnostic	EUR	E05
0.5544422831406328	0.5183497536945813	diagnostic	EUR	D043
0.9043762482594582	0.8261375460707374	diagnostic	EUR	J44
0.5359557763178977	0.5227848101265822	diagnostic	EUR	H729
0.9142161079510994	0.8425461369151758	diagnostic	EUR	I252
0.68939	0.5833571854502086	diagnostic	EUR	R21
0.6224256292906178	0.5521739130434783	diagnostic	EUR	H47
0.7961236004629353	0.6963945541829746	diagnostic	EUR	Z966
0.7194181864436298	0.6533687943262412	diagnostic	EUR	M2576
0.7499395127189369	0.6617864693446089	diagnostic	EUR	D510
0.6417786818348292	0.5958128078817733	diagnostic	EUR	K263
0.5452682711079944	0.527667	diagnostic	EUR	N841
0.5125352867782088	0.4696969696969696	diagnostic	EUR	N603
0.6334049509310067	0.5805505142165759	diagnostic	EUR	K229
0.6728398540789187	0.5880966952264381	diagnostic	EUR	J329
0.7448180636777129	0.6444444444444445	diagnostic	EUR	K918
0.9606932531757171	0.8305	diagnostic	EUR	N08
0.5144036608970661	0.5084925066118131	diagnostic	EUR	D233
0.5064694262433314	0.4942857142857142	diagnostic	EUR	B977
0.69512	0.5913227962236131	diagnostic	EUR	M79
0.692673	0.6129688336483079	diagnostic	EUR	K298
0.9673640216956347	0.8495238095238096	diagnostic	EUR	E115
0.6057995273096942	0.557587	diagnostic	EUR	M20
0.615329	0.585	diagnostic	EUR	J01
0.641322	0.5690056022408964	diagnostic	EUR	N459
0.6475712692620286	0.5639724310776941	diagnostic	EUR	G510
0.9269699612237672	0.8627509544710802	diagnostic	EUR	I219
0.6538211274453918	0.5727104532839963	diagnostic	EUR	A084
0.6906239469514548	0.6093509244992297	diagnostic	EUR	M480
0.70784	0.590622	diagnostic	EUR	R509
0.8957343253369866	0.7412517780938833	diagnostic	EUR	I859
0.5627343802619557	0.5137254901960784	diagnostic	EUR	K053
0.5546707993735317	0.5332079605938527	diagnostic	EUR	D23
0.6314940309077821	0.595168	diagnostic	EUR	C503
0.5143368045004103	0.5029411764705882	diagnostic	EUR	H809
0.6976280566358288	0.6285300207039337	diagnostic	EUR	K838
0.6803142100740648	0.5845528455284552	diagnostic	EUR	R208
0.9043508582163902	0.8325581395348838	diagnostic	EUR	J43
0.5663849909653608	0.5416216216216216	diagnostic	EUR	H04
0.5263390571161651	0.5276330532212885	diagnostic	EUR	D170
0.7095492744094721	0.615422	diagnostic	EUR	M549
0.6549350383221515	0.5790705800139762	diagnostic	EUR	Q21
0.6374806644880173	0.5616666666666668	diagnostic	EUR	G83
0.6362426624216495	0.5782608695652174	diagnostic	EUR	M4316
0.5444406832766937	0.5202380952380952	diagnostic	EUR	H025
0.7569057054180192	0.6552424242424242	diagnostic	EUR	R47
0.6813709848207898	0.6013492063492063	diagnostic	EUR	M419
0.7583911719293635	0.6594805194805196	diagnostic	EUR	M7909
0.4982635544126756	0.49235639981908635	diagnostic	EUR	H11
0.6796961357960134	0.5491640002509568	diagnostic	EUR	Z539
0.7430486681502831	0.630693	diagnostic	EUR	J181
0.5693386663847693	0.5332956259426848	diagnostic	EUR	H538
0.6955996465648521	0.5803423423423423	diagnostic	EUR	N281
0.7523805139844519	0.6402987885255164	diagnostic	EUR	Z510
0.6136271789150791	0.5213330258302584	diagnostic	EUR	I842
0.6286887318861963	0.5569169960474308	diagnostic	EUR	K264
0.7337613642337356	0.6777584204413474	diagnostic	EUR	K27
0.7936071229849264	0.6884463276836159	diagnostic	EUR	Z450
0.6398750391392218	0.5697674418604651	diagnostic	EUR	N45
0.6147095243503068	0.5805582603050957	diagnostic	EUR	Z411
0.821597	0.7071999999999999	diagnostic	EUR	Z950
0.6121461809400867	0.5349489795918367	diagnostic	EUR	M87
0.6909984466447976	0.5990942028985508	diagnostic	EUR	I30
0.7488222888263609	0.665873	diagnostic	EUR	Z865
0.6701357108841198	0.5803212851405622	diagnostic	EUR	J32
0.5445309190764739	0.5311665824976552	diagnostic	EUR	L57
0.5282378384410034	0.49184782608695643	diagnostic	EUR	K149
0.6721152172935962	0.5650307904989318	diagnostic	EUR	K66
0.6146124217365188	0.512002	diagnostic	EUR	R19
0.682529	0.6191326530612244	diagnostic	EUR	K12
0.9879474526836354	0.9329268292682928	diagnostic	EUR	E103
0.9092507853628449	0.8197628458498024	diagnostic	EUR	E804
0.684855	0.556621	diagnostic	EUR	N02
0.6882772220435538	0.5836393873329979	diagnostic	EUR	M7966
0.5477149664284167	0.5333333333333334	diagnostic	EUR	M242
0.6859916885244924	0.5935442902596187	diagnostic	EUR	K56
0.785625	0.6637290033594625	diagnostic	EUR	C78
0.7997591558708754	0.6875533428165007	diagnostic	EUR	I442
0.7802573099415204	0.6577777777777778	diagnostic	EUR	C82
0.6107556913226724	0.596843	diagnostic	EUR	M85
0.6054974087386796	0.5621899576527525	diagnostic	EUR	K419
0.6936734709935206	0.6406976744186048	diagnostic	EUR	Z878
0.7167992188301657	0.623864	diagnostic	EUR	K25
0.908533	0.8413348676639816	diagnostic	EUR	Z951
0.5511325260128099	0.5050641025641025	diagnostic	EUR	R070
0.9193407105870077	0.8345314505776636	diagnostic	EUR	I501
0.9041712651476007	0.8316838783706253	diagnostic	EUR	J439
0.6817922083573011	0.6102924528050588	diagnostic	EUR	M16
0.6332423372324927	0.5885245901639344	diagnostic	EUR	M70
0.5956191753651157	0.5735930735930737	diagnostic	EUR	K046
0.7838394542727642	0.6878947368421053	diagnostic	EUR	F33
0.6865865593736407	0.6318181818181818	diagnostic	EUR	R943
0.468854	0.4639784946236559	diagnostic	EUR	D375
0.796377	0.7241242937853107	diagnostic	EUR	L405
0.7908446405819247	0.7108465608465608	diagnostic	EUR	I081
0.9593574735903199	0.9013325718636969	diagnostic	EUR	H360
0.8418266839120485	0.7608695652173914	diagnostic	EUR	C341
0.5535297661427241	0.5258064516129033	diagnostic	EUR	K115
0.7465649148437199	0.6108108108108108	diagnostic	EUR	E27
0.6663409411615745	0.5990740740740741	diagnostic	EUR	M191
0.6380396091847729	0.5420772946859903	diagnostic	EUR	R61
0.6621957546131287	0.5961876914508493	diagnostic	EUR	K317
0.8881716033160278	0.8096680256260921	diagnostic	EUR	I208
0.7293764490120765	0.6115384615384616	diagnostic	EUR	R26
0.6072323666308628	0.5428571428571429	diagnostic	EUR	M2553
0.6105891535965429	0.5538658593386119	diagnostic	EUR	H919
0.5535938455533271	0.5032740447957839	diagnostic	EUR	L90
0.6678724257134452	0.5901691331923891	diagnostic	EUR	C73
0.710655	0.6653890824622533	diagnostic	EUR	J450
0.6766390237575473	0.5721064279692132	diagnostic	EUR	K297
0.6716911530289152	0.6120910003345601	diagnostic	EUR	N23
0.8004937115883168	0.6692379616643291	diagnostic	EUR	C859
0.5561215607704888	0.5195701357466064	diagnostic	EUR	M2381
0.7620906202417504	0.6894915541974366	diagnostic	EUR	M170
0.62233	0.5582016521856712	diagnostic	EUR	J34
0.5571869218203895	0.5289764079147641	diagnostic	EUR	H83
0.6084124334654848	0.5527326732673268	diagnostic	EUR	D414
0.6497179779126302	0.5224084062069086	diagnostic	EUR	Z858
0.7980235334587912	0.7137254901960783	diagnostic	EUR	H333
0.5923679467525533	0.5284245381666086	diagnostic	EUR	K137
0.5817008418597401	0.5195804195804196	diagnostic	EUR	K623
0.7161833154314357	0.6142857142857143	diagnostic	EUR	C798
0.7341546270566793	0.584022	diagnostic	EUR	D509
0.7738556073995335	0.6766475400425802	diagnostic	EUR	J459
0.7366908488277271	0.5677549405851188	diagnostic	EUR	D649
0.6738654091260368	0.5743589743589743	diagnostic	EUR	K31
0.6549724211514414	0.5571969696969696	diagnostic	EUR	M750
0.7004647751528659	0.6124477169745556	diagnostic	EUR	R41
0.6394260237907661	0.575533	diagnostic	EUR	K639
0.6556168175012775	0.5906010230179028	diagnostic	EUR	G992
0.6352006830409357	0.528	diagnostic	EUR	R103
0.7179779125324417	0.6264141414141414	diagnostic	EUR	R470
0.8016298750432214	0.6742528735632184	diagnostic	EUR	E872
0.5648975243411072	0.5588235294117647	diagnostic	EUR	N604
0.7133508771929824	0.6066666666666667	diagnostic	EUR	I82
0.5906485612046302	0.5475029036004646	diagnostic	EUR	K629
0.75522	0.6613766956933831	diagnostic	EUR	F32
0.6129654000458619	0.5666153846153846	diagnostic	EUR	K913
0.5880798716841088	0.5562770562770563	diagnostic	EUR	G96
0.6124506202072093	0.5415942028985508	diagnostic	EUR	N701
0.710619	0.6226173541963016	diagnostic	EUR	A490
0.5827321052631579	0.552	diagnostic	EUR	D37
0.6866974545228623	0.6209447415329767	diagnostic	EUR	K572
0.8779390562012465	0.7695975855130784	diagnostic	EUR	L97
0.5926809210526316	0.5458333333333334	diagnostic	EUR	H49
0.7567108843537413	0.6514285714285715	diagnostic	EUR	J189
0.6025847447147903	0.5535398230088495	diagnostic	EUR	M2322
0.5942505263157896	0.526	diagnostic	EUR	G44
0.6657655821456046	0.580796	diagnostic	EUR	M255
0.49388766604985224	0.4725108225108225	diagnostic	EUR	K073
0.5871587252154054	0.5230769230769231	diagnostic	EUR	H501
0.6255607424317833	0.525751	diagnostic	EUR	N48
0.7330369168473857	0.643994	diagnostic	EUR	E538
0.620076	0.5634025325368275	diagnostic	EUR	M232
0.858387	0.7519147519147519	diagnostic	EUR	I71
0.8714817215150208	0.779564	diagnostic	EUR	K760
0.6696613994985388	0.5947813757775338	diagnostic	EUR	K219
0.746889	0.6399021663172606	diagnostic	EUR	D51
0.5796495020459966	0.5490950226244344	diagnostic	EUR	H92
0.6647876818793428	0.565	diagnostic	EUR	K63
0.8463871248368856	0.7545454545454545	diagnostic	EUR	F20
0.682966	0.5770786516853932	diagnostic	EUR	R79
0.5383341256975445	0.5271361345783312	diagnostic	EUR	D22
0.682519	0.5913043478260869	diagnostic	EUR	M5496
0.8949304607648867	0.8208651911468814	diagnostic	EUR	I24
0.929894	0.8410500610500611	diagnostic	EUR	J440
0.7099610620361276	0.6420430107526882	diagnostic	EUR	M7969
0.6577974003014825	0.5791397849462365	diagnostic	EUR	K294
0.8839832405874641	0.7240573152337857	diagnostic	EUR	E162
0.7285966570490499	0.6434782608695653	diagnostic	EUR	M1390
0.573358	0.5562342342342343	diagnostic	EUR	D237
0.938145	0.819974	diagnostic	EUR	K766
0.6737164065998135	0.577809	diagnostic	EUR	B378
0.7868654624727499	0.6807692307692308	diagnostic	EUR	E230
0.8044116316357521	0.6849904761904763	diagnostic	EUR	I67
0.5803310612782662	0.5438405797101449	diagnostic	EUR	M4802
0.6292814653633033	0.5668722891566265	diagnostic	EUR	H40
0.8015319346738724	0.7153225806451613	diagnostic	EUR	J95
0.6111946532999164	0.6	diagnostic	EUR	G919
0.5886975700425626	0.5311066126855601	diagnostic	EUR	H531
0.9571713856068744	0.8742857142857143	diagnostic	EUR	E14
0.5359996751121805	0.5080392156862745	diagnostic	EUR	L85
0.5931099653647149	0.556317	diagnostic	EUR	M67
0.7547552080283549	0.6631332228322802	diagnostic	EUR	M819
0.5354195657454388	0.5035000000000001	diagnostic	EUR	H610
0.5627466500016296	0.5351153039832286	diagnostic	EUR	N645
0.6422036748676425	0.5307692307692307	diagnostic	EUR	C19
0.6744364990361182	0.5873846153846154	diagnostic	EUR	F321
0.8447851624263025	0.7696875921013853	diagnostic	EUR	M109
0.6162788766315939	0.5747540983606557	diagnostic	EUR	N815
0.6295605263157894	0.536	diagnostic	EUR	K14
0.7491198783930284	0.6525549108992955	diagnostic	EUR	K42
0.7111714615529643	0.6405388779527559	diagnostic	EUR	Z873
0.6241687932233151	0.5796092400690847	diagnostic	EUR	G439
0.6576291877426834	0.5364157378432545	diagnostic	EUR	Z04
0.6407768109587384	0.5889830508474576	diagnostic	EUR	H409
0.9011745637244313	0.8222841225626741	diagnostic	EUR	J449
0.9088947368421052	0.74	diagnostic	EUR	N039
0.6815538005654632	0.615909	diagnostic	EUR	K828
0.6598334352439192	0.5818819403857394	diagnostic	EUR	J383
0.7851333038333956	0.6823002219755827	diagnostic	EUR	Z50
0.589137	0.4934275664408546	diagnostic	EUR	N50
0.6090944043068522	0.504091	diagnostic	EUR	D090
0.8085659354244281	0.6872549019607843	diagnostic	EUR	R945
0.5525415157894736	0.4963999999999999	diagnostic	EUR	L72
0.6109707308999921	0.552022	diagnostic	EUR	N486
0.6263123762094513	0.5690288831261736	diagnostic	EUR	G43
0.9117574237640134	0.8333527470394098	diagnostic	EUR	I214
0.6832893222506394	0.594	diagnostic	EUR	C81
0.7246398546163033	0.6271311475409835	diagnostic	EUR	C772
0.7169584615276914	0.6769214255045084	diagnostic	EUR	K811
0.6075819197607348	0.548095	diagnostic	EUR	K626
0.7149885877427284	0.66953	diagnostic	EUR	K810
0.6768826332219727	0.6064516129032258	diagnostic	EUR	R064
0.8226394285371499	0.7264133876074175	diagnostic	EUR	E871
0.5253645101426445	0.5172222222222221	diagnostic	EUR	N608
0.9740489318534431	0.8914285714285715	diagnostic	EUR	I120
0.878719	0.7955555555555556	diagnostic	EUR	J841
0.5368774518528463	0.47250712250712246	diagnostic	EUR	M259
0.6993731018933551	0.5913165995737626	diagnostic	EUR	R040
0.5859430242810493	0.5064625850340136	diagnostic	EUR	D500
0.6416468446071644	0.5760527931246163	diagnostic	EUR	M257
0.6275947680095448	0.4906401704291013	diagnostic	EUR	I84
0.7640641226565734	0.652831	diagnostic	EUR	Z45
0.6156582580029435	0.560909	diagnostic	EUR	M94
0.6908390963776505	0.603411	diagnostic	EUR	M48
0.6256834420627524	0.5740259740259741	diagnostic	EUR	B35
0.5889128746345029	0.553125	diagnostic	EUR	N809
0.6005344616437045	0.5542528735632184	diagnostic	EUR	D62
0.6507552961038354	0.5255525606469003	diagnostic	EUR	Z048
0.5847380878231081	0.5176923076923077	diagnostic	EUR	N801
0.6659583451689381	0.5610131173606281	diagnostic	EUR	Z01
0.8895063070900392	0.7772727272727272	diagnostic	EUR	Z948
0.648892	0.5972222222222223	diagnostic	EUR	C180
0.6469255624851715	0.5087362420224375	diagnostic	EUR	N40
0.9200160245664337	0.7650197628458498	diagnostic	EUR	N03
0.813884	0.6325287356321839	diagnostic	EUR	R80
0.6202039490260041	0.5412698412698412	diagnostic	EUR	J029
0.5051728563696811	0.5004615384615385	diagnostic	EUR	D037
0.6804611240947687	0.550304	diagnostic	EUR	C54
0.8518515387976557	0.7539460539460541	diagnostic	EUR	Z952
0.6123119304794413	0.5548978885427485	diagnostic	EUR	K11
0.5700987653152653	0.5066174496644295	diagnostic	EUR	N72
0.5245200658181921	0.4942959001782531	diagnostic	EUR	C49
0.6677397068318662	0.5585164835164835	diagnostic	EUR	Z874
0.6372528692503214	0.5995837187789084	diagnostic	EUR	C501
0.7384435048840938	0.6336842105263158	diagnostic	EUR	R042
0.5810394212078833	0.5496831683168317	diagnostic	EUR	D251
0.6816238038821882	0.6057683347311528	diagnostic	EUR	Z910
0.9300909955455046	0.8737191833590139	diagnostic	EUR	I210
0.628188	0.5687789084181314	diagnostic	EUR	K580
0.5702486864305378	0.5331550802139038	diagnostic	EUR	D069
0.5142169709989259	0.5314285714285714	diagnostic	EUR	H80
0.830194	0.7302380952380954	diagnostic	EUR	K500
0.635232	0.5960227272727273	diagnostic	EUR	Z033
0.8404600617049267	0.7020689655172414	diagnostic	EUR	C92
0.7274866427544778	0.6470212765957446	diagnostic	EUR	R000
0.962786	0.8900317292437864	diagnostic	EUR	E668
0.6199023797729115	0.5369512195121952	diagnostic	EUR	E050
0.744908	0.6638692208337871	diagnostic	EUR	K429
0.5756445289275491	0.5445061367621274	diagnostic	EUR	H400
0.5357358015225369	0.4951612903225806	diagnostic	EUR	D361
0.5836486895560302	0.5053691275167785	diagnostic	EUR	Z800
0.7956494320977664	0.652558	diagnostic	EUR	E86
0.832473	0.6846590909090909	diagnostic	EUR	J81
0.7777975130324022	0.6498398169336385	diagnostic	EUR	D508
0.5483427895658155	0.4877470355731225	diagnostic	EUR	R90
0.9243860614636492	0.8642449384817219	diagnostic	EUR	I211
0.7017482862908133	0.5918475073313783	diagnostic	EUR	M5499
0.6499170034970727	0.6116196040246673	diagnostic	EUR	C508
0.5782305038022132	0.5559090909090909	diagnostic	EUR	N838
0.884586	0.8047378520232519	diagnostic	EUR	E785
0.7180820427291954	0.6073390940442516	diagnostic	EUR	R04
0.6914704110727904	0.5961770905378256	diagnostic	EUR	R42
0.8216472368591359	0.7769195189639222	diagnostic	EUR	H431
0.6632937529053927	0.5705941558441558	diagnostic	EUR	M5456
0.6046776755778691	0.5423747276688453	diagnostic	EUR	D12
0.6456117779227495	0.585024	diagnostic	EUR	R23
0.6001201083245922	0.5294298245614035	diagnostic	EUR	R300
0.7896956898418888	0.7129629629629629	diagnostic	EUR	K501
0.8051186286179743	0.7125247524752475	diagnostic	EUR	Z915
0.749774	0.6051230141765294	diagnostic	EUR	Z86
0.6303582033110192	0.5579026782346285	diagnostic	EUR	Z42
0.8494261279578811	0.7203201970443349	diagnostic	EUR	E80
0.5968257528782437	0.5750793650793651	diagnostic	EUR	H738
0.5013784461152881	0.4976190476190476	diagnostic	EUR	D234
0.5541642465588237	0.5357049494597421	diagnostic	EUR	D27
0.8855129100906773	0.8209772264031736	diagnostic	EUR	Z95
0.7725527294306533	0.7552536231884057	diagnostic	EUR	J86
0.539078	0.5280898876404494	diagnostic	EUR	C43
0.7196042478662772	0.6236576576576577	diagnostic	EUR	I730
0.7825471766972906	0.6923076923076923	diagnostic	EUR	J339
0.5072733918128655	0.4958333333333333	diagnostic	EUR	G454
0.7333235229729627	0.6261872455902306	diagnostic	EUR	J338
0.5053270350312764	0.496875	diagnostic	EUR	L859
0.6562997466851994	0.6114102564102564	diagnostic	EUR	N132
0.6524808760070835	0.5567226890756303	diagnostic	EUR	Z09
0.7306697267631825	0.6307192807192807	diagnostic	EUR	R068
0.7432816672170759	0.6777933091044638	diagnostic	EUR	R030
0.6290703666692001	0.5260235494396368	diagnostic	EUR	A04
0.7524223071498988	0.6471774193548386	diagnostic	EUR	I269
0.7388968421052631	0.632	diagnostic	EUR	I441
0.7112610118417318	0.6327597402597402	diagnostic	EUR	R25
0.7256353677709937	0.6535840034775049	diagnostic	EUR	G45
0.7528856403137466	0.6357997265892003	diagnostic	EUR	R17
0.6705885575719037	0.6087701612903227	diagnostic	EUR	M4792
0.8634835991752852	0.7638720538720538	diagnostic	EUR	I694
0.6952364831576376	0.5439102564102565	diagnostic	EUR	N135
0.6180615204158663	0.5673842269616637	diagnostic	EUR	M7204
0.6197940187445699	0.5737878787878787	diagnostic	EUR	R413
0.6069473684210527	0.528889	diagnostic	EUR	M224
0.8187976053482383	0.7597619047619046	diagnostic	EUR	J42
0.5635135137428899	0.5466051857792034	diagnostic	EUR	C435
0.616414	0.5945652173913043	diagnostic	EUR	M222
0.756811	0.684048	diagnostic	EUR	M316
0.6783147887295631	0.5927975150456222	diagnostic	EUR	R490
0.6460375705131716	0.582258	diagnostic	EUR	H258
0.7094784055976744	0.6215517241379311	diagnostic	EUR	Z924
0.6258311426717014	0.6004615384615384	diagnostic	EUR	M5436
0.5840789113573823	0.5419661733615222	diagnostic	EUR	H810
0.6184599335237331	0.5788359788359789	diagnostic	EUR	H659
0.5933023162399432	0.5311265969802555	diagnostic	EUR	I844
0.7158781712060349	0.5963124504361618	diagnostic	EUR	Z98
0.669411	0.5677777777777777	diagnostic	EUR	B02
0.6916201921345391	0.5284370920365535	diagnostic	EUR	Z466
0.57495	0.5429924242424242	diagnostic	EUR	M206
0.8774542672007395	0.7758052573121067	diagnostic	EUR	I74
0.7064989377466362	0.6351833951445329	diagnostic	EUR	K221
0.5805093673213071	0.5181248575985419	diagnostic	EUR	N852
0.5303837427509892	0.5066067543768776	diagnostic	EUR	N87
0.7419731753593948	0.646875	diagnostic	EUR	Z035
0.7993260563260556	0.7102512697139802	diagnostic	EUR	F31
0.6881615078507635	0.5881628787878788	diagnostic	EUR	R591
0.8303552631578948	0.78	diagnostic	EUR	M0739
0.5025199443470989	0.4573593073593073	diagnostic	EUR	D391
0.8599909341741119	0.7680283451438099	diagnostic	EUR	E78
0.6887816557194362	0.5751011182488698	diagnostic	EUR	M796
0.8721969879633635	0.702238	diagnostic	EUR	E16
0.6175977097429329	0.5691741255633848	diagnostic	EUR	M720
0.5773655185758514	0.5448529411764707	diagnostic	EUR	N64
0.8146638023630505	0.6971428571428571	diagnostic	EUR	I27
0.7187619193756987	0.6448979591836734	diagnostic	EUR	H54
0.6502270169227995	0.6165882352941177	diagnostic	EUR	M2336
0.7273305383218258	0.6398805970149253	diagnostic	EUR	R03
0.6533922573858733	0.5792353106086843	diagnostic	EUR	K621
0.4935442538177529	0.4957482993197278	diagnostic	EUR	K37
0.8251243801991532	0.7179653679653679	diagnostic	EUR	I490
0.886926	0.7574333679473866	diagnostic	EUR	N179
0.5431531752593164	0.5155034942075889	diagnostic	EUR	N88
0.512328	0.5076445293836598	diagnostic	EUR	N75
0.6004012204771428	0.6143250688705233	diagnostic	EUR	Z121
0.6033331942320896	0.545761	diagnostic	EUR	K224
0.6005034908700322	0.5678571428571428	diagnostic	EUR	R599
0.7715049342105262	0.6468750000000001	diagnostic	EUR	I72
0.6227295562556376	0.5764550264550264	diagnostic	EUR	K598
0.7004672662906847	0.6149014778325124	diagnostic	EUR	D352
0.6272069009983575	0.5622040072859744	diagnostic	EUR	G55
0.6367847582909852	0.5824075328546268	diagnostic	EUR	M1997
0.7092017336919914	0.647361	diagnostic	EUR	M4786
0.5982707043884433	0.4829622758194186	diagnostic	EUR	N832
0.918772	0.8581939649661169	diagnostic	EUR	Z955
0.6005272668277837	0.524405	diagnostic	EUR	B349
0.6234578760770015	0.5703557312252965	diagnostic	EUR	B373
0.6384818482604128	0.5775898242853397	diagnostic	EUR	M6534
0.8415356467080604	0.7670995670995671	diagnostic	EUR	Z936
0.6333707443781201	0.5423913043478261	diagnostic	EUR	G90
0.5681610810308445	0.522563	diagnostic	EUR	L989
0.5572878421943221	0.5297278911564626	diagnostic	EUR	K011
0.6932639374722558	0.6044377469484356	diagnostic	EUR	K22
0.5647722886657573	0.5280915287244401	diagnostic	EUR	Z031
0.6410339807042517	0.575765	diagnostic	EUR	C61
0.7028480043306619	0.6115942028985507	diagnostic	EUR	B029
0.607518	0.5445454545454546	diagnostic	EUR	H65
0.49341903024058376	0.48888888888888893	diagnostic	EUR	C440
0.6021602825270178	0.5475569358178054	diagnostic	EUR	H81
0.7286168939082455	0.6487989018531228	diagnostic	EUR	Z136
0.877545	0.7764705882352941	diagnostic	EUR	I420
0.5938127211031694	0.548148	diagnostic	EUR	H05
0.5898145729110534	0.46426830628076265	diagnostic	EUR	N840
0.9067963001023933	0.8041164658634536	diagnostic	EUR	C64
0.5786083228373711	0.5513368983957219	diagnostic	EUR	D333
0.6529200160057833	0.5357345939313518	diagnostic	EUR	R31
0.7026650543176265	0.6260570824524312	diagnostic	EUR	I341
0.5786179962828184	0.5560738714090288	diagnostic	EUR	D124
0.6551518032334761	0.6227956989247312	diagnostic	EUR	M1901
0.8797114080104416	0.7694331983805667	diagnostic	EUR	C90
0.6508757524371348	0.526454	diagnostic	EUR	Z080
0.5429328774817945	0.5309420385239787	diagnostic	EUR	D223
0.7077968682035667	0.6045454545454545	diagnostic	EUR	E282
0.5891663683017065	0.5857142857142856	diagnostic	EUR	H73
0.614603	0.573872	diagnostic	EUR	K41
0.722038	0.6181740976645436	diagnostic	EUR	K43
0.7213576060857968	0.6285959595959596	diagnostic	EUR	Z514
0.8190588360695562	0.6316666666666666	diagnostic	EUR	Q61
0.5711108065060884	0.5096837944664032	diagnostic	EUR	G61
0.7715884534168236	0.6757860560492139	diagnostic	EUR	K86
0.68768	0.5798798798798799	diagnostic	EUR	I498
0.747156	0.6472007223942208	diagnostic	EUR	R568
0.6689354727588946	0.5796951219512196	diagnostic	EUR	M1396
0.5238582467405328	0.513744	diagnostic	EUR	D24
0.577643	0.530009	diagnostic	EUR	M258
0.5434576023391813	0.5083333333333333	diagnostic	EUR	N301
0.6361911252297836	0.4730569948186528	diagnostic	EUR	N32
0.8569082722096067	0.737037	diagnostic	EUR	I460
0.7612076446811085	0.6640148011100833	diagnostic	EUR	Z223
0.7244727354361343	0.5934968017057569	diagnostic	EUR	I45
0.7960872288528937	0.6785000000000001	diagnostic	EUR	Z851
0.6760111917639685	0.6029301233118027	diagnostic	EUR	R202
0.6301953533784141	0.5259716684061695	diagnostic	EUR	R39
0.5338931186591893	0.5189362945645821	diagnostic	EUR	K130
0.47234752665787144	0.509091	diagnostic	EUR	D035
0.5818728574212477	0.5302552552552553	diagnostic	EUR	C53
0.6178213270343286	0.5450819672131147	diagnostic	EUR	M84
0.4904309724506578	0.482812	diagnostic	EUR	C436
0.8312677838177362	0.696577	diagnostic	EUR	Z452
0.7542564709363666	0.6475958856345886	diagnostic	EUR	Z501
0.6623441384528095	0.5632246376811594	diagnostic	EUR	F322
0.738826	0.6488636363636364	diagnostic	EUR	R410
0.8134150857981198	0.7201058201058201	diagnostic	EUR	C159
0.5971738399252569	0.4643076923076923	diagnostic	EUR	I846
0.6116311846386238	0.5653722334004023	diagnostic	EUR	Z400
0.6944755749232191	0.5652586483023703	diagnostic	EUR	I471
0.6495925704745544	0.5868706827309238	diagnostic	EUR	M51
0.7049835886368394	0.6380512091038406	diagnostic	EUR	M469
0.5580924924135702	0.5244560994560994	diagnostic	EUR	L570
0.8139530497916173	0.7022627544277029	diagnostic	EUR	K76
0.6778823428669549	0.5815228174603174	diagnostic	EUR	M7965
0.6654721904653064	0.5585076427996782	diagnostic	EUR	K59
0.5696655276986815	0.48540449502350275	diagnostic	EUR	H02
0.6355087556736596	0.5983757682177349	diagnostic	EUR	J310
0.6143561040822296	0.5836182336182336	diagnostic	EUR	M753
0.6654340902831768	0.5830693815987934	diagnostic	EUR	A08
0.6031088712879944	0.5590490700184092	diagnostic	EUR	A048
0.7872476115447995	0.682722	diagnostic	EUR	I447
0.8056032573784786	0.6870867768595041	diagnostic	EUR	Z824
0.6854038053366268	0.5328042328042328	diagnostic	EUR	R82
0.823282	0.726	diagnostic	EUR	Z911
0.5890666288658566	0.553024	diagnostic	EUR	Z420
0.5684095248114751	0.5092307692307693	diagnostic	EUR	H830
0.6786009888777795	0.6206596701649175	diagnostic	EUR	M50
0.8618694736842105	0.768	diagnostic	EUR	I679
0.5716435754921756	0.5037549407114624	diagnostic	EUR	K46
0.6696396759886893	0.6112853925353925	diagnostic	EUR	G562
0.7032155772472796	0.5444494407932665	diagnostic	EUR	R50
0.7036275584795322	0.575	diagnostic	EUR	E22
0.7792590270093982	0.6548582995951417	diagnostic	EUR	E23
0.7315332602339181	0.6416666666666666	diagnostic	EUR	I803
0.6755592633866037	0.588953	diagnostic	EUR	R40
0.9219993868964045	0.829821	diagnostic	EUR	I50
0.6994755600497036	0.604159	diagnostic	EUR	N200
0.5590964563848858	0.504723	diagnostic	EUR	N428
0.57882	0.5580357142857143	diagnostic	EUR	Z803
0.6511134695620024	0.5979164313946923	diagnostic	EUR	M751
0.6611438551953079	0.5894131397637795	diagnostic	EUR	M190
0.5299205854873871	0.5423076923076924	diagnostic	EUR	H902
0.5413606910697732	0.532949	diagnostic	EUR	L814
0.678696	0.596869	diagnostic	EUR	L600
0.5967899471988374	0.5652609565375524	diagnostic	EUR	C449
0.6107919079610027	0.577809	diagnostic	EUR	M234
0.7162112366653737	0.5858933671850206	diagnostic	EUR	K83
0.6086601488277207	0.552849	diagnostic	EUR	J351
0.6782281376497837	0.5976384641522257	diagnostic	EUR	R49
0.6846500759575702	0.5840723270440251	diagnostic	EUR	K61
0.8008347896076982	0.6796985815602836	diagnostic	EUR	C833
0.7256370075393681	0.6127476842791911	diagnostic	EUR	Z90
0.7544122438033116	0.6935672514619883	diagnostic	EUR	G459
0.9624868484093224	0.8632868982542761	diagnostic	EUR	N18
0.6835915667500445	0.6023328808958264	diagnostic	EUR	R798
0.7057763314350085	0.6517241379310346	diagnostic	EUR	F412
0.7206337044631086	0.5908813060971836	diagnostic	EUR	R634
0.6044396706050841	0.5714285714285714	diagnostic	EUR	D046
0.7817718396892266	0.6677043673012318	diagnostic	EUR	A419
0.6886377636245362	0.6147465437788018	diagnostic	EUR	K20
0.6649918294640869	0.5981145757795505	diagnostic	EUR	K573
0.5911104534693133	0.5602941176470588	diagnostic	EUR	M2577
0.5642193415064283	0.5387740384615385	diagnostic	EUR	N907
0.5153709270570783	0.5070529433543132	diagnostic	EUR	H029
0.6285726568862822	0.5763003165988241	diagnostic	EUR	J39
0.5285889962178366	0.5120567375886524	diagnostic	EUR	N898
0.5977921530679045	0.5171332767745324	diagnostic	EUR	K13
0.6769919800993649	0.6004456327985741	diagnostic	EUR	Z863
0.8046181813815545	0.7203557312252964	diagnostic	EUR	Z852
0.973021	0.8531249999999999	diagnostic	EUR	Z49
0.5515823233977296	0.5281647746818026	diagnostic	EUR	D250
0.7974317622389377	0.7411067193675889	diagnostic	EUR	H354
0.7672899163340108	0.6817848970251716	diagnostic	EUR	H43
0.7802622785522505	0.6828358208955223	diagnostic	EUR	J330
0.6136006501651672	0.5569762897342365	diagnostic	EUR	M2323
0.5661424765843521	0.5479500891265596	diagnostic	EUR	M2389
0.6038697456457311	0.538159	diagnostic	EUR	Z00
0.6876452386650075	0.5368208459437515	diagnostic	EUR	Z85
0.5896565931486202	0.5650312109862672	diagnostic	EUR	Z804
0.7448167284558863	0.6134767136836673	diagnostic	EUR	E039
0.6370994152046784	0.5766666666666667	diagnostic	EUR	M948
0.724819	0.6281666666666668	diagnostic	EUR	C779
0.5657766986591234	0.5323309489293946	diagnostic	EUR	C44
0.6443051830780755	0.5718931475029037	diagnostic	EUR	Z916
0.8044583312146509	0.7163793103448277	diagnostic	EUR	C16
0.53308	0.45023474178403755	diagnostic	EUR	N60
0.6192926315789473	0.5760000000000001	diagnostic	EUR	M11
0.668711	0.5925673482635507	diagnostic	EUR	J069
0.7109483133994304	0.594874	diagnostic	EUR	I89
0.6767973072338878	0.5716483144982132	diagnostic	EUR	K660
0.7178180605492364	0.6489293924466338	diagnostic	EUR	C773
0.565333	0.5129192546583852	diagnostic	EUR	N501
0.5598635729424954	0.5432539682539682	diagnostic	EUR	M2325
0.6178630837595221	0.5333179732940116	diagnostic	EUR	I848
0.44896787741615324	0.45909090909090905	diagnostic	EUR	D28
0.6250570452326256	0.5450202020202021	diagnostic	EUR	R933
0.6564979942970374	0.5666666666666667	diagnostic	EUR	H34
0.564108	0.540369	diagnostic	EUR	D171
0.6453527607466482	0.5395601983611042	diagnostic	EUR	R10
0.5761975308641976	0.5622222222222222	diagnostic	EUR	N854
0.6083586210327331	0.5	diagnostic	EUR	N302
0.5915435646576851	0.5623718851946622	diagnostic	EUR	D259
0.7898000992964402	0.6538461538461539	diagnostic	EUR	K830
0.6478594455127993	0.5858269394714406	diagnostic	EUR	K565
0.6920519114096464	0.5946045808578087	diagnostic	EUR	M545
0.6203033057442235	0.5470631544502618	diagnostic	EUR	R391
0.5346209105906603	0.45551724137931027	diagnostic	EUR	B951
0.5842367862697799	0.5286612300373769	diagnostic	EUR	D123
0.7666409552561233	0.6435714285714286	diagnostic	EUR	J958
0.577454	0.5167774086378738	diagnostic	EUR	D320
0.625522	0.5746305418719212	diagnostic	EUR	N368
0.8062895880957569	0.6867753623188405	diagnostic	EUR	G82
0.7371984901383318	0.6457207207207207	diagnostic	EUR	Z981
0.5060501046855823	0.4907407407407407	diagnostic	EUR	D224
0.7448842161956507	0.65401	diagnostic	EUR	Z507
0.6577894402489299	0.5845384983261598	diagnostic	EUR	M2556
0.5806991591404547	0.5307692307692309	diagnostic	EUR	K06
0.7629851757127972	0.6199999999999999	diagnostic	EUR	E213
0.571465	0.5358657513348588	diagnostic	EUR	H024
0.7058850772206939	0.6242424242424243	diagnostic	EUR	M544
0.6374057002585001	0.5832083489563804	diagnostic	EUR	M653
0.5590614429259108	0.5155425219941349	diagnostic	EUR	D18
0.6242846676568723	0.5079513767863366	diagnostic	EUR	Z532
0.7291208495870631	0.6315270935960591	diagnostic	EUR	B370
0.9376578947368421	0.79	diagnostic	EUR	D638
0.8117088645694128	0.7148989898989899	diagnostic	EUR	M353
0.5820442358873538	0.5477272727272727	diagnostic	EUR	H18
0.5475482874049892	0.48526835105782473	diagnostic	EUR	C443
0.7951467786741278	0.6700174332154027	diagnostic	EUR	I44
0.5133662728249195	0.5028571428571428	diagnostic	EUR	H931
0.6440050011928056	0.5776923076923077	diagnostic	EUR	R252
0.5728628753433741	0.5210000000000001	diagnostic	EUR	H16
0.5246918308360642	0.5087159863945578	diagnostic	EUR	D047
0.9861491612610137	0.941034	diagnostic	EUR	E113
0.8707061363927138	0.7849737914967968	diagnostic	EUR	Z958
0.7341678916914822	0.6424876847290641	diagnostic	EUR	Z968
0.6556664948588131	0.5380952380952381	diagnostic	EUR	R799
0.6263422672961101	0.615524	diagnostic	EUR	M791
0.6636001797350259	0.5832861449931896	diagnostic	EUR	M161
0.5775564276485319	0.47771519220439485	diagnostic	EUR	N84
0.5943531542259977	0.5407972440944881	diagnostic	EUR	N43
0.5861270578442201	0.5214795008912656	diagnostic	EUR	C539
0.563051	0.529915	diagnostic	EUR	L84
0.6088452620792679	0.5669650468883205	diagnostic	EUR	N411
0.6886832624025205	0.5783918635771385	diagnostic	EUR	Z03
0.6227615246048606	0.5508766233766234	diagnostic	EUR	H60
0.5619066383406432	0.509375	diagnostic	EUR	L988
0.6185543570885483	0.5332520325203252	diagnostic	EUR	I841
0.548195	0.5484913621526949	diagnostic	EUR	C446
0.619258	0.5566847335140017	diagnostic	EUR	N329
0.6492436569592721	0.5296029776674938	diagnostic	EUR	C679
0.537458	0.4903225806451612	diagnostic	EUR	I861
0.5412243923219546	0.4803571428571428	diagnostic	EUR	B97
0.7014416438777286	0.6140316205533597	diagnostic	EUR	Z862
0.5422687268186783	0.506128	diagnostic	EUR	D07
0.7340836068824501	0.6890784982935153	diagnostic	EUR	K802
0.7050263157894736	0.63	diagnostic	EUR	M5446
0.8580288595226704	0.7263104838709677	diagnostic	EUR	I429
0.8883057137353774	0.7659845132743363	diagnostic	EUR	N17
0.6712933037325046	0.5394619925085302	diagnostic	EUR	H26
0.6865981382971083	0.5896963340325643	diagnostic	EUR	K222
0.6709378306164309	0.6166666666666667	diagnostic	EUR	R74
0.7393528933312454	0.6164285714285714	diagnostic	EUR	K632
0.5112984425300933	0.48918531267928855	diagnostic	EUR	N870
0.5786546140195208	0.5292857142857144	diagnostic	EUR	I456
0.5822944417518208	0.5575396825396824	diagnostic	EUR	H663
0.6798392170920741	0.5910714285714286	diagnostic	EUR	R630
0.6352269736842107	0.5674999999999999	diagnostic	EUR	Z478
0.6078799125403811	0.5514087746535564	diagnostic	EUR	R12
0.9794456555590159	0.876923	diagnostic	EUR	Z940
0.6967643063595961	0.5581024071570153	diagnostic	EUR	R11
0.9381250391138369	0.8793103448275862	diagnostic	EUR	J441
0.6567142957844928	0.5640394088669951	diagnostic	EUR	H609
0.6322657072657072	0.5653679653679653	diagnostic	EUR	G25
0.6816890790678285	0.5760820142455976	diagnostic	EUR	K29
0.5557174671981202	0.5391156462585034	diagnostic	EUR	L439
0.609528	0.5573316094363944	diagnostic	EUR	J342
0.5559318711936364	0.5332428765264585	diagnostic	EUR	R195
0.7680934471550118	0.6169985775248933	diagnostic	EUR	C851
0.7794382838356162	0.6729443547663886	diagnostic	EUR	Z867
0.5503132332481757	0.5092741935483871	diagnostic	EUR	L929
0.8743583623440574	0.7685279187817258	diagnostic	EUR	I63
0.7325449964655745	0.6231179860479223	diagnostic	EUR	Z91
0.7029101003645117	0.5776530612244898	diagnostic	EUR	R53
0.6713984022837323	0.6202702702702703	diagnostic	EUR	L53
0.8512638481681252	0.7663076923076922	diagnostic	EUR	Z991
0.732245	0.6013833992094861	diagnostic	EUR	K659
0.6981828103589133	0.5713278081467112	diagnostic	EUR	B37
0.5609377984168132	0.4969892473118279	diagnostic	EUR	D374
0.6217494803410659	0.5055118110236221	diagnostic	EUR	N309
0.8714315088597266	0.7043589743589744	diagnostic	EUR	E875
0.778563	0.6559753242934661	diagnostic	EUR	Z92
0.577275	0.5465217391304347	diagnostic	EUR	D33
0.8585514894005848	0.753125	diagnostic	EUR	J47
0.6797596554182169	0.5994166094715169	diagnostic	EUR	Z092
0.7431552542117893	0.6767771701982228	diagnostic	EUR	N319
0.807137	0.7091304347826086	diagnostic	EUR	C79
0.677426	0.6024514338575394	diagnostic	EUR	K290
0.8166598072100226	0.6878203607024205	diagnostic	EUR	G40
0.6339516922336759	0.5219812293315125	diagnostic	EUR	R35
0.7115644902488805	0.6255169311829338	diagnostic	EUR	M47
0.868969	0.7192285213325542	diagnostic	EUR	D696
0.5957608277910328	0.5478323961545437	diagnostic	EUR	D131
0.7916155546817414	0.6673295454545456	diagnostic	EUR	K769
0.6319287770463256	0.5288350813855778	diagnostic	EUR	Z099
0.5641670982604583	0.5343287793287794	diagnostic	EUR	L720
0.7003501615898056	0.5909868605723604	diagnostic	EUR	R073
0.7639633587902552	0.651693	diagnostic	EUR	Z130
0.6084231945983885	0.5655864197530864	diagnostic	EUR	Z41
0.6957705099216898	0.5985754985754985	diagnostic	EUR	K121
0.575979	0.5545068664169788	diagnostic	EUR	K350
0.6524344823006376	0.5770531400966183	diagnostic	EUR	Q211
0.9009277649196987	0.8137763302871217	diagnostic	EUR	I200
0.5972294435870261	0.5411635438352996	diagnostic	EUR	N41
0.6903938278415329	0.6189663461538462	diagnostic	EUR	R224
0.6010781891085416	0.5595238095238095	diagnostic	EUR	M1126
0.588772	0.5648148148148148	diagnostic	EUR	H401
0.7643420861632961	0.6759036144578314	diagnostic	EUR	J981
0.627389	0.6083333333333334	diagnostic	EUR	M2320
0.7401643106117548	0.6128223703274414	diagnostic	EUR	B956
0.6731693756891831	0.6023847874720358	diagnostic	EUR	N394
0.8433554958892273	0.7079051383399209	diagnostic	EUR	R161
0.7603036764039078	0.6378787878787878	diagnostic	EUR	D89
0.7252219547954608	0.6417112299465241	diagnostic	EUR	K226
0.6753346698393168	0.5522154316271963	diagnostic	EUR	B96
0.6423294234148342	0.5944128787878786	diagnostic	EUR	M2330
0.6374234402574483	0.5897435897435896	diagnostic	EUR	N818
0.5632345692535188	0.5290322580645161	diagnostic	EUR	L50
0.7039837509020574	0.6389012735346389	diagnostic	EUR	K44
0.7431901163060535	0.6287282640730917	diagnostic	EUR	K91
0.8763860986278096	0.7690817089299062	diagnostic	EUR	M0699
0.649997	0.5957344632768362	diagnostic	EUR	M6596
0.8723574691782965	0.8137931034482758	diagnostic	EUR	Z902
0.707326	0.65	diagnostic	EUR	Z833
0.689961	0.5977186311787073	diagnostic	EUR	Z854
0.6395653634368648	0.56918	diagnostic	EUR	N481
0.574303	0.5678462709284627	diagnostic	EUR	D252
0.8486442160849775	0.7269927536231884	diagnostic	EUR	I779
0.8664302476503913	0.7468793665579879	diagnostic	EUR	I77
0.6521732602286038	0.605026	diagnostic	EUR	M502
0.676638	0.5904761904761905	diagnostic	EUR	G95
0.6125904155114807	0.5595238095238095	diagnostic	EUR	Z835
0.9866190900981266	0.9355932203389832	diagnostic	EUR	E10
0.6618500251839614	0.5766374387618185	diagnostic	EUR	H25
0.594757	0.5761111111111111	diagnostic	EUR	M2324
0.561218	0.5472707077118375	diagnostic	EUR	D225
0.5801316597092918	0.519247	diagnostic	EUR	R222
0.7632531164741021	0.6763192721257236	diagnostic	EUR	J98
0.6316908484094366	0.5783669070144373	diagnostic	EUR	M23
0.9348077155763492	0.8282608695652174	diagnostic	EUR	Z993
0.6651407924990296	0.5601092896174862	diagnostic	EUR	R59
0.7309186359174722	0.6238461538461538	diagnostic	EUR	G406
0.5153068163110399	0.49039215686274507	diagnostic	EUR	D10
0.8581485103004272	0.7442655367231639	diagnostic	EUR	Z954
0.9309315006116309	0.8398653198653199	diagnostic	EUR	K74
0.6050895467836257	0.5333333333333334	diagnostic	EUR	K528
0.6984247834627162	0.6105570530098832	diagnostic	EUR	H353
0.8668566192771159	0.7909756097560975	diagnostic	EUR	Z500
0.6674355555962654	0.5446775446775447	diagnostic	EUR	Z538
0.7312635928664637	0.6303030303030303	diagnostic	EUR	A49
0.6179667765467225	0.5383450395083407	diagnostic	EUR	J02
0.5244945177650164	0.5049999999999999	diagnostic	EUR	H720
0.867781	0.7692307692307692	diagnostic	EUR	I518
0.6472137336299897	0.6059113300492611	diagnostic	EUR	G552
0.5476741582978637	0.5292682926829269	diagnostic	EUR	M95
0.66255	0.5631773399014778	diagnostic	EUR	D682
0.9203840093640436	0.8599745468497046	diagnostic	EUR	I251
0.7958932569067512	0.7083050847457627	diagnostic	EUR	F319
0.59722	0.5743010752688171	diagnostic	EUR	H539
0.6041476687583816	0.566937	diagnostic	EUR	K088
0.7029844832181316	0.6109090909090908	diagnostic	EUR	N210
0.6075959601695495	0.5413331434268622	diagnostic	EUR	J35
0.8622673859163146	0.7094736842105263	diagnostic	EUR	D69
0.7357920050963529	0.689077	diagnostic	EUR	K804
0.5471442183842158	0.5318101545253864	diagnostic	EUR	D180
0.5404535377753352	0.5068548387096774	diagnostic	EUR	M181
0.7869873825434192	0.6731481481481482	diagnostic	EUR	C780
0.6561099250536038	0.5786226318484382	diagnostic	EUR	R011
0.7605627105347066	0.6438244047619048	diagnostic	EUR	G62
0.6666081559567565	0.5792328042328042	diagnostic	EUR	I831
0.6238809344923433	0.5678977272727272	diagnostic	EUR	M66
0.7881115737695097	0.6612841530054645	diagnostic	EUR	E876
0.6244170103519551	0.5699475262368815	diagnostic	EUR	L918
0.6369504668638044	0.5994638694638694	diagnostic	EUR	J03
0.6132178349362509	0.5726190476190476	diagnostic	EUR	J392
0.6498002940030639	0.5895550527903468	diagnostic	EUR	J387
0.7757178754028484	0.6706281833616299	diagnostic	EUR	J22
0.6213780183224669	0.5636204744069913	diagnostic	EUR	K228
0.5794473028563268	0.5745257922738838	diagnostic	EUR	N814
0.6293199589943502	0.5757009345794393	diagnostic	EUR	C187
0.8444660669589887	0.7460474308300395	diagnostic	EUR	F200
0.7818139593175961	0.6534233176838811	diagnostic	EUR	Z857
0.690139	0.5803819095477387	diagnostic	EUR	K318
0.6034091033032201	0.5467703349282296	diagnostic	EUR	M841
0.722228	0.6003757120349048	diagnostic	EUR	Z13
0.5444305167899623	0.5072862880091795	diagnostic	EUR	D36
0.8511949984789451	0.7566801619433199	diagnostic	EUR	I46
0.6585222513651869	0.5687352459411282	diagnostic	EUR	Z08
0.6687490934105289	0.5891764705882353	diagnostic	EUR	R091
0.522601	0.4921768707482993	diagnostic	EUR	D226
0.7421803617247638	0.6344827586206896	diagnostic	EUR	Z515
0.8484371967905192	0.7683608815426998	diagnostic	EUR	M10
0.627573	0.5464703132304816	diagnostic	EUR	C56
0.5530094432997268	0.4974497487437185	diagnostic	EUR	N90
0.8517392145342356	0.7549895506792059	diagnostic	EUR	I69
0.7106968421052631	0.5700000000000001	diagnostic	EUR	K831
0.8282757399696348	0.7239958592132505	diagnostic	EUR	I08
0.6377455623362511	0.5666772151898735	diagnostic	EUR	M543
0.550094	0.5229304972225985	diagnostic	EUR	N941
0.6416502329247298	0.582496	diagnostic	EUR	R01
0.5709997452637577	0.504978	diagnostic	EUR	M112
0.6129033950559817	0.558	diagnostic	EUR	R935
0.7131990131578947	0.596875	diagnostic	EUR	I87
0.8632703016586053	0.7892982456140352	diagnostic	EUR	F171
0.5651506329867414	0.5341165372296082	diagnostic	EUR	D051
0.6242319204011029	0.5310240816876624	diagnostic	EUR	K62
0.5188549493281994	0.46908212560386475	diagnostic	EUR	K09
0.6099748724121564	0.5406118701565465	diagnostic	EUR	K628
0.7245357110375978	0.5949927431059507	diagnostic	EUR	N288
0.7229375102661973	0.6221186440677966	diagnostic	EUR	M81
0.8583296561663494	0.7443512658227848	diagnostic	EUR	Z932
0.6973380197919423	0.6048941798941798	diagnostic	EUR	N202
0.5666630336432552	0.46131270294728244	diagnostic	EUR	L98
0.6356326873963494	0.5175698005698006	diagnostic	EUR	Z098
0.7154243457576849	0.6344307982994803	diagnostic	EUR	G35
0.7302646778382482	0.6932061125055367	diagnostic	EUR	K801
0.7383488699255356	0.6161538461538462	diagnostic	EUR	G31
0.6417855164796413	0.578298	diagnostic	EUR	M542
0.8747851077153164	0.7774747474747475	diagnostic	EUR	J84
0.7345141700404858	0.6576923076923077	diagnostic	EUR	R27
0.6689334403184373	0.5818902439024389	diagnostic	EUR	Z988
0.9365180263512872	0.8306105302464526	diagnostic	EUR	I500
0.8430257678700022	0.7170731707317073	diagnostic	EUR	B18
0.6817349728136157	0.5553760209585452	diagnostic	EUR	R55
0.7445505375089094	0.6109566252637509	diagnostic	EUR	E03
0.5399195587400372	0.4977465986394558	diagnostic	EUR	I781
0.721687	0.5736486486486487	diagnostic	EUR	Z52
0.9324046723952739	0.825	diagnostic	EUR	K746
0.6132077277134416	0.5731410256410256	diagnostic	EUR	H57
0.6924535325434369	0.6305714285714286	diagnostic	EUR	F43
0.6822246301818553	0.5588927536867977	diagnostic	EUR	Z53
0.9041331210296728	0.799384	diagnostic	EUR	M059
0.590791	0.5485256410256409	diagnostic	EUR	E041
0.7631109447399856	0.6459299295722221	diagnostic	EUR	G473
0.8664215576953659	0.6982795698924732	diagnostic	EUR	D693
0.6281126920060812	0.554449	diagnostic	EUR	M62
0.546852	0.5392857142857144	diagnostic	EUR	M771
0.7243919939839563	0.6264675100809556	diagnostic	EUR	M13
0.738909	0.5493750000000001	diagnostic	EUR	N28
0.7571112505341515	0.6425086886005561	diagnostic	EUR	R060
0.7535162240090968	0.6444444444444444	diagnostic	EUR	I80
0.6285667882606287	0.5494444444444444	diagnostic	EUR	L73
0.7081615870032223	0.6196428571428572	diagnostic	EUR	K768
0.7215907020287491	0.5993469387755103	diagnostic	EUR	Z518
0.5919692432339327	0.5740203193033382	diagnostic	EUR	H74
0.6921469634301409	0.6101979345955251	diagnostic	EUR	R09
0.5904853543899353	0.5483501006036218	diagnostic	EUR	L29
0.637858	0.531719	diagnostic	EUR	Z860
0.677184	0.5734372255601146	diagnostic	EUR	R69
0.8303865674930007	0.739149	diagnostic	EUR	I350
0.7145427026054191	0.6024242424242423	diagnostic	EUR	I499
0.7901112977142695	0.6604651162790698	diagnostic	EUR	C829
0.8252511225336647	0.7691322901849218	diagnostic	EUR	M07
0.8684059715276976	0.8583478936128908	diagnostic	EUR	H332
0.6740556579024399	0.6008937691521963	diagnostic	EUR	M43
0.6873536680541104	0.6169354838709677	diagnostic	EUR	M4782
0.7699415897838111	0.6519345238095238	diagnostic	EUR	K65
0.5645079612425202	0.5391397849462365	diagnostic	EUR	H509
0.8425368275225038	0.7499301187980434	diagnostic	EUR	C34
0.5998991683569722	0.5533333333333335	diagnostic	EUR	M755
0.638995	0.6101638504864311	diagnostic	EUR	M2557
0.5435189065223012	0.5450090744101634	diagnostic	EUR	D227
0.7020299403860852	0.5926721763085399	diagnostic	EUR	E059
0.8598755252813708	0.755098	diagnostic	EUR	E780
0.5983574632570284	0.5332434860736748	diagnostic	EUR	R30
0.5676189183533125	0.5426050420168067	diagnostic	EUR	N813
0.6758405388407569	0.5694665461121158	diagnostic	EUR	K26
0.704661	0.6377969616549284	diagnostic	EUR	K449
0.5146745631294355	0.48287356321839076	diagnostic	EUR	D177
0.606493	0.576068	diagnostic	EUR	H530
0.6224360662226618	0.551178	diagnostic	EUR	K047
0.6199931578947369	0.544	diagnostic	EUR	M22
0.7317610767588194	0.5868400315208826	diagnostic	EUR	I49
0.6216980607598366	0.5075003125502313	diagnostic	EUR	K625
0.5645663646498646	0.5594262295081966	diagnostic	EUR	H023
0.7713481052599727	0.6487363834422657	diagnostic	EUR	Z512
0.6882325404553946	0.6045981702547358	diagnostic	EUR	R20
0.9073295815964715	0.8216263147142759	diagnostic	EUR	I25
0.6458310925691669	0.6181410256410257	diagnostic	EUR	G933
0.6423165140738603	0.5453237410071943	diagnostic	EUR	K603
0.6529797763558084	0.5794429254955571	diagnostic	EUR	N318
0.8335152833473387	0.72997	diagnostic	EUR	I35
0.7243627559719539	0.6226190476190476	diagnostic	EUR	Z436
0.7967372281445035	0.6651595744680852	diagnostic	EUR	D86
0.7662661117078411	0.6428571428571429	diagnostic	EUR	D869
0.6183798118585493	0.5591549295774647	diagnostic	EUR	G51
0.623558	0.5676190476190477	diagnostic	EUR	K140
0.6044704240475243	0.5476923076923077	diagnostic	EUR	E079
0.6257519426983532	0.5407114624505929	diagnostic	EUR	R934
0.6368065481663374	0.5480994892986628	diagnostic	EUR	H53
0.6274721655260342	0.5610269850514464	diagnostic	EUR	Z488
0.8302742787584284	0.7254621848739495	diagnostic	EUR	C795
0.7838760137655525	0.6771604938271605	diagnostic	EUR	I34
0.6863980801872406	0.6202380952380953	diagnostic	EUR	N201
0.7427965931563695	0.6992278554778555	diagnostic	EUR	K800
0.7115544490604201	0.6631048387096774	diagnostic	EUR	M500
0.6220600058224879	0.5599783227204986	diagnostic	EUR	H250
0.9886681779197138	0.9211640211640212	diagnostic	EUR	E114
0.6538169920722097	0.5554587688734032	diagnostic	EUR	K633
0.6890947897796804	0.6176901408450705	diagnostic	EUR	Z87
0.7627940264663942	0.6438446969696969	diagnostic	EUR	K650
0.6619772493615892	0.6057971014492753	diagnostic	EUR	D35
0.6258933423525248	0.5726190476190476	diagnostic	EUR	M503
0.8279001143157274	0.6690162907268171	diagnostic	EUR	R600
0.6000765087892075	0.5649916247906197	diagnostic	EUR	M201
0.7546172652023467	0.6525331237368066	diagnostic	EUR	Z034
0.6507033932669662	0.6047866474051291	diagnostic	EUR	N393
0.8988594321356278	0.7536086607858863	diagnostic	EUR	Z94
0.6583345904336189	0.6066905187835421	diagnostic	EUR	K083
0.6279777803852395	0.5694444444444444	diagnostic	EUR	K112
0.666533	0.5842105263157895	diagnostic	EUR	Z901
0.8971784289632574	0.7959134615384615	diagnostic	EUR	I771
0.6198164872823458	0.5217687074829931	diagnostic	EUR	N35
0.5739797060072072	0.5715628799722077	diagnostic	EUR	C445
0.6181654231241285	0.5779698581560284	diagnostic	EUR	H669
0.7358398867616631	0.6165912518853695	diagnostic	EUR	A047
0.6336097249222333	0.5939963681459828	diagnostic	EUR	N800
0.9025857920169718	0.8023674242424242	diagnostic	EUR	M05
0.5057681724647335	0.4777777777777777	diagnostic	EUR	D39
0.7128748251583482	0.5953703703703703	diagnostic	EUR	E28
0.7529874084349019	0.6500127323656736	diagnostic	EUR	R91
0.6925074750254256	0.5900000000000001	diagnostic	EUR	R529
0.5389638447501091	0.5221774193548387	diagnostic	EUR	L290
0.6746743303210613	0.5672691545106925	diagnostic	EUR	H269
0.6909417696523712	0.572243	diagnostic	EUR	R00
0.6080718016620703	0.5708163265306123	diagnostic	EUR	N398
0.7789738408146947	0.6563849293192169	diagnostic	EUR	R94
0.6174489398988382	0.5784739982949701	diagnostic	EUR	H653
0.6587793543237848	0.5262910798122065	diagnostic	EUR	R93
0.7453092866695077	0.6944827586206896	diagnostic	EUR	C32
0.6446353151397012	0.5861111111111111	diagnostic	EUR	H20
0.5988209905174191	0.534964	diagnostic	EUR	H27
0.5930994741169258	0.5244116935475238	diagnostic	EUR	Z80
0.6563865510115472	0.5666994976854132	diagnostic	EUR	K922
0.5999397178786704	0.6936936936936937	diagnostic	EUR	K40
0.6405048232832191	0.5626377891631734	diagnostic	EUR	K638
0.5124463157894736	0.49599999999999994	diagnostic	EUR	L910
0.7080017726336414	0.6326470491425562	diagnostic	EUR	M478
0.7167513557018277	0.6303934571175951	diagnostic	EUR	R29
0.5138505390663479	0.4933333333333333	diagnostic	EUR	N600
0.6486315237722737	0.5721542227662179	diagnostic	EUR	J38
0.7409843454285348	0.6566502463054187	diagnostic	EUR	J984
0.5317033988028004	0.5131027253668763	diagnostic	EUR	M899
0.49162604742866534	0.5032258064516129	diagnostic	EUR	D127
0.6223842062917729	0.5374999999999999	diagnostic	EUR	H348
0.737597	0.6323224043715847	diagnostic	EUR	R268
0.833786	0.7069760833530665	diagnostic	EUR	E87
0.7191790658706794	0.6462320230105465	diagnostic	EUR	M171
0.5923232062660277	0.5764133876074174	diagnostic	EUR	N399
0.6162095879779452	0.5390985324947589	diagnostic	EUR	E049
0.943909	0.8787553648068669	diagnostic	EUR	E669
0.6517046406550364	0.6068783068783069	diagnostic	EUR	E06
0.7555790014329913	0.6611745513866232	diagnostic	EUR	F329
0.555137	0.5191470054446461	diagnostic	EUR	I78
0.7634998178062924	0.6621693121693122	diagnostic	EUR	I619
0.9160793071212564	0.8081681476418319	diagnostic	EUR	K70
0.7721431122552935	0.6552696200431392	diagnostic	EUR	M1999
0.7215257904200019	0.6330708661417324	diagnostic	EUR	M479
0.6117022001682136	0.5643434343434344	diagnostic	EUR	M71
0.5437399937067299	0.5064303586321935	diagnostic	EUR	H72
0.5545860758720105	0.5371900826446281	diagnostic	EUR	N86
0.5961673325156797	0.5472480220158238	diagnostic	EUR	D125
0.8198769853628154	0.7346153846153847	diagnostic	EUR	K420
0.5112528598999104	0.5069824961948249	diagnostic	EUR	N601
0.5972383429129449	0.5493197278911565	diagnostic	EUR	M256
0.7407974995584692	0.5857712928149842	diagnostic	EUR	D64
0.7035993910395824	0.6227272727272727	diagnostic	EUR	F323
0.8471145925917305	0.750472	diagnostic	EUR	F209
0.6339115815792831	0.5166618371486525	time_agnostic	EUR	I845
0.5609315351398712	0.5189655172413794	time_agnostic	EUR	K07
0.5827163227678626	0.5455473488260374	time_agnostic	EUR	Z40
0.5467450633446718	0.5115875011223848	time_agnostic	EUR	H010
0.5626476128452542	0.5566371681415929	time_agnostic	EUR	H71
0.6983115539307201	0.601063	time_agnostic	EUR	M179
0.881302	0.7915968782572695	time_agnostic	EUR	I258
0.5635938852281324	0.5461357625624448	time_agnostic	EUR	D14
0.5559645364670263	0.5238126607691825	time_agnostic	EUR	N888
0.6904172610927614	0.598721	time_agnostic	EUR	M4799
0.6075081078910114	0.5775700989771573	time_agnostic	EUR	J343
0.6277359557843453	0.5862575013638844	time_agnostic	EUR	C155
0.7187528274427268	0.6066496163682864	time_agnostic	EUR	R001
0.8204141604432277	0.6797638847638847	time_agnostic	EUR	D75
0.584969	0.5175	time_agnostic	EUR	D110
0.6795117819322739	0.6000743811450489	time_agnostic	EUR	Z511
0.6109247809667477	0.5809369951534734	time_agnostic	EUR	C447
0.7859246090867288	0.6535776492905705	time_agnostic	EUR	I73
0.7678777403572515	0.658407	time_agnostic	EUR	K509
0.5711019244228188	0.49280796812749006	time_agnostic	EUR	B07
0.6912179974587204	0.5106819570426211	time_agnostic	EUR	Z96
0.5533844036162436	0.5157343660355709	time_agnostic	EUR	D34
0.832714	0.7095082364341085	time_agnostic	EUR	I270
0.5684447996480997	0.5188734346841644	time_agnostic	EUR	C504
0.6633070813690838	0.5557425881199902	time_agnostic	EUR	M2551
0.6439093927534009	0.5754101899827289	time_agnostic	EUR	I609
0.8227882015741328	0.7248507015498054	time_agnostic	EUR	F17
0.6396380484278965	0.5758858720662678	time_agnostic	EUR	K589
0.7613153031436031	0.6581014053458253	time_agnostic	EUR	I38
0.6511804828079497	0.6106645758080879	time_agnostic	EUR	M233
0.6256718838209707	0.4880811078140455	time_agnostic	EUR	N328
0.6235121842953779	0.4855218204488778	time_agnostic	EUR	H358
0.655708	0.5612193387842161	time_agnostic	EUR	I60
0.5512990212377988	0.42622918732710474	time_agnostic	EUR	N63
0.6437101044089668	0.5755105807086613	time_agnostic	EUR	R220
0.6089401275770727	0.5496259934548855	time_agnostic	EUR	M248
0.6163603341018153	0.555941	time_agnostic	EUR	Z975
0.6900669405852835	0.6217882265827471	time_agnostic	EUR	K518
0.6852907764795488	0.5607102933087282	time_agnostic	EUR	R031
0.6919397619412964	0.6285714285714286	time_agnostic	EUR	M706
0.6373445600068934	0.5118201243201244	time_agnostic	EUR	N029
0.7056295324124602	0.6074441820523829	time_agnostic	EUR	I801
0.6861930844674281	0.5930817610062893	time_agnostic	EUR	A045
0.6023572912812046	0.5469767441860465	time_agnostic	EUR	G91
0.6725633483499412	0.5892373012197005	time_agnostic	EUR	Z432
0.5818324559757434	0.5736986301369863	time_agnostic	EUR	C502
0.6427932373931774	0.5858704515145742	time_agnostic	EUR	G20
0.575076	0.546942	time_agnostic	EUR	N882
0.5913372662026968	0.5590909090909091	time_agnostic	EUR	M244
0.5975895156669728	0.5309271523178808	time_agnostic	EUR	H259
0.6823384770915596	0.5926335608829231	time_agnostic	EUR	K259
0.6560890097476133	0.5865356374599788	time_agnostic	EUR	M25
0.6659838555944941	0.5593728698023177	time_agnostic	EUR	R072
0.5955764054013688	0.4916107382550335	time_agnostic	EUR	D04
0.5833516427162541	0.5266852367688022	time_agnostic	EUR	D09
0.6162525596150747	0.5583773761076758	time_agnostic	EUR	Z421
0.6216932297529862	0.5985112428959722	time_agnostic	EUR	M2326
0.6545100736414082	0.5502832244008715	time_agnostic	EUR	M7962
0.6125763671640594	0.47873490453098533	time_agnostic	EUR	C67
0.8436549890050979	0.7204523515518576	time_agnostic	EUR	Z99
0.6497019058382785	0.5816203703703704	time_agnostic	EUR	K267
0.5247661623961681	0.5197870597870597	time_agnostic	EUR	K048
0.5881683132503377	0.5248107706452059	time_agnostic	EUR	K620
0.5362126637466116	0.52	time_agnostic	EUR	J36
0.6949426762408656	0.5676613204028347	time_agnostic	EUR	J90
0.601496	0.5477176702610876	time_agnostic	EUR	D120
0.8931290520289679	0.7548196556491139	time_agnostic	EUR	I85
0.6353948561876548	0.5510519192913386	time_agnostic	EUR	G58
0.6353374805660429	0.6749898459324307	time_agnostic	EUR	N811
0.6767767369135211	0.5724442202961104	time_agnostic	EUR	K02
0.8566698633182916	0.727787	time_agnostic	EUR	N189
0.7579029134873763	0.6411764705882353	time_agnostic	EUR	J980
0.9299159124731469	0.8417922967119811	time_agnostic	EUR	E11
0.7715274296070604	0.6695479559748427	time_agnostic	EUR	I248
0.6279877890183778	0.5624354362663715	time_agnostic	EUR	M189
0.7933565102776035	0.661336	time_agnostic	EUR	M06
0.67252	0.5774601172873712	time_agnostic	EUR	M54
0.8203348912215542	0.6960056890485815	time_agnostic	EUR	M0690
0.5459168773733625	0.506372	time_agnostic	EUR	N89
0.5712433282061059	0.5060728744939271	time_agnostic	EUR	N36
0.7234437595131618	0.582141	time_agnostic	EUR	I340
0.7066804003374001	0.5966684965386526	time_agnostic	EUR	M7986
0.6081923846582569	0.5493672839506172	time_agnostic	EUR	G37
0.6948320687339491	0.5596886607403697	time_agnostic	EUR	A415
0.5902845195402382	0.5424496021766911	time_agnostic	EUR	M1394
0.7553683672465743	0.7184576125111097	time_agnostic	EUR	R73
0.591069	0.5261437908496731	time_agnostic	EUR	N488
0.955513	0.8607003129890453	time_agnostic	EUR	N180
0.6590173102832383	0.574979	time_agnostic	EUR	M21
0.6561332749740802	0.5527716960527884	time_agnostic	EUR	I83
0.7711739925968997	0.6895591085271318	time_agnostic	EUR	M073
0.652401	0.5179097604008466	time_agnostic	EUR	M35
0.5367692189657818	0.5326530612244897	time_agnostic	EUR	D481
0.673265	0.5863839285714285	time_agnostic	EUR	M46
0.6471962611192063	0.575414	time_agnostic	EUR	C15
0.6449263724281249	0.5881849772788024	time_agnostic	EUR	M5458
0.6097835834800034	0.5522181561376477	time_agnostic	EUR	G500
0.7871911316436853	0.6317728624691048	time_agnostic	EUR	M86
0.6963933111352139	0.6013649851632047	time_agnostic	EUR	M798
0.5761177963169428	0.5513513513513513	time_agnostic	EUR	N819
0.5134057405290846	0.48364779874213837	time_agnostic	EUR	D21
0.8854978713178154	0.826603	time_agnostic	EUR	E66
0.7185927429715144	0.6244239949207144	time_agnostic	EUR	M1399
0.6511918323948398	0.5528138528138529	time_agnostic	EUR	N308
0.55968	0.5313145048814505	time_agnostic	EUR	C505
0.7507920662011638	0.6205707568794305	time_agnostic	EUR	I951
0.5779030662021715	0.5575117370892018	time_agnostic	EUR	D172
0.6152289044942171	0.530465	time_agnostic	EUR	C09
0.7593396467472459	0.6198834164588529	time_agnostic	EUR	I472
0.7346584115830188	0.640264	time_agnostic	EUR	R522
0.6981981854324069	0.613474	time_agnostic	EUR	N20
0.7400160109570666	0.5845879106012231	time_agnostic	EUR	G409
0.6135205906888499	0.5820179599064061	time_agnostic	EUR	M241
0.6694643454098799	0.5286259541984732	time_agnostic	EUR	K552
0.6790222956380826	0.5294528875379939	time_agnostic	EUR	Z458
0.6926247575864826	0.5829508196721311	time_agnostic	EUR	N138
0.8502620837808809	0.7642857142857143	time_agnostic	EUR	J46
0.6505423323249901	0.5566368905107079	time_agnostic	EUR	K08
0.6490497641736576	0.5319306495293328	time_agnostic	EUR	Z46
0.6349022556390977	0.5671428571428572	time_agnostic	EUR	D44
0.6911215114621936	0.6818774871412825	time_agnostic	EUR	Z866
0.6802978022126207	0.551092	time_agnostic	EUR	M254
0.736768	0.6351357709369538	time_agnostic	EUR	Z043
0.7173302027920174	0.6269595755564592	time_agnostic	EUR	Z870
0.6468225900461824	0.52984	time_agnostic	EUR	K319
0.6669891308227889	0.561485	time_agnostic	EUR	J06
0.5761487363736351	0.47096384689428683	time_agnostic	EUR	C444
0.9229907822810632	0.793276	time_agnostic	EUR	Z992
0.9437913647877091	0.8365944170771757	time_agnostic	EUR	K703
0.5809360035788895	0.5036144578313253	time_agnostic	EUR	D32
0.5718695173271007	0.5227748635729093	time_agnostic	EUR	D231
0.8015489591557554	0.6708073115003808	time_agnostic	EUR	M069
0.5830053948806886	0.5059205500381971	time_agnostic	EUR	D043
0.8633013888301563	0.7633552711998434	time_agnostic	EUR	J44
0.5777734349322556	0.5585090311986862	time_agnostic	EUR	H729
0.8093147567923575	0.673611	time_agnostic	EUR	I252
0.7155617949583031	0.691026	time_agnostic	EUR	M2576
0.6800772537674501	0.610895	time_agnostic	EUR	M79
0.6725416235274955	0.6176439251993093	time_agnostic	EUR	K298
0.8054018707768613	0.6913400294413328	time_agnostic	EUR	I219
0.8928487515347514	0.7688995215311005	time_agnostic	EUR	I859
0.5842690618386815	0.49438845440619195	time_agnostic	EUR	K053
0.6930210431163848	0.5940669251342442	time_agnostic	EUR	M549
0.6284882399599043	0.5433155080213905	time_agnostic	EUR	Q21
0.6563268606251258	0.5850186183872624	time_agnostic	EUR	G83
0.7359013597192576	0.612965	time_agnostic	EUR	J181
[truncated: 2,786 more rows]

## Sheet: Fig2d
AUC	ancestry	train_cases_bins	time_model
0.6480916723137892	SAS	(200, 500]	prognostic
0.7302992581591684	SAS	(200, 500]	prognostic
0.4720114890288758	SAS	(100, 200]	prognostic
0.5520339347216316	SAS	(200, 500]	prognostic
0.5463748151821546	SAS	(100, 200]	prognostic
0.5351463175629897	SAS	(100, 200]	prognostic
0.9493358849315799	SAS	(100, 200]	prognostic
0.5932334690204392	SAS	(200, 500]	prognostic
0.6324375198791582	SAS	(100, 200]	prognostic
0.5225654258653376	SAS	(200, 500]	prognostic
0.7452007223624473	SAS	(200, 500]	prognostic
0.5193236714975846	SAS	(100, 200]	prognostic
0.6217919942233353	SAS	(100, 200]	prognostic
0.5361114608709934	SAS	(100, 200]	prognostic
0.5124728205649258	SAS	(100, 200]	prognostic
0.8828308123681639	SAS	(100, 200]	prognostic
0.5992307288384793	SAS	(100, 200]	prognostic
0.6755692289733188	SAS	(200, 500]	prognostic
0.5695591075591075	SAS	(100, 200]	prognostic
0.5933210442863335	SAS	(100, 200]	prognostic
0.5936169769618314	SAS	(200, 500]	prognostic
0.5912279446429975	SAS	(200, 500]	prognostic
0.6628958726438516	SAS	(100, 200]	prognostic
0.5570009325254445	SAS	(100, 200]	prognostic
0.5096919547699098	SAS	(100, 200]	prognostic
0.6515175631393252	SAS	(100, 200]	prognostic
0.5548802492071014	SAS	(200, 500]	prognostic
0.5971705143191117	SAS	(200, 500]	prognostic
0.7864205717296637	SAS	(200, 500]	prognostic
0.6555969802667818	SAS	(200, 500]	prognostic
0.5310600600600601	SAS	(100, 200]	prognostic
0.5842141944900565	SAS	(200, 500]	prognostic
0.8643419628616997	SAS	(100, 200]	prognostic
0.5939738192024777	SAS	(200, 500]	prognostic
0.5832286715407489	SAS	(500, 1000]	prognostic
0.5536030199762453	SAS	(100, 200]	prognostic
0.6878604007473087	SAS	(100, 200]	prognostic
0.6322148862516361	SAS	(500, 1000]	prognostic
0.7975511893893286	SAS	(100, 200]	prognostic
0.6410769309203408	SAS	(100, 200]	prognostic
0.5588661877714667	SAS	(200, 500]	prognostic
0.6179983990808733	SAS	(100, 200]	prognostic
0.6936768528837738	SAS	(200, 500]	prognostic
0.5826956711646407	SAS	(100, 200]	prognostic
0.5967800383036099	SAS	(200, 500]	prognostic
0.6781641604010025	SAS	(100, 200]	prognostic
0.5394360375857236	SAS	(200, 500]	prognostic
0.7367431891025641	SAS	(200, 500]	prognostic
0.6583858620188437	SAS	(200, 500]	prognostic
0.8019242321820583	SAS	(100, 200]	prognostic
0.5816818720128094	SAS	(100, 200]	prognostic
0.7448501273265495	SAS	(100, 200]	prognostic
0.6418384127943813	SAS	(200, 500]	prognostic
0.6077205076169301	SAS	(200, 500]	prognostic
0.6009132943037123	SAS	(200, 500]	prognostic
0.6306111111111111	SAS		prognostic
0.5903329775190038	SAS	(500, 1000]	prognostic
0.7072854882101598	SAS	(200, 500]	prognostic
0.5424710165627067	SAS	(200, 500]	prognostic
0.566815	SAS	(100, 200]	prognostic
0.7150981613245337	SAS	(1000, 2000]	prognostic
0.6357433493249122	SAS	(100, 200]	prognostic
0.735328	SAS	(100, 200]	prognostic
0.6349622506941961	SAS	(100, 200]	prognostic
0.6614543205332679	SAS	(200, 500]	prognostic
0.5320313200939821	SAS	(100, 200]	prognostic
0.5679493736936332	SAS	(100, 200]	prognostic
0.6026831769471364	SAS	(100, 200]	prognostic
0.6665162032933192	SAS	(100, 200]	prognostic
0.563865	SAS	(100, 200]	prognostic
0.5961989544988431	SAS	(100, 200]	prognostic
0.6058334160960559	SAS	(500, 1000]	prognostic
0.6176782777363128	SAS	(200, 500]	prognostic
0.5660588548406884	SAS	(100, 200]	prognostic
0.7335062332055856	SAS	(100, 200]	prognostic
0.7520281154356095	SAS	(100, 200]	prognostic
0.607642	SAS	(200, 500]	prognostic
0.7016988282751826	SAS	(100, 200]	prognostic
0.6734132628103215	SAS	(100, 200]	prognostic
0.5849110859932805	SAS	(200, 500]	prognostic
0.6761021883914615	SAS	(100, 200]	prognostic
0.5159419993466983	SAS	(100, 200]	prognostic
0.4832598193656794	SAS	(100, 200]	prognostic
0.6586324310785302	SAS	(100, 200]	prognostic
0.6679115869179415	SAS	(500, 1000]	prognostic
0.7942728847507172	SAS	(100, 200]	prognostic
0.5509622904423097	SAS	(200, 500]	prognostic
0.6286074354127285	SAS	(100, 200]	prognostic
0.6156297869377525	SAS	(200, 500]	prognostic
0.609251	SAS	(100, 200]	prognostic
0.5984247690569549	SAS	(200, 500]	prognostic
0.5947236583379214	SAS	(200, 500]	prognostic
0.521028	SAS	(100, 200]	prognostic
0.5010238450840542	SAS	(100, 200]	prognostic
0.6400433408183772	SAS	(200, 500]	prognostic
0.7530540622498298	SAS	(1000, 2000]	prognostic
0.6865232311548102	SAS	(100, 200]	prognostic
0.6860215033294793	SAS	(100, 200]	prognostic
0.6405649645765826	SAS	(200, 500]	prognostic
0.577277	SAS	(200, 500]	prognostic
0.650847	SAS	(100, 200]	prognostic
0.8070677655677656	SAS	(100, 200]	prognostic
0.6125893500533677	SAS	(100, 200]	prognostic
0.4914033133493929	SAS	(100, 200]	prognostic
0.48490577173535115	SAS	(100, 200]	prognostic
0.6661372243867967	SAS	(200, 500]	prognostic
0.7696286461094275	SAS	(100, 200]	prognostic
0.6221043493125629	SAS	(500, 1000]	prognostic
0.7084272464764494	SAS	(500, 1000]	prognostic
0.7893466959663196	SAS	(100, 200]	prognostic
0.7863656656208515	SAS	(100, 200]	prognostic
0.5634205811919712	SAS	(200, 500]	prognostic
0.6619148938630048	SAS	(200, 500]	prognostic
0.5793287620968548	SAS	(200, 500]	prognostic
0.6323474455862623	SAS	(500, 1000]	prognostic
0.6163881152598607	SAS	(200, 500]	prognostic
0.6401108591584782	SAS	(100, 200]	prognostic
0.6370774043792746	SAS	(100, 200]	prognostic
0.5551471432854073	SAS	(100, 200]	prognostic
0.8686489587036785	SAS	(200, 500]	prognostic
0.6160432371975291	SAS	(200, 500]	prognostic
0.6149899051754323	SAS	(100, 200]	prognostic
0.6999702437253825	SAS	(100, 200]	prognostic
0.8652223972265456	SAS	(1000, 2000]	prognostic
0.5374899898176393	SAS	(100, 200]	prognostic
0.7804448753012876	SAS	(200, 500]	prognostic
0.5366397302719129	SAS	(100, 200]	prognostic
0.4991638224029118	SAS	(200, 500]	prognostic
0.6234385266252209	SAS	(100, 200]	prognostic
0.5647589699507336	SAS	(200, 500]	prognostic
0.6210559724487441	SAS	(500, 1000]	prognostic
0.5929656313239455	SAS	(500, 1000]	prognostic
0.7355698761138882	SAS	(100, 200]	prognostic
0.8774374720097048	SAS	(100, 200]	prognostic
0.5829475308641976	SAS	(100, 200]	prognostic
0.6924441718686735	SAS	(100, 200]	prognostic
0.5703622029977085	SAS	(500, 1000]	prognostic
0.6216448096986653	SAS	(200, 500]	prognostic
0.6589230740956613	SAS	(200, 500]	prognostic
0.7658570069752695	SAS	(200, 500]	prognostic
0.7753599033816425	SAS	(100, 200]	prognostic
0.7295634463053301	SAS	(200, 500]	prognostic
0.5798789183325266	SAS	(100, 200]	prognostic
0.5207129957877812	SAS	(200, 500]	prognostic
0.5139255924684007	SAS	(200, 500]	prognostic
0.882333	SAS	(200, 500]	prognostic
0.8942683832121128	SAS	(100, 200]	prognostic
0.6092424354924355	SAS	(200, 500]	prognostic
0.5868305261343107	SAS	(100, 200]	prognostic
0.6966453647498119	SAS	(200, 500]	prognostic
0.6377640036730946	SAS	(100, 200]	prognostic
0.6242841551308571	SAS	(100, 200]	prognostic
0.7175009881422925	SAS	(100, 200]	prognostic
0.6044012598220663	SAS	(200, 500]	prognostic
0.5710244563173164	SAS	(100, 200]	prognostic
0.6433223381646151	SAS	(100, 200]	prognostic
0.5007242866765672	SAS	(200, 500]	prognostic
0.578303	SAS	(500, 1000]	prognostic
0.6607444998977181	SAS	(200, 500]	prognostic
0.5906409613728789	SAS	(200, 500]	prognostic
0.6358992542998754	SAS	(100, 200]	prognostic
0.7786381835297287	SAS	(500, 1000]	prognostic
0.6969486578030679	SAS	(500, 1000]	prognostic
0.5929890997157475	SAS	(200, 500]	prognostic
0.5901366566566566	SAS	(200, 500]	prognostic
0.5952200656127573	SAS	(500, 1000]	prognostic
0.5828995706624306	SAS	(500, 1000]	prognostic
0.5149938617756827	SAS	(200, 500]	prognostic
0.5652366474105605	SAS	(100, 200]	prognostic
0.7223237113914301	SAS	(200, 500]	prognostic
0.6324722222222223	SAS		prognostic
0.5752330561854372	SAS	(100, 200]	prognostic
0.598021	SAS	(200, 500]	prognostic
0.6166816506652744	SAS	(200, 500]	prognostic
0.6222693028432424	SAS	(200, 500]	prognostic
0.7024751177311731	SAS	(200, 500]	prognostic
0.7275135993064004	SAS	(100, 200]	prognostic
0.5912083963905097	SAS	(100, 200]	prognostic
0.5735648897745672	SAS	(100, 200]	prognostic
0.7305623797543288	SAS	(100, 200]	prognostic
0.8523595025926041	SAS	(100, 200]	prognostic
0.6125924811267587	SAS	(200, 500]	prognostic
0.8958728175685093	SAS	(100, 200]	prognostic
0.758845	SAS	(200, 500]	prognostic
0.6272800350221361	SAS	(500, 1000]	prognostic
0.7438915955418419	SAS	(200, 500]	prognostic
0.6317289563267767	SAS	(100, 200]	prognostic
0.6926798268110913	SAS	(100, 200]	prognostic
0.7964457305590005	SAS	(200, 500]	prognostic
0.7446127027169798	SAS	(1000, 2000]	prognostic
0.6026418349840482	SAS	(100, 200]	prognostic
0.571549	SAS	(100, 200]	prognostic
0.5885554427363051	SAS	(200, 500]	prognostic
0.5976635802469136	SAS	(200, 500]	prognostic
0.7337542616159545	SAS	(200, 500]	prognostic
0.6878518518518519	SAS	(200, 500]	prognostic
0.8799514510866545	SAS	(200, 500]	prognostic
0.6074959524821404	SAS	(100, 200]	prognostic
0.8848071892090298	SAS	(100, 200]	prognostic
0.7135153617472358	SAS	(100, 200]	prognostic
0.6062222222222222	SAS	(200, 500]	prognostic
0.7937799642705483	SAS	(200, 500]	prognostic
0.7371834585617507	SAS	(100, 200]	prognostic
0.6317568612723108	SAS	(100, 200]	prognostic
0.6564919486782055	SAS	(100, 200]	prognostic
0.752149	SAS	(200, 500]	prognostic
0.6161848588445887	SAS	(200, 500]	prognostic
0.650979	SAS	(200, 500]	prognostic
0.48624691748182836	SAS	(100, 200]	prognostic
0.5978477536494147	SAS	(200, 500]	prognostic
0.8656361427301256	SAS	(1000, 2000]	prognostic
0.6087195923734385	SAS	(200, 500]	prognostic
0.704074	SAS	(200, 500]	prognostic
0.6065125548291719	SAS	(200, 500]	prognostic
0.5538414189944332	SAS	(200, 500]	prognostic
0.6748161160290025	SAS	(200, 500]	prognostic
0.6231909055904375	SAS	(200, 500]	prognostic
0.5939154046536271	SAS	(200, 500]	prognostic
0.7436149352293264	SAS	(200, 500]	prognostic
0.7811987263274079	SAS	(100, 200]	prognostic
0.7333005753500457	SAS	(200, 500]	prognostic
0.7492098735570105	EUR	(200, 500]	diagnostic
0.6687358565370132	EUR	(5000, 10000]	diagnostic
0.5757491179739983	EUR	(200, 500]	diagnostic
0.5731103016076495	EUR	(200, 500]	diagnostic
0.592416	EUR	(100, 200]	diagnostic
0.6067087719298245	EUR	(200, 500]	diagnostic
0.7486628034677767	EUR	(200, 500]	diagnostic
0.514288	EUR	(100, 200]	diagnostic
0.6805618180094587	EUR	(500, 1000]	diagnostic
0.9219582070428776	EUR	(100, 200]	diagnostic
0.6987301999855606	EUR	(500, 1000]	diagnostic
0.7336085027861998	EUR	(5000, 10000]	diagnostic
0.5542717993347097	EUR	(200, 500]	diagnostic
0.5440184889566605	EUR	(200, 500]	diagnostic
0.6430150038868939	EUR	(100, 200]	diagnostic
0.7068282781590314	EUR	(500, 1000]	diagnostic
0.5801473142946064	EUR	(500, 1000]	diagnostic
0.7194330925167896	EUR	(2000, 5000]	diagnostic
0.6155100401979363	EUR	(100, 200]	diagnostic
0.5162334581963659	EUR	(100, 200]	diagnostic
0.7313159275388377	EUR	(100, 200]	diagnostic
0.695949	EUR	(2000, 5000]	diagnostic
0.647839	EUR	(500, 1000]	diagnostic
0.6194943363164154	EUR	(100, 200]	diagnostic
0.6840959038447192	EUR	(5000, 10000]	diagnostic
0.5973495244852867	EUR	(500, 1000]	diagnostic
0.6494365208863853	EUR	(200, 500]	diagnostic
0.7452371128639905	EUR	(200, 500]	diagnostic
0.9284884889875167	EUR	(2000, 5000]	diagnostic
0.6448241234379848	EUR	(100, 200]	diagnostic
0.5995726315789474	EUR	(200, 500]	diagnostic
0.6552111636355751	EUR	(500, 1000]	diagnostic
0.6432413736502094	EUR	(200, 500]	diagnostic
0.5586925883930631	EUR	(500, 1000]	diagnostic
0.6096834584281539	EUR	(100, 200]	diagnostic
0.754702	EUR	(200, 500]	diagnostic
0.6072030075187971	EUR	(200, 500]	diagnostic
0.7239304872302124	EUR	(1000, 2000]	diagnostic
0.5777748598283553	EUR	(100, 200]	diagnostic
0.5744407355171665	EUR	(200, 500]	diagnostic
0.6829823075550849	EUR	(1000, 2000]	diagnostic
0.5677992782772282	EUR	(100, 200]	diagnostic
0.5362026544363876	EUR	(500, 1000]	diagnostic
0.671992	EUR	(2000, 5000]	diagnostic
0.7213685739295818	EUR	(100, 200]	diagnostic
0.6979246589284125	EUR	(200, 500]	diagnostic
0.5440680424786768	EUR	(1000, 2000]	diagnostic
0.8170122601901841	EUR	(20000, 50000]	diagnostic
0.576239	EUR	(100, 200]	diagnostic
0.7210857261281466	EUR	(500, 1000]	diagnostic
0.6526379247821206	EUR	(500, 1000]	diagnostic
0.785234	EUR	(200, 500]	diagnostic
0.6044204735674246	EUR	(1000, 2000]	diagnostic
0.7049736842105263	EUR	(100, 200]	diagnostic
0.603336	EUR	(200, 500]	diagnostic
0.5628710980084233	EUR	(1000, 2000]	diagnostic
0.5663843654435734	EUR	(200, 500]	diagnostic
0.804683	EUR	(100, 200]	diagnostic
0.7496180842849745	EUR	(500, 1000]	diagnostic
0.5558813567733516	EUR	(100, 200]	diagnostic
0.822693	EUR	(200, 500]	diagnostic
0.5479994178051186	EUR	(100, 200]	diagnostic
0.7221436945310173	EUR	(2000, 5000]	diagnostic
0.7313744059334163	EUR	(500, 1000]	diagnostic
0.657096	EUR	(2000, 5000]	diagnostic
0.6650131578947369	EUR		diagnostic
0.5663563703686549	EUR	(200, 500]	diagnostic
0.7276426766527044	EUR	(1000, 2000]	diagnostic
0.6249321661474839	EUR	(5000, 10000]	diagnostic
0.7123356074671956	EUR	(200, 500]	diagnostic
0.5813334005127752	EUR	(200, 500]	diagnostic
0.6468049514221754	EUR	(1000, 2000]	diagnostic
0.7189749373093216	EUR	(1000, 2000]	diagnostic
0.650573	EUR	(100, 200]	diagnostic
0.5897635466979041	EUR	(1000, 2000]	diagnostic
0.8496803824493979	EUR	(500, 1000]	diagnostic
0.8685163651419666	EUR	(200, 500]	diagnostic
0.6699036729970731	EUR	(1000, 2000]	diagnostic
0.8235732637807536	EUR	(200, 500]	diagnostic
0.7373161076299658	EUR	(200, 500]	diagnostic
0.7864990561971739	EUR	(100, 200]	diagnostic
0.5434296145335984	EUR	(1000, 2000]	diagnostic
0.6140934004308471	EUR	(200, 500]	diagnostic
0.7754091425448195	EUR	(200, 500]	diagnostic
0.6738072198904254	EUR	(200, 500]	diagnostic
0.7081355549088653	EUR	(100, 200]	diagnostic
0.5713702933015901	EUR	(200, 500]	diagnostic
0.5211725179681836	EUR	(100, 200]	diagnostic
0.7767450953753599	EUR	(2000, 5000]	diagnostic
0.6219080546637665	EUR	(500, 1000]	diagnostic
0.5852663700057246	EUR	(500, 1000]	diagnostic
0.8669028345942433	EUR	(1000, 2000]	diagnostic
0.6535101954602995	EUR	(200, 500]	diagnostic
0.6260880332669403	EUR	(1000, 2000]	diagnostic
0.902827	EUR	(200, 500]	diagnostic
0.7959341270235527	EUR	(500, 1000]	diagnostic
0.8833480401924227	EUR	(200, 500]	diagnostic
0.5627303342191967	EUR	(100, 200]	diagnostic
0.5780405700162274	EUR	(200, 500]	diagnostic
0.7200068421969027	EUR	(1000, 2000]	diagnostic
0.9313982625846493	EUR	(100, 200]	diagnostic
0.8562224477878241	EUR	(200, 500]	diagnostic
0.7570816357513399	EUR	(2000, 5000]	diagnostic
0.7170747167190838	EUR	(1000, 2000]	diagnostic
0.6241397511375475	EUR	(200, 500]	diagnostic
0.8477228490059696	EUR	(1000, 2000]	diagnostic
0.5899993741786094	EUR	(100, 200]	diagnostic
0.5744879481733092	EUR	(100, 200]	diagnostic
0.5997394535886552	EUR	(5000, 10000]	diagnostic
0.8431254300589971	EUR	(200, 500]	diagnostic
0.6446970193650214	EUR	(1000, 2000]	diagnostic
0.8111546140195209	EUR	(100, 200]	diagnostic
0.7990520129241652	EUR	(100, 200]	diagnostic
0.6724578951785339	EUR	(1000, 2000]	diagnostic
0.5052842105263158	EUR	(200, 500]	diagnostic
0.6295454247989439	EUR	(200, 500]	diagnostic
0.6266898572824093	EUR	(200, 500]	diagnostic
0.7577036333969642	EUR	(1000, 2000]	diagnostic
0.9611918152103418	EUR	(500, 1000]	diagnostic
0.6111288627619389	EUR	(500, 1000]	diagnostic
0.5571637426900584	EUR	(100, 200]	diagnostic
0.6838550417346435	EUR	(5000, 10000]	diagnostic
0.7656715892183619	EUR	(500, 1000]	diagnostic
0.531374	EUR	(100, 200]	diagnostic
0.8695912573546701	EUR	(500, 1000]	diagnostic
0.6223888579046688	EUR	(200, 500]	diagnostic
0.649478	EUR	(2000, 5000]	diagnostic
0.6854894395791041	EUR	(100, 200]	diagnostic
0.66255	EUR	(1000, 2000]	diagnostic
0.5334865800715114	EUR	(100, 200]	diagnostic
0.7005314551807473	EUR	(100, 200]	diagnostic
0.557022	EUR	(100, 200]	diagnostic
0.6863793080585061	EUR	(500, 1000]	diagnostic
0.5711988747926191	EUR	(1000, 2000]	diagnostic
0.7935028835357616	EUR	(100, 200]	diagnostic
0.6951261445418391	EUR	(200, 500]	diagnostic
0.6304362095715479	EUR	(2000, 5000]	diagnostic
0.5720810101427971	EUR	(2000, 5000]	diagnostic
0.6046355029015361	EUR	(500, 1000]	diagnostic
0.6905008055853921	EUR	(100, 200]	diagnostic
0.5822170830910013	EUR	(100, 200]	diagnostic
0.7909490433985559	EUR	(100, 200]	diagnostic
0.7470164117451255	EUR	(200, 500]	diagnostic
0.6018883506038681	EUR	(500, 1000]	diagnostic
0.5946454833091589	EUR	(200, 500]	diagnostic
0.7993184628411698	EUR	(5000, 10000]	diagnostic
0.6802947368421053	EUR	(100, 200]	diagnostic
0.6637649109843746	EUR	(200, 500]	diagnostic
0.8978520942372986	EUR	(2000, 5000]	diagnostic
0.5477867036011079	EUR	(500, 1000]	diagnostic
0.646354	EUR	(200, 500]	diagnostic
0.5447476716482564	EUR	(100, 200]	diagnostic
0.6278048060765375	EUR	(5000, 10000]	diagnostic
0.6482675528620898	EUR	(1000, 2000]	diagnostic
0.6028353880405417	EUR	(100, 200]	diagnostic
0.6922575545106625	EUR	(1000, 2000]	diagnostic
0.5868174598827975	EUR	(100, 200]	diagnostic
0.8915661917041875	EUR	(5000, 10000]	diagnostic
0.5614050812555416	EUR	(200, 500]	diagnostic
0.7079921667994286	EUR	(500, 1000]	diagnostic
0.746681	EUR	(500, 1000]	diagnostic
0.6460557441988244	EUR	(200, 500]	diagnostic
0.957271	EUR	(500, 1000]	diagnostic
0.6284750200928158	EUR	(100, 200]	diagnostic
0.6208414687164809	EUR	(2000, 5000]	diagnostic
0.662093	EUR	(1000, 2000]	diagnostic
0.576675	EUR	(200, 500]	diagnostic
0.5912036571839562	EUR	(200, 500]	diagnostic
0.8136919433570151	EUR	(100, 200]	diagnostic
0.5102163742690058	EUR	(100, 200]	diagnostic
0.6816104095306488	EUR	(100, 200]	diagnostic
0.6058374580181507	EUR	(500, 1000]	diagnostic
0.4704442898920856	EUR	(100, 200]	diagnostic
0.6740292491934627	EUR	(1000, 2000]	diagnostic
0.5446066060756248	EUR	(200, 500]	diagnostic
0.6591682919503605	EUR	(100, 200]	diagnostic
0.5865209320016507	EUR	(1000, 2000]	diagnostic
0.700117	EUR	(200, 500]	diagnostic
0.7165973008368605	EUR	(5000, 10000]	diagnostic
0.6127559876266773	EUR	(100, 200]	diagnostic
0.6818837494484729	EUR	(1000, 2000]	diagnostic
0.6504840664856193	EUR	(100, 200]	diagnostic
0.6241343972052408	EUR	(200, 500]	diagnostic
0.6080232504423961	EUR	(100, 200]	diagnostic
0.7430012740239307	EUR	(100, 200]	diagnostic
0.7563190640509125	EUR	(200, 500]	diagnostic
0.6877991021796054	EUR	(500, 1000]	diagnostic
0.5239545028727455	EUR	(100, 200]	diagnostic
0.7327956610078417	EUR	(100, 200]	diagnostic
0.7464852311555581	EUR	(1000, 2000]	diagnostic
0.5957251259204689	EUR	(100, 200]	diagnostic
0.7521115752980445	EUR	(5000, 10000]	diagnostic
0.6896174219855515	EUR	(100, 200]	diagnostic
0.7528774829636073	EUR	(500, 1000]	diagnostic
0.8511693389837325	EUR	(100, 200]	diagnostic
0.612971	EUR	(2000, 5000]	diagnostic
0.6647871025884229	EUR	(500, 1000]	diagnostic
0.6530211653830656	EUR	(1000, 2000]	diagnostic
0.7246054687499999	EUR	(1000, 2000]	diagnostic
0.6881928038847032	EUR	(200, 500]	diagnostic
0.581996	EUR	(500, 1000]	diagnostic
0.5964524305799723	EUR	(2000, 5000]	diagnostic
0.8730714483872576	EUR	(500, 1000]	diagnostic
0.6121601777022487	EUR	(100, 200]	diagnostic
0.7705970043707664	EUR	(100, 200]	diagnostic
0.594773	EUR	(100, 200]	diagnostic
0.8272509514682895	EUR	(500, 1000]	diagnostic
0.507825	EUR	(100, 200]	diagnostic
0.7087765106419825	EUR	(2000, 5000]	diagnostic
0.819945	EUR	(100, 200]	diagnostic
0.7482028241335045	EUR	(200, 500]	diagnostic
0.6404529297708109	EUR	(500, 1000]	diagnostic
0.5802599604280971	EUR	(200, 500]	diagnostic
0.7020970859150093	EUR	(1000, 2000]	diagnostic
0.6850510498758309	EUR	(5000, 10000]	diagnostic
0.6428136039720853	EUR	(2000, 5000]	diagnostic
0.7553884711779448	EUR	(100, 200]	diagnostic
0.6534627536933193	EUR	(200, 500]	diagnostic
0.6486907993053033	EUR	(100, 200]	diagnostic
0.6970901135794663	EUR	(2000, 5000]	diagnostic
0.6631414219376868	EUR	(2000, 5000]	diagnostic
0.8056947845887592	EUR	(200, 500]	diagnostic
0.6865620412294748	EUR	(100, 200]	diagnostic
0.7739495893224022	EUR	(100, 200]	diagnostic
0.7194744245524296	EUR	(100, 200]	diagnostic
0.6737244490134412	EUR	(200, 500]	diagnostic
0.6764960345548638	EUR	(100, 200]	diagnostic
0.6509835573912417	EUR	(200, 500]	diagnostic
0.7744560231234563	EUR	(10000, 20000]	diagnostic
0.6197324766369959	EUR	(100, 200]	diagnostic
0.5711243683663683	EUR	(200, 500]	diagnostic
0.552261	EUR	(200, 500]	diagnostic
0.7964606770210546	EUR	(100, 200]	diagnostic
0.7792471258101041	EUR	(500, 1000]	diagnostic
0.8857373159351243	EUR	(100, 200]	diagnostic
0.5680476687099154	EUR	(200, 500]	diagnostic
0.6770055665150603	EUR	(100, 200]	diagnostic
0.6120218169444387	EUR	(2000, 5000]	diagnostic
0.6798361799954683	EUR	(500, 1000]	diagnostic
0.5481247322676854	EUR	(100, 200]	diagnostic
0.6356236760248251	EUR	(500, 1000]	diagnostic
0.8233099312070737	EUR	(200, 500]	diagnostic
0.6205271098594214	EUR	(1000, 2000]	diagnostic
0.6844142391719077	EUR	(200, 500]	diagnostic
0.7139189119282356	EUR	(1000, 2000]	diagnostic
0.5991644379319122	EUR	(200, 500]	diagnostic
0.6574071235434145	EUR	(2000, 5000]	diagnostic
0.7007734188880606	EUR	(200, 500]	diagnostic
0.7330806557450507	EUR	(1000, 2000]	diagnostic
0.6411831899142314	EUR	(100, 200]	diagnostic
0.7790832586309737	EUR	(500, 1000]	diagnostic
0.5414878960014812	EUR	(500, 1000]	diagnostic
0.6245226769547776	EUR	(200, 500]	diagnostic
0.5477653507103686	EUR	(200, 500]	diagnostic
0.6445771950039615	EUR	(500, 1000]	diagnostic
0.628833	EUR	(500, 1000]	diagnostic
0.5955338581567908	EUR	(500, 1000]	diagnostic
0.6079154311047519	EUR	(200, 500]	diagnostic
0.7604165649549435	EUR	(100, 200]	diagnostic
0.5756533667937425	EUR	(200, 500]	diagnostic
0.7534676033838197	EUR	(1000, 2000]	diagnostic
0.65823	EUR	(200, 500]	diagnostic
0.745398	EUR	(100, 200]	diagnostic
0.9214951839998632	EUR	(200, 500]	diagnostic
0.7398955504216893	EUR	(200, 500]	diagnostic
0.5318755585213851	EUR	(100, 200]	diagnostic
0.5934713648834019	EUR	(500, 1000]	diagnostic
0.691719	EUR	(100, 200]	diagnostic
0.8617393316742674	EUR	(200, 500]	diagnostic
0.6186113567336897	EUR	(100, 200]	diagnostic
0.7767909757283892	EUR	(200, 500]	diagnostic
0.6781538635624266	EUR	(200, 500]	diagnostic
0.9900665876309029	EUR	(100, 200]	diagnostic
0.6462004259038352	EUR	(500, 1000]	diagnostic
0.5955131821818782	EUR	(1000, 2000]	diagnostic
0.6576528348134607	EUR	(1000, 2000]	diagnostic
0.8966313299942199	EUR	(200, 500]	diagnostic
0.6392146998629266	EUR	(100, 200]	diagnostic
0.7571449847215697	EUR	(200, 500]	diagnostic
0.788974	EUR	(100, 200]	diagnostic
0.648799	EUR	(2000, 5000]	diagnostic
0.5134918169155379	EUR	(100, 200]	diagnostic
0.7312848979591836	EUR	(500, 1000]	diagnostic
0.6453437680317896	EUR	(200, 500]	diagnostic
0.9109661943321924	EUR	(100, 200]	diagnostic
0.6137557845168358	EUR	(500, 1000]	diagnostic
0.7508805443795574	EUR	(200, 500]	diagnostic
0.6304047498343319	EUR	(100, 200]	diagnostic
0.6546574063006212	EUR	(5000, 10000]	diagnostic
0.5112988072317486	EUR	(200, 500]	diagnostic
0.5579224531995655	EUR	(500, 1000]	diagnostic
0.7174838799587997	EUR	(100, 200]	diagnostic
0.6354908011263332	EUR	(100, 200]	diagnostic
0.7351819577139611	EUR	(200, 500]	diagnostic
0.7212063396575393	EUR	(10000, 20000]	diagnostic
0.8257062209849544	EUR	(100, 200]	diagnostic
0.5032495991424053	EUR	(200, 500]	diagnostic
0.6793269193159772	EUR	(1000, 2000]	diagnostic
0.6009447858064989	EUR	(200, 500]	diagnostic
0.6490917525357822	EUR	(1000, 2000]	diagnostic
0.6939874338950677	EUR	(500, 1000]	diagnostic
0.6026147126967359	EUR	(500, 1000]	diagnostic
0.6132932035951784	EUR	(200, 500]	diagnostic
0.6356239393719447	EUR	(100, 200]	diagnostic
0.48553472852387947	EUR	(200, 500]	diagnostic
0.7854217063756186	EUR	(500, 1000]	diagnostic
0.6264631472423681	EUR	(200, 500]	diagnostic
0.767551	EUR	(1000, 2000]	diagnostic
0.6686854223604097	EUR	(2000, 5000]	diagnostic
0.7706161872101682	EUR	(200, 500]	diagnostic
0.5080222181751958	EUR	(200, 500]	diagnostic
0.6114076376761856	EUR	(1000, 2000]	diagnostic
0.6537293384004025	EUR	(500, 1000]	diagnostic
0.6741606232827762	EUR	(200, 500]	diagnostic
0.6578035535847063	EUR	(100, 200]	diagnostic
0.5701275466277462	EUR	(200, 500]	diagnostic
0.9456620963375307	EUR	(200, 500]	diagnostic
0.9030752597447365	EUR	(100, 200]	diagnostic
0.7020308441398109	EUR	(500, 1000]	diagnostic
0.6130813145436204	EUR	(200, 500]	diagnostic
0.6096931570336899	EUR	(500, 1000]	diagnostic
0.7405656999641963	EUR	(100, 200]	diagnostic
0.573477	EUR	(100, 200]	diagnostic
0.5338301425744174	EUR	(100, 200]	diagnostic
0.6636228418208144	EUR	(100, 200]	diagnostic
0.9200425844841136	EUR	(200, 500]	diagnostic
0.9148279030134018	EUR	(200, 500]	diagnostic
0.7637850535226147	EUR	(100, 200]	diagnostic
0.5071890122228823	EUR	(100, 200]	diagnostic
0.6925716495094485	EUR	(100, 200]	diagnostic
0.613254	EUR	(200, 500]	diagnostic
0.5615477298866314	EUR	(200, 500]	diagnostic
0.8782986036519871	EUR	(100, 200]	diagnostic
0.5725945019251089	EUR	(100, 200]	diagnostic
0.48422769740807714	EUR	(100, 200]	diagnostic
0.6473306981019615	EUR	(2000, 5000]	diagnostic
0.7680592105263158	EUR	(100, 200]	diagnostic
0.6820230531945988	EUR	(100, 200]	diagnostic
0.6453786894155105	EUR	(2000, 5000]	diagnostic
0.8103260529444898	EUR	(100, 200]	diagnostic
0.6752250071923258	EUR	(500, 1000]	diagnostic
0.6306600710407325	EUR	(200, 500]	diagnostic
0.6922492168511604	EUR	(1000, 2000]	diagnostic
0.6937974329828549	EUR	(100, 200]	diagnostic
0.6491073466158275	EUR	(5000, 10000]	diagnostic
0.6756993971639316	EUR	(500, 1000]	diagnostic
0.5472510066616929	EUR	(100, 200]	diagnostic
0.6790453147507027	EUR	(5000, 10000]	diagnostic
0.9097427352092017	EUR	(200, 500]	diagnostic
0.6299513791339841	EUR	(1000, 2000]	diagnostic
0.7990343455860696	EUR	(100, 200]	diagnostic
0.6634521146495388	EUR	(200, 500]	diagnostic
0.6613033040104823	EUR	(2000, 5000]	diagnostic
0.614099	EUR	(100, 200]	diagnostic
0.8004353185687793	EUR	(100, 200]	diagnostic
0.7600991410818714	EUR	(200, 500]	diagnostic
0.8837696565328055	EUR	(200, 500]	diagnostic
0.8707078219941529	EUR	(200, 500]	diagnostic
0.8727182862164984	EUR	(200, 500]	diagnostic
0.5913931811097941	EUR	(100, 200]	diagnostic
0.6712298872779188	EUR	(2000, 5000]	diagnostic
0.5640135309919412	EUR	(100, 200]	diagnostic
0.5967013888888888	EUR	(100, 200]	diagnostic
0.6707134502923977	EUR	(200, 500]	diagnostic
0.8161994633382457	EUR	(500, 1000]	diagnostic
0.5219373164164491	EUR	(100, 200]	diagnostic
0.9644276518276592	EUR	(200, 500]	diagnostic
0.6123219621578593	EUR	(1000, 2000]	diagnostic
0.7938806250026147	EUR	(100, 200]	diagnostic
0.5456428446187962	EUR	(100, 200]	diagnostic
0.5600853917875734	EUR	(200, 500]	diagnostic
0.7342522974101922	EUR	(100, 200]	diagnostic
0.6643517843999823	EUR	(2000, 5000]	diagnostic
0.7307612440581219	EUR	(500, 1000]	diagnostic
0.7421411159610689	EUR	(200, 500]	diagnostic
0.9657342704851033	EUR	(5000, 10000]	diagnostic
0.549167	EUR	(100, 200]	diagnostic
0.8970640009030102	EUR	(100, 200]	diagnostic
0.9327274844277644	EUR	(2000, 5000]	diagnostic
0.6350982914715304	EUR	(200, 500]	diagnostic
0.5956875375342177	EUR	(200, 500]	diagnostic
0.6725979055063462	EUR	(2000, 5000]	diagnostic
0.6052661281904066	EUR	(100, 200]	diagnostic
0.8627163271588234	EUR	(1000, 2000]	diagnostic
0.5172537659530381	EUR	(100, 200]	diagnostic
0.7389817400644468	EUR	(100, 200]	diagnostic
0.7191385153993164	EUR	(500, 1000]	diagnostic
0.4868817562704667	EUR	(100, 200]	diagnostic
0.6424078070857542	EUR	(200, 500]	diagnostic
0.9054251456034557	EUR	(500, 1000]	diagnostic
0.6861504418748222	EUR	(2000, 5000]	diagnostic
0.5912868998430174	EUR	(100, 200]	diagnostic
0.8874962953914801	EUR	(200, 500]	diagnostic
0.8118358263935065	EUR	(200, 500]	diagnostic
0.5263117458623707	EUR	(500, 1000]	diagnostic
0.9128444227888698	EUR	(1000, 2000]	diagnostic
0.7231052078944336	EUR	(200, 500]	diagnostic
0.8417531873277391	EUR	(100, 200]	diagnostic
0.6806703107019563	EUR	(100, 200]	diagnostic
0.7495106452115974	EUR	(1000, 2000]	diagnostic
0.5753391316524665	EUR	(200, 500]	diagnostic
0.6061347328786587	EUR	(100, 200]	diagnostic
0.6522084564697723	EUR	(200, 500]	diagnostic
0.6625670251729783	EUR	(100, 200]	diagnostic
0.5783110950192346	EUR	(200, 500]	diagnostic
0.791519	EUR	(500, 1000]	diagnostic
0.6978644916982926	EUR	(5000, 10000]	diagnostic
0.6404000624877367	EUR	(200, 500]	diagnostic
0.6913078102891749	EUR	(1000, 2000]	diagnostic
0.7401688067634293	EUR	(500, 1000]	diagnostic
0.7228753198386787	EUR	(1000, 2000]	diagnostic
0.6180462244170115	EUR	(1000, 2000]	diagnostic
0.5930191051984215	EUR	(200, 500]	diagnostic
0.5914077518459635	EUR	(5000, 10000]	diagnostic
0.6455915192376152	EUR	(500, 1000]	diagnostic
0.8083450217487729	EUR	(200, 500]	diagnostic
0.6048379169122358	EUR	(100, 200]	diagnostic
0.6715957244552568	EUR	(100, 200]	diagnostic
0.5715017791337369	EUR	(200, 500]	diagnostic
0.5565750768323683	EUR	(100, 200]	diagnostic
0.6286073706065571	EUR	(500, 1000]	diagnostic
0.735727	EUR	(100, 200]	diagnostic
0.6147637315886532	EUR	(5000, 10000]	diagnostic
0.6628822819589981	EUR	(2000, 5000]	diagnostic
0.6145947350675971	EUR	(100, 200]	diagnostic
0.661771	EUR	(200, 500]	diagnostic
0.6718534255187256	EUR	(2000, 5000]	diagnostic
0.8550700211000495	EUR	(500, 1000]	diagnostic
0.5839649562694509	EUR	(2000, 5000]	diagnostic
0.5891893396568656	EUR	(100, 200]	diagnostic
0.6402942306217931	EUR	(500, 1000]	diagnostic
0.5663246829728692	EUR	(100, 200]	diagnostic
0.5492090339269724	EUR	(100, 200]	diagnostic
0.8159989603257096	EUR	(200, 500]	diagnostic
0.6349472536453538	EUR	(5000, 10000]	diagnostic
0.5895122514375128	EUR	(200, 500]	diagnostic
0.524607	EUR	(100, 200]	diagnostic
0.8442211388584883	EUR	(200, 500]	diagnostic
0.7736295078002058	EUR	(200, 500]	diagnostic
0.7085311171856165	EUR	(10000, 20000]	diagnostic
0.7972921396258306	EUR	(100, 200]	diagnostic
0.6060708627482289	EUR	(200, 500]	diagnostic
0.5512678587218169	EUR	(100, 200]	diagnostic
0.8767685029301984	EUR	(200, 500]	diagnostic
0.975079	EUR	(200, 500]	diagnostic
0.8838308664736114	EUR	(100, 200]	diagnostic
0.7312272065799423	EUR	(1000, 2000]	diagnostic
0.7210266028652603	EUR	(1000, 2000]	diagnostic
0.6795038878528052	EUR	(5000, 10000]	diagnostic
0.661362	EUR	(200, 500]	diagnostic
0.4891447368421053	EUR		diagnostic
0.6265613553723957	EUR	(5000, 10000]	diagnostic
0.6905309712131169	EUR	(100, 200]	diagnostic
0.8659773696144581	EUR	(200, 500]	diagnostic
0.849714	EUR	(200, 500]	diagnostic
0.8228328874295268	EUR	(100, 200]	diagnostic
0.7151246838816262	EUR	(500, 1000]	diagnostic
0.5603272598059915	EUR	(100, 200]	diagnostic
0.6999545312986608	EUR	(200, 500]	diagnostic
0.7981527294475861	EUR	(200, 500]	diagnostic
0.6392331650952341	EUR	(100, 200]	diagnostic
0.5730687506844755	EUR	(1000, 2000]	diagnostic
0.6254745463299349	EUR	(200, 500]	diagnostic
0.727614	EUR	(1000, 2000]	diagnostic
0.6587947908059895	EUR	(500, 1000]	diagnostic
0.5312397113946448	EUR	(100, 200]	diagnostic
0.8266602684704796	EUR	(100, 200]	diagnostic
0.6930247933884298	EUR	(200, 500]	diagnostic
0.6281997065587143	EUR	(1000, 2000]	diagnostic
0.7613763876273831	EUR	(100, 200]	diagnostic
0.8175211667694221	EUR	(100, 200]	diagnostic
0.7413906032681565	EUR	(100, 200]	diagnostic
0.5886676147618662	EUR	(500, 1000]	diagnostic
0.6505597691839826	EUR	(100, 200]	diagnostic
0.6498421052631579	EUR		diagnostic
0.5399445034063068	EUR	(200, 500]	diagnostic
0.5982775140247915	EUR	(1000, 2000]	diagnostic
0.545706	EUR	(100, 200]	diagnostic
0.7913874691995806	EUR	(500, 1000]	diagnostic
0.907758	EUR	(100, 200]	diagnostic
0.6247344389867282	EUR	(100, 200]	diagnostic
0.6321942446043165	EUR	(1000, 2000]	diagnostic
0.9663415443351048	EUR	(5000, 10000]	diagnostic
0.5224669883040935	EUR	(1000, 2000]	diagnostic
0.7610221322599178	EUR	(100, 200]	diagnostic
0.7092226176693355	EUR	(1000, 2000]	diagnostic
0.5381310418904404	EUR	(100, 200]	diagnostic
0.7290837051772725	EUR	(1000, 2000]	diagnostic
0.5101837724117877	EUR	(200, 500]	diagnostic
0.6285237754484538	EUR	(200, 500]	diagnostic
0.7289616956379318	EUR	(2000, 5000]	diagnostic
0.6500388340643275	EUR	(200, 500]	diagnostic
0.7736474876950362	EUR	(100, 200]	diagnostic
0.7156995565540383	EUR	(1000, 2000]	diagnostic
0.9437772783374224	EUR	(2000, 5000]	diagnostic
0.8443158077197518	EUR	(100, 200]	diagnostic
0.7559156258338637	EUR	(200, 500]	diagnostic
0.5324545655166593	EUR	(200, 500]	diagnostic
0.5816961343718123	EUR	(500, 1000]	diagnostic
0.9857431717196584	EUR	(1000, 2000]	diagnostic
0.6488640288259571	EUR	(2000, 5000]	diagnostic
0.7547520741276599	EUR	(1000, 2000]	diagnostic
0.6255615618178606	EUR	(100, 200]	diagnostic
0.9711966897166913	EUR	(500, 1000]	diagnostic
0.6514429470922785	EUR	(500, 1000]	diagnostic
0.6328923270320745	EUR	(200, 500]	diagnostic
0.5581733160879514	EUR	(200, 500]	diagnostic
0.8800569901731898	EUR	(200, 500]	diagnostic
0.6962686857676736	EUR	(200, 500]	diagnostic
0.6766213887002233	EUR	(200, 500]	diagnostic
0.6061348049019404	EUR	(100, 200]	diagnostic
0.7626246598795144	EUR	(200, 500]	diagnostic
0.6627571307805504	EUR	(200, 500]	diagnostic
0.7553617247637524	EUR	(500, 1000]	diagnostic
0.5787139089942643	EUR	(1000, 2000]	diagnostic
0.7944295210344199	EUR	(200, 500]	diagnostic
0.8450053705692802	EUR	(100, 200]	diagnostic
0.7214335255629544	EUR	(200, 500]	diagnostic
0.6107506659934872	EUR	(200, 500]	diagnostic
0.6369735821133125	EUR	(1000, 2000]	diagnostic
0.7544082192917249	EUR	(100, 200]	diagnostic
0.6581611837952411	EUR	(200, 500]	diagnostic
0.6265586834501049	EUR	(200, 500]	diagnostic
0.6941392706589905	EUR	(1000, 2000]	diagnostic
0.827666	EUR	(200, 500]	diagnostic
0.6130516949952822	EUR	(200, 500]	diagnostic
0.7409736842105263	EUR		diagnostic
0.7185338625759591	EUR	(2000, 5000]	diagnostic
0.6681701430980356	EUR	(100, 200]	diagnostic
0.5439225201293945	EUR	(200, 500]	diagnostic
0.680283	EUR	(2000, 5000]	diagnostic
0.8282393421560905	EUR	(1000, 2000]	diagnostic
0.7463202206416026	EUR	(500, 1000]	diagnostic
0.5590878058718958	EUR	(200, 500]	diagnostic
0.5805020922706786	EUR	(200, 500]	diagnostic
0.5710253411306043	EUR	(200, 500]	diagnostic
0.6555555555555556	EUR	(100, 200]	diagnostic
0.6764239209615734	EUR	(200, 500]	diagnostic
0.6615473325426877	EUR	(100, 200]	diagnostic
0.5132423847877337	EUR	(200, 500]	diagnostic
0.8511574724377069	EUR	(100, 200]	diagnostic
0.7484342015183458	EUR	(2000, 5000]	diagnostic
0.8281512746049775	EUR	(200, 500]	diagnostic
0.6378743738898964	EUR	(1000, 2000]	diagnostic
0.8105646478554229	EUR	(200, 500]	diagnostic
0.7086339185709947	EUR	(200, 500]	diagnostic
0.5362711754368357	EUR	(100, 200]	diagnostic
0.6938758727511861	EUR	(2000, 5000]	diagnostic
0.6025668849697067	EUR	(500, 1000]	diagnostic
0.8758621181081898	EUR	(500, 1000]	diagnostic
0.5475651436593632	EUR	(2000, 5000]	diagnostic
0.6327012797211968	EUR	(200, 500]	diagnostic
0.5287701568807435	EUR	(200, 500]	diagnostic
0.6679921686067671	EUR	(200, 500]	diagnostic
0.6829798023256105	EUR	(1000, 2000]	diagnostic
0.8831893816432188	EUR	(200, 500]	diagnostic
0.6549369290996085	EUR	(100, 200]	diagnostic
0.8976105259153035	EUR	(5000, 10000]	diagnostic
0.646589	EUR	(1000, 2000]	diagnostic
0.5918986519722371	EUR	(100, 200]	diagnostic
0.5617252193986968	EUR	(100, 200]	diagnostic
0.6199057989810857	EUR	(500, 1000]	diagnostic
0.6910642368660551	EUR	(2000, 5000]	diagnostic
0.7872202117020966	EUR	(200, 500]	diagnostic
0.7643479606183985	EUR	(1000, 2000]	diagnostic
0.6355141491345022	EUR	(200, 500]	diagnostic
0.5861944801639485	EUR	(200, 500]	diagnostic
0.6914248449659699	EUR	(200, 500]	diagnostic
0.7028575313945287	EUR	(200, 500]	diagnostic
0.8060135870954688	EUR	(100, 200]	diagnostic
0.7251746226221245	EUR	(2000, 5000]	diagnostic
0.6593243521762755	EUR	(200, 500]	diagnostic
0.6829087007557968	EUR	(5000, 10000]	diagnostic
0.745491	EUR	(200, 500]	diagnostic
0.6554663950478278	EUR	(200, 500]	diagnostic
0.732051	EUR	(100, 200]	diagnostic
0.6681816413019495	EUR	(200, 500]	diagnostic
0.7781688882677313	EUR	(1000, 2000]	diagnostic
0.6724084989697077	EUR	(200, 500]	diagnostic
0.7773072855955928	EUR	(500, 1000]	diagnostic
0.575601	EUR	(500, 1000]	diagnostic
0.528075	EUR	(500, 1000]	diagnostic
0.5607659326080499	EUR	(100, 200]	diagnostic
0.6346959064327485	EUR	(100, 200]	diagnostic
0.9762438322368421	EUR	(100, 200]	diagnostic
0.921319	EUR	(100, 200]	diagnostic
0.5785283103690142	EUR	(200, 500]	diagnostic
0.6208261672037638	EUR	(1000, 2000]	diagnostic
0.6904436464759813	EUR	(2000, 5000]	diagnostic
0.548483	EUR	(500, 1000]	diagnostic
0.8723874572481429	EUR	(1000, 2000]	diagnostic
0.6186645406800966	EUR	(100, 200]	diagnostic
0.6151117382033675	EUR	(2000, 5000]	diagnostic
0.7858188772420762	EUR	(500, 1000]	diagnostic
0.5953429966981951	EUR	(100, 200]	diagnostic
0.7474611631619947	EUR	(100, 200]	diagnostic
0.5615062142394474	EUR	(100, 200]	diagnostic
0.6581789287169433	EUR	(500, 1000]	diagnostic
0.6848003621628547	EUR	(500, 1000]	diagnostic
0.5544422831406328	EUR	(100, 200]	diagnostic
0.9043762482594582	EUR	(2000, 5000]	diagnostic
0.5359557763178977	EUR	(200, 500]	diagnostic
0.9142161079510994	EUR	(1000, 2000]	diagnostic
0.68939	EUR	(500, 1000]	diagnostic
0.6224256292906178	EUR	(100, 200]	diagnostic
0.7961236004629353	EUR	(2000, 5000]	diagnostic
0.7194181864436298	EUR	(200, 500]	diagnostic
0.7499395127189369	EUR	(200, 500]	diagnostic
0.6417786818348292	EUR	(100, 200]	diagnostic
0.5452682711079944	EUR	(2000, 5000]	diagnostic
0.5125352867782088	EUR	(100, 200]	diagnostic
0.6334049509310067	EUR	(200, 500]	diagnostic
0.6728398540789187	EUR	(500, 1000]	diagnostic
0.7448180636777129	EUR	(200, 500]	diagnostic
0.9606932531757171	EUR	(100, 200]	diagnostic
0.6340657894736842	EUR		diagnostic
0.5144036608970661	EUR	(200, 500]	diagnostic
0.4728223566201565	EUR	(100, 200]	diagnostic
0.5064694262433314	EUR	(100, 200]	diagnostic
0.69512	EUR	(2000, 5000]	diagnostic
0.692673	EUR	(2000, 5000]	diagnostic
0.9673640216956347	EUR	(100, 200]	diagnostic
0.6057995273096942	EUR	(2000, 5000]	diagnostic
0.615329	EUR		diagnostic
0.641322	EUR	(200, 500]	diagnostic
0.6475712692620286	EUR	(200, 500]	diagnostic
0.9269699612237672	EUR	(1000, 2000]	diagnostic
0.6538211274453918	EUR	(200, 500]	diagnostic
0.6906239469514548	EUR	(500, 1000]	diagnostic
0.70784	EUR	(1000, 2000]	diagnostic
0.8957343253369866	EUR	(100, 200]	diagnostic
0.5627343802619557	EUR	(200, 500]	diagnostic
0.5546707993735317	EUR	(2000, 5000]	diagnostic
0.6314940309077821	EUR	(200, 500]	diagnostic
0.5143368045004103	EUR	(100, 200]	diagnostic
0.6976280566358288	EUR	(200, 500]	diagnostic
0.6803142100740648	EUR	(500, 1000]	diagnostic
0.9043508582163902	EUR	(200, 500]	diagnostic
0.5663849909653608	EUR	(500, 1000]	diagnostic
0.5263390571161651	EUR	(500, 1000]	diagnostic
0.7095492744094721	EUR	(500, 1000]	diagnostic
0.6549350383221515	EUR	(200, 500]	diagnostic
0.6374806644880173	EUR	(100, 200]	diagnostic
0.6362426624216495	EUR	(200, 500]	diagnostic
0.5444406832766937	EUR	(100, 200]	diagnostic
0.688667	EUR	(5000, 10000]	diagnostic
0.7569057054180192	EUR	(200, 500]	diagnostic
0.6813709848207898	EUR	(100, 200]	diagnostic
0.7583911719293635	EUR	(200, 500]	diagnostic
0.5540466817030336	EUR	(100, 200]	diagnostic
0.4982635544126756	EUR	(200, 500]	diagnostic
0.6796961357960134	EUR	(1000, 2000]	diagnostic
0.7430486681502831	EUR	(1000, 2000]	diagnostic
0.5693386663847693	EUR	(200, 500]	diagnostic
0.6955996465648521	EUR	(200, 500]	diagnostic
0.7523805139844519	EUR	(500, 1000]	diagnostic
0.6136271789150791	EUR	(1000, 2000]	diagnostic
0.6286887318861963	EUR	(100, 200]	diagnostic
0.7337613642337356	EUR	(200, 500]	diagnostic
0.7936071229849264	EUR	(200, 500]	diagnostic
0.6398750391392218	EUR	(200, 500]	diagnostic
0.6147095243503068	EUR	(200, 500]	diagnostic
0.821597	EUR	(500, 1000]	diagnostic
0.6121461809400867	EUR	(200, 500]	diagnostic
0.6909984466447976	EUR	(100, 200]	diagnostic
0.7488222888263609	EUR	(200, 500]	diagnostic
0.6701357108841198	EUR	(1000, 2000]	diagnostic
0.5445309190764739	EUR	(500, 1000]	diagnostic
0.5282378384410034	EUR	(100, 200]	diagnostic
0.6721152172935962	EUR	(1000, 2000]	diagnostic
0.6146124217365188	EUR	(5000, 10000]	diagnostic
0.682529	EUR	(200, 500]	diagnostic
0.9879474526836354	EUR	(200, 500]	diagnostic
0.9092507853628449	EUR	(100, 200]	diagnostic
0.684855	EUR	(200, 500]	diagnostic
0.6882772220435538	EUR	(1000, 2000]	diagnostic
0.5477149664284167	EUR	(100, 200]	diagnostic
0.6859916885244924	EUR	(1000, 2000]	diagnostic
0.785625	EUR	(200, 500]	diagnostic
0.7997591558708754	EUR	(100, 200]	diagnostic
0.6130569367248778	EUR	(200, 500]	diagnostic
0.7802573099415204	EUR	(200, 500]	diagnostic
0.6107556913226724	EUR	(200, 500]	diagnostic
0.6054974087386796	EUR	(200, 500]	diagnostic
0.6936734709935206	EUR	(200, 500]	diagnostic
0.7167992188301657	EUR	(1000, 2000]	diagnostic
0.908533	EUR	(1000, 2000]	diagnostic
0.5511325260128099	EUR	(100, 200]	diagnostic
0.9193407105870077	EUR	(1000, 2000]	diagnostic
0.9041712651476007	EUR	(200, 500]	diagnostic
0.6817922083573011	EUR	(2000, 5000]	diagnostic
0.6332423372324927	EUR	(200, 500]	diagnostic
0.5956191753651157	EUR	(100, 200]	diagnostic
0.7838394542727642	EUR	(200, 500]	diagnostic
0.6865865593736407	EUR	(200, 500]	diagnostic
0.468854	EUR	(100, 200]	diagnostic
0.796377	EUR	(200, 500]	diagnostic
0.7908446405819247	EUR	(100, 200]	diagnostic
0.9593574735903199	EUR	(500, 1000]	diagnostic
0.8418266839120485	EUR	(100, 200]	diagnostic
0.5535297661427241	EUR	(100, 200]	diagnostic
0.7465649148437199	EUR	(100, 200]	diagnostic
0.6663409411615745	EUR	(100, 200]	diagnostic
0.6380396091847729	EUR	(200, 500]	diagnostic
0.6621957546131287	EUR	(500, 1000]	diagnostic
0.8881716033160278	EUR	(500, 1000]	diagnostic
0.7293764490120765	EUR	(200, 500]	diagnostic
0.6072323666308628	EUR	(100, 200]	diagnostic
0.6105891535965429	EUR	(500, 1000]	diagnostic
0.5428594811840531	EUR	(200, 500]	diagnostic
0.5535938455533271	EUR	(1000, 2000]	diagnostic
0.6678724257134452	EUR	(200, 500]	diagnostic
0.710655	EUR	(200, 500]	diagnostic
0.6766390237575473	EUR	(5000, 10000]	diagnostic
0.6716911530289152	EUR	(1000, 2000]	diagnostic
0.8004937115883168	EUR	(200, 500]	diagnostic
0.5561215607704888	EUR	(200, 500]	diagnostic
0.7620906202417504	EUR	(500, 1000]	diagnostic
0.62233	EUR	(2000, 5000]	diagnostic
0.5571869218203895	EUR	(200, 500]	diagnostic
0.6084124334654848	EUR	(500, 1000]	diagnostic
0.6497179779126302	EUR	(1000, 2000]	diagnostic
0.7980235334587912	EUR	(500, 1000]	diagnostic
0.5658087371658855	EUR	(1000, 2000]	diagnostic
0.5923679467525533	EUR	(500, 1000]	diagnostic
0.5817008418597401	EUR	(200, 500]	diagnostic
0.7161833154314357	EUR	(100, 200]	diagnostic
0.7341546270566793	EUR	(1000, 2000]	diagnostic
0.5337193225404038	EUR	(100, 200]	diagnostic
0.7738556073995335	EUR	(10000, 20000]	diagnostic
0.7366908488277271	EUR	(2000, 5000]	diagnostic
0.6738654091260368	EUR	(2000, 5000]	diagnostic
0.6549724211514414	EUR	(500, 1000]	diagnostic
0.7004647751528659	EUR	(500, 1000]	diagnostic
0.6394260237907661	EUR	(200, 500]	diagnostic
0.6556168175012775	EUR	(200, 500]	diagnostic
0.6352006830409357	EUR	(2000, 5000]	diagnostic
0.7179779125324417	EUR	(200, 500]	diagnostic
0.8016298750432214	EUR	(100, 200]	diagnostic
0.5648975243411072	EUR	(100, 200]	diagnostic
0.7133508771929824	EUR	(100, 200]	diagnostic
0.5906485612046302	EUR	(200, 500]	diagnostic
0.75522	EUR	(2000, 5000]	diagnostic
0.6129654000458619	EUR	(100, 200]	diagnostic
0.5880798716841088	EUR	(100, 200]	diagnostic
0.6124506202072093	EUR	(200, 500]	diagnostic
0.710619	EUR	(100, 200]	diagnostic
0.5827321052631579	EUR	(200, 500]	diagnostic
0.6866974545228623	EUR	(100, 200]	diagnostic
0.8779390562012465	EUR	(200, 500]	diagnostic
0.5926809210526316	EUR	(100, 200]	diagnostic
0.7567108843537413	EUR	(1000, 2000]	diagnostic
0.6025847447147903	EUR	(1000, 2000]	diagnostic
0.5942505263157896	EUR	(200, 500]	diagnostic
0.6657655821456046	EUR	(2000, 5000]	diagnostic
0.49388766604985224	EUR	(100, 200]	diagnostic
0.5871587252154054	EUR	(100, 200]	diagnostic
0.5853778417163967	EUR	(100, 200]	diagnostic
0.6255607424317833	EUR	(1000, 2000]	diagnostic
0.7330369168473857	EUR	(100, 200]	diagnostic
0.620076	EUR	(2000, 5000]	diagnostic
0.858387	EUR	(200, 500]	diagnostic
0.8714817215150208	EUR	(200, 500]	diagnostic
0.6696613994985388	EUR	(2000, 5000]	diagnostic
0.746889	EUR	(200, 500]	diagnostic
0.5796495020459966	EUR	(200, 500]	diagnostic
0.6647876818793428	EUR	(2000, 5000]	diagnostic
0.8463871248368856	EUR	(200, 500]	diagnostic
0.682966	EUR	(2000, 5000]	diagnostic
0.5383341256975445	EUR	(2000, 5000]	diagnostic
0.682519	EUR	(100, 200]	diagnostic
0.8949304607648867	EUR	(200, 500]	diagnostic
0.929894	EUR	(200, 500]	diagnostic
0.6775689209444096	EUR	(500, 1000]	diagnostic
0.7099610620361276	EUR	(100, 200]	diagnostic
0.6577974003014825	EUR	(100, 200]	diagnostic
0.8839832405874641	EUR	(200, 500]	diagnostic
0.7285966570490499	EUR	(200, 500]	diagnostic
0.573358	EUR	(200, 500]	diagnostic
0.938145	EUR	(100, 200]	diagnostic
0.6737164065998135	EUR	(100, 200]	diagnostic
0.7868654624727499	EUR	(100, 200]	diagnostic
0.8044116316357521	EUR	(500, 1000]	diagnostic
0.5803310612782662	EUR	(100, 200]	diagnostic
0.6292814653633033	EUR	(1000, 2000]	diagnostic
0.8015319346738724	EUR	(100, 200]	diagnostic
0.6111946532999164	EUR	(100, 200]	diagnostic
0.6640989190929298	EUR	(500, 1000]	diagnostic
0.5886975700425626	EUR	(100, 200]	diagnostic
0.4908764680295781	EUR	(200, 500]	diagnostic
0.9571713856068744	EUR	(500, 1000]	diagnostic
0.5359996751121805	EUR	(200, 500]	diagnostic
0.5931099653647149	EUR	(200, 500]	diagnostic
0.598366	EUR	(100, 200]	diagnostic
0.7547552080283549	EUR	(500, 1000]	diagnostic
0.5354195657454388	EUR	(100, 200]	diagnostic
0.5627466500016296	EUR	(200, 500]	diagnostic
0.6422036748676425	EUR	(200, 500]	diagnostic
0.6744364990361182	EUR	(100, 200]	diagnostic
0.8447851624263025	EUR	(500, 1000]	diagnostic
0.6162788766315939	EUR	(200, 500]	diagnostic
0.6295605263157894	EUR	(200, 500]	diagnostic
0.6106636698304327	EUR	(100, 200]	diagnostic
0.7491198783930284	EUR	(1000, 2000]	diagnostic
0.7111714615529643	EUR	(500, 1000]	diagnostic
0.6241687932233151	EUR	(500, 1000]	diagnostic
0.6576291877426834	EUR	(1000, 2000]	diagnostic
0.6407768109587384	EUR	(500, 1000]	diagnostic
0.9011745637244313	EUR	(1000, 2000]	diagnostic
0.9088947368421052	EUR		diagnostic
0.6815538005654632	EUR	(200, 500]	diagnostic
0.6598334352439192	EUR	(200, 500]	diagnostic
0.7851333038333956	EUR	(2000, 5000]	diagnostic
0.589137	EUR	(1000, 2000]	diagnostic
0.6090944043068522	EUR	(200, 500]	diagnostic
0.8085659354244281	EUR	(1000, 2000]	diagnostic
0.5525415157894736	EUR	(2000, 5000]	diagnostic
0.6109707308999921	EUR	(500, 1000]	diagnostic
0.6263123762094513	EUR	(1000, 2000]	diagnostic
0.9117574237640134	EUR	(500, 1000]	diagnostic
0.6832893222506394	EUR	(100, 200]	diagnostic
0.7246398546163033	EUR	(200, 500]	diagnostic
0.7169584615276914	EUR	(500, 1000]	diagnostic
0.6075819197607348	EUR	(100, 200]	diagnostic
0.7149885877427284	EUR	(200, 500]	diagnostic
0.6768826332219727	EUR	(100, 200]	diagnostic
0.8226394285371499	EUR	(200, 500]	diagnostic
0.5253645101426445	EUR	(100, 200]	diagnostic
0.9740489318534431	EUR	(500, 1000]	diagnostic
0.878719	EUR	(100, 200]	diagnostic
0.5368774518528463	EUR	(100, 200]	diagnostic
0.6993731018933551	EUR	(1000, 2000]	diagnostic
0.5859430242810493	EUR	(200, 500]	diagnostic
0.49970406119103983	EUR	(100, 200]	diagnostic
0.6416468446071644	EUR	(500, 1000]	diagnostic
0.6275947680095448	EUR	(5000, 10000]	diagnostic
0.7640641226565734	EUR	(1000, 2000]	diagnostic
0.6156582580029435	EUR	(200, 500]	diagnostic
0.6908390963776505	EUR	(500, 1000]	diagnostic
0.6256834420627524	EUR	(100, 200]	diagnostic
0.5889128746345029	EUR	(200, 500]	diagnostic
0.6005344616437045	EUR	(100, 200]	diagnostic
0.6507552961038354	EUR	(500, 1000]	diagnostic
0.5847380878231081	EUR	(500, 1000]	diagnostic
0.6659583451689381	EUR	(1000, 2000]	diagnostic
0.8895063070900392	EUR	(100, 200]	diagnostic
0.648892	EUR	(200, 500]	diagnostic
0.6469255624851715	EUR	(2000, 5000]	diagnostic
0.9200160245664337	EUR	(100, 200]	diagnostic
0.813884	EUR	(100, 200]	diagnostic
0.6202039490260041	EUR	(200, 500]	diagnostic
0.5051728563696811	EUR	(100, 200]	diagnostic
0.6804611240947687	EUR	(500, 1000]	diagnostic
0.8518515387976557	EUR	(200, 500]	diagnostic
0.6123119304794413	EUR	(500, 1000]	diagnostic
0.5700987653152653	EUR	(500, 1000]	diagnostic
0.5245200658181921	EUR	(100, 200]	diagnostic
0.6677397068318662	EUR	(2000, 5000]	diagnostic
0.6372528692503214	EUR	(200, 500]	diagnostic
0.7384435048840938	EUR	(500, 1000]	diagnostic
0.5810394212078833	EUR	(500, 1000]	diagnostic
0.6816238038821882	EUR	(500, 1000]	diagnostic
0.9300909955455046	EUR	(500, 1000]	diagnostic
0.628188	EUR	(200, 500]	diagnostic
0.5386837647149043	EUR	(200, 500]	diagnostic
0.5702486864305378	EUR	(500, 1000]	diagnostic
0.5142169709989259	EUR	(100, 200]	diagnostic
0.830194	EUR	(100, 200]	diagnostic
0.635232	EUR	(100, 200]	diagnostic
0.8404600617049267	EUR	(100, 200]	diagnostic
0.7274866427544778	EUR	(200, 500]	diagnostic
0.962786	EUR	(200, 500]	diagnostic
0.6199023797729115	EUR	(200, 500]	diagnostic
0.744908	EUR	(1000, 2000]	diagnostic
0.5756445289275491	EUR	(200, 500]	diagnostic
0.5357358015225369	EUR	(200, 500]	diagnostic
0.5836486895560302	EUR	(2000, 5000]	diagnostic
0.7956494320977664	EUR	(500, 1000]	diagnostic
0.832473	EUR	(100, 200]	diagnostic
0.7777975130324022	EUR	(500, 1000]	diagnostic
0.5483427895658155	EUR	(100, 200]	diagnostic
0.5214588867900244	EUR	(100, 200]	diagnostic
0.9243860614636492	EUR	(1000, 2000]	diagnostic
0.7017482862908133	EUR	(500, 1000]	diagnostic
0.6499170034970727	EUR	(200, 500]	diagnostic
0.5782305038022132	EUR	(200, 500]	diagnostic
0.884586	EUR	(1000, 2000]	diagnostic
0.7180820427291954	EUR	(1000, 2000]	diagnostic
0.6914704110727904	EUR	(1000, 2000]	diagnostic
0.8216472368591359	EUR	(200, 500]	diagnostic
0.6632937529053927	EUR	(500, 1000]	diagnostic
0.6046776755778691	EUR	(2000, 5000]	diagnostic
0.6456117779227495	EUR	(200, 500]	diagnostic
0.6001201083245922	EUR	(200, 500]	diagnostic
0.7896956898418888	EUR	(200, 500]	diagnostic
0.5068066923513592	EUR	(500, 1000]	diagnostic
0.8051186286179743	EUR	(500, 1000]	diagnostic
0.749774	EUR	(10000, 20000]	diagnostic
0.6303582033110192	EUR	(1000, 2000]	diagnostic
0.8494261279578811	EUR	(100, 200]	diagnostic
0.5968257528782437	EUR	(100, 200]	diagnostic
0.5013784461152881	EUR	(200, 500]	diagnostic
0.5541642465588237	EUR	(500, 1000]	diagnostic
0.8855129100906773	EUR	(2000, 5000]	diagnostic
0.7725527294306533	EUR	(100, 200]	diagnostic
0.539078	EUR	(1000, 2000]	diagnostic
0.7196042478662772	EUR	(200, 500]	diagnostic
0.7825471766972906	EUR	(1000, 2000]	diagnostic
0.5072733918128655	EUR	(100, 200]	diagnostic
0.7333235229729627	EUR	(200, 500]	diagnostic
0.5053270350312764	EUR	(100, 200]	diagnostic
0.6562997466851994	EUR	(100, 200]	diagnostic
0.6524808760070835	EUR	(2000, 5000]	diagnostic
0.7306697267631825	EUR	(200, 500]	diagnostic
0.7432816672170759	EUR	(500, 1000]	diagnostic
0.6290703666692001	EUR	(1000, 2000]	diagnostic
0.7524223071498988	EUR	(1000, 2000]	diagnostic
0.7388968421052631	EUR	(100, 200]	diagnostic
0.7112610118417318	EUR	(200, 500]	diagnostic
0.7256353677709937	EUR	(1000, 2000]	diagnostic
0.7528856403137466	EUR	(200, 500]	diagnostic
0.6705885575719037	EUR	(100, 200]	diagnostic
0.8634835991752852	EUR	(200, 500]	diagnostic
0.6952364831576376	EUR	(100, 200]	diagnostic
0.6180615204158663	EUR	(500, 1000]	diagnostic
0.6197940187445699	EUR	(200, 500]	diagnostic
0.6069473684210527	EUR	(200, 500]	diagnostic
0.8187976053482383	EUR	(100, 200]	diagnostic
0.5635135137428899	EUR	(200, 500]	diagnostic
0.5944277168865664	EUR	(100, 200]	diagnostic
0.616414	EUR	(100, 200]	diagnostic
0.756811	EUR	(100, 200]	diagnostic
0.6783147887295631	EUR	(500, 1000]	diagnostic
0.6460375705131716	EUR	(200, 500]	diagnostic
0.7094784055976744	EUR	(500, 1000]	diagnostic
0.6258311426717014	EUR	(100, 200]	diagnostic
0.5840789113573823	EUR	(200, 500]	diagnostic
0.6184599335237331	EUR	(100, 200]	diagnostic
0.5933023162399432	EUR	(200, 500]	diagnostic
0.7158781712060349	EUR	(500, 1000]	diagnostic
0.669411	EUR	(100, 200]	diagnostic
0.6916201921345391	EUR	(1000, 2000]	diagnostic
0.57495	EUR	(100, 200]	diagnostic
0.8774542672007395	EUR	(200, 500]	diagnostic
0.7064989377466362	EUR	(2000, 5000]	diagnostic
0.5805093673213071	EUR	(500, 1000]	diagnostic
0.5303837427509892	EUR	(500, 1000]	diagnostic
0.7419731753593948	EUR	(500, 1000]	diagnostic
0.7993260563260556	EUR	(200, 500]	diagnostic
0.6881615078507635	EUR	(100, 200]	diagnostic
0.8303552631578948	EUR		diagnostic
0.5025199443470989	EUR	(100, 200]	diagnostic
0.8599909341741119	EUR	(10000, 20000]	diagnostic
0.6887816557194362	EUR	(2000, 5000]	diagnostic
0.8721969879633635	EUR	(200, 500]	diagnostic
0.6175977097429329	EUR	(500, 1000]	diagnostic
0.5773655185758514	EUR	(500, 1000]	diagnostic
0.8146638023630505	EUR	(100, 200]	diagnostic
0.7187619193756987	EUR	(200, 500]	diagnostic
0.6502270169227995	EUR	(200, 500]	diagnostic
0.7273305383218258	EUR	(1000, 2000]	diagnostic
0.6533922573858733	EUR	(2000, 5000]	diagnostic
0.4935442538177529	EUR	(200, 500]	diagnostic
0.8251243801991532	EUR	(100, 200]	diagnostic
0.886926	EUR	(500, 1000]	diagnostic
0.5431531752593164	EUR	(1000, 2000]	diagnostic
0.512328	EUR	(200, 500]	diagnostic
0.6004012204771428	EUR	(1000, 2000]	diagnostic
0.6033331942320896	EUR	(200, 500]	diagnostic
0.6005034908700322	EUR	(100, 200]	diagnostic
0.7715049342105262	EUR	(100, 200]	diagnostic
0.5053395677514936	EUR	(100, 200]	diagnostic
0.6227295562556376	EUR	(100, 200]	diagnostic
0.7004672662906847	EUR	(100, 200]	diagnostic
0.6272069009983575	EUR	(1000, 2000]	diagnostic
0.6367847582909852	EUR	(500, 1000]	diagnostic
0.7092017336919914	EUR	(200, 500]	diagnostic
0.5982707043884433	EUR	(2000, 5000]	diagnostic
0.918772	EUR	(1000, 2000]	diagnostic
0.6005272668277837	EUR	(500, 1000]	diagnostic
0.6234578760770015	EUR	(100, 200]	diagnostic
0.6384818482604128	EUR	(500, 1000]	diagnostic
0.8415356467080604	EUR	(100, 200]	diagnostic
0.6333707443781201	EUR	(100, 200]	diagnostic
0.5681610810308445	EUR	(2000, 5000]	diagnostic
0.5572878421943221	EUR	(500, 1000]	diagnostic
0.6932639374722558	EUR	(2000, 5000]	diagnostic
0.5647722886657573	EUR	(200, 500]	diagnostic
0.6410339807042517	EUR	(2000, 5000]	diagnostic
0.7778411551845408	EUR	(100, 200]	diagnostic
0.7028480043306619	EUR	(100, 200]	diagnostic
0.607518	EUR	(500, 1000]	diagnostic
0.49341903024058376	EUR	(100, 200]	diagnostic
0.6021602825270178	EUR	(200, 500]	diagnostic
0.7286168939082455	EUR	(200, 500]	diagnostic
0.6830803099617623	EUR	(100, 200]	diagnostic
0.877545	EUR	(200, 500]	diagnostic
0.5938127211031694	EUR	(100, 200]	diagnostic
0.5898145729110534	EUR	(2000, 5000]	diagnostic
0.9067963001023933	EUR	(200, 500]	diagnostic
0.5786083228373711	EUR	(100, 200]	diagnostic
0.6095073684210526	EUR	(100, 200]	diagnostic
0.6529200160057833	EUR	(5000, 10000]	diagnostic
0.7026650543176265	EUR	(200, 500]	diagnostic
0.5786179962828184	EUR	(200, 500]	diagnostic
0.6551518032334761	EUR	(100, 200]	diagnostic
0.8797114080104416	EUR	(100, 200]	diagnostic
0.6508757524371348	EUR	(1000, 2000]	diagnostic
0.5429328774817945	EUR	(1000, 2000]	diagnostic
0.7077968682035667	EUR	(100, 200]	diagnostic
0.5891663683017065	EUR	(200, 500]	diagnostic
0.614603	EUR	(200, 500]	diagnostic
0.722038	EUR	(1000, 2000]	diagnostic
0.7213576060857968	EUR	(200, 500]	diagnostic
0.8190588360695562	EUR	(100, 200]	diagnostic
0.5711108065060884	EUR	(100, 200]	diagnostic
0.7715884534168236	EUR	(200, 500]	diagnostic
0.68768	EUR	(100, 200]	diagnostic
0.747156	EUR	(500, 1000]	diagnostic
0.6689354727588946	EUR	(200, 500]	diagnostic
0.5238582467405328	EUR	(500, 1000]	diagnostic
0.577643	EUR	(200, 500]	diagnostic
0.5434576023391813	EUR	(100, 200]	diagnostic
0.6361911252297836	EUR	(2000, 5000]	diagnostic
0.8569082722096067	EUR	(100, 200]	diagnostic
0.7612076446811085	EUR	(200, 500]	diagnostic
0.7244727354361343	EUR	(500, 1000]	diagnostic
0.7960872288528937	EUR	(100, 200]	diagnostic
0.6760111917639685	EUR	(500, 1000]	diagnostic
0.6301953533784141	EUR	(2000, 5000]	diagnostic
0.5338931186591893	EUR	(200, 500]	diagnostic
0.47234752665787144	EUR	(100, 200]	diagnostic
0.5818728574212477	EUR	(100, 200]	diagnostic
0.6178213270343286	EUR	(500, 1000]	diagnostic
0.4904309724506578	EUR	(200, 500]	diagnostic
0.8312677838177362	EUR	(200, 500]	diagnostic
0.6637407705702771	EUR	(100, 200]	diagnostic
0.7542564709363666	EUR	(1000, 2000]	diagnostic
0.6623441384528095	EUR	(100, 200]	diagnostic
0.738826	EUR	(200, 500]	diagnostic
0.8134150857981198	EUR	(100, 200]	diagnostic
0.5971738399252569	EUR	(1000, 2000]	diagnostic
0.6116311846386238	EUR	(200, 500]	diagnostic
0.6944755749232191	EUR	(1000, 2000]	diagnostic
0.6495925704745544	EUR	(1000, 2000]	diagnostic
0.7049835886368394	EUR	(100, 200]	diagnostic
0.5580924924135702	EUR	(500, 1000]	diagnostic
0.8139530497916173	EUR	(500, 1000]	diagnostic
0.6778823428669549	EUR	(200, 500]	diagnostic
0.6654721904653064	EUR	(2000, 5000]	diagnostic
0.5696655276986815	EUR	(2000, 5000]	diagnostic
0.6355087556736596	EUR	(200, 500]	diagnostic
0.6143561040822296	EUR	(100, 200]	diagnostic
0.573695	EUR	(500, 1000]	diagnostic
0.6654340902831768	EUR	(200, 500]	diagnostic
0.6031088712879944	EUR	(500, 1000]	diagnostic
0.7872476115447995	EUR	(200, 500]	diagnostic
0.8056032573784786	EUR	(2000, 5000]	diagnostic
0.6854038053366268	EUR	(100, 200]	diagnostic
0.823282	EUR	(100, 200]	diagnostic
0.5890666288658566	EUR	(100, 200]	diagnostic
0.5684095248114751	EUR	(200, 500]	diagnostic
0.6786009888777795	EUR	(500, 1000]	diagnostic
0.8618694736842105	EUR	(200, 500]	diagnostic
0.5716435754921756	EUR	(100, 200]	diagnostic
0.6696396759886893	EUR	(500, 1000]	diagnostic
0.7032155772472796	EUR	(1000, 2000]	diagnostic
0.7036275584795322	EUR	(100, 200]	diagnostic
0.7792590270093982	EUR	(100, 200]	diagnostic
0.7315332602339181	EUR	(100, 200]	diagnostic
0.6755592633866037	EUR	(200, 500]	diagnostic
0.9219993868964045	EUR	(1000, 2000]	diagnostic
0.6994755600497036	EUR	(1000, 2000]	diagnostic
0.5590964563848858	EUR	(100, 200]	diagnostic
0.6184747583243824	EUR	(100, 200]	diagnostic
0.57882	EUR	(500, 1000]	diagnostic
0.6511134695620024	EUR	(1000, 2000]	diagnostic
0.6611438551953079	EUR	(500, 1000]	diagnostic
0.510944	EUR	(500, 1000]	diagnostic
0.5299205854873871	EUR	(100, 200]	diagnostic
0.5413606910697732	EUR	(100, 200]	diagnostic
0.678696	EUR	(200, 500]	diagnostic
0.5967899471988374	EUR	(1000, 2000]	diagnostic
0.48965789473684207	EUR		diagnostic
0.6107919079610027	EUR	(100, 200]	diagnostic
0.7162112366653737	EUR	(500, 1000]	diagnostic
0.6086601488277207	EUR	(100, 200]	diagnostic
0.6782281376497837	EUR	(500, 1000]	diagnostic
0.6846500759575702	EUR	(500, 1000]	diagnostic
0.8008347896076982	EUR	(200, 500]	diagnostic
0.6045320237999392	EUR	(100, 200]	diagnostic
0.7256370075393681	EUR	(2000, 5000]	diagnostic
0.6421355332856656	EUR	(200, 500]	diagnostic
0.7544122438033116	EUR	(500, 1000]	diagnostic
0.9624868484093224	EUR	(500, 1000]	diagnostic
0.6835915667500445	EUR	(2000, 5000]	diagnostic
0.7057763314350085	EUR	(200, 500]	diagnostic
0.7206337044631086	EUR	(1000, 2000]	diagnostic
0.6044396706050841	EUR	(100, 200]	diagnostic
0.7817718396892266	EUR	(200, 500]	diagnostic
0.6886377636245362	EUR	(2000, 5000]	diagnostic
0.6649918294640869	EUR	(5000, 10000]	diagnostic
0.5911104534693133	EUR	(200, 500]	diagnostic
0.5642193415064283	EUR	(200, 500]	diagnostic
0.5153709270570783	EUR	(200, 500]	diagnostic
0.6285726568862822	EUR	(200, 500]	diagnostic
0.5285889962178366	EUR	(500, 1000]	diagnostic
0.5977921530679045	EUR	(1000, 2000]	diagnostic
0.6769919800993649	EUR	(100, 200]	diagnostic
0.8046181813815545	EUR	(100, 200]	diagnostic
0.973021	EUR	(100, 200]	diagnostic
0.5515823233977296	EUR	(500, 1000]	diagnostic
0.7974317622389377	EUR	(100, 200]	diagnostic
0.7672899163340108	EUR	(500, 1000]	diagnostic
0.7802622785522505	EUR	(500, 1000]	diagnostic
0.6136006501651672	EUR	(1000, 2000]	diagnostic
0.5661424765843521	EUR	(100, 200]	diagnostic
0.6038697456457311	EUR	(200, 500]	diagnostic
0.6876452386650075	EUR	(5000, 10000]	diagnostic
0.5896565931486202	EUR	(200, 500]	diagnostic
0.7448167284558863	EUR	(5000, 10000]	diagnostic
0.6370994152046784	EUR	(100, 200]	diagnostic
0.724819	EUR	(100, 200]	diagnostic
0.5657766986591234	EUR	(5000, 10000]	diagnostic
0.6443051830780755	EUR	(200, 500]	diagnostic
0.8044583312146509	EUR	(100, 200]	diagnostic
0.53308	EUR	(1000, 2000]	diagnostic
0.6192926315789473	EUR	(100, 200]	diagnostic
0.668711	EUR	(200, 500]	diagnostic
0.7109483133994304	EUR	(100, 200]	diagnostic
0.6767973072338878	EUR	(1000, 2000]	diagnostic
0.7178180605492364	EUR	(500, 1000]	diagnostic
0.6400049384085561	EUR	(200, 500]	diagnostic
0.565333	EUR	(200, 500]	diagnostic
0.5598635729424954	EUR	(100, 200]	diagnostic
0.6178630837595221	EUR	(1000, 2000]	diagnostic
0.44896787741615324	EUR	(100, 200]	diagnostic
0.5387493766536844	EUR	(100, 200]	diagnostic
0.6250570452326256	EUR	(200, 500]	diagnostic
0.7621273849679489	EUR	(200, 500]	diagnostic
0.6564979942970374	EUR	(100, 200]	diagnostic
0.564108	EUR	(1000, 2000]	diagnostic
0.6453527607466482	EUR	(10000, 20000]	diagnostic
0.5761975308641976	EUR	(200, 500]	diagnostic
0.6083586210327331	EUR	(200, 500]	diagnostic
0.5915435646576851	EUR	(2000, 5000]	diagnostic
0.7898000992964402	EUR	(100, 200]	diagnostic
0.6478594455127993	EUR	(200, 500]	diagnostic
0.6920519114096464	EUR	(2000, 5000]	diagnostic
0.6203033057442235	EUR	(500, 1000]	diagnostic
0.5346209105906603	EUR	(100, 200]	diagnostic
0.5842367862697799	EUR	(500, 1000]	diagnostic
0.7666409552561233	EUR	(100, 200]	diagnostic
0.577454	EUR	(200, 500]	diagnostic
0.625522	EUR	(100, 200]	diagnostic
0.8062895880957569	EUR	(100, 200]	diagnostic
0.7371984901383318	EUR	(100, 200]	diagnostic
0.5060501046855823	EUR	(200, 500]	diagnostic
0.7448842161956507	EUR	(200, 500]	diagnostic
0.6577894402489299	EUR	(1000, 2000]	diagnostic
0.5806991591404547	EUR	(100, 200]	diagnostic
0.7629851757127972	EUR	(100, 200]	diagnostic
0.571465	EUR	(500, 1000]	diagnostic
0.7058850772206939	EUR	(100, 200]	diagnostic
0.6374057002585001	EUR	(500, 1000]	diagnostic
0.5856865684834638	EUR	(100, 200]	diagnostic
0.5590614429259108	EUR	(500, 1000]	diagnostic
0.6242846676568723	EUR	(500, 1000]	diagnostic
0.7291208495870631	EUR	(100, 200]	diagnostic
0.6799721420754153	EUR	(100, 200]	diagnostic
0.9376578947368421	EUR		diagnostic
0.8117088645694128	EUR	(200, 500]	diagnostic
0.5820442358873538	EUR	(200, 500]	diagnostic
0.5475482874049892	EUR	(2000, 5000]	diagnostic
0.7951467786741278	EUR	(500, 1000]	diagnostic
0.5133662728249195	EUR	(100, 200]	diagnostic
0.6440050011928056	EUR	(100, 200]	diagnostic
0.5728628753433741	EUR	(100, 200]	diagnostic
0.5178393143772921	EUR	(200, 500]	diagnostic
0.5246918308360642	EUR	(200, 500]	diagnostic
0.9861491612610137	EUR	(200, 500]	diagnostic
0.8707061363927138	EUR	(500, 1000]	diagnostic
0.7341678916914822	EUR	(100, 200]	diagnostic
0.6556664948588131	EUR	(100, 200]	diagnostic
0.6263422672961101	EUR	(100, 200]	diagnostic
0.6636001797350259	EUR	(1000, 2000]	diagnostic
0.5775564276485319	EUR	(5000, 10000]	diagnostic
0.5943531542259977	EUR	(500, 1000]	diagnostic
0.5775903179988566	EUR	(100, 200]	diagnostic
0.5861270578442201	EUR	(100, 200]	diagnostic
0.563051	EUR	(100, 200]	diagnostic
0.6088452620792679	EUR	(200, 500]	diagnostic
0.6886832624025205	EUR	(5000, 10000]	diagnostic
0.6227615246048606	EUR	(200, 500]	diagnostic
0.5619066383406432	EUR	(200, 500]	diagnostic
0.6185543570885483	EUR	(1000, 2000]	diagnostic
0.548195	EUR	(500, 1000]	diagnostic
0.619258	EUR	(200, 500]	diagnostic
0.6492436569592721	EUR	(500, 1000]	diagnostic
0.537458	EUR	(100, 200]	diagnostic
0.5412243923219546	EUR	(200, 500]	diagnostic
0.7014416438777286	EUR	(100, 200]	diagnostic
0.5422687268186783	EUR	(200, 500]	diagnostic
0.7340836068824501	EUR	(2000, 5000]	diagnostic
0.5456738877968863	EUR	(200, 500]	diagnostic
0.7050263157894736	EUR		diagnostic
0.8580288595226704	EUR	(100, 200]	diagnostic
0.8883057137353774	EUR	(500, 1000]	diagnostic
0.6712933037325046	EUR	(5000, 10000]	diagnostic
0.6865981382971083	EUR	(500, 1000]	diagnostic
0.6709378306164309	EUR	(100, 200]	diagnostic
0.7393528933312454	EUR	(100, 200]	diagnostic
0.5112984425300933	EUR	(200, 500]	diagnostic
0.5786546140195208	EUR	(100, 200]	diagnostic
0.5822944417518208	EUR	(100, 200]	diagnostic
0.6263808081531265	EUR	(100, 200]	diagnostic
0.6798392170920741	EUR	(200, 500]	diagnostic
0.6352269736842107	EUR	(100, 200]	diagnostic
0.6078799125403811	EUR	(500, 1000]	diagnostic
0.9794456555590159	EUR	(100, 200]	diagnostic
0.6967643063595961	EUR	(2000, 5000]	diagnostic
0.9381250391138369	EUR	(200, 500]	diagnostic
0.5288734643348161	EUR	(100, 200]	diagnostic
0.6567142957844928	EUR	(100, 200]	diagnostic
0.6322657072657072	EUR	(100, 200]	diagnostic
0.6816890790678285	EUR	(10000, 20000]	diagnostic
0.5557174671981202	EUR	(200, 500]	diagnostic
0.609528	EUR	(2000, 5000]	diagnostic
0.5559318711936364	EUR	(200, 500]	diagnostic
0.7680934471550118	EUR	(100, 200]	diagnostic
0.7794382838356162	EUR	(2000, 5000]	diagnostic
0.5503132332481757	EUR	(100, 200]	diagnostic
0.4804578508927275	EUR	(100, 200]	diagnostic
0.8743583623440574	EUR	(500, 1000]	diagnostic
0.7325449964655745	EUR	(1000, 2000]	diagnostic
0.7029101003645117	EUR	(500, 1000]	diagnostic
0.6713984022837323	EUR	(100, 200]	diagnostic
0.6186832584005084	EUR	(100, 200]	diagnostic
0.8512638481681252	EUR	(100, 200]	diagnostic
0.732245	EUR	(100, 200]	diagnostic
0.6981828103589133	EUR	(500, 1000]	diagnostic
0.5428798846833103	EUR	(200, 500]	diagnostic
0.6011623449666521	EUR	(100, 200]	diagnostic
0.6903267284625951	EUR	(2000, 5000]	diagnostic
0.5609377984168132	EUR	(100, 200]	diagnostic
0.47588203967514314	EUR	(100, 200]	diagnostic
0.6217494803410659	EUR	(500, 1000]	diagnostic
0.8714315088597266	EUR	(100, 200]	diagnostic
0.778563	EUR	(5000, 10000]	diagnostic
0.577275	EUR	(200, 500]	diagnostic
0.8585514894005848	EUR	(200, 500]	diagnostic
0.6797596554182169	EUR	(200, 500]	diagnostic
0.7431552542117893	EUR	(200, 500]	diagnostic
0.807137	EUR	(200, 500]	diagnostic
0.677426	EUR	(200, 500]	diagnostic
0.8166598072100226	EUR	(1000, 2000]	diagnostic
0.6339516922336759	EUR	(1000, 2000]	diagnostic
0.7115644902488805	EUR	(1000, 2000]	diagnostic
0.868969	EUR	(200, 500]	diagnostic
0.5957608277910328	EUR	(500, 1000]	diagnostic
0.7916155546817414	EUR	(100, 200]	diagnostic
0.6319287770463256	EUR	(1000, 2000]	diagnostic
0.5641670982604583	EUR	(1000, 2000]	diagnostic
0.7003501615898056	EUR	(2000, 5000]	diagnostic
0.7639633587902552	EUR	(100, 200]	diagnostic
0.6084231945983885	EUR	(200, 500]	diagnostic
0.6957705099216898	EUR	(100, 200]	diagnostic
0.575979	EUR	(200, 500]	diagnostic
0.6524344823006376	EUR	(200, 500]	diagnostic
0.9009277649196987	EUR	(2000, 5000]	diagnostic
0.5972294435870261	EUR	(500, 1000]	diagnostic
0.6903938278415329	EUR	(200, 500]	diagnostic
0.6010781891085416	EUR	(100, 200]	diagnostic
0.588772	EUR	(200, 500]	diagnostic
0.7643420861632961	EUR	(200, 500]	diagnostic
0.627389	EUR	(200, 500]	diagnostic
0.7401643106117548	EUR	(1000, 2000]	diagnostic
0.6731693756891831	EUR	(500, 1000]	diagnostic
0.8433554958892273	EUR	(100, 200]	diagnostic
0.7019307711158042	EUR	(100, 200]	diagnostic
0.7603036764039078	EUR	(100, 200]	diagnostic
0.7252219547954608	EUR	(100, 200]	diagnostic
0.6753346698393168	EUR	(2000, 5000]	diagnostic
0.6423294234148342	EUR	(100, 200]	diagnostic
0.6374234402574483	EUR	(100, 200]	diagnostic
0.5632345692535188	EUR	(100, 200]	diagnostic
0.7039837509020574	EUR	(10000, 20000]	diagnostic
0.7431901163060535	EUR	(500, 1000]	diagnostic
0.8763860986278096	EUR	(500, 1000]	diagnostic
0.649997	EUR	(200, 500]	diagnostic
0.8723574691782965	EUR	(100, 200]	diagnostic
0.707326	EUR	(100, 200]	diagnostic
0.689961	EUR	(1000, 2000]	diagnostic
0.6395653634368648	EUR	(100, 200]	diagnostic
0.574303	EUR	(200, 500]	diagnostic
0.44827221652368515	EUR	(100, 200]	diagnostic
0.8486442160849775	EUR	(100, 200]	diagnostic
0.8664302476503913	EUR	(500, 1000]	diagnostic
0.6521732602286038	EUR	(100, 200]	diagnostic
0.676638	EUR	(200, 500]	diagnostic
0.5708384709400104	EUR	(100, 200]	diagnostic
0.6125904155114807	EUR	(100, 200]	diagnostic
0.9866190900981266	EUR	(1000, 2000]	diagnostic
0.6618500251839614	EUR	(2000, 5000]	diagnostic
0.594757	EUR	(100, 200]	diagnostic
0.561218	EUR	(500, 1000]	diagnostic
0.5801316597092918	EUR	(100, 200]	diagnostic
0.7632531164741021	EUR	(500, 1000]	diagnostic
0.6316908484094366	EUR	(5000, 10000]	diagnostic
0.9348077155763492	EUR	(100, 200]	diagnostic
0.6651407924990296	EUR	(500, 1000]	diagnostic
0.7309186359174722	EUR	(100, 200]	diagnostic
0.5153068163110399	EUR	(200, 500]	diagnostic
0.8581485103004272	EUR	(200, 500]	diagnostic
0.9309315006116309	EUR	(200, 500]	diagnostic
0.6050895467836257	EUR	(100, 200]	diagnostic
0.6984247834627162	EUR	(500, 1000]	diagnostic
0.8668566192771159	EUR	(200, 500]	diagnostic
0.6674355555962654	EUR	(5000, 10000]	diagnostic
0.7312635928664637	EUR	(200, 500]	diagnostic
0.6179667765467225	EUR	(200, 500]	diagnostic
0.5244945177650164	EUR	(100, 200]	diagnostic
0.867781	EUR	(100, 200]	diagnostic
0.6472137336299897	EUR	(100, 200]	diagnostic
0.5476741582978637	EUR	(200, 500]	diagnostic
0.66255	EUR	(100, 200]	diagnostic
0.9203840093640436	EUR	(5000, 10000]	diagnostic
0.7958932569067512	EUR	(200, 500]	diagnostic
0.59722	EUR	(100, 200]	diagnostic
0.6041476687583816	EUR	(200, 500]	diagnostic
0.7029844832181316	EUR	(200, 500]	diagnostic
0.6075959601695495	EUR	(500, 1000]	diagnostic
0.8622673859163146	EUR	(200, 500]	diagnostic
0.7357920050963529	EUR	(100, 200]	diagnostic
0.5471442183842158	EUR	(500, 1000]	diagnostic
0.5404535377753352	EUR	(100, 200]	diagnostic
0.7869873825434192	EUR	(100, 200]	diagnostic
0.6561099250536038	EUR	(200, 500]	diagnostic
0.7605627105347066	EUR	(200, 500]	diagnostic
0.6666081559567565	EUR	(100, 200]	diagnostic
0.6238809344923433	EUR	(100, 200]	diagnostic
0.7881115737695097	EUR	(200, 500]	diagnostic
0.6244170103519551	EUR	(500, 1000]	diagnostic
0.6369504668638044	EUR	(200, 500]	diagnostic
0.6132178349362509	EUR	(200, 500]	diagnostic
0.6498002940030639	EUR	(200, 500]	diagnostic
0.7757178754028484	EUR	(2000, 5000]	diagnostic
0.6213780183224669	EUR	(200, 500]	diagnostic
0.5794473028563268	EUR	(500, 1000]	diagnostic
0.6293199589943502	EUR	(500, 1000]	diagnostic
0.8444660669589887	EUR	(100, 200]	diagnostic
0.7818139593175961	EUR	(200, 500]	diagnostic
0.690139	EUR	(500, 1000]	diagnostic
0.6034091033032201	EUR	(200, 500]	diagnostic
0.722228	EUR	(1000, 2000]	diagnostic
0.5444305167899623	EUR	(200, 500]	diagnostic
0.8511949984789451	EUR	(100, 200]	diagnostic
0.6585222513651869	EUR	(2000, 5000]	diagnostic
0.6687490934105289	EUR	(200, 500]	diagnostic
0.522601	EUR	(200, 500]	diagnostic
0.7421803617247638	EUR	(100, 200]	diagnostic
0.8484371967905192	EUR	(500, 1000]	diagnostic
0.627573	EUR	(200, 500]	diagnostic
0.8943167436847168	EUR	(100, 200]	diagnostic
0.5530094432997268	EUR	(500, 1000]	diagnostic
0.8517392145342356	EUR	(200, 500]	diagnostic
0.7106968421052631	EUR	(200, 500]	diagnostic
0.8282757399696348	EUR	(200, 500]	diagnostic
0.6377455623362511	EUR	(200, 500]	diagnostic
0.550094	EUR	(500, 1000]	diagnostic
0.6416502329247298	EUR	(200, 500]	diagnostic
0.5709997452637577	EUR	(100, 200]	diagnostic
0.6129033950559817	EUR	(100, 200]	diagnostic
0.7131990131578947	EUR	(100, 200]	diagnostic
0.8632703016586053	EUR	(200, 500]	diagnostic
0.5651506329867414	EUR	(1000, 2000]	diagnostic
0.6242319204011029	EUR	(10000, 20000]	diagnostic
0.5188549493281994	EUR	(200, 500]	diagnostic
0.6143671937044257	EUR	(100, 200]	diagnostic
0.5461766632757536	EUR	(1000, 2000]	diagnostic
0.6099748724121564	EUR	(1000, 2000]	diagnostic
0.7245357110375978	EUR	(200, 500]	diagnostic
0.7229375102661973	EUR	(1000, 2000]	diagnostic
0.8583296561663494	EUR	(200, 500]	diagnostic
0.6973380197919423	EUR	(100, 200]	diagnostic
0.5666630336432552	EUR	(2000, 5000]	diagnostic
0.6356326873963494	EUR	(1000, 2000]	diagnostic
0.7154243457576849	EUR	(500, 1000]	diagnostic
0.7302646778382482	EUR	(2000, 5000]	diagnostic
0.7383488699255356	EUR	(100, 200]	diagnostic
0.6417855164796413	EUR	(200, 500]	diagnostic
0.8747851077153164	EUR	(200, 500]	diagnostic
0.7345141700404858	EUR	(100, 200]	diagnostic
0.6689334403184373	EUR	(200, 500]	diagnostic
0.9365180263512872	EUR	(500, 1000]	diagnostic
0.8430257678700022	EUR	(200, 500]	diagnostic
0.6817349728136157	EUR	(2000, 5000]	diagnostic
0.7445505375089094	EUR	(5000, 10000]	diagnostic
0.5399195587400372	EUR	(200, 500]	diagnostic
0.721687	EUR	(100, 200]	diagnostic
0.896406	EUR	(500, 1000]	diagnostic
0.9324046723952739	EUR	(100, 200]	diagnostic
0.6132077277134416	EUR	(100, 200]	diagnostic
0.6924535325434369	EUR	(200, 500]	diagnostic
0.6822246301818553	EUR	(10000, 20000]	diagnostic
0.9041331210296728	EUR	(100, 200]	diagnostic
0.590791	EUR	(100, 200]	diagnostic
0.7631109447399856	EUR	(1000, 2000]	diagnostic
0.8664215576953659	EUR	(100, 200]	diagnostic
0.6281126920060812	EUR	(200, 500]	diagnostic
0.546852	EUR	(100, 200]	diagnostic
0.7243919939839563	EUR	(2000, 5000]	diagnostic
0.738909	EUR	(500, 1000]	diagnostic
0.7571112505341515	EUR	(2000, 5000]	diagnostic
0.7535162240090968	EUR	(1000, 2000]	diagnostic
0.6285667882606287	EUR	(200, 500]	diagnostic
0.7081615870032223	EUR	(200, 500]	diagnostic
0.7215907020287491	EUR	(200, 500]	diagnostic
0.5919692432339327	EUR	(200, 500]	diagnostic
0.6921469634301409	EUR	(200, 500]	diagnostic
0.5904853543899353	EUR	(200, 500]	diagnostic
0.637858	EUR	(2000, 5000]	diagnostic
0.677184	EUR	(10000, 20000]	diagnostic
0.8303865674930007	EUR	(500, 1000]	diagnostic
0.7145427026054191	EUR	(200, 500]	diagnostic
0.7901112977142695	EUR	(200, 500]	diagnostic
0.8252511225336647	EUR	(100, 200]	diagnostic
0.8684059715276976	EUR	(500, 1000]	diagnostic
0.6740556579024399	EUR	(200, 500]	diagnostic
0.6873536680541104	EUR	(500, 1000]	diagnostic
0.7699415897838111	EUR	(200, 500]	diagnostic
0.5645079612425202	EUR	(100, 200]	diagnostic
0.8425368275225038	EUR	(200, 500]	diagnostic
0.5998991683569722	EUR	(100, 200]	diagnostic
0.638995	EUR	(200, 500]	diagnostic
0.5435189065223012	EUR	(200, 500]	diagnostic
0.5199396673828134	EUR	(100, 200]	diagnostic
0.7020299403860852	EUR	(500, 1000]	diagnostic
0.8598755252813708	EUR	(10000, 20000]	diagnostic
0.5983574632570284	EUR	(500, 1000]	diagnostic
0.5676189183533125	EUR	(100, 200]	diagnostic
0.6758405388407569	EUR	(1000, 2000]	diagnostic
0.535183	EUR	(1000, 2000]	diagnostic
0.704661	EUR	(10000, 20000]	diagnostic
0.5146745631294355	EUR	(100, 200]	diagnostic
0.5886453849002926	EUR	(100, 200]	diagnostic
0.606493	EUR	(100, 200]	diagnostic
0.6224360662226618	EUR	(200, 500]	diagnostic
0.6199931578947369	EUR	(200, 500]	diagnostic
0.7317610767588194	EUR	(500, 1000]	diagnostic
0.6216980607598366	EUR	(5000, 10000]	diagnostic
0.5645663646498646	EUR	(200, 500]	diagnostic
0.7713481052599727	EUR	(500, 1000]	diagnostic
0.6882325404553946	EUR	(1000, 2000]	diagnostic
0.9073295815964715	EUR	(10000, 20000]	diagnostic
0.6458310925691669	EUR	(100, 200]	diagnostic
0.6423165140738603	EUR	(500, 1000]	diagnostic
0.6529797763558084	EUR	(200, 500]	diagnostic
0.8335152833473387	EUR	(500, 1000]	diagnostic
0.5065396929006589	EUR	(100, 200]	diagnostic
0.7243627559719539	EUR	(100, 200]	diagnostic
0.7967372281445035	EUR	(200, 500]	diagnostic
0.7662661117078411	EUR	(100, 200]	diagnostic
0.6183798118585493	EUR	(200, 500]	diagnostic
0.623558	EUR	(100, 200]	diagnostic
0.6044704240475243	EUR	(100, 200]	diagnostic
0.6257519426983532	EUR	(100, 200]	diagnostic
0.6368065481663374	EUR	(1000, 2000]	diagnostic
0.6274721655260342	EUR	(500, 1000]	diagnostic
0.8302742787584284	EUR	(100, 200]	diagnostic
0.7838760137655525	EUR	(500, 1000]	diagnostic
0.6863980801872406	EUR	(1000, 2000]	diagnostic
0.7427965931563695	EUR	(500, 1000]	diagnostic
0.7115544490604201	EUR	(100, 200]	diagnostic
0.6220600058224879	EUR	(500, 1000]	diagnostic
0.9886681779197138	EUR	(100, 200]	diagnostic
0.6538169920722097	EUR	(200, 500]	diagnostic
0.6890947897796804	EUR	(5000, 10000]	diagnostic
0.7627940264663942	EUR	(100, 200]	diagnostic
0.6619772493615892	EUR	(200, 500]	diagnostic
0.6258933423525248	EUR	(100, 200]	diagnostic
0.8279001143157274	EUR	(200, 500]	diagnostic
0.6000765087892075	EUR	(2000, 5000]	diagnostic
0.7546172652023467	EUR	(1000, 2000]	diagnostic
0.6507033932669662	EUR	(2000, 5000]	diagnostic
0.8988594321356278	EUR	(200, 500]	diagnostic
0.6583345904336189	EUR	(500, 1000]	diagnostic
0.6279777803852395	EUR	(100, 200]	diagnostic
0.666533	EUR	(500, 1000]	diagnostic
0.8971784289632574	EUR	(200, 500]	diagnostic
0.6198164872823458	EUR	(1000, 2000]	diagnostic
0.5739797060072072	EUR	(1000, 2000]	diagnostic
0.6181654231241285	EUR	(200, 500]	diagnostic
0.7358398867616631	EUR	(200, 500]	diagnostic
0.6336097249222333	EUR	(1000, 2000]	diagnostic
0.9025857920169718	EUR	(100, 200]	diagnostic
0.5057681724647335	EUR	(100, 200]	diagnostic
0.7128748251583482	EUR	(100, 200]	diagnostic
0.7529874084349019	EUR	(500, 1000]	diagnostic
0.6925074750254256	EUR	(100, 200]	diagnostic
0.5389638447501091	EUR	(100, 200]	diagnostic
0.6746743303210613	EUR	(2000, 5000]	diagnostic
0.6909417696523712	EUR	(2000, 5000]	diagnostic
0.6080718016620703	EUR	(200, 500]	diagnostic
0.7789738408146947	EUR	(1000, 2000]	diagnostic
0.6174489398988382	EUR	(200, 500]	diagnostic
0.6587793543237848	EUR	(1000, 2000]	diagnostic
0.7453092866695077	EUR	(100, 200]	diagnostic
0.6446353151397012	EUR	(100, 200]	diagnostic
0.5988209905174191	EUR	(100, 200]	diagnostic
0.5930994741169258	EUR	(2000, 5000]	diagnostic
0.6563865510115472	EUR	(500, 1000]	diagnostic
0.5999397178786704	EUR	(5000, 10000]	diagnostic
0.6405048232832191	EUR	(500, 1000]	diagnostic
0.5124463157894736	EUR	(100, 200]	diagnostic
0.7080017726336414	EUR	(1000, 2000]	diagnostic
0.7167513557018277	EUR	(500, 1000]	diagnostic
0.5138505390663479	EUR	(100, 200]	diagnostic
0.6486315237722737	EUR	(500, 1000]	diagnostic
0.7409843454285348	EUR	(100, 200]	diagnostic
0.5317033988028004	EUR	(200, 500]	diagnostic
0.49162604742866534	EUR	(100, 200]	diagnostic
0.6223842062917729	EUR	(100, 200]	diagnostic
0.737597	EUR	(200, 500]	diagnostic
0.5491653953761113	EUR	(200, 500]	diagnostic
0.833786	EUR	(1000, 2000]	diagnostic
0.7191790658706794	EUR	(2000, 5000]	diagnostic
0.5923232062660277	EUR	(200, 500]	diagnostic
0.6162095879779452	EUR	(200, 500]	diagnostic
0.943909	EUR	(2000, 5000]	diagnostic
0.6517046406550364	EUR	(100, 200]	diagnostic
0.7555790014329913	EUR	(2000, 5000]	diagnostic
0.555137	EUR	(200, 500]	diagnostic
0.7634998178062924	EUR	(100, 200]	diagnostic
0.9160793071212564	EUR	(200, 500]	diagnostic
0.7721431122552935	EUR	(1000, 2000]	diagnostic
0.7215257904200019	EUR	(500, 1000]	diagnostic
0.6117022001682136	EUR	(200, 500]	diagnostic
0.5437399937067299	EUR	(500, 1000]	diagnostic
0.5545860758720105	EUR	(500, 1000]	diagnostic
0.5961673325156797	EUR	(1000, 2000]	diagnostic
0.8198769853628154	EUR	(100, 200]	diagnostic
0.5112528598999104	EUR	(200, 500]	diagnostic
0.5972383429129449	EUR	(200, 500]	diagnostic
0.7407974995584692	EUR	(2000, 5000]	diagnostic
0.7035993910395824	EUR	(100, 200]	diagnostic
0.8471145925917305	EUR	(100, 200]	diagnostic
0.6618409438178341	EUR	(200, 500]	time_agnostic
0.6013391466832763	EUR	(100, 200]	time_agnostic
0.8060975438596492	EUR	(500, 1000]	time_agnostic
0.6339115815792831	EUR	(1000, 2000]	time_agnostic
0.6398827717991011	EUR	(500, 1000]	time_agnostic
0.5609315351398712	EUR	(500, 1000]	time_agnostic
0.5827163227678626	EUR	(500, 1000]	time_agnostic
0.5467450633446718	EUR	(1000, 2000]	time_agnostic
0.7405409784642423	EUR	(200, 500]	time_agnostic
0.6698524031052234	EUR	(100, 200]	time_agnostic
0.5626476128452542	EUR	(500, 1000]	time_agnostic
0.6983115539307201	EUR	(20000, 50000]	time_agnostic
0.881302	EUR	(5000, 10000]	time_agnostic
0.5821862796376156	EUR	(200, 500]	time_agnostic
0.5557069728758941	EUR	(100, 200]	time_agnostic
0.5635938852281324	EUR	(200, 500]	time_agnostic
0.5559645364670263	EUR	(1000, 2000]	time_agnostic
0.6904172610927614	EUR	(500, 1000]	time_agnostic
0.5231439725349893	EUR	(200, 500]	time_agnostic
0.5465717190311821	EUR	(500, 1000]	time_agnostic
0.6075081078910114	EUR	(2000, 5000]	time_agnostic
0.6150183021703738	EUR	(200, 500]	time_agnostic
0.6277359557843453	EUR	(1000, 2000]	time_agnostic
0.7187528274427268	EUR	(5000, 10000]	time_agnostic
0.5387301227011929	EUR	(200, 500]	time_agnostic
0.741971	EUR	(200, 500]	time_agnostic
0.6681656456199668	EUR	(200, 500]	time_agnostic
0.6576169314158358	EUR	(100, 200]	time_agnostic
0.8171274925515342	EUR	(200, 500]	time_agnostic
0.8204141604432277	EUR	(1000, 2000]	time_agnostic
0.7044756383292222	EUR	(200, 500]	time_agnostic
0.6951165973660378	EUR	(200, 500]	time_agnostic
0.584969	EUR	(500, 1000]	time_agnostic
0.6795117819322739	EUR	(10000, 20000]	time_agnostic
0.760927	EUR	(100, 200]	time_agnostic
0.6109247809667477	EUR	(2000, 5000]	time_agnostic
0.7859246090867288	EUR	(5000, 10000]	time_agnostic
0.7678777403572515	EUR	(2000, 5000]	time_agnostic
0.5711019244228188	EUR	(1000, 2000]	time_agnostic
0.6912179974587204	EUR	(20000, 50000]	time_agnostic
0.5533844036162436	EUR	(200, 500]	time_agnostic
0.5127401837928154	EUR	(200, 500]	time_agnostic
0.832714	EUR	(500, 1000]	time_agnostic
0.5684447996480997	EUR	(5000, 10000]	time_agnostic
0.6389085444127869	EUR	(200, 500]	time_agnostic
0.9754330099557572	EUR	(500, 1000]	time_agnostic
0.6633070813690838	EUR	(2000, 5000]	time_agnostic
0.6439093927534009	EUR	(500, 1000]	time_agnostic
0.5635793171866152	EUR	(500, 1000]	time_agnostic
0.6415816384645314	EUR	(200, 500]	time_agnostic
0.8227882015741328	EUR	(20000, 50000]	time_agnostic
0.7242083908203238	EUR	(100, 200]	time_agnostic
0.6396380484278965	EUR	(10000, 20000]	time_agnostic
0.5962755245891055	EUR	(10000, 20000]	time_agnostic
0.7613153031436031	EUR	(500, 1000]	time_agnostic
0.6511804828079497	EUR	(2000, 5000]	time_agnostic
0.5138386051246124	EUR	(100, 200]	time_agnostic
0.5674300570386723	EUR	(200, 500]	time_agnostic
0.49953	EUR	(200, 500]	time_agnostic
0.46522606418093715	EUR	(100, 200]	time_agnostic
0.6256718838209707	EUR	(10000, 20000]	time_agnostic
0.8370198242528155	EUR	(500, 1000]	time_agnostic
0.6235121842953779	EUR	(2000, 5000]	time_agnostic
0.655708	EUR	(1000, 2000]	time_agnostic
0.5512990212377988	EUR	(1000, 2000]	time_agnostic
0.6437101044089668	EUR	(500, 1000]	time_agnostic
0.9118110295355715	EUR	(200, 500]	time_agnostic
0.6089401275770727	EUR	(200, 500]	time_agnostic
0.6163603341018153	EUR	(500, 1000]	time_agnostic
0.7156592385008802	EUR	(200, 500]	time_agnostic
0.6992477465599265	EUR	(200, 500]	time_agnostic
0.6900669405852835	EUR	(200, 500]	time_agnostic
0.6852907764795488	EUR	(2000, 5000]	time_agnostic
0.5752562334867694	EUR	(100, 200]	time_agnostic
0.6861027227214731	EUR	(200, 500]	time_agnostic
0.6919397619412964	EUR	(200, 500]	time_agnostic
0.6373445600068934	EUR	(500, 1000]	time_agnostic
0.5806450687306568	EUR	(200, 500]	time_agnostic
0.5818834275772075	EUR	(100, 200]	time_agnostic
0.7666776324590604	EUR	(1000, 2000]	time_agnostic
0.7056295324124602	EUR	(500, 1000]	time_agnostic
0.7491406339549873	EUR	(1000, 2000]	time_agnostic
0.6861930844674281	EUR	(500, 1000]	time_agnostic
0.6849875462339878	EUR	(500, 1000]	time_agnostic
0.6378900615982064	EUR	(500, 1000]	time_agnostic
0.6217750072902416	EUR	(200, 500]	time_agnostic
0.6538190963669461	EUR	(100, 200]	time_agnostic
0.6023572912812046	EUR	(1000, 2000]	time_agnostic
0.5047539414197351	EUR	(100, 200]	time_agnostic
0.6352381836526317	EUR	(100, 200]	time_agnostic
0.571446	EUR	(200, 500]	time_agnostic
0.6725633483499412	EUR	(1000, 2000]	time_agnostic
0.6204601759260685	EUR	(200, 500]	time_agnostic
0.6088076289315167	EUR	(100, 200]	time_agnostic
0.9307557557981427	EUR	(100, 200]	time_agnostic
0.5818324559757434	EUR	(1000, 2000]	time_agnostic
0.6427932373931774	EUR	(2000, 5000]	time_agnostic
0.574611	EUR	(100, 200]	time_agnostic
0.7059418503294661	EUR	(200, 500]	time_agnostic
0.8228103835616145	EUR	(200, 500]	time_agnostic
0.7344408633171642	EUR	(1000, 2000]	time_agnostic
0.575076	EUR	(1000, 2000]	time_agnostic
0.6610073458529052	EUR	(500, 1000]	time_agnostic
0.5913372662026968	EUR	(200, 500]	time_agnostic
0.5975895156669728	EUR	(2000, 5000]	time_agnostic
0.6823384770915596	EUR	(5000, 10000]	time_agnostic
0.6560890097476133	EUR	(10000, 20000]	time_agnostic
0.6659838555944941	EUR	(5000, 10000]	time_agnostic
0.5955764054013688	EUR	(2000, 5000]	time_agnostic
0.5833516427162541	EUR	(1000, 2000]	time_agnostic
0.6162525596150747	EUR	(2000, 5000]	time_agnostic
0.6216932297529862	EUR	(1000, 2000]	time_agnostic
0.5927982520354171	EUR	(100, 200]	time_agnostic
0.6088335261422535	EUR	(200, 500]	time_agnostic
0.7648541298241411	EUR	(500, 1000]	time_agnostic
0.6201461709004057	EUR	(200, 500]	time_agnostic
0.6545100736414082	EUR	(500, 1000]	time_agnostic
0.5331255327349467	EUR	(200, 500]	time_agnostic
0.6125763671640594	EUR	(2000, 5000]	time_agnostic
0.8436549890050979	EUR	(2000, 5000]	time_agnostic
0.538532	EUR	(100, 200]	time_agnostic
0.6573198670683542	EUR	(100, 200]	time_agnostic
0.7465173548000144	EUR	(200, 500]	time_agnostic
0.6497019058382785	EUR	(200, 500]	time_agnostic
0.5247661623961681	EUR	(500, 1000]	time_agnostic
0.5881683132503377	EUR	(1000, 2000]	time_agnostic
0.7103247213084796	EUR	(200, 500]	time_agnostic
0.8514351121474317	EUR	(100, 200]	time_agnostic
0.5498979890274208	EUR	(100, 200]	time_agnostic
0.805414	EUR	(200, 500]	time_agnostic
0.5362126637466116	EUR	(500, 1000]	time_agnostic
0.6147757787325456	EUR	(100, 200]	time_agnostic
0.6949426762408656	EUR	(10000, 20000]	time_agnostic
0.6040012526784551	EUR	(100, 200]	time_agnostic
0.6787772173610243	EUR	(200, 500]	time_agnostic
0.5572771213748657	EUR	(200, 500]	time_agnostic
0.581291	EUR	(100, 200]	time_agnostic
0.735025	EUR	(200, 500]	time_agnostic
0.601496	EUR	(5000, 10000]	time_agnostic
0.8931290520289679	EUR	(1000, 2000]	time_agnostic
0.7627950705831175	EUR	(200, 500]	time_agnostic
0.859	EUR		time_agnostic
0.6353948561876548	EUR	(500, 1000]	time_agnostic
0.6174506629158365	EUR	(500, 1000]	time_agnostic
0.6353374805660429	EUR	(5000, 10000]	time_agnostic
0.6767767369135211	EUR	(5000, 10000]	time_agnostic
0.9206312394942697	EUR	(100, 200]	time_agnostic
0.7254391412762307	EUR	(200, 500]	time_agnostic
0.558337	EUR	(1000, 2000]	time_agnostic
0.5057311206903852	EUR	(100, 200]	time_agnostic
0.8566698633182916	EUR	(5000, 10000]	time_agnostic
0.7579029134873763	EUR	(500, 1000]	time_agnostic
0.6299920194338923	EUR	(100, 200]	time_agnostic
0.5426104067822675	EUR	(200, 500]	time_agnostic
0.9299159124731469	EUR	(20000, 50000]	time_agnostic
0.5829586604754966	EUR	(100, 200]	time_agnostic
0.7715274296070604	EUR	(500, 1000]	time_agnostic
0.6279877890183778	EUR	(2000, 5000]	time_agnostic
0.5663266595083336	EUR	(200, 500]	time_agnostic
0.5852634874441133	EUR	(100, 200]	time_agnostic
0.7933565102776035	EUR	(2000, 5000]	time_agnostic
0.8067386699113333	EUR	(200, 500]	time_agnostic
0.67252	EUR	(10000, 20000]	time_agnostic
0.6305143766789374	EUR	(100, 200]	time_agnostic
0.8203348912215542	EUR	(1000, 2000]	time_agnostic
0.5459168773733625	EUR	(1000, 2000]	time_agnostic
0.5968022501887967	EUR	(200, 500]	time_agnostic
0.6340120333654403	EUR	(100, 200]	time_agnostic
0.5284904970760234	EUR	(100, 200]	time_agnostic
0.6048390418672565	EUR	(500, 1000]	time_agnostic
0.5712433282061059	EUR	(1000, 2000]	time_agnostic
0.7234437595131618	EUR	(5000, 10000]	time_agnostic
0.7066804003374001	EUR	(5000, 10000]	time_agnostic
0.9640077972709551	EUR	(200, 500]	time_agnostic
0.5578219077645742	EUR	(100, 200]	time_agnostic
0.6081923846582569	EUR	(200, 500]	time_agnostic
0.7928166351606807	EUR	(100, 200]	time_agnostic
0.7521317687607748	EUR	(1000, 2000]	time_agnostic
0.6948320687339491	EUR	(2000, 5000]	time_agnostic
0.5853099415204679	EUR	(200, 500]	time_agnostic
0.5797719542495947	EUR	(100, 200]	time_agnostic
0.5777003970191259	EUR	(100, 200]	time_agnostic
0.5902845195402382	EUR	(1000, 2000]	time_agnostic
0.7553683672465743	EUR	(2000, 5000]	time_agnostic
0.591069	EUR	(500, 1000]	time_agnostic
0.955513	EUR	(200, 500]	time_agnostic
0.6077104765694956	EUR	(500, 1000]	time_agnostic
0.6989610860604962	EUR	(100, 200]	time_agnostic
0.48182777123423276	EUR	(100, 200]	time_agnostic
0.6590173102832383	EUR	(2000, 5000]	time_agnostic
0.6256840739391731	EUR	(500, 1000]	time_agnostic
0.48358736842105265	EUR	(100, 200]	time_agnostic
0.6561332749740802	EUR	(10000, 20000]	time_agnostic
0.636207	EUR	(200, 500]	time_agnostic
0.7711739925968997	EUR	(500, 1000]	time_agnostic
0.652401	EUR	(2000, 5000]	time_agnostic
0.5367692189657818	EUR	(200, 500]	time_agnostic
0.5519513068385249	EUR	(100, 200]	time_agnostic
0.693779	EUR	(100, 200]	time_agnostic
0.673265	EUR	(2000, 5000]	time_agnostic
0.6093072686111638	EUR	(100, 200]	time_agnostic
0.6471962611192063	EUR	(1000, 2000]	time_agnostic
0.6449263724281249	EUR	(200, 500]	time_agnostic
0.7029734066587322	EUR	(200, 500]	time_agnostic
0.6097835834800034	EUR	(500, 1000]	time_agnostic
0.48548677609811774	EUR	(100, 200]	time_agnostic
0.545219	EUR	(200, 500]	time_agnostic
0.7871911316436853	EUR	(1000, 2000]	time_agnostic
0.6963933111352139	EUR	(5000, 10000]	time_agnostic
0.5761177963169428	EUR	(200, 500]	time_agnostic
0.7589883973502655	EUR	(500, 1000]	time_agnostic
0.5134057405290846	EUR	(500, 1000]	time_agnostic
0.5475256661455983	EUR	(200, 500]	time_agnostic
0.8854978713178154	EUR	(20000, 50000]	time_agnostic
0.8272768337874215	EUR	(1000, 2000]	time_agnostic
0.5428068893929492	EUR	(200, 500]	time_agnostic
0.7185927429715144	EUR	(5000, 10000]	time_agnostic
0.6511918323948398	EUR	(1000, 2000]	time_agnostic
0.55968	EUR	(1000, 2000]	time_agnostic
0.5491546971943118	EUR	(100, 200]	time_agnostic
0.7507920662011638	EUR	(5000, 10000]	time_agnostic
0.65615	EUR	(500, 1000]	time_agnostic
0.5779030662021715	EUR	(2000, 5000]	time_agnostic
0.6152289044942171	EUR	(200, 500]	time_agnostic
0.5642683787859915	EUR	(2000, 5000]	time_agnostic
0.7023735028730025	EUR	(500, 1000]	time_agnostic
0.7593396467472459	EUR	(2000, 5000]	time_agnostic
0.6108494529380606	EUR	(100, 200]	time_agnostic
0.7346584115830188	EUR	(500, 1000]	time_agnostic
0.6981981854324069	EUR	(5000, 10000]	time_agnostic
0.7400160109570666	EUR	(5000, 10000]	time_agnostic
[truncated: 6,488 more rows]
