# Supplementary material for: Disease prediction with multi-omics and biomarkers empowers case–control genetic discoveries in the UK Biobank
Source: Nat Genet. 2024 Sep 11;56(9):1821–31. doi: 10.1038/s41588-024-01898-1 (PMC11390475; doi:10.1038/s41588-024-01898-1)
Supplement: Supplementary file 6 — Statistical source data used for reproducing main Fig. 3. Each tab contains data for each figure panel. [file 41588_2024_1898_MOESM6_ESM.xlsx]

## Sheet: 3b
ICD10_CODE	pred_proba_thresh	OR	pValue
I371	0.1	0.00140188	0.999998
I371	0.2	1.3447309935174805	0.3776975999466275
I371	0.3	3.0183306760602493	1.8156358179332404e-14
I371	0.4	2.735251252894052	3.246262495531983e-30
I371	0.5	2.5168373592667765	4.509943032696873e-34
I371	0.6	2.7180476113072785	2.015085840085837e-34
I371	0.7	3.0429709500880646	5.5836368691078905e-24
I371	0.8	4.181279683421777	2.7788085180975965e-10
I371	0.9	356.6628733997155	0.00419983
F051	0.1	0.3272135208566405	0.9565752296794338
F051	0.2	4.123719152933139	1.1507628659769727e-11
F051	0.3	2.5203576816992714	3.4210033670939093e-31
F051	0.4	2.162640067235466	3.01846207610392e-44
F051	0.5	2.1356816296997376	3.699295095891884e-47
F051	0.6	2.358737134356979	3.0312190764858663e-41
F051	0.7	3.17983	8.415233505577107e-31
F051	0.8	5.164646298465439	3.1578226884154557e-09
F051	0.9	336.2451309603761	0.00592557
A090	0.1	0.0767669	0.9971698369761012
A090	0.2	2.890642123217125	0.0112233
A090	0.3	2.123118802918814	7.256373077258771e-06
A090	0.4	1.9997502939696528	3.370241726289795e-09
A090	0.5	2.162922799411757	4.550046326780454e-13
A090	0.6	2.319761889962712	6.107437889544028e-13
A090	0.7	2.262803068219749	4.4007307657452724e-07
A090	0.8	4.5149322674179295	4.612911368030879e-09
A090	0.9	12.438680708021682	0.0118471
I31	0.1	0.00429976	0.9999816616301416
I31	0.2	0.00429976	0.9999816616301416
I31	0.3	1.123773795476194	0.3278895578544301
I31	0.4	2.1731754037019657	4.749923877935238e-53
I31	0.5	2.231021819471957	6.591488327276361e-76
I31	0.6	2.5652061602440823	1.5393620230985671e-84
I31	0.7	3.245278408771673	5.318396715692422e-82
I31	0.8	4.168797973325519	7.440006650486513e-47
I31	0.9	4.523773488957768	0.000246475
R799	0.1	0.000573951	1
R799	0.2	0.0505164	0.9987490966178866
R799	0.3	1.6903150386605583	0.0468964
R799	0.4	1.6196597644144897	0.000226028
R799	0.5	1.7443364021733114	1.8168629140721715e-06
R799	0.6	2.398490766250056	5.376538674884957e-10
R799	0.7	3.858849535470681	1.0579251539427532e-10
R799	0.8	10.576132369462046	4.349375009903339e-09
R799	0.9	1742.3090277777778	0.00115089
M2416	0.1	0.2622798018466107	0.9709551644573192
M2416	0.2	2.534878654584369	0.0575588
M2416	0.3	2.144733432625296	0.000725937
M2416	0.4	1.9627429704687724	3.816326209301501e-06
M2416	0.5	2.0259520473829737	4.274809579194433e-09
M2416	0.6	1.8053674536953728	5.546912721845357e-06
M2416	0.7	1.5308240532612212	0.0459744
M2416	0.8	6.623016345708424	0.00355908
M2416	0.9	1797.476702508961	0.00111572
R500	0.1	0.00608618	0.99998
R500	0.2	5.824757211190027	0.0212144
R500	0.3	3.335614082646213	3.984707971214895e-07
R500	0.4	2.461412128427807	1.369813716683509e-09
R500	0.5	2.841190177822426	2.149547837593076e-15
R500	0.6	3.62816	2.733367085061764e-21
R500	0.7	3.395909012088673	1.5005407801088948e-11
R500	0.8	4.57483	1.1985796004727776e-05
R500	0.9	28.861184588844164	0.0346412
M4690	0.1	0.00127852	0.999999
M4690	0.2	1.2349392925410727	0.5529750139832448
M4690	0.3	2.607197104819948	0.00438229
M4690	0.4	1.9486338494451183	0.00133611
M4690	0.5	2.332134249280656	9.162846736867678e-06
M4690	0.6	2.337988447930914	6.107298558201028e-05
M4690	0.7	3.395554037347362	4.52476999700846e-05
M4690	0.8	6.849226133406383	0.0106092
M4690	0.9	4692.9626168224295	0.000430014
N26	0.1	4.9033044402808486	3.877942048945119e-06
N26	0.2	5.006058746457703	1.308939527401845e-26
N26	0.3	6.492431838135276	3.214192949272237e-48
N26	0.4	7.320488966437823	8.400300031164384e-61
N26	0.5	8.61936	7.705478949322224e-72
N26	0.6	9.726703366264884	2.927952768859076e-75
N26	0.7	14.15660344925438	8.106629941935165e-92
N26	0.8	20.383160904043372	4.613450926603272e-100
N26	0.9	32.01243299142263	5.684572982255977e-96
J039	0.1	0.0011886	0.9999985882303358
J039	0.2	0.0106976	0.9999368706936442
J039	0.3	0.8766610122677414	0.7417075360753344
J039	0.4	1.6277781973471013	1.1710717089014038e-05
J039	0.5	1.6688985574115591	3.85922695175343e-10
J039	0.6	2.4619598609010245	5.7180204067114205e-21
J039	0.7	5.973234534043563	2.3499058802139053e-14
J039	0.8	1685.4823529411765	4.231962547420643e-06
J039	0.9	841.3271812080537	0.00237694
D619	0.1	3.0004889818756064	0.1998956224303574
D619	0.2	3.1886621448444674	6.4911273452196e-14
D619	0.3	3.3562470292640345	8.447497389806547e-41
D619	0.4	3.367337366691205	1.0113801490088873e-58
D619	0.5	3.753109396105572	2.1499141001083048e-70
D619	0.6	4.40352	4.058062627358895e-74
D619	0.7	6.027032605194264	1.628022953779638e-82
D619	0.8	9.576882093583018	2.8196275461098555e-89
D619	0.9	15.338750667378536	6.757385679115004e-61
M2555	0.1	0.00587959	0.9999658219504098
M2555	0.2	1.0969881797070886	0.624503
M2555	0.3	2.7438839473842638	1.386153117787629e-23
M2555	0.4	2.2296959569370918	5.600413236195184e-71
M2555	0.5	2.162859068417794	2.0096034659303326e-95
M2555	0.6	2.409831642134545	9.75271675272211e-93
M2555	0.7	3.097763570043175	2.07807965057677e-73
M2555	0.8	4.369980220297052	3.3525358896088644e-31
M2555	0.9	7.670060471430334	0.000638591
I120	0.1	43.43793643550436	1.216252112195586e-223
I120	0.2	42.84814123424536	0
I120	0.3	37.10234769373197	0
I120	0.4	40.684791786673685	0
I120	0.5	44.39844620070578	0
I120	0.6	50.468770462690095	0
I120	0.7	57.296324757768126	0
I120	0.8	63.19693835241676	0
I120	0.9	89.38807929358777	0
D381	0.1	0.000252943	0.9999999355489484
D381	0.2	0.1037912613618242	0.994927
D381	0.3	3.410043373618584	0.0107293
D381	0.4	3.041298533903292	2.656704921217164e-07
D381	0.5	3.5447079201812786	1.3290043827789628e-12
D381	0.6	4.921540951876029	4.748944224769657e-15
D381	0.7	5.696386587457697	6.38085693504005e-07
D381	0.8	12.62300319488818	0.0769429
D381	0.9	3953.4566929133857	0.000509674
Z099	0.1	0.00503957	0.999975
Z099	0.2	0.00503957	0.999975
Z099	0.3	2.2224798212226657	9.123181745100376e-05
Z099	0.4	1.5516781440810763	5.5052612285488425e-17
Z099	0.5	1.600060020273427	5.865457161791195e-32
Z099	0.6	1.7522186846183294	2.292422111771769e-32
Z099	0.7	1.966168970352853	9.343986181860417e-19
Z099	0.8	2.524784651876728	3.205430130030816e-07
Z099	0.9	6.400570848172386	0.148648
F31	0.1	4.007055087476238	0.0139178
F31	0.2	3.634806092686616	1.7458855674002138e-20
F31	0.3	4.417752844043791	2.2842154368584963e-62
F31	0.4	4.607071676468219	8.661771347586382e-104
F31	0.5	4.249365815544053	1.1561912598536478e-115
F31	0.6	5.1045147227605945	4.094700186759868e-143
F31	0.7	6.3225878560166064	4.284494903497018e-149
F31	0.8	7.82298	5.0001774180848203e-107
F31	0.9	14.60814557839974	4.2274240013999664e-45
I848	0.1	0.00452269	0.9999797201934852
I848	0.2	0.00452269	0.9999797201934852
I848	0.3	0.00452269	0.9999797201934852
I848	0.4	1.3539459242216705	0.000812458
I848	0.5	1.3749016037990054	3.174171216395055e-14
I848	0.6	1.385097409984273	3.36545371960447e-09
I848	0.7	1.4788361485651802	3.791254332670169e-05
I848	0.8	2.640707026865933	0.000287287
I848	0.9	221.10750777432253	0.00898833
D00	0.1	0.000250943	0.9999999365602912
D00	0.2	0.2031795412812874	0.991575
D00	0.3	1.2763370073107616	0.339887
D00	0.4	1.238823939911483	0.1772525595822392
D00	0.5	1.2093911320052533	0.1634779110639033
D00	0.6	2.009069324496381	0.000611053
D00	0.7	4.205402082430701	9.843070389993514e-06
D00	0.8	20.3275	5.817105107394545e-05
D00	0.9	3984.9761904761904	0.000505676
I710	0.1	0.8891643641451961	0.7208677189666373
I710	0.2	4.7540752485121205	3.1218267414896763e-09
I710	0.3	4.01734	1.6394684650445632e-17
I710	0.4	2.8406424862534254	5.255993143122388e-16
I710	0.5	2.945162189258984	1.0427322258001933e-18
I710	0.6	3.725606967570672	6.320790874990402e-26
I710	0.7	4.063272122541567	1.9326835019285605e-23
I710	0.8	4.83526	1.0942009749584609e-15
I710	0.9	7.607357115505011	0.000626649
I259	0.1	6.442466112764727	4.175649368941834e-124
I259	0.2	5.044187550542113	0
I259	0.3	4.383626382713426	0
I259	0.4	4.351320371957505	0
I259	0.5	4.615484764119267	0
I259	0.6	5.006857752235774	0
I259	0.7	5.651336057549498	0
I259	0.8	6.583682404484741	0
I259	0.9	8.336428750839685	0
K909	0.1	0.00229077	0.9999968445433012
K909	0.2	1.2080658154920294	0.4720228808513574
K909	0.3	1.3460165773963415	0.082938
K909	0.4	1.8094417805002967	3.1102293732070935e-05
K909	0.5	2.169182834668421	3.387074308691257e-09
K909	0.6	2.087369495132491	7.839065093758004e-07
K909	0.7	2.820694087403599	7.957299066264296e-07
K909	0.8	4.615387466182411	0.000491122
K909	0.9	727.5608695652174	0.00183845
Z514	0.1	0.00477422	0.9999829993942528
Z514	0.2	1.900730882513363	0.0645588
Z514	0.3	1.9587966316633487	2.5560357458393317e-09
Z514	0.4	2.025921917063138	1.7212986084853022e-25
Z514	0.5	2.051128279819617	3.3973407378693067e-35
Z514	0.6	2.331456075939949	6.732708951905694e-41
Z514	0.7	2.6578920836913693	7.678369082536097e-35
Z514	0.8	3.5772755056480903	1.4523365174650536e-29
Z514	0.9	4.99985	3.720221485729771e-12
C341	0.1	4.209727465533365	5.780226111966193e-06
C341	0.2	4.675500789168164	3.056134882370857e-53
C341	0.3	4.7231300021864575	2.8035256727375325e-122
C341	0.4	4.851984279627425	6.969113287029755e-181
C341	0.5	5.17527	7.498715457028504e-218
C341	0.6	5.797073012719758	6.042294022854907e-231
C341	0.7	6.91017	1.5482151135163647e-223
C341	0.8	7.786128451513687	3.277834680421985e-150
C341	0.9	10.323664662186063	1.485385690046066e-53
U808	0.1	0.000251006	0.9999999365284478
U808	0.2	0.0641783	0.9963628633225832
U808	0.3	0.3321845027261511	0.9378228438155092
U808	0.4	0.916124	0.7714081520832738
U808	0.5	2.1082710676678698	0.5399407085628387
U808	0.6	4.939634470929201	0.3083782658230818
U808	0.7	14.55281253871887	0.1244633611408188
U808	0.8	93.48757997741814	0.0210587
U808	0.9	13569.45945945946	0.000151356
Z863	0.1	0.00982212	0.9999425857255946
Z863	0.2	1.9051269404140465	0.00451498
Z863	0.3	2.570340137709408	4.179168330601236e-22
Z863	0.4	2.310231768625948	4.164186227449973e-34
Z863	0.5	2.2712172588011104	1.3150383144394212e-37
Z863	0.6	2.4937141062989454	5.077645719656673e-41
Z863	0.7	2.682208426566273	1.1809433030055973e-33
Z863	0.8	2.940718353885381	4.700036187372012e-19
Z863	0.9	4.2482	4.4095539265641335e-05
C791	0.1	0.000219059	1
C791	0.2	0.5483961997930581	0.8944109407475898
C791	0.3	1.3903000168312825	0.2572620096949231
C791	0.4	1.482504743039485	0.0430671
C791	0.5	1.372388887622932	0.0596089
C791	0.6	1.3554573589803536	0.1426342008227229
C791	0.7	2.5291001924963368	0.0539639
C791	0.8	55.661419068736144	0.0181794
C791	0.9	4564.972727272727	0.000441955
J303	0.1	0.00080506	0.9999993513230114
J303	0.2	1.04901	0.614473
J303	0.3	1.2089104378608275	0.1604869239535608
J303	0.4	1.284384640835314	0.0146492
J303	0.5	1.2750664871694035	0.00832984
J303	0.6	1.4298769449483562	0.000937139
J303	0.7	1.6260854699849916	0.00608767
J303	0.8	2.1272774397498218	0.24343
J303	0.9	1242.1435643564355	0.00161215
B980	0.1	0.00243718	0.9999940841685488
B980	0.2	0.0170605	0.9998359589731468
B980	0.3	4.70069	4.937025823793792e-05
B980	0.4	2.119960369111219	1.3389269702075198e-18
B980	0.5	1.7597070860839217	6.312055414362908e-23
B980	0.6	2.143492792549509	1.6250750981540502e-23
B980	0.7	2.1054984988710164	3.875187826329222e-06
B980	0.8	4.25914	0.0158359
B980	0.9	410.3100328947368	0.00486058
I48	0.1	1.2960356944426772	0.6308127420905771
I48	0.2	3.663452401141407	4.936369466829906e-164
I48	0.3	2.8950829880021107	0
I48	0.4	2.8472562669781585	0
I48	0.5	2.9052232319193743	0
I48	0.6	3.1125299444244705	0
I48	0.7	3.4193561046599603	0
I48	0.8	3.872037923790793	0
I48	0.9	4.763147574580483	0
B956	0.1	0.00566634	0.9999682423364488
B956	0.2	3.449343286707092	0.1422649091382901
B956	0.3	3.2442	2.028371885148296e-66
B956	0.4	3.196065210648228	3.611706481881398e-180
B956	0.5	3.752243048126547	8.806484270990451e-261
B956	0.6	4.516291011673881	5.982867482607453e-290
B956	0.7	5.153530483304801	1.473313289686924e-239
B956	0.8	7.119446405707689	2.0804102932320709e-184
B956	0.9	10.91582229341088	1.7127801265865006e-58
H360	0.1	56.3638	0
H360	0.2	54.88894472861891	0
H360	0.3	56.83305242256966	0
H360	0.4	59.341696364438505	0
H360	0.5	60.64065469765837	0
H360	0.6	61.16076068434387	0
H360	0.7	60.87211728326711	0
H360	0.8	60.762373175053945	0
H360	0.9	60.6573	0
M13	0.1	0.1673103798492658	0.9865053342207032
M13	0.2	4.0982493288861885	2.5455167074551475e-15
M13	0.3	2.911200750024817	1.0719652750039599e-120
M13	0.4	2.47718	4.8602263461519484e-263
M13	0.5	2.3307696810469323	3.930797338905675e-309
M13	0.6	2.457337500929154	3.757256954499221e-282
M13	0.7	2.880244091455008	2.7057001029668797e-208
M13	0.8	3.812520156377143	2.340286804857509e-95
M13	0.9	5.3087515165689725	3.9304808582445324e-08
Z96	0.1	2.8453048637535843	0.2340691597296945
Z96	0.2	2.7198597606445034	2.1922989651654457e-133
Z96	0.3	2.330878671725069	0
Z96	0.4	2.183233375422601	0
Z96	0.5	2.1844011623489554	0
Z96	0.6	2.3183840897516146	0
Z96	0.7	2.503842998188804	0
Z96	0.8	2.764263180645156	9.725428554866727e-249
Z96	0.9	3.021323635467472	3.694072348002854e-59
H540	0.1	0.000929096	0.999999
H540	0.2	3.255025382147384	0.0437827
H540	0.3	4.000449205252246	4.104228324063055e-14
H540	0.4	3.35087	2.802309969334328e-28
H540	0.5	3.284463753310659	4.5568068167235504e-37
H540	0.6	3.94704	2.50048487029601e-40
H540	0.7	6.094016356299765	8.559963036830801e-35
H540	0.8	11.144923453512671	1.1206287823826929e-10
H540	0.9	1076.3154506437768	0.00185958
H35	0.1	0.0184068	0.9996732927356464
H35	0.2	0.0184068	0.9996732927356464
H35	0.3	1.4360946781937292	0.3778618402298946
H35	0.4	2.470088086165485	4.4771910919983443e-153
H35	0.5	2.356905757390708	0
H35	0.6	2.6979517269388937	1.1499671158376965e-188
H35	0.7	3.378986184814103	7.853288713057711e-126
H35	0.8	4.5474185167204055	7.208195204812381e-87
H35	0.9	4.497066437956314	6.927567251859531e-05
Z53	0.1	0.0648541	0.9962905746402252
Z53	0.2	0.7134107886765972	0.8365811014974395
Z53	0.3	1.7857368962676698	6.684473966989735e-44
Z53	0.4	1.8192170859547816	0
Z53	0.5	1.927013493233766	0
Z53	0.6	2.138374176077404	0
Z53	0.7	2.4761819032586447	0
Z53	0.8	3.0231790582402907	0
Z53	0.9	4.127396972414871	2.1733037965584407e-177
Z904	0.1	0.0252048	0.9993955244875964
Z904	0.2	3.793893885105144	8.502167140262625e-13
Z904	0.3	2.500979976255737	6.847770696720275e-154
Z904	0.4	2.095388081178614	2.839738102343116e-286
Z904	0.5	2.0112006107030984	5.1797635998e-313
Z904	0.6	2.0713828647782404	2.778369044273806e-274
Z904	0.7	2.236635974574553	1.6219447905523657e-195
Z904	0.8	2.532245264542829	6.793812730927544e-102
Z904	0.9	2.7550901887725474	1.1672243111835368e-22
N76	0.1	0.00168429	0.9999971693622453
N76	0.2	0.00168429	0.9999971693622453
N76	0.3	0.838284	0.7525172194162593
N76	0.4	0.8573814373385585	0.9478836684387052
N76	0.5	0.8000221611319571	0.9994688023152676
N76	0.6	1.0314626186109648	0.3697537922635232
N76	0.7	1.396107264443431	0.0230366
N76	0.8	5.011602925084737	0.0233808
N76	0.9	593.7215639810427	0.00336406
J209	0.1	0.0037467	0.9999923212121956
J209	0.2	3.9213790602243694	0.1001458424426991
J209	0.3	3.316807244961378	1.0629481646942916e-05
J209	0.4	2.544623264122884	4.545629212319059e-08
J209	0.5	3.252261228051542	2.2426591575212643e-14
J209	0.6	3.604632497355036	1.1535743740565337e-15
J209	0.7	3.6147110376191662	1.772450172312195e-10
J209	0.8	6.812913704151304	1.1290518316564195e-09
J209	0.9	104.85066833751044	0.0098846
J069	0.1	0.00193141	0.9999962801955442
J069	0.2	0.00193141	0.9999962801955442
J069	0.3	1.5339139947824625	0.4087637114927193
J069	0.4	2.10098	4.986656456372434e-17
J069	0.5	2.0172176855760253	1.5481047969170896e-27
J069	0.6	2.150632820487762	1.820305093344393e-21
J069	0.7	2.5521889790843924	4.918774054122319e-12
J069	0.8	3.5681347044541023	0.00422646
J069	0.9	517.7559462254395	0.00385563
F402	0.1	0.00234133	0.9999945391467115
F402	0.2	0.030438	0.9995122519264112
F402	0.3	1.6976310409806208	0.0052978
F402	0.4	1.8845412850546088	2.3778101135308306e-17
F402	0.5	1.8513779730063369	5.661754195912524e-26
F402	0.6	1.829792099278157	3.718927047504346e-16
F402	0.7	2.175996668046138	1.100814890180443e-05
F402	0.8	26.69347779675491	0.0390092
F402	0.9	427.10845431255336	0.00467022
M213	0.1	0.000959092	0.9999990800011688
M213	0.2	0.000959092	0.9999990800011688
M213	0.3	1.984543751156002	0.2440166408727651
M213	0.4	2.150293275023565	1.885399760297856e-09
M213	0.5	1.793430867622122	1.3151956463551778e-10
M213	0.6	2.2912196852747826	1.0540753692440813e-12
M213	0.7	2.4489711324074803	2.5509314858365555e-05
M213	0.8	3.006862391930836	0.144721
M213	0.9	1042.6528066528067	0.0019194
M169	0.1	0.2022101654295509	0.9806746618163455
M169	0.2	10.988277704405872	6.295967928706117e-21
M169	0.3	2.881321635256221	1.6996959006298466e-110
M169	0.4	2.138573277711775	2.1180675312403575e-216
M169	0.5	1.9240005266425573	2.1993803808566748e-246
M169	0.6	1.8732422803154845	3.053171649531878e-155
M169	0.7	2.205583082839961	8.116440708275226e-75
M169	0.8	3.045215511405943	2.2937955460877896e-12
M169	0.9	44.50888888888889	0.0434685
J06	0.1	0.00194745	0.9999962183044336
J06	0.2	1.409742636071246	0.2620432916373372
J06	0.3	2.0748	2.6034398556731734e-09
J06	0.4	2.120687949443528	2.5917970332662332e-24
J06	0.5	2.059262021458936	2.0507915662673054e-29
J06	0.6	2.2325559207467305	8.576768895424478e-31
J06	0.7	2.4653400325769392	4.533888765694723e-24
J06	0.8	2.566148513337728	1.581105705304536e-10
J06	0.9	3.5630650867922378	0.00425841
A408	0.1	0.000386423	0.9999998500240826
A408	0.2	0.7609759231339074	0.8028216055335768
A408	0.3	2.003395523565283	0.00775479
A408	0.4	2.4929206174292777	7.361843298713064e-08
A408	0.5	2.766190874797526	1.5983787216405642e-12
A408	0.6	2.871313704759087	4.435540868266502e-11
A408	0.7	4.853339134438073	4.96237450812774e-13
A408	0.8	7.968340243291266	4.232697629204442e-05
A408	0.9	862.6082474226804	0.00155216
G409	0.1	0.00767924	0.9999419096981323
G409	0.2	2.177431546659039	0.00422205
G409	0.3	3.225890869565375	5.673295387649322e-87
G409	0.4	3.569980362639008	3.2140740170276247e-265
G409	0.5	4.222939374801788	0
G409	0.6	5.65699	0
G409	0.7	9.564934924370965	0
G409	0.8	19.515651041984032	0
G409	0.9	66.16000831983835	0
J92	0.1	0.00294394	0.9999913781986488
J92	0.2	1.63547	0.0973269
J92	0.3	2.0673567373211155	3.426484316653452e-13
J92	0.4	1.7713978090932472	1.3012637599436859e-17
J92	0.5	2.048676640769414	1.2174876910461826e-42
J92	0.6	2.4145642311312514	9.660087173722e-49
J92	0.7	3.4838616856299143	1.4269996301339565e-42
J92	0.8	5.240058461085526	5.814067979860921e-09
J92	0.9	339.6804894629504	0.00586595
K12	0.1	0.00237585	0.9999943773552536
K12	0.2	0.8613668181827312	0.7367780186023609
K12	0.3	1.318129110067372	0.0093573
K12	0.4	1.3511193540363022	2.5781585192611315e-06
K12	0.5	1.5259107342192324	2.40956880511392e-13
K12	0.6	1.617788154441106	4.897709176231471e-13
K12	0.7	1.971455893830234	5.3957496010011504e-14
K12	0.8	3.0098215838276983	3.847613222217416e-15
K12	0.9	5.057404995293737	2.876641607370146e-07
I652	0.1	4.306675758929622	2.2640929392298217e-19
I652	0.2	4.032860908507096	8.105758862762256e-72
I652	0.3	4.330681890865111	2.4218319507147396e-129
I652	0.4	4.191202205441687	4.054223515912164e-162
I652	0.5	4.021036419820566	1.5507112673074172e-172
I652	0.6	4.131385493477036	2.0471542056807737e-178
I652	0.7	4.194466533695529	5.3251069348114156e-161
I652	0.8	4.32935	1.070738880314846e-123
I652	0.9	4.984008680213059	8.2016781335201e-71
B99	0.1	0.00133589	0.9999982175155664
B99	0.2	3.3132694280584767	0.1578663922115032
B99	0.3	1.301389865454257	0.0383487
B99	0.4	1.408210113359353	3.48855720618239e-05
B99	0.5	1.6185424293073705	3.61939662652409e-10
B99	0.6	2.09675	1.3332871177399156e-16
B99	0.7	2.573359834598005	1.7678893896883698e-12
B99	0.8	4.045414080498596	6.923723714640955e-07
B99	0.9	83.1726	0.013281
G589	0.1	0.000412328	1
G589	0.2	1.011883880726711	0.6702788569483848
G589	0.3	1.4208344808068398	0.066978
G589	0.4	2.3408916054607323	8.757183592564173e-08
G589	0.5	2.337483637610984	9.706981989036956e-10
G589	0.6	2.2866344956313904	2.7704923182799078e-08
G589	0.7	3.160353062290364	1.7442850740743644e-08
G589	0.8	3.9053069393626663	0.0212099
G589	0.9	808.414	0.00165557
J029	0.1	0.00195392	0.999996
J029	0.2	0.00195392	0.999996
J029	0.3	0.1855031158687457	0.9934487464287776
J029	0.4	1.5103125188262276	0.000876437
J029	0.5	1.4979799965165643	1.7495635395830207e-10
J029	0.6	2.335619660445776	6.823770110992321e-17
J029	0.7	4.879055082799033	3.5216684246809795e-10
J029	0.8	73.11203622553316	0.0155106
J029	0.9	511.7903885480573	0.00390039
J939	0.1	0.00228379	0.999995
J939	0.2	0.00228379	0.999995
J939	0.3	3.1081028656600616	9.533075555438164e-05
J939	0.4	2.135323714166195	4.252737410915824e-27
J939	0.5	2.2581265547358527	1.8941326612424562e-42
J939	0.6	2.9294447539633364	1.8948138769597583e-53
J939	0.7	3.713676448062112	5.797023402913783e-40
J939	0.8	4.671387595805708	2.2578699024090582e-14
J939	0.9	72.97739865850102	0.0158553
D12	0.1	0.0386394	0.9986159495756594
D12	0.2	7.581965621779842	4.15183072814614e-07
D12	0.3	3.402178197864832	9.575971461968478e-85
D12	0.4	2.2283403951230003	3.691263870959144e-212
D12	0.5	1.5845378657826992	7.11852643007049e-202
D12	0.6	1.678631222461136	1.0043757335696256e-131
D12	0.7	2.027002169879168	1.7000850065390207e-36
D12	0.8	2.6557134386484798	0.000755322
D12	0.9	25.880335281791112	0.0730236
M545	0.1	0.00961051	0.9999093695352426
M545	0.2	0.2691090325497837	0.9689580270521504
M545	0.3	2.4449154088554965	1.9369643377809689e-28
M545	0.4	2.361835473659862	1.2455431615698888e-130
M545	0.5	2.344476252565225	2.657344966510964e-185
M545	0.6	2.550419432351839	2.2772898332892064e-181
M545	0.7	3.1016853099441826	9.516771792662875e-124
M545	0.8	3.801996609537585	1.2710406132915428e-35
M545	0.9	5.552161002040672	0.007002
M480	0.1	0.0097241	0.9999072354966888
M480	0.2	1.254802157798672	0.5420182732548884
M480	0.3	2.9846953586347653	5.383314392603106e-47
M480	0.4	2.631131383964182	4.5193330567340615e-165
M480	0.5	2.3451677067821244	3.5200587377209115e-187
M480	0.6	2.338036853449994	1.6874822458537804e-147
M480	0.7	2.616017537063656	1.972948490378065e-70
M480	0.8	4.036446985465719	7.772337192294637e-22
M480	0.9	205.71738676685453	0.000276507
M464	0.1	0.0205904	0.9997860085030784
M464	0.2	2.911991304492678	0.0279188
M464	0.3	2.386843456281387	2.13613106057425e-05
M464	0.4	2.095695672235365	7.637505436488818e-07
M464	0.5	2.195956736334577	3.282627821776891e-08
M464	0.6	2.532532269114081	2.496780117486081e-09
M464	0.7	2.1880167999604883	0.000212573
M464	0.8	3.2053229766806512	0.00170904
M464	0.9	32.17346153846154	0.031128
K51	0.1	0.00719291	0.9999489843856332
K51	0.2	0.00719291	0.9999489843856332
K51	0.3	2.446895724209816	0.0179794
K51	0.4	2.22751	1.2205423678558453e-57
K51	0.5	2.108057319516845	1.384133712784732e-108
K51	0.6	2.521841828960211	2.6281821656310773e-116
K51	0.7	3.56772	5.890806169718932e-63
K51	0.8	11.735085599308624	3.567102501455071e-18
K51	0.9	139.02574867058493	0.014236
M2576	0.1	0.00195991	0.999996
M2576	0.2	4.093783169251846	1.032732569916629e-10
M2576	0.3	3.7572456846725055	3.1664592979417613e-46
M2576	0.4	3.7175904401436695	7.425155814184477e-63
M2576	0.5	3.302898876892768	1.903528461908314e-71
M2576	0.6	2.869522295688627	1.2678082107087072e-55
M2576	0.7	2.97348	2.972184353688268e-32
M2576	0.8	5.539441793280074	0.00245663
M2576	0.9	510.22731906218144	0.0039123
R739	0.1	5.554411099463392	6.008823647367844e-05
R739	0.2	4.2782933560447525	5.535825170004123e-37
R739	0.3	3.780117808640064	4.788252015499854e-65
R739	0.4	4.1148824718456725	5.907149364932138e-94
R739	0.5	4.701951496317424	1.5518645231381422e-119
R739	0.6	5.134509597462423	1.674385066903468e-126
R739	0.7	5.641603733615203	1.8568609827181953e-119
R739	0.8	7.069992922186161	3.508210460257696e-117
R739	0.9	9.127852813254805	3.944820492005268e-79
R590	0.1	0.00545686	0.9999705343615796
R590	0.2	0.00545686	0.9999705343615796
R590	0.3	3.669925838990682	0.000265496
R590	0.4	1.8665867740536328	1.7027950721544672e-39
R590	0.5	2.200227722992345	2.308777603057102e-92
R590	0.6	2.4379348751740486	6.5045814322419955e-80
R590	0.7	2.9486393376599422	1.6465793192992866e-50
R590	0.8	2.5416319455578567	7.337323902479835e-07
R590	0.9	183.25561694290977	0.010829
E162	0.1	7.454768569396858	5.0826575568067815e-161
E162	0.2	10.10209830624857	0
E162	0.3	11.847735511881709	0
E162	0.4	14.41475325966966	0
E162	0.5	16.690876493369803	0
E162	0.6	19.072983205446068	0
E162	0.7	21.65430895222406	0
E162	0.8	23.98256889582157	0
E162	0.9	26.06525032850932	0
C22	0.1	0.00393415	0.9999897111068484
C22	0.2	2.2855921906383543	0.00246485
C22	0.3	2.78814	2.0926999752659057e-20
C22	0.4	3.0916934866120247	2.317666245372857e-44
C22	0.5	4.512888829467382	1.5523944621791875e-78
C22	0.6	6.382622213168763	3.629296255406968e-95
C22	0.7	11.267269212208271	6.515111826059412e-127
C22	0.8	20.618606774013124	2.7721328368119435e-144
C22	0.9	45.84084257866107	3.6814172707356676e-121
I46	0.1	4.534264387776863	1.0117500057013272e-05
I46	0.2	3.1336379613356766	3.683647308193453e-36
I46	0.3	3.004499600995974	1.5708138657330006e-73
I46	0.4	3.147949784985179	1.1996450986294237e-107
I46	0.5	3.3929589730180307	1.1855587108383669e-134
I46	0.6	3.5410155541389283	5.339697860611401e-140
I46	0.7	3.5420897858670277	7.691272947020745e-119
I46	0.8	4.05477	7.101402269254179e-108
I46	0.9	5.320218655741271	6.258472850576838e-86
M1399	0.1	0.9035037033145978	0.7285850376136194
M1399	0.2	5.365659975069327	3.732702436884695e-33
M1399	0.3	4.587755976180119	1.1038301882766495e-124
M1399	0.4	3.808864632106712	9.381015966427645e-204
M1399	0.5	3.4646711985883334	3.39154544204494e-226
M1399	0.6	3.5727022290945296	3.477754064660034e-215
M1399	0.7	4.146434196151136	8.578619898955777e-188
M1399	0.8	5.045326223337516	2.2242175255935122e-110
M1399	0.9	10.42309654209622	2.5669965594073195e-42
J98	0.1	0.0193146	0.9996409129042216
J98	0.2	3.0335037830345133	7.263345333608155e-08
J98	0.3	2.6261568930884964	1.6759300282134866e-162
J98	0.4	2.4929002576352297	0
J98	0.5	2.542701490237862	0
J98	0.6	2.7967590618742286	0
J98	0.7	3.1986461904113503	0
J98	0.8	3.7117316466970727	3.86212273652632e-241
J98	0.9	4.704966123200571	2.537327954117292e-92
I639	0.1	0.00674188	0.9999551406866086
I639	0.2	3.2107441497679288	5.096321084131527e-18
I639	0.3	3.314057881802692	4.863593041006641e-114
I639	0.4	2.925133250837993	6.25042774505247e-174
I639	0.5	2.9719936369316478	8.001351087839452e-212
I639	0.6	3.2570349218618424	3.3279382287436844e-237
I639	0.7	3.475328297768525	1.7391031776021892e-212
I639	0.8	4.012264372871352	2.4302283690840937e-176
I639	0.9	4.87074	5.575700541408616e-93
K225	0.1	0.000446271	0.9999998001325916
K225	0.2	0.8880141452447815	0.776776
K225	0.3	2.1034603058347834	0.0115819
K225	0.4	1.5634007622001214	0.0026379
K225	0.5	1.604674665325574	0.000254427
K225	0.6	1.5045504180754607	0.00606022
K225	0.7	1.9359700473986452	0.00532649
K225	0.8	3.6231231694157535	0.026832
K225	0.9	746.9270833333334	0.00179105
J20	0.1	0.0379392	0.9992874094748284
J20	0.2	3.071241528993356	0.01996
J20	0.3	2.942447558525896	1.651829989960163e-07
J20	0.4	3.2601	4.3135954257170404e-15
J20	0.5	3.222180080616584	3.81612095459331e-18
J20	0.6	3.2286129922247304	6.272879047297168e-17
J20	0.7	3.629165538780744	9.332683289932e-15
J20	0.8	4.514816769972978	1.6556398771149476e-09
J20	0.9	11.189300136090846	0.0144568
I743	0.1	7.5309879093795695	3.355841888135376e-23
I743	0.2	8.139710727242694	3.3349645314810627e-68
I743	0.3	8.36872	5.97577120715357e-104
I743	0.4	7.436233302439795	6.53404580346971e-119
I743	0.5	7.465297465674277	9.727003787126575e-133
I743	0.6	7.584530333756231	2.145153616672848e-139
I743	0.7	7.7944325286931875	4.065069518811729e-136
I743	0.8	7.708055676698421	7.642775410019777e-111
I743	0.9	9.512211005276807	7.565393487607631e-82
N02	0.1	0.1770223959986188	0.98596
N02	0.2	2.711619406249693	9.197732726697789e-05
N02	0.3	1.8644927281050816	1.668474544445069e-09
N02	0.4	2.068771750259051	6.337652847993562e-21
N02	0.5	2.609248756090694	1.1125024870514582e-37
N02	0.6	3.7268020353091065	1.0174075565848844e-56
N02	0.7	5.43445	2.9173308781864734e-68
N02	0.8	8.182176562816583	3.604591991214584e-72
N02	0.9	15.178754829559349	3.0288961954651555e-69
E804	0.1	45.964390828655695	8.498525653255017e-220
E804	0.2	51.151899988136925	2.4856737003310365e-297
E804	0.3	50.125445001427565	0
E804	0.4	51.69995508387701	0
E804	0.5	44.32910570821412	0
E804	0.6	43.12927890993207	0
E804	0.7	47.71682785039368	0
E804	0.8	47.82664209556404	0
E804	0.9	46.52945045418567	0
J439	0.1	9.306254138061254	5.952558522997943e-176
J439	0.2	8.654378029311511	0
J439	0.3	8.149614280611932	0
J439	0.4	8.382637184574385	0
J439	0.5	8.51515	0
J439	0.6	8.951715675106913	0
J439	0.7	9.533207222451171	0
J439	0.8	10.713408785310683	0
J439	0.9	13.989337229955073	0
F412	0.1	0.0160344	0.9998315553257836
F412	0.2	1.918604221043285	0.00696932
F412	0.3	2.317033345291063	5.02068749499516e-31
F412	0.4	2.07757	1.2447587036643149e-62
F412	0.5	2.065766834411423	3.2106093595825677e-77
F412	0.6	2.247633098826168	5.7560787298096445e-77
F412	0.7	2.4042367079629345	1.9408095218274885e-48
F412	0.8	2.792409753389522	4.6008038046202676e-21
F412	0.9	3.312151861624157	0.00633399
K508	0.1	2.144577148691181	0.3698990170232362
K508	0.2	15.672581830281016	9.348782240447752e-11
K508	0.3	9.795325481123148	1.515205466249494e-21
K508	0.4	7.503243009574812	5.745626557442007e-30
K508	0.5	6.602952564212429	8.580424951673277e-36
K508	0.6	7.826749632229747	6.786431914329571e-45
K508	0.7	10.468895043053292	8.461698902737579e-51
K508	0.8	15.614	6.895236959876229e-43
K508	0.9	50.91615853658536	2.3757457056138384e-24
K521	0.1	0.00129852	0.999998
K521	0.2	1.1564348957240569	0.678515
K521	0.3	1.53291	0.0123256
K521	0.4	1.7941279598722113	7.829823489328522e-10
K521	0.5	1.8139039272627928	2.4274893007286383e-14
K521	0.6	1.8769813735757312	1.6136335506076961e-12
K521	0.7	2.245037401032496	1.507759412680375e-09
K521	0.8	3.590762217990884	2.06913913890806e-05
K521	0.9	85.56596688854754	0.0129127
R04	0.1	0.0104425	0.9998931772284873
R04	0.2	2.37691	7.961501647570871e-07
R04	0.3	2.5056883084952344	1.901390118437363e-77
R04	0.4	2.417340202678687	4.7472492945443977e-175
R04	0.5	2.4622017068024347	1.67558996382105e-224
R04	0.6	2.765603290855759	1.3828281124339716e-246
R04	0.7	3.189736904043081	1.679010660435628e-216
R04	0.8	3.971496347194706	2.1387451794643882e-154
R04	0.9	4.766486849982624	1.3587138640015228e-46
K227	0.1	0.00550843	0.9999699778696428
K227	0.2	0.9753397233681146	0.7448047720478903
K227	0.3	2.9381630661902403	1.2635402621246136e-18
K227	0.4	2.096883874863759	1.4140448487372039e-47
K227	0.5	1.7514848552902902	4.0574704635428366e-48
K227	0.6	1.615392017423501	2.9465564451726577e-23
K227	0.7	1.7488874371637773	2.731585104299432e-10
K227	0.8	1.3204902621233297	0.1659669743240271
K227	0.9	18.15365137614679	0.0586583
M2320	0.1	0.0011268	0.9999987309372996
M2320	0.2	0.4151003609472665	0.947909
M2320	0.3	1.7274747785422406	0.0112975
M2320	0.4	2.608640938981001	9.689660172361306e-15
M2320	0.5	2.1259696678229023	1.7076240884238925e-18
M2320	0.6	1.6155532189470894	4.100006542500813e-06
M2320	0.7	1.824252136261577	0.0790475
M2320	0.8	295.82151300236404	0.00450249
M2320	0.9	887.468	0.00225378
R31	0.1	0.0303633	0.9991315506850011
R31	0.2	1.1842630338863211	0.6693402295196844
R31	0.3	1.5511321587795237	2.699507748321868e-10
R31	0.4	1.7361793944293864	1.470357377174531e-142
R31	0.5	1.870766274113374	3.2041750754855764e-299
R31	0.6	2.258600624367723	0
R31	0.7	2.8162408958872827	3.5949777037524295e-259
R31	0.8	3.4330352961779957	9.495735728515472e-110
R31	0.9	5.380974185074907	1.093021954302157e-30
M7987	0.1	0.00873173	0.9999582641733368
M7987	0.2	1.9949384022726209	0.0703218
M7987	0.3	2.33763	1.4618612442906076e-07
M7987	0.4	2.1505	6.461363432775915e-13
M7987	0.5	2.050972647378296	4.686307495095388e-14
M7987	0.6	2.2973900755935506	1.2604340177396265e-15
M7987	0.7	2.3581851264080416	1.1060165305415871e-09
M7987	0.8	3.6629439654727896	3.191417032118454e-07
M7987	0.9	15.26800608828006	0.0643251
I200	0.1	15.182636747861242	4.089738997679808e-16
I200	0.2	9.80368	9.387054489356936e-173
I200	0.3	6.756119671254827	0
I200	0.4	5.795957553716565	0
I200	0.5	5.446502497110062	0
I200	0.6	5.637749099789734	0
I200	0.7	6.206526990422628	0
I200	0.8	7.014024077667737	0
I200	0.9	8.997967732764371	0
I7000	0.1	2.0590313413201318	0.1371638938402894
I7000	0.2	4.226469546974639	5.958488453127768e-25
I7000	0.3	3.185183089571751	4.869430341395326e-44
I7000	0.4	3.2796511434361504	1.9580053620351466e-66
I7000	0.5	3.447522726816377	6.79698434654495e-81
I7000	0.6	3.627415384960645	2.7362593778299506e-83
I7000	0.7	3.892110163366581	1.0930748219263048e-73
I7000	0.8	4.159370025986682	1.7697297695015463e-47
I7000	0.9	6.673544653296305	3.875147583240824e-24
I672	0.1	0.1565667044384506	0.9888731047874422
I672	0.2	2.9728777172814524	7.067038916774021e-06
I672	0.3	5.064752244387018	5.173449950895455e-32
I672	0.4	3.797022781041495	3.891134317260568e-43
I672	0.5	3.802133735748409	7.167458576425374e-53
I672	0.6	3.850885549718373	2.6236404909587986e-52
I672	0.7	3.385825112981981	2.735454893712416e-32
I672	0.8	3.447271408160566	3.1057004277326294e-18
I672	0.9	2.302743441267523	0.0265412
N851	0.1	0.000360518	0.9999998694034544
N851	0.2	0.5801251350194632	0.9430207694394062
N851	0.3	0.7976710871573325	0.8997249337099903
N851	0.4	0.9320030351839692	0.7057846265856977
N851	0.5	1.4215002051274754	0.0107892
N851	0.6	2.158200524652836	5.942522139894959e-07
N851	0.7	3.4245145345701324	2.17018218882428e-11
N851	0.8	6.5583230771801055	6.037788826084674e-12
N851	0.9	115.56906077348066	0.00902038
N81	0.1	0.0210743	0.9995739800284872
N81	0.2	0.0210743	0.9995739800284872
N81	0.3	1.4767955288702692	0.0144297
N81	0.4	1.2219551435981173	1.3572446712467454e-08
N81	0.5	0.9472050740601862	0.994535
N81	0.6	0.9622966205324144	0.8374224456569119
N81	0.7	4.745036746692798	0.2050150464817792
N81	0.8	47.45124938755512	0.0408565
N81	0.9	47.45124938755512	0.0408565
R52	0.1	0.00289084	0.9999916854486344
R52	0.2	0.8255057005513813	0.7618933603960565
R52	0.3	2.8997514204772497	1.863920259632844e-20
R52	0.4	2.419940984588645	6.78799394755002e-48
R52	0.5	2.437125912426493	1.7295600123096597e-63
R52	0.6	2.6201302375020004	4.357924774173632e-63
R52	0.7	3.07689	1.5585546780592944e-51
R52	0.8	3.5741465967489283	5.189674038537322e-21
R52	0.9	9.023188510653693	4.8470669685189375e-06
N318	0.1	0.00371066	0.9999908437484024
N318	0.2	1.7815974227457578	0.2213199952801068
N318	0.3	2.178256138282597	1.5648866557408265e-06
N318	0.4	1.6966311150972264	6.350410875220404e-09
N318	0.5	1.7646959615465343	1.1325584684376825e-12
N318	0.6	2.15831	1.1847444663504625e-17
N318	0.7	2.4443	2.7451400615406605e-12
N318	0.8	2.286269918624166	0.00261826
N318	0.9	17.9647	0.055364
I78	0.1	0.00159696	0.9999974546841502
I78	0.2	1.7300162592498292	0.3291164449345793
I78	0.3	1.2082717938978202	0.0674779
I78	0.4	1.4195909465809768	3.0463391536686296e-06
I78	0.5	1.5372167471679912	9.133348069371477e-10
I78	0.6	1.8476796593513147	6.3953578613163385e-15
I78	0.7	2.621652490329098	3.016104917219213e-23
I78	0.8	3.246479743033871	2.358475994029324e-15
I78	0.9	3.552846957016332	0.00432708
K317	0.1	0.0131306	0.9998320033015498
K317	0.2	1.6747556430199209	0.3513835024497101
K317	0.3	2.469805930450202	2.5451166949287943e-30
K317	0.4	1.9003014729906536	1.8715841089627831e-84
K317	0.5	1.779476476245698	4.7508041481591024e-116
K317	0.6	1.9067029895955192	6.8160237306552325e-93
K317	0.7	2.231824844793539	1.5912250970078762e-56
K317	0.8	2.3859531306763904	1.46573225640073e-15
K317	0.9	0.9518238087823108	0.6524686938737305
I809	0.1	0.0294789	0.9995649575328804
I809	0.2	2.614411385948188	0.0116249
I809	0.3	3.2198943697260027	2.695120474329864e-09
I809	0.4	2.9003179891976227	5.5884199317344516e-14
I809	0.5	2.7805882895612104	1.4592106577499918e-16
I809	0.6	3.0727887592005803	2.711748802308153e-19
I809	0.7	2.563374886535997	2.085064788924271e-09
I809	0.8	3.8065647504423015	6.762405484104881e-08
I809	0.9	39.84169577643696	0.00127003
N280	0.1	0.2397586896873989	0.986958
N280	0.2	2.6718142221089227	0.00265205
N280	0.3	2.868443254208402	4.3441214424678656e-08
N280	0.4	2.6380545820975594	1.247906926384745e-10
N280	0.5	3.2774247343565523	8.925242976952324e-16
N280	0.6	4.522705733360172	2.1287626769699162e-21
N280	0.7	4.94546	8.75579094058703e-17
N280	0.8	7.4675511530080705	8.308291378597165e-16
N280	0.9	18.779207265482132	5.884603766659016e-11
D47	0.1	1.7591029679322256	0.475627
D47	0.2	3.510018043478915	9.483106243897535e-32
D47	0.3	3.400499881019707	2.492754197747849e-101
D47	0.4	3.932868290501448	1.3383505740386552e-169
D47	0.5	4.622654049918696	3.2664686573285964e-200
D47	0.6	5.778207337975796	4.7137509385231e-216
D47	0.7	7.98514	5.675403208824781e-236
D47	0.8	11.569454250412615	1.116299904549095e-230
D47	0.9	19.82783635996522	5.44816322317275e-199
M073	0.1	1.5021215954397706	0.5575139334688128
M073	0.2	4.930484820534095	4.7347917948659345e-09
M073	0.3	7.077524652141716	1.9228260652954228e-30
M073	0.4	4.592229825734503	3.930723296040208e-37
M073	0.5	4.559887377024037	4.5308276195934446e-46
M073	0.6	5.031402378752279	8.414267962802646e-53
M073	0.7	5.449007490897931	3.1192048684996077e-47
M073	0.8	7.542969717909926	3.2166996855006205e-39
M073	0.9	10.39595567950782	2.1363661192749418e-08
Z955	0.1	17.02427339305744	3.1058802579190567e-74
Z955	0.2	6.707269676919793	0
Z955	0.3	5.189291327300489	0
Z955	0.4	4.466970413017225	0
Z955	0.5	4.3484502404938095	0
Z955	0.6	4.797652661441524	0
Z955	0.7	5.580366299210967	0
Z955	0.8	6.858777053749004	0
Z955	0.9	9.53925	0
J449	0.1	11.839402923561147	0
J449	0.2	9.483874453895336	0
J449	0.3	8.993471632932229	0
J449	0.4	8.975569216877842	0
J449	0.5	8.885260800684735	0
J449	0.6	9.15001	0
J449	0.7	10.008928614246097	0
J449	0.8	11.661765067071014	0
J449	0.9	15.51759200282516	0
F200	0.1	3.1913478014317973	0.0150375
F200	0.2	6.245299803849603	3.466240922819237e-17
F200	0.3	7.793412021802381	1.1787921308784258e-39
F200	0.4	8.617515352966949	5.185002866593082e-63
F200	0.5	9.937618312665045	3.964203945610162e-87
F200	0.6	9.853216965774635	1.1341368834122785e-95
F200	0.7	8.732566470307276	3.570278417812744e-74
F200	0.8	11.063983799273208	9.883985968451745e-53
F200	0.9	27.830946611307475	6.239305605124636e-20
M2575	0.1	0.00224993	0.9999962080340192
M2575	0.2	0.5584058875424808	0.94498
M2575	0.3	1.5338869357201703	0.0101581
M2575	0.4	1.3289332568183412	0.00212919
M2575	0.5	1.5429829400042736	1.6956931170868077e-07
M2575	0.6	1.5214688195547148	7.880855046217839e-06
M2575	0.7	1.5544485327487136	0.00381442
M2575	0.8	2.245351322633653	0.1068462015491244
M2575	0.9	888.9166666666666	0.00225011
M199	0.1	0.0240004	0.999451
M199	0.2	3.342474238059645	8.177522708997129e-06
M199	0.3	2.794315820086746	4.0355477535123835e-114
M199	0.4	2.27151	3.9715916542970816e-297
M199	0.5	2.198607813816172	0
M199	0.6	2.3941575787976803	0
M199	0.7	3.0338640248175164	8.697916083899823e-254
M199	0.8	4.01238	1.5206085822664388e-97
M199	0.9	3.819359311977066	0.000152562
E230	0.1	2.262974466394597	0.340588
E230	0.2	5.515430248202593	1.712331925458513e-11
E230	0.3	3.341684279098873	1.0560320923733294e-17
E230	0.4	3.761894846329644	1.575722110241173e-28
E230	0.5	3.5558223242791183	3.751837654864898e-30
E230	0.6	3.9433263758256674	1.073672903211484e-34
E230	0.7	4.35728	1.0464026871978872e-34
E230	0.8	3.981038362820133	4.2933355223889865e-19
E230	0.9	3.236006362301083	0.000545687
I615	0.1	0.000280816	0.9999999206284298
I615	0.2	1.0213681471778278	0.7279299318853719
I615	0.3	3.0725636902467874	0.00315897
I615	0.4	1.752818791099527	0.00354661
I615	0.5	1.6396611883499723	0.00214904
I615	0.6	1.6271028012463415	0.00705321
I615	0.7	2.0307707951755583	0.0143631
I615	0.8	4.335623321493546	0.0800231
I615	0.9	3561.0567375886526	0.000565374
J338	0.1	0.00123283	0.999998
J338	0.2	1.904411249737366	0.4330500486970082
J338	0.3	2.6786582814428166	2.844640886387216e-12
J338	0.4	3.1081357843286344	3.1185899758392104e-39
J338	0.5	3.7161229807533904	5.78001041692925e-58
J338	0.6	4.01346	1.2148361946471697e-58
J338	0.7	4.748023156798154	7.055123940013907e-61
J338	0.8	5.654109119043167	3.3829255730893324e-32
J338	0.9	202.78357605177996	0.00615135
F322	0.1	0.000697478	0.9999995128173712
F322	0.2	1.0870843809715378	0.5892041632503229
F322	0.3	2.6873477597803217	2.039873268515959e-05
F322	0.4	3.0264178821616854	9.597685661712303e-16
F322	0.5	2.506692826923731	1.610918166982246e-17
F322	0.6	2.6536524616740107	4.127370234726185e-17
F322	0.7	3.088789040266737	2.558363940157234e-11
F322	0.8	4.63171	0.000211765
F322	0.9	179.21464285714285	0.00627331
I514	0.1	0.00297955	0.9999951335908552
I514	0.2	0.9106891985725128	0.7245680235769307
I514	0.3	1.036531073642172	0.5085221927818349
I514	0.4	1.3113904453868672	0.0859655
I514	0.5	1.6664222368582282	0.00186382
I514	0.6	1.454178425329062	0.0340002
I514	0.7	1.508975606208378	0.0857118
I514	0.8	2.5947940140891363	0.0329588
I514	0.9	73.83088235294117	0.013818
J998	0.1	1.877834636271409	0.0749777
J998	0.2	3.231580330073928	3.780786244219206e-07
J998	0.3	3.2434251274450485	4.4447116368753545e-11
J998	0.4	4.179417229507408	1.9941722612859e-18
J998	0.5	5.321638740014588	3.6940166044368556e-26
J998	0.6	5.561003130220964	5.469607588866919e-26
J998	0.7	6.207155462529754	4.071174420446596e-23
J998	0.8	10.358664237441216	3.0066876646376267e-25
J998	0.9	27.44895064340684	1.1325037938880513e-15
E66	0.1	17.051929383689966	0
E66	0.2	13.528169658946458	0
E66	0.3	11.662861272690202	0
E66	0.4	10.911127869556436	0
E66	0.5	10.283402487472326	0
E66	0.6	9.549859894892128	0
E66	0.7	8.922017258575075	0
E66	0.8	8.557259283878187	0
E66	0.9	9.225907292931634	0
I781	0.1	0.0273379	0.9996148686542548
I781	0.2	2.0601063438403147	0.0179039
I781	0.3	1.5971913469220862	4.821347713024156e-05
I781	0.4	1.413236500064763	1.4721087225739512e-05
I781	0.5	1.4418205839400124	1.079988814411204e-06
I781	0.6	1.7275743747136578	2.739086224622009e-11
I781	0.7	1.989028360795725	7.959886199153256e-12
I781	0.8	2.806829827378691	5.310800219924293e-14
I781	0.9	3.286736442269978	5.7396298711026445e-05
K50	0.1	2.037408781098721	0.2282210602909977
K50	0.2	3.368290397135308	9.592495846405218e-26
K50	0.3	3.468601449099723	2.342367237823264e-81
K50	0.4	3.6422910093740657	1.1642803195351449e-141
K50	0.5	3.944294154071036	9.90822576199472e-192
K50	0.6	4.317805297920282	2.3144826986986082e-212
K50	0.7	4.874297924814606	4.804707293455505e-198
K50	0.8	6.447311317039762	8.417767639692497e-176
K50	0.9	12.022689383927355	1.0741322753188287e-126
I27	0.1	3.9418255289770623	1.2349716409553003e-20
I27	0.2	5.188405672868302	2.111432904637477e-130
I27	0.3	5.471378286612873	8.076608720565885e-218
I27	0.4	5.362654806475224	1.0151766891099149e-258
I27	0.5	5.511766179440041	6.2388439701301685e-285
I27	0.6	6.047552536900007	3.62594104126e-313
I27	0.7	6.329457671990403	3.855542238626509e-304
I27	0.8	6.729542970728345	1.1227039754630523e-266
I27	0.9	8.131059475747469	1.2130507956376211e-202
D573	0.1	100.23904716009488	1.5258579161274162e-137
D573	0.2	109.11580364421084	2.1322300204985608e-206
D573	0.3	167.07104679126255	3.947953072459774e-270
D573	0.4	221.35667455836824	0
D573	0.5	256.2200472734409	0
D573	0.6	287.28513757899856	0
D573	0.7	297.8253405900235	0
D573	0.8	314.6593915329342	0
D573	0.9	507.222	0
E114	0.1	64.58795436612448	0
E114	0.2	56.2852	0
E114	0.3	58.15934821512669	0
E114	0.4	57.964852979279975	0
E114	0.5	56.96050579314304	0
E114	0.6	51.6438	0
E114	0.7	50.24167006888033	0
E114	0.8	50.202630824291965	0
E114	0.9	51.69031566706556	0
M233	0.1	0.0046614	0.9999784633583204
M233	0.2	0.844019	0.7927487284382859
M233	0.3	2.799993361826728	2.0961921378622386e-17
M233	0.4	2.4676253330558318	4.0350572264876194e-58
M233	0.5	1.9900999602898792	2.07257401898297e-60
M233	0.6	1.8798621674879588	1.5707160987582121e-38
M233	0.7	2.270570737569781	2.7567874423891644e-11
M233	0.8	214.52781371280724	0.00926197
M233	0.9	214.52781371280724	0.00926197
I471	0.1	0.0063819	0.9999597738876872
I471	0.2	0.0063819	0.9999597738876872
I471	0.3	1.4188999188356408	0.0849383
I471	0.4	1.8166137907576336	3.634992505097471e-39
I471	0.5	1.7886219793920282	1.0575420351764502e-59
I471	0.6	1.9925873356372263	3.648370633244929e-65
I471	0.7	2.354470644268132	1.063532299195243e-61
I471	0.8	2.828444100832614	8.694592230961936e-40
I471	0.9	3.9909754532558743	3.4486360888787763e-13
Z539	0.1	0.00546044	0.9999704959083804
Z539	0.2	0.0819089	0.9966342363521687
Z539	0.3	1.7196293501167474	5.010667744243e-06
Z539	0.4	1.8772	1.443014410108604e-40
Z539	0.5	1.921080409176104	2.371257284450223e-64
Z539	0.6	2.033134109928373	1.7363042885547025e-57
Z539	0.7	2.501647997517745	8.130984458482304e-53
Z539	0.8	3.5579799410776065	3.939546107395865e-41
Z539	0.9	5.6567739430944055	2.926944223427607e-12
G459	0.1	0.00506348	0.9999746089464022
G459	0.2	0.00506348	0.9999746089464022
G459	0.3	2.690100546051704	0.0409876
G459	0.4	2.7210232597874784	6.929360597490431e-58
G459	0.5	2.5131875812239524	1.7604352602791648e-116
G459	0.6	3.085035530456165	1.1039356872679997e-85
G459	0.7	4.2497327926516535	1.487297249459083e-26
G459	0.8	22.476071802651063	5.136660070123227e-06
G459	0.9	197.49266164220543	0.0100545
M139	0.1	0.1285877164588071	0.9916321237092992
M139	0.2	3.5328378035384387	1.778250030344187e-12
M139	0.3	2.888491061643548	5.887624476358045e-116
M139	0.4	2.4699929405603114	1.7724877639816914e-253
M139	0.5	2.321250991477855	7.873456963200327e-295
M139	0.6	2.4139198907293835	8.287780392606537e-260
M139	0.7	2.871966482920453	5.451138965145705e-200
M139	0.8	3.823275516250793	5.1776258167758515e-93
M139	0.9	6.01191	2.5353197759257613e-09
E875	0.1	1.0643544559190867	0.7121713915272379
E875	0.2	4.838413677560783	6.2500770977830265e-117
E875	0.3	5.323937119234117	3.33041827e-314
E875	0.4	5.670853365868795	0
E875	0.5	6.599869759631961	0
E875	0.6	7.327934277223548	0
E875	0.7	8.416482932768396	0
E875	0.8	9.462035875244728	0
E875	0.9	12.164148633746194	0
M10	0.1	14.707184461095896	4.506249376023933e-179
M10	0.2	13.00245326499194	0
M10	0.3	10.569796197103114	0
M10	0.4	10.030070056265956	0
M10	0.5	10.19024972617363	0
M10	0.6	9.839416911641823	0
M10	0.7	10.80292377420604	0
M10	0.8	11.70866421326976	0
M10	0.9	15.494807992932396	3.478764583003838e-293
Z432	0.1	0.0016032	0.9999974348036368
Z432	0.2	0.0016032	0.9999974348036368
Z432	0.3	0.4199531928586132	0.9464352382539764
Z432	0.4	1.8617964614473612	2.2976194745796936e-06
Z432	0.5	1.8916445810855893	2.1893812882270706e-19
Z432	0.6	2.36441	4.595588574202774e-21
Z432	0.7	5.166437979045239	8.114647438285365e-13
Z432	0.8	77.96808841843088	0.0143316
Z432	0.9	623.7534246575342	0.00320267
K61	0.1	0.00600613	0.999973
K61	0.2	3.134694031040492	5.294724525342134e-07
K61	0.3	2.2678845630742925	1.5012673774696425e-23
K61	0.4	2.354521802507385	4.609298363251436e-50
K61	0.5	2.288344458942382	2.3885684291760482e-57
K61	0.6	2.455733949425917	1.673629118673796e-59
K61	0.7	2.81966	7.013850593652106e-52
K61	0.8	2.8261736686426344	1.3191802947600285e-18
K61	0.9	4.881148616212474	0.00075338
J32	0.1	0.00605212	0.999964
J32	0.2	0.00605212	0.999964
J32	0.3	2.719299216596119	7.455378347371946e-05
J32	0.4	2.150682984610211	2.5194461727556013e-51
J32	0.5	1.952423665429568	3.886823617853429e-74
J32	0.6	2.160709513636756	1.4319911223230502e-67
J32	0.7	2.563680754453976	5.6921670484839455e-43
J32	0.8	8.250808302044222	9.276540971382456e-13
J32	0.9	165.23140770252323	0.0119992
I358	0.1	0.2809548788052247	0.9670861256572736
I358	0.2	2.7808017456092315	7.651999270855436e-05
I358	0.3	3.2968799785074987	3.4266945745353294e-15
I358	0.4	2.9006859802259037	2.348554923362786e-19
I358	0.5	3.008617734228875	1.3072252784281828e-23
I358	0.6	3.019570354563095	7.278085728398838e-23
I358	0.7	3.005017258045927	1.0194902601733224e-17
I358	0.8	3.134149037375885	1.7802109094573412e-10
I358	0.9	7.48607	5.340841212404673e-08
R26	0.1	0.268239	0.9814315578496908
R26	0.2	3.274808533052453	1.2784059410400859e-95
R26	0.3	3.089739641347828	0
R26	0.4	3.1624184984719013	0
R26	0.5	3.299674646490466	0
R26	0.6	3.6377058924226224	0
R26	0.7	3.979623643886909	0
R26	0.8	4.481686676509771	0
R26	0.9	5.184513143510286	1.8025653370571805e-195
R20	0.1	0.00708108	0.9999505472194784
R20	0.2	0.00708108	0.9999505472194784
R20	0.3	1.5089141135594144	0.5554827175602692
R20	0.4	1.7922601429761933	1.5687446506809746e-29
R20	0.5	1.8017155324305507	1.5469585404848535e-67
R20	0.6	2.0170619710224957	3.612942543120494e-60
R20	0.7	2.355214601256789	2.30295870239775e-24
R20	0.8	2.334928282286325	0.00703162
R20	0.9	141.22146313692002	0.0140171
Z038	0.1	0.0224534	0.9995177025553064
Z038	0.2	0.0224534	0.9995177025553064
Z038	0.3	4.164679497718772	0.000270471
Z038	0.4	1.9598666520814496	3.438625186823609e-104
Z038	0.5	1.9656500465013431	5.0755639543715686e-266
Z038	0.6	2.273703366869646	5.390484877599698e-284
Z038	0.7	2.722370181801145	7.346941742667534e-200
Z038	0.8	3.422758853669836	7.222874124373257e-84
Z038	0.9	5.633397077571835	4.1230336800355116e-11
D52	0.1	0.00256458	0.9999950764087616
D52	0.2	4.627828278195888	4.7690568731804224e-24
D52	0.3	4.386448259606664	2.11930715224357e-64
D52	0.4	4.864301003856665	1.856919343746333e-86
D52	0.5	5.687522738004125	5.044777737254596e-99
D52	0.6	6.626985149426091	4.035649999093632e-101
D52	0.7	8.425476845619844	1.160637885870253e-102
D52	0.8	10.899443747168606	1.875397152377596e-84
D52	0.9	15.587941642642305	7.065669812303107e-29
J988	0.1	1.194006513078682	0.5199271657923548
J988	0.2	2.108904168118603	0.000533345
J988	0.3	2.193848007505532	3.874818561367187e-07
J988	0.4	2.289294787669652	1.8588099928268995e-10
J988	0.5	2.6250275183193383	6.839802856044471e-15
J988	0.6	2.8449362230568918	8.132637836953408e-16
J988	0.7	3.241084170051275	1.309193206730564e-14
J988	0.8	4.562958838981347	5.24195198299637e-12
J988	0.9	14.355669315403423	5.694830408031995e-06
K319	0.1	0.00162286	0.9999973716350954
K319	0.2	0.00162286	0.9999973716350954
K319	0.3	1.5347144711660712	0.3259831383692225
K319	0.4	1.7474265990395337	7.056655891399429e-09
K319	0.5	1.95432	1.5086214577763705e-21
K319	0.6	2.569793567670823	4.792982642472717e-26
K319	0.7	4.053532764791657	3.014770898689252e-21
K319	0.8	5.927925042993536	4.584794965471087e-06
K319	0.9	308.0971709717097	0.00485877
M7961	0.1	0.0325097	0.9994750862894616
M7961	0.2	1.9212129476157227	0.1271404636318837
M7961	0.3	2.0903311308053154	0.00460744
M7961	0.4	1.901096116888384	0.00110751
M7961	0.5	1.6007149963958294	0.00629309
M7961	0.6	1.87653	0.0010829
M7961	0.7	2.396162882601964	0.00109423
M7961	0.8	3.849789225354836	0.0226806
M7961	0.9	697.4083333333333	0.00168517
N329	0.1	0.00183693	0.9999966344215988
N329	0.2	0.0863436	0.99641
N329	0.3	1.402393594640581	0.0877926
N329	0.4	1.522448329741359	1.4992745237495328e-07
N329	0.5	1.971482481810616	8.075992940456511e-25
N329	0.6	2.101616049722514	1.5373235775990396e-20
N329	0.7	2.362720102768089	9.015803033808999e-13
N329	0.8	3.706227649452311	3.826250123920553e-09
N329	0.9	6.940249371027772	0.0349763
I208	0.1	5.903746424454812	2.4117960549649277e-05
I208	0.2	4.7984136082984366	2.5461252328013145e-57
I208	0.3	3.697439509054552	2.359136215384057e-116
I208	0.4	3.257864257995092	3.1020196298428573e-154
I208	0.5	3.143668551194428	3.2262984873179764e-176
I208	0.6	3.300280003521411	6.0877817656290074e-192
I208	0.7	3.574685014927216	6.452696655050075e-187
I208	0.8	3.938833469473371	1.0731615954547185e-147
I208	0.9	5.053079600484262	1.6779430335635483e-76
N11	0.1	0.000374454	0.9999998591450932
N11	0.2	1.740498367477173	0.0476173
N11	0.3	3.746655164748479	1.9256977536831947e-14
N11	0.4	4.546622351923349	2.508477902991275e-24
N11	0.5	6.83508	1.425134692989301e-37
N11	0.6	8.620630033782811	9.049565181772419e-42
N11	0.7	10.392317248136614	1.3682539514275462e-39
N11	0.8	16.640788411707234	1.9211782776810965e-43
N11	0.9	49.50423857559553	6.4858372362475195e-18
I501	0.1	8.257530721434563	0.00250746
I501	0.2	3.995583652273075	1.4671392505260163e-139
I501	0.3	4.046906934807555	0
I501	0.4	4.133517333052414	0
I501	0.5	4.403011723222446	0
I501	0.6	4.861278148991064	0
I501	0.7	5.503444714008708	0
I501	0.8	6.397109552419007	0
I501	0.9	9.059879505420692	0
K257	0.1	0.1109915081927999	0.9942342875759416
K257	0.2	2.204378213167446	0.0247507
K257	0.3	3.06265	1.1738249544187807e-09
K257	0.4	2.6932722034073384	4.998293022641283e-15
K257	0.5	2.572753408576143	3.4790486360329925e-17
K257	0.6	2.471486969992415	6.850405313271265e-14
K257	0.7	3.091701339257263	2.7794883574225445e-13
K257	0.8	4.19167	6.9352260378135e-08
K257	0.9	22.765404080521076	3.674597119539584e-05
G822	0.1	0.023541	0.999721
G822	0.2	2.8491240656954187	0.0314731
G822	0.3	4.443171658706149	3.623979740582757e-10
G822	0.4	3.765753418375711	6.347496837930686e-17
G822	0.5	4.028336144715112	2.1984226430417985e-23
G822	0.6	5.4619355337006334	1.0543036370024991e-31
G822	0.7	10.239036987670776	6.249712299844689e-41
G822	0.8	35.45116733317128	8.713645679999067e-38
G822	0.9	536.2938034188035	2.2444128465494338e-10
Z035	0.1	0.00233319	0.9999945769153108
Z035	0.2	2.1170662281742123	0.1234801141597549
Z035	0.3	2.7138809919554268	4.7111748666304644e-18
Z035	0.4	2.2377739117528024	3.1349436960718012e-34
Z035	0.5	2.2062159558277106	2.3436539140955805e-41
Z035	0.6	2.440354017991289	5.641714616361658e-45
Z035	0.7	3.078304502997105	7.059792660296911e-48
Z035	0.8	3.910406435658617	3.4785621402122145e-29
Z035	0.9	7.387830240520776	1.7923691419529155e-08
M65	0.1	0.00603611	0.9999639895019616
M65	0.2	0.00603611	0.9999639895019616
M65	0.3	2.8219992883941405	0.00225317
M65	0.4	2.0646351473021256	1.3518871132474684e-36
M65	0.5	1.8602387408915773	1.255795715848243e-63
M65	0.6	2.0411316448915278	5.479441459694446e-50
M65	0.7	2.637602704553235	8.094638088228282e-10
M65	0.8	165.66966966966967	0.0119677
M65	0.9	165.66966966966967	0.0119677
K44	0.1	0.0687436	0.9958625868806228
K44	0.2	4.4484402586723295	7.786506470570938e-27
K44	0.3	3.107751938110397	0
K44	0.4	2.4927982502199377	0
K44	0.5	2.161342164647447	0
K44	0.6	2.2302870970940414	0
K44	0.7	2.5959043384262226	0
K44	0.8	3.453997660103319	7.195478246820005e-155
K44	0.9	3.730793390493525	1.2629865143233114e-13
K20	0.1	0.0192465	0.999643
K20	0.2	0.5196832388090141	0.9023738584381006
K20	0.3	2.830347116441493	8.134131931658961e-41
K20	0.4	2.454564506479914	6.122466085198706e-193
K20	0.5	2.1271175933955697	1.815247121497483e-281
K20	0.6	2.1374921981886463	1.057064086102826e-193
K20	0.7	2.641203504215856	4.482958312636814e-103
K20	0.8	3.758908831724227	1.5279822047738564e-37
K20	0.9	4.454142260694022	0.0347743
H259	0.1	0.00401432	0.9999840059119696
H259	0.2	0.00401432	0.9999840059119696
H259	0.3	0.156571	0.9887202177390632
H259	0.4	2.2356317895193185	5.511046441121916e-18
H259	0.5	1.9602828722182544	1.4645467729391409e-50
H259	0.6	2.355251278828583	1.1066300311847654e-25
H259	0.7	4.694316334865148	7.560055911334047e-07
H259	0.8	249.1078921078921	0.00798452
H259	0.9	249.1078921078921	0.00798452
B029	0.1	0.0143277	0.9998914722621848
B029	0.2	1.6003357773163769	0.1935139995325981
B029	0.3	2.14644	9.6610710989408e-07
B029	0.4	2.257691182110833	1.0155845254621262e-15
B029	0.5	2.492680711343419	2.186875758395659e-23
B029	0.6	2.8571200384990245	8.235862229246231e-25
B029	0.7	2.980738505424834	1.7872239314564245e-15
B029	0.8	3.673706496306064	3.3893913697100874e-09
B029	0.9	3.079853290502037	0.0764078
R49	0.1	0.00243579	0.9999940909017004
R49	0.2	0.0194866	0.9997896695748648
R49	0.3	2.3039663107116666	0.000478772
R49	0.4	2.033670279860071	2.8615204331894708e-21
R49	0.5	2.0343527102045758	4.2724325113949435e-35
R49	0.6	2.540676320458393	8.66172818500902e-48
R49	0.7	2.7517315758944747	4.3154300835519165e-25
R49	0.8	3.3761303318580818	6.07915161943471e-07
R49	0.9	58.64842376655338	0.0192902
D50	0.1	0.0287178	0.9992206394933674
D50	0.2	3.481862198414665	3.578698582933008e-112
D50	0.3	3.0732208429555508	0
D50	0.4	3.199371338837855	0
D50	0.5	3.521113995397479	0
D50	0.6	3.950632701543997	0
D50	0.7	4.4790827796004935	0
D50	0.8	5.307635205584676	0
D50	0.9	7.317367774487522	0
H160	0.1	0.000386432	0.9999998500175128
H160	0.2	0.3431747262874037	0.9671916431684092
H160	0.3	2.097966458920384	0.0253274
H160	0.4	1.1675521404903957	0.192122
H160	0.5	0.8959081192709821	0.792855
H160	0.6	1.1558439831272218	0.2448736324686942
H160	0.7	1.8079438021801133	0.0598044
H160	0.8	4.55884	0.1980476304586326
H160	0.9	2587.778350515464	0.000776394
Z856	0.1	5.168435927622243	0.0358451
Z856	0.2	3.180461313627436	1.4393100045924026e-13
Z856	0.3	3.519001308768751	1.7610354654162218e-32
Z856	0.4	4.28856	1.179234862528521e-53
Z856	0.5	4.9952444253117285	6.978692864468e-66
Z856	0.6	7.351185762605878	2.452756595475643e-90
Z856	0.7	11.348969233359794	1.0322393147391391e-112
Z856	0.8	18.99839927591699	7.897667079360001e-128
Z856	0.9	45.81376409577471	5.242035653236079e-141
E668	0.1	34.1744	0
E668	0.2	34.485443576533214	0
E668	0.3	32.91997539321055	0
E668	0.4	33.361856411309844	0
E668	0.5	33.75922898665336	0
E668	0.6	34.341344866752344	0
E668	0.7	34.850339278557485	0
E668	0.8	35.3778	0
E668	0.9	36.01617008510832	0
E22	0.1	0.8756374617522948	0.7435005030303289
E22	0.2	3.434392591716231	5.7859779820310605e-09
E22	0.3	2.728037628532156	2.111869976200684e-19
E22	0.4	2.938468964393852	6.559299804760246e-36
E22	0.5	2.8672990493137767	9.788705456677156e-42
E22	0.6	2.9352861926959046	4.0208378625118565e-39
E22	0.7	3.6309217046580775	2.0008253994155718e-38
E22	0.8	4.3414996822540965	1.7385400063571852e-23
E22	0.9	6.401032235540557	2.25479064384804e-06
I88	0.1	0.000221053	1
I88	0.2	0.6991456896707208	0.8441545168010206
I88	0.3	1.8701	0.0801708
I88	0.4	1.5231326874184017	0.0360072
I88	0.5	2.0521224143965084	0.000121102
I88	0.6	2.100345121539127	0.000198142
I88	0.7	3.251902096641074	1.3861492289638907e-05
I88	0.8	4.69902	0.0281881
I88	0.9	2261.891891891892	0.000668836
I63	0.1	0.0354811	0.9991928253004572
I63	0.2	2.7693987706942043	6.506174797513119e-24
I63	0.3	3.03116	6.731284173752599e-170
I63	0.4	2.799106917788837	2.0025183041891508e-275
I63	0.5	2.755022770598828	9.801096e-318
I63	0.6	2.950615428330319	0
I63	0.7	3.1435736746977576	4.649690753491801e-299
I63	0.8	3.632578090847849	1.2983666239788026e-243
I63	0.9	4.20992	5.934803630228228e-111
H58	0.1	0.0157813	0.999874
H58	0.2	1.8694822629520595	0.0782153
H58	0.3	2.24891	2.922291024368108e-05
H58	0.4	3.678615040974817	5.6568085876947824e-14
H58	0.5	5.898239663559344	2.4420624803696843e-24
H58	0.6	9.072723547836905	2.2231117702560833e-31
H58	0.7	13.323330686393335	1.0129629981397729e-36
H58	0.8	16.461403033586134	3.4036854139223422e-37
H58	0.9	20.40716767945906	4.905988886044688e-13
M512	0.1	0.0063699	0.99996
M512	0.2	0.0063699	0.99996
M512	0.3	3.152011385431046	3.16521001420112e-06
M512	0.4	2.070718856908861	6.660950385163757e-49
M512	0.5	1.852943854109384	8.240715039128468e-67
M512	0.6	1.8937440986132523	2.0951554547908084e-50
M512	0.7	2.427032276820524	2.8968339380036544e-15
M512	0.8	13.082068711139216	0.0792557
M512	0.9	156.9883022447044	0.012623
J40	0.1	1.0317303252193415	0.7241051342380922
J40	0.2	2.96892	1.0257137366257552e-07
J40	0.3	3.13345	2.1427901702582143e-24
J40	0.4	3.14694	1.1817700068470522e-40
J40	0.5	2.983957303906013	3.516443451119718e-45
J40	0.6	3.1989508615400317	3.112709848797192e-48
J40	0.7	3.272908127166801	5.928328402340221e-37
J40	0.8	3.787892453928935	2.324599431012426e-24
J40	0.9	4.221147623742584	5.836090597741383e-06
E101	0.1	18.5793	3.293153958030172e-42
E101	0.2	31.43935526653279	1.2691784141220331e-114
E101	0.3	46.52368737706815	2.958047897070974e-173
E101	0.4	51.275423989832674	4.04228045135097e-207
E101	0.5	57.12300002232492	1.0349067040836952e-230
E101	0.6	62.04817369384433	2.323554840571732e-246
E101	0.7	66.80670482246953	8.222689872358859e-258
E101	0.8	76.03627723013265	4.155750897567963e-273
E101	0.9	85.646	2.6707370443242868e-285
Z935	0.1	0.8959149938136253	0.7739080673838049
Z935	0.2	9.76075	2.741809364244169e-09
Z935	0.3	4.442547837483617	2.8625314501969847e-18
Z935	0.4	4.005191508998616	1.07005162527198e-26
Z935	0.5	4.988934970953365	7.280848198214216e-41
Z935	0.6	4.711710656245293	1.4708931776779243e-36
Z935	0.7	5.727457070528444	1.7957560071693307e-33
Z935	0.8	9.576049039650572	8.402624521668609e-30
Z935	0.9	44.04547371874487	9.648753741419214e-20
D250	0.1	0.0103365	0.9999338584250238
D250	0.2	0.9361222787303756	0.6631881515087945
D250	0.3	0.8692015023463742	0.9146154216389494
D250	0.4	0.8437066318079501	0.996789
D250	0.5	0.8554589310907023	0.9975819151595312
D250	0.6	0.8834279154033796	0.9623700537717228
D250	0.7	1.2965149040060544	0.0169036
D250	0.8	2.967232940588548	2.1828156922853098e-06
D250	0.9	8.858730884087697	0.000319378
M4792	0.1	0.0018181	0.9999967028927144
M4792	0.2	0.0018181	0.9999967028927144
M4792	0.3	1.7521260667037546	0.0500164
M4792	0.4	2.0385786156193317	1.5963580451690301e-15
M4792	0.5	2.130428724535948	6.447132240158366e-30
M4792	0.6	1.9527207803360216	7.281365083408484e-15
M4792	0.7	3.064222955176692	3.1760221486166184e-06
M4792	0.8	550.0241758241758	0.00363028
M4792	0.9	550.0241758241758	0.00363028
K709	0.1	16.121500801545604	1.7679460205234025e-113
K709	0.2	15.212671000383356	5.4162725450942785e-182
K709	0.3	14.466635932524335	5.343237167371199e-218
K709	0.4	15.427217761717412	2.9725801720188997e-247
K709	0.5	15.485987225324388	9.06449938979264e-252
K709	0.6	18.394323578782377	2.4263030598202044e-272
K709	0.7	21.895025536018284	3.397134391218255e-281
K709	0.8	29.145331314337295	5.108119076474057e-297
K709	0.9	41.43031340936437	8.29445629983625e-282
M4854	0.1	0.000914922	0.999999
M4854	0.2	0.0484959	0.9988389628414642
M4854	0.3	2.0165023019464647	0.00577353
M4854	0.4	2.1001162446301445	8.69585869330738e-12
M4854	0.5	2.1023967059355493	3.197859326682316e-15
M4854	0.6	2.639986524082768	1.3999631255316562e-15
M4854	0.7	3.3623278761247626	1.5041155758941086e-08
M4854	0.8	8.99517	7.365923226613214e-05
M4854	0.9	1092.9891067538126	0.00183131
H405	0.1	0.000400394	0.9999998390166212
H405	0.2	0.432955	0.929197
H405	0.3	2.3714074496783564	0.00880218
H405	0.4	2.775671994714453	4.829982188892901e-09
H405	0.5	2.349045651322132	1.18058628182985e-09
H405	0.6	2.7710992741903144	2.008816664293513e-10
H405	0.7	3.232450816513948	4.209282808344906e-07
H405	0.8	4.4038	0.00141634
H405	0.9	356.7867803837953	0.00321329
H358	0.1	0.0165405	0.9998426212299856
H358	0.2	4.460135566880851	0.000818198
H358	0.3	2.9118728501957065	6.159717623514367e-20
H358	0.4	2.7306685714223566	4.8968355883852024e-58
H358	0.5	2.8701641082574034	7.233918400579287e-82
H358	0.6	3.9042	9.549105018550646e-85
H358	0.7	5.747324261676431	4.5682183049012565e-92
H358	0.8	7.246889521763578	1.763724124582163e-88
H358	0.9	10.524070056926057	9.620267140298452e-67
L899	0.1	0.00201651	0.999996
L899	0.2	3.751417392079625	0.000914324
L899	0.3	3.761157300056879	8.173866187499116e-39
L899	0.4	4.516675709634806	2.8361782020846724e-104
L899	0.5	5.042733250335235	2.561910343848029e-140
L899	0.6	5.501602517915168	4.530864412408099e-126
L899	0.7	7.482868298418865	1.479398892942326e-103
L899	0.8	9.218339607560374	7.105138491928527e-32
L899	0.9	24.794356435643564	0.0414626
B957	0.1	0.00142695	0.9999979667952376
B957	0.2	1.1863281898125104	0.6676788530097797
B957	0.3	2.490022720811074	2.5857345081477646e-11
B957	0.4	2.799222819864699	7.411580332040811e-37
B957	0.5	2.7320839614416204	3.1835448624638768e-40
B957	0.6	3.0687046809428806	4.2733572785766756e-41
B957	0.7	3.82768	1.642610060568653e-40
B957	0.8	5.0503	5.468067144825039e-28
B957	0.9	4.691219458817277	0.00213274
K430	0.1	2.344193920528626	0.082985
K430	0.2	2.8112216931409253	1.6596965146048453e-08
K430	0.3	3.4885781875131605	2.5061078434929273e-18
K430	0.4	3.897271231832452	1.2303370448085892e-25
K430	0.5	4.014747637501499	3.852459764693954e-28
K430	0.6	4.5406753500853245	8.489776656580451e-32
K430	0.7	4.98478	3.321724161791497e-31
K430	0.8	6.465936096769307	2.1615571050561584e-31
K430	0.9	8.911034482758621	1.8077165073745183e-16
R062	0.1	1.267012659746805	0.6387466993810218
R062	0.2	3.3061248262692704	9.755723052870357e-08
R062	0.3	3.742847897362794	8.598864894952003e-21
R062	0.4	3.888439868411385	8.197107799173325e-33
R062	0.5	3.514164129454397	3.8098621372310635e-34
R062	0.6	3.208883963666864	2.554598222848648e-28
R062	0.7	2.9881191653512293	2.4203658079772575e-18
R062	0.8	3.84618	2.1216564001473605e-14
R062	0.9	4.217325714670982	0.0163534
R609	0.1	0.17096	0.9868098767074052
R609	0.2	3.2873002753568894	9.154668220006448e-17
R609	0.3	3.549983355372763	2.9119929993770675e-60
R609	0.4	4.079775351247347	1.6846290281088458e-106
R609	0.5	4.18737	9.019088260914035e-121
R609	0.6	4.360980358475477	6.802486775034551e-117
R609	0.7	4.845285151689419	4.8926640090704307e-107
R609	0.8	5.477173194822349	1.4362553087389074e-75
R609	0.9	8.717524557298267	2.725871768176664e-38
R72	0.1	0.000825374	0.9999993182427628
R72	0.2	1.653683706465654	0.272326
R72	0.3	1.8274501133203245	0.000126767
R72	0.4	1.694939921019964	3.426386081422079e-07
R72	0.5	1.8901674614347583	7.539009985593995e-11
R72	0.6	2.0743850148354306	1.4198361476433378e-11
R72	0.7	2.107294721974436	1.3649242221602008e-07
R72	0.8	2.492925529844329	0.000125379
R72	0.9	7.933121271107313	0.0272983
F99	0.1	0.1346577046356982	0.991655
F99	0.2	1.8662113471363269	0.025733
F99	0.3	1.687587112287477	0.00105169
F99	0.4	2.16181	1.457309555963994e-08
F99	0.5	2.657223936140896	2.8440460320529814e-14
F99	0.6	2.947890984634056	1.5551238712452317e-15
F99	0.7	3.126574002068721	3.2399204865637576e-11
F99	0.8	3.500143729260484	5.707978311655229e-05
F99	0.9	28.02110788474425	0.00250558
M7969	0.1	0.00285696	0.9999952309949112
M7969	0.2	2.4888936347642145	0.1292424588646957
M7969	0.3	2.819552356167974	1.0198493679257872e-05
M7969	0.4	1.9859058129232143	1.7245822165018624e-06
M7969	0.5	2.378136003438485	2.1609133367931436e-11
M7969	0.6	2.579147354045078	5.927642993693244e-12
M7969	0.7	3.2693877665923474	3.2997732772822534e-11
M7969	0.8	4.586137424333441	2.446101063717335e-05
M7969	0.9	100.00338712891016	0.0104618
K296	0.1	0.0186021	0.9996664495522776
K296	0.2	2.21419	0.3538689805078552
K296	0.3	2.301922169109204	3.1756677163287167e-29
K296	0.4	1.8675702448327256	9.262997114040129e-122
K296	0.5	1.8599925639178652	3.2537546430145586e-187
K296	0.6	2.039749307311772	4.476084506924992e-176
K296	0.7	2.459144339959129	2.5379951308499674e-135
K296	0.8	2.7593685276426774	1.5049604137581196e-56
K296	0.9	3.712751774773299	1.5891905488020226e-14
D131	0.1	0.00217537	0.9999952840078746
D131	0.2	1.4546	0.4443471694570935
D131	0.3	1.5061637024733538	0.00108786
D131	0.4	1.7435979082794657	6.1544445756110476e-15
D131	0.5	1.6430669971281324	2.554799626689188e-16
D131	0.6	1.871425848265345	1.3877371595434293e-15
D131	0.7	2.299486887339203	1.1234406724107122e-06
D131	0.8	6.759282245008095	0.1393647872219531
D131	0.9	459.6926605504587	0.00434054
I776	0.1	0.8941300313802726	0.7745747322881293
I776	0.2	4.397961342736297	8.605895892513675e-08
I776	0.3	2.733125245620692	3.3282296661335994e-14
I776	0.4	2.659332555417198	7.459966403604374e-22
I776	0.5	2.550475983402753	1.2929608794708214e-23
I776	0.6	2.9033940352932177	4.751266733994519e-28
I776	0.7	3.3656543064782087	8.29506541620134e-28
I776	0.8	4.309205321826681	2.971109956823459e-23
I776	0.9	9.009655172413794	1.3651751641520813e-14
G959	0.1	0.000444259	0.9999998019265468
G959	0.2	0.1809595776327175	0.9853966035837692
G959	0.3	2.0098910471096683	0.0485268
G959	0.4	1.4187890732434003	0.0174278
G959	0.5	1.5176062207007774	0.00118414
G959	0.6	2.3664	2.0957927178803562e-07
G959	0.7	3.627446864934521	0.000380791
G959	0.8	83.36389304102309	0.0124148
G959	0.9	2250.9417040358744	0.000891903
Z00	0.1	0.000826009	0.9999993171931264
Z00	0.2	0.000826009	0.9999993171931264
Z00	0.3	2.367441602340952	0.1504823344368997
Z00	0.4	1.457799348976063	0.00325246
Z00	0.5	1.2735116815730712	0.00803905
Z00	0.6	1.2706257689615983	0.043045
Z00	0.7	0.917107	0.6376332703393651
Z00	0.8	86.472	0.0123383
Z00	0.9	1210.6400966183576	0.00165395
L539	0.1	0.00166286	0.999997
L539	0.2	0.1147531819316196	0.9938170829106068
L539	0.3	1.778426110293481	0.0113208
L539	0.4	2.049125260791978	3.4139521651823974e-16
L539	0.5	2.5870522620269885	2.1403952604881374e-42
L539	0.6	3.140500765845974	1.4241250073336276e-42
L539	0.7	3.636897179637666	4.966358240330645e-25
L539	0.8	5.225324955181717	3.2018459586325088e-12
L539	0.9	14.236248898490576	0.00139894
E116	0.1	24.21222619088337	1.935304622164126e-77
E116	0.2	26.75105859047521	2.095957370814284e-117
E116	0.3	28.36578421585942	1.220427834386456e-135
E116	0.4	26.629194258552022	5.940766392429048e-137
E116	0.5	27.62308610309408	1.2454184489847425e-140
E116	0.6	26.93479167632201	1.1748984229178735e-138
E116	0.7	28.45077714417917	2.765279249660117e-142
E116	0.8	30.26613818667078	8.770101123083018e-146
E116	0.9	33.71949547266833	8.127590315855183e-150
Q21	0.1	0.0283109	0.9995889419704528
Q21	0.2	2.750951717921271	0.0893222
Q21	0.3	1.680204823377507	0.00220058
Q21	0.4	1.80704	1.2981930106788696e-09
Q21	0.5	1.7353268992374051	1.875247545507876e-12
Q21	0.6	2.1603285214882497	5.515331294714458e-17
Q21	0.7	3.2644278606965176	4.044396631702683e-15
Q21	0.8	7.906912391388566	8.941121325619972e-08
Q21	0.9	389.1599378881988	2.472773177504025e-05
K632	0.1	0.0635017	0.998045
K632	0.2	2.099368853969477	0.0238778
K632	0.3	2.2116389156795937	9.172182538415936e-07
K632	0.4	3.006568618712304	1.1806812234205405e-17
K632	0.5	3.0908893645425355	6.172920891182664e-22
K632	0.6	3.335803212346768	1.4040168407643737e-22
K632	0.7	3.865990303662677	4.200122568532837e-20
K632	0.8	5.9103902388645455	1.0066335714199014e-17
K632	0.9	9.905092949592492	0.000190435
J03	0.1	0.00120458	0.9999985500794044
J03	0.2	0.0108414	0.9999351702347477
J03	0.3	0.8307109959466814	0.7976513521842256
J03	0.4	1.6588082576302692	5.113179918735133e-06
J03	0.5	1.782681525707836	1.4209177552977878e-12
J03	0.6	2.497203829797836	4.359639778642651e-22
J03	0.7	5.862078331854802	2.4438466650311642e-15
J03	0.8	1663.077943615257	4.3462786644080165e-06
J03	0.9	830.1622516556291	0.00240879
K64	0.1	0.0344871	0.9988885551577492
K64	0.2	0.0344871	0.9988885551577492
K64	0.3	1.6543612813677209	3.1822963985868744e-05
K64	0.4	1.4347468667841672	1.2111643024009872e-35
K64	0.5	1.2988272816693631	1.480790194586646e-61
K64	0.6	1.3358247373920764	1.5893395563899844e-30
K64	0.7	1.459200569343257	3.2785550335539366e-08
K64	0.8	1.4214322559988617	0.285882
K64	0.9	28.9963	0.0655672
M8198	0.1	0.000857443	0.9999992643480394
M8198	0.2	2.337157991182503	0.3233241677461106
M8198	0.3	4.495627938642214	2.3908776514034346e-10
M8198	0.4	2.292821619534313	7.637405010249966e-14
M8198	0.5	2.1022911318905324	1.4468775601535612e-14
M8198	0.6	2.694776113709757	2.0739914219113932e-17
M8198	0.7	3.3289001790429373	1.8317091969148523e-09
M8198	0.8	6.825927802900359	0.000103909
M8198	0.9	291.5627906976744	0.00428614
Z292	0.1	0.00116668	0.9999986397105158
Z292	0.2	0.00466676	0.999986
Z292	0.3	3.056013137639786	0.00691938
Z292	0.4	1.6518463021599474	1.5414649682473738e-06
Z292	0.5	1.6599998205853224	6.17759534584902e-10
Z292	0.6	1.7074069767555595	2.041964368399276e-07
Z292	0.7	2.252645173680931	3.897579349930271e-06
Z292	0.8	2.5960019102791705	0.0717339
Z292	0.9	857.132	0.00233326
K869	0.1	0.000548001	0.9999996989348626
K869	0.2	0.00438407	0.9999891892227022
K869	0.3	1.8237783523645028	0.0852615
K869	0.4	2.342011140675736	3.3918767591855643e-09
K869	0.5	2.1222071178510173	4.2183951787331104e-10
K869	0.6	2.461966589280353	6.169065581745183e-10
K869	0.7	2.3752329713997877	0.000481975
K869	0.8	1.4175615972812234	0.5071011605984449
K869	0.9	1824.8145454545452	0.00109908
R162	0.1	0.0363355	0.9993463981107988
R162	0.2	3.5353171575359887	0.00849573
R162	0.3	3.871843297276559	6.22603015777563e-08
R162	0.4	4.541574425389267	5.847714049614997e-14
R162	0.5	5.845130848100245	2.392793565997769e-20
R162	0.6	6.256247347567653	2.884108145619452e-20
R162	0.7	6.209110858394234	7.887219468285146e-14
R162	0.8	13.847361033127456	1.0206816878322649e-17
R162	0.9	30.67447693625352	9.68867115182993e-07
M472	0.1	0.00193918	0.999996
M472	0.2	0.0116352	0.9999217617122882
M472	0.3	2.293356443540132	2.082116981221817e-05
M472	0.4	2.2272238895894287	1.2440815981757284e-23
M472	0.5	2.073816536532187	9.97026105983286e-30
M472	0.6	2.0869907461896475	9.926783900471936e-24
M472	0.7	2.288281506132586	2.7933478761683105e-07
M472	0.8	7.812330306151109	0.1218530930543187
M472	0.9	515.6807415036045	0.00387108
G628	0.1	0.00063774	0.9999995925392198
G628	0.2	0.6698581290035337	0.8547707017342598
G628	0.3	1.6171087799527246	0.0178743
G628	0.4	2.0551484489631133	2.7257375470661352e-08
G628	0.5	2.2226465526396706	7.867972617565347e-13
G628	0.6	2.624831855320845	1.8257731760843848e-14
G628	0.7	3.041021151855823	4.8602741627630725e-09
G628	0.8	3.5903107466551574	0.00772042
G628	0.9	522.6770833333334	0.00255485
M2571	0.1	0.000296819	0.9999999113602024
M2571	0.2	0.0495852	0.9987963938243596
M2571	0.3	1.541205644298428	0.2268752038557822
M2571	0.4	1.8550601797602548	0.00126048
M2571	0.5	1.6699470330537458	0.00113934
M2571	0.6	1.613412262645294	0.00842386
M2571	0.7	2.170889816254353	0.00673761
M2571	0.8	12.38803794653886	0.011983
M2571	0.9	3369.053691275168	0.000597354
M754	0.1	0.00681021	0.999954
M754	0.2	0.3677909582900563	0.9463175802043836
M754	0.3	2.709703226565487	5.5929534224436655e-08
M754	0.4	2.003049804905096	3.717323625687749e-40
M754	0.5	1.91253	4.4174585101030404e-77
M754	0.6	1.867875678815193	1.309171488939862e-43
M754	0.7	2.4540975670975493	9.959816255446656e-13
M754	0.8	9.788941736028535	0.1029356198066795
M754	0.9	146.8382877526754	0.0134865
M87	0.1	0.00496272	0.9999846588639788
M87	0.2	3.21133	0.0140384
M87	0.3	1.4122032794578352	0.00465392
M87	0.4	1.6751645427307968	3.712367960560166e-09
M87	0.5	1.9688512016679869	2.601469060758575e-17
M87	0.6	2.2685999978937006	3.117977413529261e-20
M87	0.7	2.9930858437467838	2.5545697890602583e-21
M87	0.8	4.497110797240844	3.0576463075158e-15
M87	0.9	11.050499815291646	0.000560046
M1917	0.1	0.000354562	0.9999998736699568
M1917	0.2	0.3414515564602517	0.9790900918697492
M1917	0.3	1.931683244660344	0.01543
M1917	0.4	1.9940138229077689	2.6722147563788624e-05
M1917	0.5	1.91908	9.540486772099943e-06
M1917	0.6	1.8303054119858184	0.000118508
M1917	0.7	1.5896690795603363	0.0278823
M1917	0.8	2.4067317987961645	0.0899761
M1917	0.9	2820.38	0.000712726
H258	0.1	0.0142594	0.9998023196088548
H258	0.2	0.0142594	0.9998023196088548
H258	0.3	3.005229167711152	4.0271843121964655e-10
H258	0.4	2.036714033263043	9.98956177162338e-107
H258	0.5	1.860668788453398	1.3513679936641054e-140
H258	0.6	2.040511163832872	2.836730803263669e-82
H258	0.7	2.009532466544788	4.215523033175777e-23
H258	0.8	2.2392769465403903	2.085558703546945e-05
H258	0.9	70.1292	0.0279241
Z088	0.1	0.000525991	0.9999997225793662
Z088	0.2	0.4243539332591234	0.959099
Z088	0.3	1.1159457602646774	0.3589244319993731
Z088	0.4	1.4550181068102217	0.00484504
Z088	0.5	1.5508751768905953	0.000227296
Z088	0.6	1.4494566741881885	0.00538008
Z088	0.7	1.4720145222305854	0.0588223
Z088	0.8	3.030938458492114	0.0796137
Z088	0.9	1901.1742424242425	0.00105513
I491	0.1	0.000633631	0.9999995977609072
I491	0.2	0.4380977015442939	0.994106
I491	0.3	1.2078591463741446	0.1906313464354129
I491	0.4	1.4807203325952007	0.00124465
I491	0.5	1.453983622272667	0.000512106
I491	0.6	1.6922557244092638	1.4011267728876666e-05
I491	0.7	2.18412	4.383885718589737e-06
I491	0.8	2.9126506996218025	0.0031688
I491	0.9	52.60377358490566	0.0195059
Q60	0.1	0.5009733159231281	0.9188080940392644
Q60	0.2	2.23175	0.000359407
Q60	0.3	3.4782424274658936	1.329742395166447e-12
Q60	0.4	3.335695640251114	2.5159478710318527e-15
Q60	0.5	4.443932873598973	1.2746510894734286e-23
Q60	0.6	4.97745	7.977540372924316e-25
Q60	0.7	8.228452347919191	9.803913373855427e-32
Q60	0.8	16.212978095882175	2.1312515557776174e-33
Q60	0.9	30.397556536127965	3.7629180885032383e-13
M5456	0.1	0.00446594	0.9999802235987107
M5456	0.2	2.012401659189847	0.2354109418672402
M5456	0.3	2.5419225066241333	8.048397241320396e-26
M5456	0.4	2.40105	3.7259271196371357e-69
M5456	0.5	2.3091123896463723	1.851234594979649e-85
M5456	0.6	2.5431088055946454	2.610896770505436e-90
M5456	0.7	3.026190841504458	5.820173696340407e-66
M5456	0.8	3.165111455419615	2.1524248597261657e-14
M5456	0.9	5.817760996878909	0.0486445
Z905	0.1	6.234957833279274	1.071953036212103e-05
Z905	0.2	3.6568061842192217	7.833479857307849e-41
Z905	0.3	3.2808659680058763	4.0972208435955637e-82
Z905	0.4	3.855808154153918	1.1212853206987484e-136
Z905	0.5	4.40259	6.609897865784485e-175
Z905	0.6	5.082238725212855	1.1078835321167236e-197
Z905	0.7	6.01217	1.0321587962164237e-208
Z905	0.8	7.613094548022656	2.3940981755563775e-212
Z905	0.9	10.915500264382104	1.3353036964338173e-186
M160	0.1	0.00140461	0.999998
M160	0.2	0.6453066212945434	0.8628271763435529
M160	0.3	1.7966707418450876	0.00648842
M160	0.4	2.0972650970654767	2.895535948334603e-13
M160	0.5	2.169582646842048	2.0590764190120245e-24
M160	0.6	2.3587702188441035	7.732683245404222e-22
M160	0.7	3.135438991680161	2.344522275812629e-08
M160	0.8	88.9913	0.012571
M160	0.9	711.9403409090909	0.00280729
M1391	0.1	0.000909421	0.9999991726504174
M1391	0.2	0.0600296	0.9982410580863624
M1391	0.3	2.11798	0.00963664
M1391	0.4	1.7412903757883378	2.7609963542407183e-06
M1391	0.5	2.4412	3.0811345345794576e-21
M1391	0.6	1.9579769977533417	1.0438344099301203e-09
M1391	0.7	2.328946356839455	1.6250669187298716e-05
M1391	0.8	8.53839	0.0238694
M1391	0.9	1099.6008771929824	0.00182034
K279	0.1	1.2838490280868216	0.632743
K279	0.2	3.637956147929173	1.468029392990591e-07
K279	0.3	2.588143663655496	2.869328752298643e-13
K279	0.4	2.8270136142958973	1.292778170411258e-23
K279	0.5	2.908679162700893	7.557197200257819e-30
K279	0.6	3.350572071265157	2.759730949239614e-36
K279	0.7	3.357761259384592	1.451041407627924e-25
K279	0.8	3.393075389258093	1.0570713379277495e-09
K279	0.9	5.094973883706278	0.1792092150422926
J432	0.1	9.581200060208651	1.5668944832367978e-06
J432	0.2	11.307895967222096	1.5565482902508166e-29
J432	0.3	9.434992399959867	6.028637256357027e-48
J432	0.4	7.979480770549513	7.071898543167025e-58
J432	0.5	7.813226023583611	1.4066037578767805e-65
J432	0.6	8.7798	2.963720087648845e-74
J432	0.7	10.255565927026105	9.43235491733103e-78
J432	0.8	12.789693453377726	5.903646344795711e-69
J432	0.9	23.003037698776303	1.063648093608368e-36
E835	0.1	0.8781971463802721	0.7803007474311723
E835	0.2	2.9398160804991544	1.972422315225736e-45
E835	0.3	3.007433397214054	1.35469399131542e-144
E835	0.4	3.156859375958064	4.323226484936672e-217
E835	0.5	3.408835344765199	1.5104478861534947e-260
E835	0.6	3.69782	1.3940384267301077e-270
E835	0.7	4.125928314744641	1.140069485598472e-263
E835	0.8	4.826735869444796	6.068823477767505e-242
E835	0.9	5.786831313932259	2.152232710231477e-157
J929	0.1	2.9126809002273744	0.0260703
J929	0.2	2.7107584401221088	8.940979947875857e-12
J929	0.3	2.670631205289303	4.3646121119406596e-26
J929	0.4	2.4284320457301805	4.347850185892245e-36
J929	0.5	2.4575852636921565	5.357319301110239e-45
J929	0.6	2.5611041460392387	2.5007448245949104e-45
J929	0.7	2.710905549922023	1.849528436826326e-33
J929	0.8	4.005268662777262	5.0310823892906365e-31
J929	0.9	4.785233548090198	2.874940478505219e-06
J22	0.1	0.021863	0.9995422022764496
J22	0.2	3.443478555749763	7.259860147225931e-30
J22	0.3	3.5055638827638083	0
J22	0.4	3.290664388208172	0
J22	0.5	3.3530967507905745	0
J22	0.6	3.6474062603867794	0
J22	0.7	4.109195500766234	0
J22	0.8	4.955846879775798	0
J22	0.9	7.115728744846437	2.731683493424253e-191
A490	0.1	0.2683444511825348	0.9697100750170472
A490	0.2	2.776787139461045	7.028375888140406e-06
A490	0.3	3.197001397855852	4.9927619762744544e-24
A490	0.4	3.0495891152550585	1.3991017439290266e-37
A490	0.5	3.228818778386884	7.146143440074631e-45
A490	0.6	4.164317863833853	1.519037042716454e-55
A490	0.7	5.466723234050559	2.0846302244058157e-54
A490	0.8	7.450155861873884	1.155631144809616e-39
A490	0.9	15.426521620201024	1.6586859351829974e-19
N029	0.1	0.00413142	0.9999893556782804
N029	0.2	2.371891070215725	0.0774192
N029	0.3	1.9242469626996117	1.883205157920568e-05
N029	0.4	1.4800926806355703	2.145462334745528e-05
N029	0.5	1.758360517715141	1.1758334795980343e-10
N029	0.6	2.1944778662414066	5.0377374822015516e-15
N029	0.7	2.4390050176065645	3.492934135798425e-11
N029	0.8	3.643462619532176	6.7713501252722725e-09
N029	0.9	4.863380609611766	0.1869009519501671
K509	0.1	1.91981	0.1749394352938111
K509	0.2	3.3656147239982546	2.132439123883452e-25
K509	0.3	3.873191144974383	1.7164324933422173e-82
K509	0.4	3.935300149409896	9.225042724271515e-134
K509	0.5	4.2813447302657535	6.720342030289187e-178
K509	0.6	4.562482521386932	3.7771473422094806e-187
K509	0.7	5.301442377565032	1.6162913531044498e-181
K509	0.8	7.700030991453896	1.2616629650903843e-185
K509	0.9	13.555802474682263	1.768863335571442e-123
G93	0.1	0.00541727	0.999971
G93	0.2	0.00541727	0.999971
G93	0.3	0.5960303514055821	0.8790329103560875
G93	0.4	1.7941038638059417	7.366764283067496e-22
G93	0.5	1.8537876855129167	2.9134657871595025e-56
G93	0.6	2.2179781061045363	1.2064148098794745e-44
G93	0.7	3.0700008463849744	1.3491786802798148e-21
G93	0.8	3.4753623143364827	0.00153836
G93	0.9	184.5948051948052	0.0107511
D252	0.1	0.00131666	0.9999982683437572
D252	0.2	0.2229866907286262	0.98928
D252	0.3	0.9891128881020786	0.576322
D252	0.4	0.9228171090397468	0.8165268485255828
D252	0.5	0.8464391975451675	0.984534
D252	0.6	1.0736937927328378	0.2654678935687826
D252	0.7	2.1477471396188337	0.000164974
D252	0.8	6.541150591848068	0.000397583
D252	0.9	759.4954545454545	0.00263211
M4786	0.1	0.0054781	0.99997
M4786	0.2	3.097535150848364	0.0059516
M4786	0.3	2.863990551056007	2.6446813798467173e-35
M4786	0.4	2.262987657903006	1.9823056680273642e-72
M4786	0.5	2.154482230645202	4.434276178825755e-88
M4786	0.6	2.198398463683444	6.132968966017834e-76
M4786	0.7	2.97745	1.6892655882128794e-65
M4786	0.8	4.809193844295574	8.425861825135442e-22
M4786	0.9	182.54512105649303	0.0108708
R098	0.1	0.000825158	0.9999993185984364
R098	0.2	0.000825158	0.9999993185984364
R098	0.3	2.6056782334384856	0.1095394407483184
R098	0.4	2.02341	4.0302971743697885e-07
R098	0.5	1.9964385562155795	1.80052133279282e-12
R098	0.6	2.1825499136123336	1.1568148053123774e-11
R098	0.7	2.400780581529957	6.677957067430445e-05
R098	0.8	5.796107528372975	0.1594222156041301
R098	0.9	1211.888888888889	0.00165225
C857	0.1	0.000354619	0.9999998736291958
C857	0.2	0.000354619	0.9999998736291958
C857	0.3	1.3758578926120306	0.4114575161335569
C857	0.4	2.7523017726597283	1.899171584937955e-07
C857	0.5	2.253529851845465	8.436327153519725e-08
C857	0.6	3.728285700741267	1.0225423526116703e-10
C857	0.7	7.763519497798389	1.5824247916618746e-11
C857	0.8	15.099441856729843	0.00117319
C857	0.9	2819.9269662921347	0.000712841
R195	0.1	0.00745173	0.9999452756446447
R195	0.2	0.00745173	0.9999452756446447
R195	0.3	0.00745173	0.9999452756446447
R195	0.4	1.5138264657454303	6.024150147127428e-05
R195	0.5	1.4693350218621852	7.828231195500829e-31
R195	0.6	1.69546	5.704574862082744e-28
R195	0.7	2.0965939007863548	6.118233614401358e-16
R195	0.8	1.247094509990653	0.3165603757534498
R195	0.9	134.19702300405953	0.0147424
M7983	0.1	0.000529749	0.9999997880938574
M7983	0.2	2.2789546820940387	0.3383131168871325
M7983	0.3	2.750021638135518	0.00117435
M7983	0.4	2.129418093517393	8.049094292288005e-05
M7983	0.5	2.02009	3.549130056233935e-05
M7983	0.6	2.297845303600069	1.1960839807876776e-05
M7983	0.7	2.616924908448022	0.000706521
M7983	0.8	3.9535416765463713	0.09355
M7983	0.9	3775.383458646616	0.000533516
U88	0.1	0.000549893	1
U88	0.2	0.0894975	0.9946532024988332
U88	0.3	0.4877496463266282	0.8997535805063133
U88	0.4	1.4864134774969966	0.6096849869198326
U88	0.5	3.8393309916490255	0.271573
U88	0.6	2.5665404348888345	0.4137320457024069
U88	0.7	8.764014466546111	0.1533398161616225
U88	0.8	56.178031158275004	0.0262383
U88	0.9	4114.696721311476	0.000370431
R73	0.1	0.00686895	0.999953
R73	0.2	7.048187123495127	3.99952468187842e-31
R73	0.3	4.387853839501049	5.635356621641524e-218
R73	0.4	3.9588123375507434	7.80182313644e-312
R73	0.5	3.6197435536637705	1.3590642984732052e-300
R73	0.6	3.3943110414629585	1.553008150637653e-243
R73	0.7	2.83799	1.6462504755718338e-116
R73	0.8	3.0058781106786148	2.9860801342433934e-43
R73	0.9	11.204363472784523	0.00298834
K589	0.1	0.0161325	0.9997479094150944
K589	0.2	0.0161325	0.9997479094150944
K589	0.3	1.550372186604032	0.00164337
K589	0.4	1.6192927759218585	8.0334174834317545e-50
K589	0.5	1.6393082645772472	5.993146796076198e-105
K589	0.6	1.8489964755595207	1.131363682496594e-102
K589	0.7	2.2798100707001603	1.131383684829369e-55
K589	0.8	3.4891093257443555	8.090784147387003e-14
K589	0.9	20.66210277214334	0.0620168
Z853	0.1	0.0173147	0.9997102879806292
Z853	0.2	0.0173147	0.9997102879806292
Z853	0.3	1.1065952820501568	0.3899011730767601
Z853	0.4	0.821472	0.9999999328632586
Z853	0.5	0.8524320982887433	0.9999999999995036
Z853	0.6	0.980216	0.7868557883645388
Z853	0.7	1.2814205928083595	5.108081365875234e-08
Z853	0.8	1.3277323535726648	0.0264687
Z853	0.9	3.208471629524261	0.2783439863758092
I37	0.1	1.3078257047529618	0.6242300679823168
I37	0.2	3.06981	2.393400303971312e-09
I37	0.3	2.8689032645932437	1.0811500252804334e-23
I37	0.4	2.5891001072687896	7.086594391590293e-32
I37	0.5	2.460112962651276	5.4695943878218465e-34
I37	0.6	2.556399013841736	1.703768546975424e-34
I37	0.7	2.682039485872877	7.473709761829926e-28
I37	0.8	3.162718360745493	5.662163036719137e-19
I37	0.9	6.10817	6.521753931344718e-08
J441	0.1	31.021934598440914	0
J441	0.2	29.95859229399544	0
J441	0.3	25.308385282771667	0
J441	0.4	25.626773875552477	0
J441	0.5	26.273109902062657	0
J441	0.6	24.823953420287037	0
J441	0.7	26.04826365080375	0
J441	0.8	25.608801024052266	0
J441	0.9	29.4736	0
R938	0.1	0.00100499	0.9999989900301148
R938	0.2	0.9816998078519938	0.6594890929224244
R938	0.3	1.3333069561706807	0.0517457
R938	0.4	1.3590272175592653	0.00117261
R938	0.5	1.491356072858553	4.670148145090509e-06
R938	0.6	1.5764460115965906	5.587655961768099e-06
R938	0.7	1.734053075641109	9.382590522852894e-05
R938	0.8	2.221568559693951	0.0034867
R938	0.9	9.753287426081544	0.0984839
M0696	0.1	0.000426314	0.9999998175642028
M0696	0.2	4.778526423589212	0.00454848
M0696	0.3	9.425578413680268	3.447511199186544e-19
M0696	0.4	8.866191856955547	7.890701578855443e-38
M0696	0.5	8.416802901909495	1.1361101373578112e-49
M0696	0.6	10.018752529238126	2.5548137132022996e-58
M0696	0.7	13.897870878951354	8.096856611960901e-55
M0696	0.8	36.48929455445545	1.457760445462505e-44
M0696	0.9	4713.408450704225	5.471526347039607e-07
F319	0.1	2.7075383797515613	0.00791413
F319	0.2	3.689985737169261	3.683751510041525e-22
F319	0.3	4.623298318459489	8.774629799575306e-61
F319	0.4	4.3442863827154685	2.1548471302438824e-85
F319	0.5	4.2574523555967145	3.5341361393531834e-97
F319	0.6	5.010671664338451	2.7169207266094424e-116
F319	0.7	6.019934724966402	1.6742098979583993e-118
F319	0.8	7.748184202546225	4.992018344190293e-96
F319	0.9	11.177134857059835	1.7083613860418756e-34
E559	0.1	5.735547189555308	1.239669529522562e-15
E559	0.2	5.004663757139192	6.265130196039889e-150
E559	0.3	3.3184298917619715	5.5066838440439545e-226
E559	0.4	3.018563188107529	1.05020636760827e-275
E559	0.5	2.905083317805609	1.881024355849252e-282
E559	0.6	2.999982883261934	1.3687504949586866e-277
E559	0.7	3.0851739027983456	8.899533687757305e-237
E559	0.8	3.1810108123952534	7.230846125321758e-170
E559	0.9	3.428856289224952	6.551045250086024e-89
Z223	0.1	0.00300693	0.9999910065804152
[truncated: 13,733 more rows]

## Sheet: 3c_left
AUC	time_model	feature_set	ICD10_CODE
0.881302	time_agnostic	67_biomarkers	I258
0.5465717190311821	time_agnostic	67_biomarkers	C439
0.741971	time_agnostic	67_biomarkers	I253
0.7678777403572515	time_agnostic	67_biomarkers	K509
0.5684447996480997	time_agnostic	67_biomarkers	C504
0.6900669405852835	time_agnostic	67_biomarkers	K518
0.7056295324124602	time_agnostic	67_biomarkers	I801
0.5818324559757434	time_agnostic	67_biomarkers	C502
0.6427932373931774	time_agnostic	67_biomarkers	G20
0.6787772173610243	time_agnostic	67_biomarkers	K510
0.9299159124731469	time_agnostic	67_biomarkers	E11
0.7933565102776035	time_agnostic	67_biomarkers	M06
0.8203348912215542	time_agnostic	67_biomarkers	M0690
0.55968	time_agnostic	67_biomarkers	C505
0.8015489591557554	time_agnostic	67_biomarkers	M069
0.8093147567923575	time_agnostic	67_biomarkers	I252
0.9948094172202433	time_agnostic	67_biomarkers	E105
0.5196847239371825	time_agnostic	67_biomarkers	D034
0.7409090909853477	time_agnostic	67_biomarkers	J459
0.6801643108203961	time_agnostic	67_biomarkers	I800
0.7582864506694565	time_agnostic	67_biomarkers	I489
0.6157544415987739	time_agnostic	67_biomarkers	M821
0.7021941398319187	time_agnostic	67_biomarkers	M819
0.5853774050745773	time_agnostic	67_biomarkers	C435
0.6806876418158647	time_agnostic	67_biomarkers	I484
0.7577056371256417	time_agnostic	67_biomarkers	F31
0.5703174696644944	time_agnostic	67_biomarkers	D035
0.5492527392223521	time_agnostic	67_biomarkers	C436
0.6590301270597134	time_agnostic	67_biomarkers	M8195
0.7555774538474562	time_agnostic	67_biomarkers	M0609
0.9707145384780225	time_agnostic	67_biomarkers	E113
0.5905170200426508	time_agnostic	67_biomarkers	C509
0.7543217400043061	time_agnostic	67_biomarkers	I481
0.7104682206214288	time_agnostic	67_biomarkers	M8098
0.9593835170344696	time_agnostic	67_biomarkers	E10
0.7701648934331513	time_agnostic	67_biomarkers	F319
0.6799371304016326	time_agnostic	67_biomarkers	G35
0.5616738709994165	time_agnostic	67_biomarkers	C434
0.775672	time_agnostic	67_biomarkers	I25
0.9785639073441252	time_agnostic	67_biomarkers	E114
0.861108	time_agnostic	67_biomarkers	M05
0.6972961164389727	time_agnostic	67_biomarkers	I809
0.6665122096665193	time_agnostic	67_biomarkers	L409
0.8219877209983764	time_agnostic	67_biomarkers	K508
0.9634041243459526	time_agnostic	67_biomarkers	E116
0.6586544783099209	time_agnostic	67_biomarkers	I828
0.7738537609578489	time_agnostic	67_biomarkers	I482
0.6223415916960686	time_agnostic	67_biomarkers	K512
0.9298217366147501	time_agnostic	67_biomarkers	E119
0.5876782944690344	time_agnostic	67_biomarkers	M82
0.7102329546168507	time_agnostic	67_biomarkers	M8199
0.9423165533550737	time_agnostic	67_biomarkers	E110
0.7555449336680872	time_agnostic	67_biomarkers	K50
0.6477818324839666	time_agnostic	67_biomarkers	G30
0.7132754906683152	time_agnostic	67_biomarkers	I480
0.5817015894198472	time_agnostic	67_biomarkers	M8010
0.6850332195550785	time_agnostic	67_biomarkers	I82
0.6941296782546105	time_agnostic	67_biomarkers	F311
0.5160140772935682	time_agnostic	67_biomarkers	C500
0.7788922937178296	time_agnostic	67_biomarkers	K501
0.7421228070175439	time_agnostic	67_biomarkers	F312
0.5671869699980889	time_agnostic	67_biomarkers	C43
0.6812062596405224	time_agnostic	67_biomarkers	K514
0.8415698700069421	time_agnostic	67_biomarkers	M0691
0.6785482893644632	time_agnostic	67_biomarkers	I803
0.6456128775299894	time_agnostic	67_biomarkers	I822
0.7156302855437269	time_agnostic	67_biomarkers	F313
0.5402613787846839	time_agnostic	67_biomarkers	C433
0.6330180628780155	time_agnostic	67_biomarkers	M800
0.7484278924804542	time_agnostic	67_biomarkers	I63
0.7876005116959064	time_agnostic	67_biomarkers	M0695
0.8234564398562817	time_agnostic	67_biomarkers	M0699
0.769984	time_agnostic	67_biomarkers	I251
0.6437041191553463	time_agnostic	67_biomarkers	M814
0.7000586752983047	time_agnostic	67_biomarkers	M81
0.8556895592653427	time_agnostic	67_biomarkers	M059
0.9860230033614986	time_agnostic	67_biomarkers	E112
0.8432003418667906	time_agnostic	67_biomarkers	F209
0.6742705625106937	time_agnostic	67_biomarkers	M809
0.6643020095042002	time_agnostic	67_biomarkers	I254
0.8626399602260383	time_agnostic	67_biomarkers	M063
0.725375	time_agnostic	67_biomarkers	I802
0.9494043121437648	time_agnostic	67_biomarkers	E101
0.7033719504170082	time_agnostic	67_biomarkers	M8190
0.6641080141893316	time_agnostic	67_biomarkers	I808
0.672071	time_agnostic	67_biomarkers	L40
0.8019238605909255	time_agnostic	67_biomarkers	M0694
0.701241	time_agnostic	67_biomarkers	I634
0.6813056745526141	time_agnostic	67_biomarkers	K51
0.5448519282291656	time_agnostic	67_biomarkers	C437
0.9625311785353121	time_agnostic	67_biomarkers	E109
0.7588102910920933	time_agnostic	67_biomarkers	K900
0.982828	time_agnostic	67_biomarkers	E102
0.7998586341887777	time_agnostic	67_biomarkers	M0693
0.5065642027158439	time_agnostic	67_biomarkers	C506
0.5484664473684211	time_agnostic	67_biomarkers	C503
0.5842052736020793	time_agnostic	67_biomarkers	C50
0.641397	time_agnostic	67_biomarkers	G308
0.6628568214731557	time_agnostic	67_biomarkers	K513
0.9811689545311768	time_agnostic	67_biomarkers	E103
0.5862172432774995	time_agnostic	67_biomarkers	M8140
0.5552071446897984	time_agnostic	67_biomarkers	D037
0.5595250745063886	time_agnostic	67_biomarkers	C501
0.8155451631104189	time_agnostic	67_biomarkers	K500
0.5826570634840567	time_agnostic	67_biomarkers	C508
0.8568164980585488	time_agnostic	67_biomarkers	M0590
0.6298884210526317	time_agnostic	67_biomarkers	M8198
0.5400708771431277	time_agnostic	67_biomarkers	C432
0.9537359833016297	time_agnostic	67_biomarkers	E111
0.7874498668450299	time_agnostic	67_biomarkers	M32
0.6998222470478914	time_agnostic	67_biomarkers	I633
0.5662609330338046	time_agnostic	67_biomarkers	H401
0.6046099365376434	time_agnostic	67_biomarkers	H353
0.84264	time_agnostic	67_biomarkers	F200
0.8655828114194399	time_agnostic	67_biomarkers	M0697
0.7748382623221322	time_agnostic	67_biomarkers	I10
0.7454075863486842	time_agnostic	67_biomarkers	M0600
0.6700166730577557	time_agnostic	67_biomarkers	L400
0.8127598150843767	time_agnostic	67_biomarkers	I259
0.5372337988320691	time_agnostic	67_biomarkers	D033
0.6524493042444584	time_agnostic	67_biomarkers	I829
0.8558179019181609	time_agnostic	67_biomarkers	I255
0.7396836288439788	time_agnostic	67_biomarkers	J45
0.8036587003222342	time_agnostic	67_biomarkers	I250
0.6643220707189796	time_agnostic	67_biomarkers	M80
0.7564868394917114	time_agnostic	67_biomarkers	M060
0.688309	time_agnostic	67_biomarkers	K519
0.566144	time_agnostic	67_biomarkers	M8090
0.7523652420707557	time_agnostic	67_biomarkers	I639
0.581137	time_agnostic	67_biomarkers	G300
0.9753425633452406	time_agnostic	67_biomarkers	E115
0.7652552171407984	time_agnostic	67_biomarkers	F310
0.8213761918022571	time_agnostic	67_biomarkers	M0696
0.7329446011130016	time_agnostic	67_biomarkers	L405
0.7290772076357981	time_agnostic	67_biomarkers	I638
0.7182272530225404	time_agnostic	67_biomarkers	J450
0.8317818389780862	time_agnostic	67_biomarkers	F20
0.6596278186672632	time_agnostic	67_biomarkers	K515
0.74976	time_agnostic	67_biomarkers	I48
0.751137	time_agnostic	67_biomarkers	M064
0.6564869106626832	time_agnostic	67_biomarkers	I483
0.9866326978031118	time_agnostic	67_biomarkers	E104
0.5817689799201731	time_agnostic	67_biomarkers	C61
0.6441700593898131	time_agnostic	67_biomarkers	M8000
0.7719669748386873	time_agnostic	67_biomarkers	I632
0.7275401745621013	time_agnostic	67_biomarkers	I635
0.6063864283732208	time_agnostic	67_biomarkers	G301
0.8401708251369131	time_agnostic	67_biomarkers	M0599
0.7180579745980209	time_agnostic	67_biomarkers	I80
0.6506525054145977	time_agnostic	67_biomarkers	G309
0.5956233344731834	time_agnostic	67_biomarkers	M801
0.6109070350763208	time_agnostic	Matched_PRS	M81
0.7493503930245509	time_agnostic	Matched_PRS	M059
0.6685485252196028	time_agnostic	Matched_PRS	L40
0.7316450458810726	time_agnostic	Matched_PRS	K508
0.8188028339721214	time_agnostic	Matched_PRS	E101
0.6348043341512624	time_agnostic	Matched_PRS	I63
0.6925438583592236	time_agnostic	Matched_PRS	K512
0.6650265045141093	time_agnostic	Matched_PRS	I489
0.5912478873744902	time_agnostic	Matched_PRS	D034
0.7542103443027319	time_agnostic	Matched_PRS	M0590
0.7400484476782243	time_agnostic	Matched_PRS	M063
0.6483475727399308	time_agnostic	Matched_PRS	C435
0.7237775873931547	time_agnostic	Matched_PRS	G30
0.6122609838144984	time_agnostic	Matched_PRS	G20
0.8036643908983057	time_agnostic	Matched_PRS	K900
0.4820671106373025	time_agnostic	Matched_PRS	M82
0.6981337091108981	time_agnostic	Matched_PRS	E119
0.6787479766648304	time_agnostic	Matched_PRS	L405
0.6996196589022976	time_agnostic	Matched_PRS	K518
0.7071872936238305	time_agnostic	Matched_PRS	G308
0.6569858260659155	time_agnostic	Matched_PRS	F319
0.6683960226288104	time_agnostic	Matched_PRS	C504
0.4835564177181746	time_agnostic	Matched_PRS	M8010
0.6550530390319123	time_agnostic	Matched_PRS	E110
0.6112787094642849	time_agnostic	Matched_PRS	M819
0.6895810041273184	time_agnostic	Matched_PRS	K509
0.6661140876403968	time_agnostic	Matched_PRS	E10
0.6298704350161117	time_agnostic	Matched_PRS	I250
0.5693001412679973	time_agnostic	Matched_PRS	M0609
0.4642198460196318	time_agnostic	Matched_PRS	M8000
0.6246939342944109	time_agnostic	Matched_PRS	D035
0.7028704424647015	time_agnostic	Matched_PRS	H401
0.688275	time_agnostic	Matched_PRS	K515
0.597998	time_agnostic	Matched_PRS	M0600
0.6793581915171812	time_agnostic	Matched_PRS	I801
0.5699690940890716	time_agnostic	Matched_PRS	M060
0.5572499799984585	time_agnostic	Matched_PRS	I809
0.6792847409431696	time_agnostic	Matched_PRS	K50
0.6061523617800724	time_agnostic	Matched_PRS	C506
0.6593750852328311	time_agnostic	Matched_PRS	M32
0.6504503604653654	time_agnostic	Matched_PRS	J450
0.5242555187493263	time_agnostic	Matched_PRS	M814
0.5926222320958794	time_agnostic	Matched_PRS	I253
0.5656573902474508	time_agnostic	Matched_PRS	M064
0.673277	time_agnostic	Matched_PRS	C509
0.5574672084224392	time_agnostic	Matched_PRS	I828
0.6366564289588326	time_agnostic	Matched_PRS	C439
0.7310338403719363	time_agnostic	Matched_PRS	E116
0.6365045714765104	time_agnostic	Matched_PRS	M069
0.7272051715362299	time_agnostic	Matched_PRS	M0697
0.5933165845521744	time_agnostic	Matched_PRS	I638
0.684887	time_agnostic	Matched_PRS	I481
0.550053	time_agnostic	Matched_PRS	I822
0.6678369655863116	time_agnostic	Matched_PRS	C436
0.7105918464727426	time_agnostic	Matched_PRS	G301
0.5714690606291485	time_agnostic	Matched_PRS	I808
0.6768278407371651	time_agnostic	Matched_PRS	K51
0.6549210327405817	time_agnostic	Matched_PRS	M0696
0.7017361615314337	time_agnostic	Matched_PRS	G35
0.4865870849704568	time_agnostic	Matched_PRS	M801
0.6782364143572086	time_agnostic	Matched_PRS	E111
0.6419446952345764	time_agnostic	Matched_PRS	K510
0.579114	time_agnostic	Matched_PRS	I829
0.70396	time_agnostic	Matched_PRS	I255
0.6875589347953994	time_agnostic	Matched_PRS	F310
0.643828	time_agnostic	Matched_PRS	M0695
0.6947585906916051	time_agnostic	Matched_PRS	M0693
0.656259	time_agnostic	Matched_PRS	C501
0.6059732291029785	time_agnostic	Matched_PRS	M8098
0.6415562529963008	time_agnostic	Matched_PRS	C437
0.6811247107603858	time_agnostic	Matched_PRS	I482
0.4793470614530397	time_agnostic	Matched_PRS	M821
0.5568148916382919	time_agnostic	Matched_PRS	M8090
0.6980433198108877	time_agnostic	Matched_PRS	E11
0.6676667801218434	time_agnostic	Matched_PRS	K513
0.6276119081477234	time_agnostic	Matched_PRS	K514
0.6725408349470143	time_agnostic	Matched_PRS	I251
0.6308111411086026	time_agnostic	Matched_PRS	M06
0.5626886153857069	time_agnostic	Matched_PRS	I82
0.661627	time_agnostic	Matched_PRS	M0690
0.597499	time_agnostic	Matched_PRS	M809
0.6712083870851058	time_agnostic	Matched_PRS	L409
0.6740834283253686	time_agnostic	Matched_PRS	C508
0.535177	time_agnostic	Matched_PRS	M8195
0.6225231256007874	time_agnostic	Matched_PRS	H353
0.6065375948299774	time_agnostic	Matched_PRS	I634
0.7263818713529248	time_agnostic	Matched_PRS	E112
0.6039300624378341	time_agnostic	Matched_PRS	I484
0.6002381785151234	time_agnostic	Matched_PRS	I633
0.6641651728533309	time_agnostic	Matched_PRS	I48
0.7141060938327219	time_agnostic	Matched_PRS	E115
0.7282236371128804	time_agnostic	Matched_PRS	E114
0.6094243307024776	time_agnostic	Matched_PRS	C433
0.6096257281898267	time_agnostic	Matched_PRS	C432
0.6656455056113485	time_agnostic	Matched_PRS	E109
0.6306161475996575	time_agnostic	Matched_PRS	C434
0.6716965314073697	time_agnostic	Matched_PRS	C50
0.5843125854759696	time_agnostic	Matched_PRS	I803
0.6765442125160983	time_agnostic	Matched_PRS	F209
0.6418428333274216	time_agnostic	Matched_PRS	I80
0.6546218434690849	time_agnostic	Matched_PRS	I802
0.5875371158371007	time_agnostic	Matched_PRS	I483
0.6289713450292398	time_agnostic	Matched_PRS	M8198
0.663845	time_agnostic	Matched_PRS	F312
0.7479817915362346	time_agnostic	Matched_PRS	E105
0.6738975964043457	time_agnostic	Matched_PRS	I252
0.6066253807742703	time_agnostic	Matched_PRS	D037
0.6632029069245026	time_agnostic	Matched_PRS	I480
0.6626554571684409	time_agnostic	Matched_PRS	F313
0.6859078883184744	time_agnostic	Matched_PRS	F20
0.6094943133307964	time_agnostic	Matched_PRS	D033
0.6214436078240576	time_agnostic	Matched_PRS	J459
0.6827729108848307	time_agnostic	Matched_PRS	C502
0.715595	time_agnostic	Matched_PRS	C61
0.7549199413356718	time_agnostic	Matched_PRS	E104
0.6934211831403544	time_agnostic	Matched_PRS	K501
0.656559	time_agnostic	Matched_PRS	I259
0.6514788762785477	time_agnostic	Matched_PRS	M0694
0.6097338137806034	time_agnostic	Matched_PRS	I632
0.6298605874139037	time_agnostic	Matched_PRS	I10
0.6456256005827734	time_agnostic	Matched_PRS	M0699
0.7244769065520945	time_agnostic	Matched_PRS	F200
0.6263295627364824	time_agnostic	Matched_PRS	G300
0.7409306121631248	time_agnostic	Matched_PRS	M05
0.6031781106378297	time_agnostic	Matched_PRS	M8190
0.6243726441605575	time_agnostic	Matched_PRS	I800
0.6200409855506884	time_agnostic	Matched_PRS	I635
0.7262960546768941	time_agnostic	Matched_PRS	G309
0.6489235927002519	time_agnostic	Matched_PRS	C43
0.721968	time_agnostic	Matched_PRS	K500
0.6360233406567279	time_agnostic	Matched_PRS	M0691
0.7200207474191378	time_agnostic	Matched_PRS	M0599
0.7738553959600116	time_agnostic	Matched_PRS	E102
0.7001911801018306	time_agnostic	Matched_PRS	F311
0.4609770899992486	time_agnostic	Matched_PRS	M800
0.6136426289764954	time_agnostic	Matched_PRS	M8199
0.6708425822833648	time_agnostic	Matched_PRS	L400
0.5876612573865146	time_agnostic	Matched_PRS	M80
0.69013	time_agnostic	Matched_PRS	K519
0.621806	time_agnostic	Matched_PRS	J45
0.6653865789473684	time_agnostic	Matched_PRS	C503
0.6552695705730351	time_agnostic	Matched_PRS	F31
0.7384979062995989	time_agnostic	Matched_PRS	E113
0.6625449169685813	time_agnostic	Matched_PRS	C505
0.6308620897121242	time_agnostic	Matched_PRS	C500
0.5979605486943924	time_agnostic	Matched_PRS	I254
0.5288892346152855	time_agnostic	Matched_PRS	M8140
0.7750796593646516	time_agnostic	Matched_PRS	E103
0.6938226138485668	time_agnostic	Matched_PRS	I258
0.6370489212038387	time_agnostic	Matched_PRS	I639
0.6507593645190823	time_agnostic	Matched_PRS	I25

## Sheet: 3c_right
time_model	AUC_diff	ICD10_CODE
time_agnostic	0.18747985599770822	I258
time_agnostic	-0.0900847	C439
time_agnostic	0.14934859203313366	I253
time_agnostic	0.0782967	K509
time_agnostic	-0.0999512	C504
time_agnostic	-0.00955272	K518
time_agnostic	0.0262713	I801
time_agnostic	-0.10094	C502
time_agnostic	0.030532253578678947	G20
time_agnostic	0.0368325	K510
time_agnostic	0.23187259266225912	E11
time_agnostic	0.16254536916900086	M06
time_agnostic	0.1587080523798552	M0690
time_agnostic	-0.102865	C505
time_agnostic	0.165044	M069
time_agnostic	0.13541716038801188	I252
time_agnostic	0.24682762568400873	E105
time_agnostic	-0.0715632	D034
time_agnostic	0.11946548316129013	J459
time_agnostic	0.0557917	I800
time_agnostic	0.0932599	I489
time_agnostic	0.13640738014573422	M821
time_agnostic	0.0909154	M819
time_agnostic	-0.0629702	C435
time_agnostic	0.0767576	I484
time_agnostic	0.10243606655260651	F31
time_agnostic	-0.0543765	D035
time_agnostic	-0.118584	C436
time_agnostic	0.12385286721527644	M8195
time_agnostic	0.1862773125794589	M0609
time_agnostic	0.2322166321784236	E113
time_agnostic	-0.0827596	C509
time_agnostic	0.0694349	I481
time_agnostic	0.10449499151845032	M8098
time_agnostic	0.29326942939407274	E10
time_agnostic	0.11317906736723582	F319
time_agnostic	-0.021799	G35
time_agnostic	-0.0689423	C434
time_agnostic	0.12491255308095062	I25
time_agnostic	0.25034027023124483	E114
time_agnostic	0.12017761292564011	M05
time_agnostic	0.14004613644051422	I809
time_agnostic	-0.00469618	L409
time_agnostic	0.0903427	K508
time_agnostic	0.23237028397401627	E116
time_agnostic	0.10118726988748161	I828
time_agnostic	0.0927291	I482
time_agnostic	-0.0702023	K512
time_agnostic	0.23168802750385198	E119
time_agnostic	0.1056111838317319	M82
time_agnostic	0.0965903	M8199
time_agnostic	0.28726351432316144	E110
time_agnostic	0.0762602	K50
time_agnostic	-0.0759958	G30
time_agnostic	0.050072583743812626	I480
time_agnostic	0.0981452	M8010
time_agnostic	0.12234460416937154	I82
time_agnostic	-0.0060615	F311
time_agnostic	-0.114848	C500
time_agnostic	0.0854711	K501
time_agnostic	0.0782778	F312
time_agnostic	-0.0817366	C43
time_agnostic	0.0535944	K514
time_agnostic	0.2055465293502141	M0691
time_agnostic	0.0942357	I803
time_agnostic	0.0955597	I822
time_agnostic	0.0529748	F313
time_agnostic	-0.069163	C433
time_agnostic	0.17204097287876696	M800
time_agnostic	0.1136235583291918	I63
time_agnostic	0.1437728435672514	M0695
time_agnostic	0.1778308392735083	M0699
time_agnostic	0.0974432	I251
time_agnostic	0.11944860040602001	M814
time_agnostic	0.0891516	M81
time_agnostic	0.10633916624079187	M059
time_agnostic	0.25964113200857386	E112
time_agnostic	0.1666561293506923	F209
time_agnostic	0.0767713	M809
time_agnostic	0.0663415	I254
time_agnostic	0.12259151254781397	M063
time_agnostic	0.0707535	I802
time_agnostic	0.13060147817164336	E101
time_agnostic	0.1001938397791785	M8190
time_agnostic	0.092639	I808
time_agnostic	0.00352281	L40
time_agnostic	0.15044498431237774	M0694
time_agnostic	0.0947035	I634
time_agnostic	0.00447783	K51
time_agnostic	-0.0967043	C437
time_agnostic	0.2968856729239636	E109
time_agnostic	-0.0448541	K900
time_agnostic	0.20897255896619538	E102
time_agnostic	0.10510004349717261	M0693
time_agnostic	-0.0995882	C506
time_agnostic	-0.11692	C503
time_agnostic	-0.0874913	C50
time_agnostic	-0.06579	G308
time_agnostic	-0.00480996	K513
time_agnostic	0.2060892951665252	E103
time_agnostic	0.057328	M8140
time_agnostic	-0.0514182	D037
time_agnostic	-0.0967343	C501
time_agnostic	0.0935772	K500
time_agnostic	-0.0914264	C508
time_agnostic	0.10260615375581683	M0590
time_agnostic	0.000917076	M8198
time_agnostic	-0.0695549	C432
time_agnostic	0.27549956894442107	E111
time_agnostic	0.12807478161219887	M32
time_agnostic	0.0995841	I633
time_agnostic	-0.13661	H401
time_agnostic	-0.0179132	H353
time_agnostic	0.11816326530612253	F200
time_agnostic	0.13837763988321006	M0697
time_agnostic	0.14497767490822844	I10
time_agnostic	0.14740953947368418	M0600
time_agnostic	-0.000825909	L400
time_agnostic	0.15620054049665466	I259
time_agnostic	-0.0722605	D033
time_agnostic	0.0733357	I829
time_agnostic	0.15185779971533986	I255
time_agnostic	0.11787760179110873	J45
time_agnostic	0.17378826530612246	I250
time_agnostic	0.0766608	M80
time_agnostic	0.18651774540263977	M060
time_agnostic	-0.00182115	K519
time_agnostic	0.00932897	M8090
time_agnostic	0.11531632086691701	I639
time_agnostic	-0.0451927	G300
time_agnostic	0.26123646951251867	E115
time_agnostic	0.0776963	F310
time_agnostic	0.1664551590616754	M0696
time_agnostic	0.0541966	L405
time_agnostic	0.1357606230836237	I638
time_agnostic	0.0677769	J450
time_agnostic	0.14587395065961184	F20
time_agnostic	-0.0286467	K515
time_agnostic	0.0855948	I48
time_agnostic	0.18547919200769225	M064
time_agnostic	0.0689498	I483
time_agnostic	0.23171275646744005	E104
time_agnostic	-0.133826	C61
time_agnostic	0.1799502133701813	M8000
time_agnostic	0.16223316105808383	I632
time_agnostic	0.10749918901141287	I635
time_agnostic	-0.104205	G301
time_agnostic	0.1201500777177753	M0599
time_agnostic	0.0762151	I80
time_agnostic	-0.0756435	G309
time_agnostic	0.10903624950272661	M801

## Sheet: 3d_left
AUC	time_model	feature_set	ICD10_CODE
0.5827163227678626	time_agnostic	67_biomarkers	Z40
0.5467450633446718	time_agnostic	67_biomarkers	H010
0.5626476128452542	time_agnostic	67_biomarkers	H71
0.881302	time_agnostic	67_biomarkers	I258
0.5821862796376156	time_agnostic	67_biomarkers	R900
0.5557069728758941	time_agnostic	67_biomarkers	N342
0.5465717190311821	time_agnostic	67_biomarkers	C439
0.7187528274427268	time_agnostic	67_biomarkers	R001
0.584969	time_agnostic	67_biomarkers	D110
0.5711019244228188	time_agnostic	67_biomarkers	B07
0.6389085444127869	time_agnostic	67_biomarkers	G46
0.46522606418093715	time_agnostic	67_biomarkers	H613
0.8370198242528155	time_agnostic	67_biomarkers	M1097
0.6437101044089668	time_agnostic	67_biomarkers	R220
0.6992477465599265	time_agnostic	67_biomarkers	N136
0.6023572912812046	time_agnostic	67_biomarkers	G91
0.7059418503294661	time_agnostic	67_biomarkers	J9600
0.6560890097476133	time_agnostic	67_biomarkers	M25
0.6659838555944941	time_agnostic	67_biomarkers	R072
0.5927982520354171	time_agnostic	67_biomarkers	R89
0.6088335261422535	time_agnostic	67_biomarkers	G558
0.6125763671640594	time_agnostic	67_biomarkers	C67
0.5247661623961681	time_agnostic	67_biomarkers	K048
0.6147757787325456	time_agnostic	67_biomarkers	M192
0.5057311206903852	time_agnostic	67_biomarkers	K006
0.9299159124731469	time_agnostic	67_biomarkers	E11
0.5829586604754966	time_agnostic	67_biomarkers	R412
0.5663266595083336	time_agnostic	67_biomarkers	C671
0.7933565102776035	time_agnostic	67_biomarkers	M06
0.6948320687339491	time_agnostic	67_biomarkers	A415
0.955513	time_agnostic	67_biomarkers	N180
0.5367692189657818	time_agnostic	67_biomarkers	D481
0.5519513068385249	time_agnostic	67_biomarkers	C75
0.5428068893929492	time_agnostic	67_biomarkers	C459
0.6511918323948398	time_agnostic	67_biomarkers	N308
0.6135205906888499	time_agnostic	67_biomarkers	M241
0.6349022556390977	time_agnostic	67_biomarkers	D44
0.6271399537646762	time_agnostic	67_biomarkers	N421
0.6841654721068422	time_agnostic	67_biomarkers	Z115
0.9229907822810632	time_agnostic	67_biomarkers	Z992
0.8633013888301563	time_agnostic	67_biomarkers	J44
0.7334634700585352	time_agnostic	67_biomarkers	G80
0.8054018707768613	time_agnostic	67_biomarkers	I219
0.5649198263970505	time_agnostic	67_biomarkers	Z805
0.6930210431163848	time_agnostic	67_biomarkers	M549
0.6563268606251258	time_agnostic	67_biomarkers	G83
0.6355112840883166	time_agnostic	67_biomarkers	J21
0.6246093798159549	time_agnostic	67_biomarkers	M85
0.6183511942893316	time_agnostic	67_biomarkers	C169
0.6178489994179239	time_agnostic	67_biomarkers	R61
0.7981797764777943	time_agnostic	67_biomarkers	Z856
0.5991601924424238	time_agnostic	67_biomarkers	K137
0.7335793286191619	time_agnostic	67_biomarkers	D509
0.7409090909853477	time_agnostic	67_biomarkers	J459
0.8306362264052642	time_agnostic	67_biomarkers	E872
0.5493217736486725	time_agnostic	67_biomarkers	G96
0.5773381724903577	time_agnostic	67_biomarkers	H501
0.5688967583310953	time_agnostic	67_biomarkers	H92
0.731952	time_agnostic	67_biomarkers	R093
0.557259	time_agnostic	67_biomarkers	L72
0.536852	time_agnostic	67_biomarkers	D486
0.6403667746277582	time_agnostic	67_biomarkers	Q210
0.6012753433154687	time_agnostic	67_biomarkers	N809
0.5658208484201412	time_agnostic	67_biomarkers	D43
0.559573	time_agnostic	67_biomarkers	G618
0.7758517665171915	time_agnostic	67_biomarkers	Z915
0.5446460040333744	time_agnostic	67_biomarkers	H523
0.7710949625273998	time_agnostic	67_biomarkers	Q446
0.6265029618630542	time_agnostic	67_biomarkers	C10
0.5537826979507923	time_agnostic	67_biomarkers	D738
0.7577056371256417	time_agnostic	67_biomarkers	F31
0.683079	time_agnostic	67_biomarkers	R591
0.5263221893300343	time_agnostic	67_biomarkers	N75
0.5888680756461213	time_agnostic	67_biomarkers	N832
0.631134	time_agnostic	67_biomarkers	G90
0.7440373143736961	time_agnostic	67_biomarkers	L893
0.6614333452679317	time_agnostic	67_biomarkers	F332
0.6858537806183347	time_agnostic	67_biomarkers	C64
0.6299002129213587	time_agnostic	67_biomarkers	R39
0.6195518658104637	time_agnostic	67_biomarkers	M9486
0.5961469910507162	time_agnostic	67_biomarkers	L570
0.6482582666133889	time_agnostic	67_biomarkers	M2545
0.6084174527128128	time_agnostic	67_biomarkers	C160
0.614799	time_agnostic	67_biomarkers	M2559
0.752916	time_agnostic	67_biomarkers	Z852
0.7777260770341899	time_agnostic	67_biomarkers	J330
0.6214861572168335	time_agnostic	67_biomarkers	H34
0.6234844400342374	time_agnostic	67_biomarkers	N302
0.6448380566801619	time_agnostic	67_biomarkers	A412
0.6751915789473684	time_agnostic	67_biomarkers	M1909
0.7787084857938305	time_agnostic	67_biomarkers	Z958
0.6625445782805726	time_agnostic	67_biomarkers	M161
0.6216367418828416	time_agnostic	67_biomarkers	C679
0.5793280025385263	time_agnostic	67_biomarkers	I861
0.6921355869323216	time_agnostic	67_biomarkers	R630
0.6935603308072944	time_agnostic	67_biomarkers	A411
0.6162899216581361	time_agnostic	67_biomarkers	M2447
0.7256292638050142	time_agnostic	67_biomarkers	B956
0.6404219777960526	time_agnostic	67_biomarkers	M2330
0.7701648934331513	time_agnostic	67_biomarkers	F319
0.7623084378135614	time_agnostic	67_biomarkers	I46
0.5850268860770871	time_agnostic	67_biomarkers	N90
0.694754	time_agnostic	67_biomarkers	U821
0.5520834912888076	time_agnostic	67_biomarkers	L608
0.5818322368421053	time_agnostic	67_biomarkers	M5494
0.6778050911563294	time_agnostic	67_biomarkers	F39
0.6040533742917789	time_agnostic	67_biomarkers	Z52
0.5934298318572274	time_agnostic	67_biomarkers	H57
0.6970850324081284	time_agnostic	67_biomarkers	F43
0.6508077705401824	time_agnostic	67_biomarkers	M62
0.6853447418167347	time_agnostic	67_biomarkers	D381
0.7970441129949832	time_agnostic	67_biomarkers	I350
0.6972123402982555	time_agnostic	67_biomarkers	R418
0.5986526091465182	time_agnostic	67_biomarkers	H53
0.6648914242894644	time_agnostic	67_biomarkers	M500
0.7056929180312703	time_agnostic	67_biomarkers	R81
0.6304242354984837	time_agnostic	67_biomarkers	M503
0.6894088869449708	time_agnostic	67_biomarkers	C320
0.5386776447298078	time_agnostic	67_biomarkers	E078
0.5620082176408971	time_agnostic	67_biomarkers	M770
0.6540925599247918	time_agnostic	67_biomarkers	N82
0.6577368806985715	time_agnostic	67_biomarkers	L94
0.5594390525181964	time_agnostic	67_biomarkers	D127
0.6417786126651512	time_agnostic	67_biomarkers	K57
0.6329959588750371	time_agnostic	67_biomarkers	M484
0.6645430400464605	time_agnostic	67_biomarkers	M19
0.5462656484277466	time_agnostic	67_biomarkers	Q120
0.6269752555924174	time_agnostic	67_biomarkers	N323
0.6169032134085141	time_agnostic	67_biomarkers	G54
0.5907192386391867	time_agnostic	67_biomarkers	E063
0.7104960265477738	time_agnostic	67_biomarkers	R45
0.6819941451389877	time_agnostic	67_biomarkers	K269
0.6214554802232641	time_agnostic	67_biomarkers	Z83
0.7472542302501817	time_agnostic	67_biomarkers	D619
0.6679039799901895	time_agnostic	67_biomarkers	Z961
0.7914849634494106	time_agnostic	67_biomarkers	I20
0.6214689545725054	time_agnostic	67_biomarkers	M8589
0.7489595778908242	time_agnostic	67_biomarkers	M34
0.8923912438826189	time_agnostic	67_biomarkers	E210
0.6143925012829712	time_agnostic	67_biomarkers	N320
0.6387219032017485	time_agnostic	67_biomarkers	K635
0.697094	time_agnostic	67_biomarkers	A41
0.6610053739386114	time_agnostic	67_biomarkers	I611
0.5726545148766503	time_agnostic	67_biomarkers	Q38
0.6311236006960403	time_agnostic	67_biomarkers	C811
0.6586544783099209	time_agnostic	67_biomarkers	I828
0.6553793408365309	time_agnostic	67_biomarkers	K296
0.6934186870040161	time_agnostic	67_biomarkers	G401
0.6339774547924144	time_agnostic	67_biomarkers	K602
0.7257587723351269	time_agnostic	67_biomarkers	E232
0.7418354098022844	time_agnostic	67_biomarkers	I452
0.7630033516775219	time_agnostic	67_biomarkers	D73
0.6666162910390934	time_agnostic	67_biomarkers	R778
0.6901084831040512	time_agnostic	67_biomarkers	R298
0.6153254612126704	time_agnostic	67_biomarkers	C770
0.6033574434034157	time_agnostic	67_biomarkers	K05
0.7738537609578489	time_agnostic	67_biomarkers	I482
0.6790711459423938	time_agnostic	67_biomarkers	K578
0.6509618137140888	time_agnostic	67_biomarkers	R233
0.5148159009731323	time_agnostic	67_biomarkers	N362
0.5839171607650081	time_agnostic	67_biomarkers	C252
0.9482825568368421	time_agnostic	67_biomarkers	I12
0.6172072573668088	time_agnostic	67_biomarkers	C189
0.6835758922431892	time_agnostic	67_biomarkers	M5459
0.6050919501083496	time_agnostic	67_biomarkers	Z834
0.655753	time_agnostic	67_biomarkers	Q05
0.9002868990892093	time_agnostic	67_biomarkers	J9611
0.630571	time_agnostic	67_biomarkers	M1397
0.7555449336680872	time_agnostic	67_biomarkers	K50
0.9189213342440289	time_agnostic	67_biomarkers	N08
0.5406716260113122	time_agnostic	67_biomarkers	D233
0.6728783811405921	time_agnostic	67_biomarkers	M480
0.5626074286706788	time_agnostic	67_biomarkers	D23
0.4952412489631989	time_agnostic	67_biomarkers	H809
0.5469886906704589	time_agnostic	67_biomarkers	R857
0.5761833096744186	time_agnostic	67_biomarkers	H04
0.5569592806735304	time_agnostic	67_biomarkers	D170
0.707728	time_agnostic	67_biomarkers	I213
0.6250815937777154	time_agnostic	67_biomarkers	Z411
0.5762031254138134	time_agnostic	67_biomarkers	K123
0.7084937600568838	time_agnostic	67_biomarkers	F050
0.6672623770695962	time_agnostic	67_biomarkers	N23
0.616839	time_agnostic	67_biomarkers	J34
0.5554702818038522	time_agnostic	67_biomarkers	L858
0.646532	time_agnostic	67_biomarkers	H333
0.6611839033725649	time_agnostic	67_biomarkers	K31
0.579487	time_agnostic	67_biomarkers	K629
0.7124445386667919	time_agnostic	67_biomarkers	A490
0.5284103114930182	time_agnostic	67_biomarkers	G52
0.5656319164122674	time_agnostic	67_biomarkers	D22
0.6567691714999554	time_agnostic	67_biomarkers	K294
0.9001135453906168	time_agnostic	67_biomarkers	K766
0.7471860146618778	time_agnostic	67_biomarkers	J95
0.9288716320625667	time_agnostic	67_biomarkers	E14
0.5881192481148743	time_agnostic	67_biomarkers	H409
0.7056888058871191	time_agnostic	67_biomarkers	K432
0.5873080257805348	time_agnostic	67_biomarkers	C772
0.6125221144375933	time_agnostic	67_biomarkers	M94
0.6759994104509199	time_agnostic	67_biomarkers	M48
0.652052	time_agnostic	67_biomarkers	C54
0.7326271349805724	time_agnostic	67_biomarkers	R042
0.590294	time_agnostic	67_biomarkers	R448
0.631074	time_agnostic	67_biomarkers	N130
0.7871076482601029	time_agnostic	67_biomarkers	E272
0.5975541992506425	time_agnostic	67_biomarkers	K910
0.6471911563950522	time_agnostic	67_biomarkers	F333
0.604348	time_agnostic	67_biomarkers	K136
0.5634232307813004	time_agnostic	67_biomarkers	N839
0.6577469444801298	time_agnostic	67_biomarkers	I341
0.6109667466395943	time_agnostic	67_biomarkers	M258
0.6337119947877498	time_agnostic	67_biomarkers	M2339
0.7108470622539729	time_agnostic	67_biomarkers	J9699
0.6049980242193715	time_agnostic	67_biomarkers	G249
0.7789515843785741	time_agnostic	67_biomarkers	I679
0.5754204540039551	time_agnostic	67_biomarkers	N428
0.5537682800307441	time_agnostic	67_biomarkers	H354
0.5412062646405557	time_agnostic	67_biomarkers	N501
0.6795898824733737	time_agnostic	67_biomarkers	M545
0.5241600326799486	time_agnostic	67_biomarkers	N899
0.6247572108553567	time_agnostic	67_biomarkers	M7915
0.5903921823476551	time_agnostic	67_biomarkers	Z821
0.5443405496798229	time_agnostic	67_biomarkers	N870
0.6476143604970429	time_agnostic	67_biomarkers	M250
0.6675014295392827	time_agnostic	67_biomarkers	K121
0.6685085033396045	time_agnostic	67_biomarkers	D462
0.5172308505986106	time_agnostic	67_biomarkers	C844
0.6052712783206015	time_agnostic	67_biomarkers	E739
0.5573872698274612	time_agnostic	67_biomarkers	H70
0.7563184907831756	time_agnostic	67_biomarkers	I831
0.5932428614068253	time_agnostic	67_biomarkers	M66
0.5742946815553622	time_agnostic	67_biomarkers	M7138
0.55655	time_agnostic	67_biomarkers	D15
0.6437041191553463	time_agnostic	67_biomarkers	M814
0.7000586752983047	time_agnostic	67_biomarkers	M81
0.562532	time_agnostic	67_biomarkers	G550
0.6340798215161563	time_agnostic	67_biomarkers	Z860
0.5499779260306412	time_agnostic	67_biomarkers	H509
0.5320769518733073	time_agnostic	67_biomarkers	H812
0.6140847281789985	time_agnostic	67_biomarkers	K625
0.6364388401977419	time_agnostic	67_biomarkers	N318
0.6958829217353002	time_agnostic	67_biomarkers	Z436
0.9606861010330228	time_agnostic	67_biomarkers	I982
0.819708	time_agnostic	67_biomarkers	K73
0.46510794945776546	time_agnostic	67_biomarkers	H740
0.651525	time_agnostic	67_biomarkers	E049
0.7781612130829827	time_agnostic	67_biomarkers	E53
0.5600543344229802	time_agnostic	67_biomarkers	H042
0.5618102349298852	time_agnostic	67_biomarkers	D130
0.5182655538017822	time_agnostic	67_biomarkers	H918
0.6322192973906386	time_agnostic	67_biomarkers	L60
0.5592839354043846	time_agnostic	67_biomarkers	K01
0.6411309155166778	time_agnostic	67_biomarkers	K630
0.7127355491586231	time_agnostic	67_biomarkers	N049
0.5848017661509313	time_agnostic	67_biomarkers	M8588
0.5811907545224747	time_agnostic	67_biomarkers	M8997
0.6083878945299732	time_agnostic	67_biomarkers	M4195
0.599124	time_agnostic	67_biomarkers	C24
0.7076211322256492	time_agnostic	67_biomarkers	A16
0.5677752141491761	time_agnostic	67_biomarkers	J051
0.5694062089890637	time_agnostic	67_biomarkers	C785
0.5919176230336187	time_agnostic	67_biomarkers	M840
0.6531162397054165	time_agnostic	67_biomarkers	Z298
0.5301022382732088	time_agnostic	67_biomarkers	H618
0.5563723361761022	time_agnostic	67_biomarkers	D05
0.6758403657987786	time_agnostic	67_biomarkers	R065
0.6762911351982084	time_agnostic	67_biomarkers	M4806
0.7872225082504447	time_agnostic	67_biomarkers	D63
0.7242047743382999	time_agnostic	67_biomarkers	N04
0.628401	time_agnostic	67_biomarkers	M205
0.6838434847964208	time_agnostic	67_biomarkers	U800
0.725375	time_agnostic	67_biomarkers	I802
0.6655896107436274	time_agnostic	67_biomarkers	R790
0.8574931736912464	time_agnostic	67_biomarkers	D45
0.7366838540715823	time_agnostic	67_biomarkers	I723
0.6893385622703492	time_agnostic	67_biomarkers	K921
0.7237132517138679	time_agnostic	67_biomarkers	Z960
0.590928	time_agnostic	67_biomarkers	K314
0.5620904377769607	time_agnostic	67_biomarkers	H045
0.5764702363335705	time_agnostic	67_biomarkers	M203
0.5481619504967394	time_agnostic	67_biomarkers	D291
0.5772651423593219	time_agnostic	67_biomarkers	R498
0.7173806772455151	time_agnostic	67_biomarkers	I371
0.5830241611412498	time_agnostic	67_biomarkers	G831
0.7642984582221535	time_agnostic	67_biomarkers	J180
0.6505410149471257	time_agnostic	67_biomarkers	C02
0.6000686239408044	time_agnostic	67_biomarkers	R234
0.5844558810266554	time_agnostic	67_biomarkers	L900
0.5826095368753006	time_agnostic	67_biomarkers	M2531
0.7234602271717642	time_agnostic	67_biomarkers	K805
0.707259	time_agnostic	67_biomarkers	C140
0.6112090995376575	time_agnostic	67_biomarkers	K122
0.9625311785353121	time_agnostic	67_biomarkers	E109
0.7395991245625377	time_agnostic	67_biomarkers	R688
0.5476770612864106	time_agnostic	67_biomarkers	M8995
0.5183383172143063	time_agnostic	67_biomarkers	D31
0.6201430911085466	time_agnostic	67_biomarkers	K567
0.7288208653543913	time_agnostic	67_biomarkers	R845
0.6789769334146508	time_agnostic	67_biomarkers	K579
0.7318579568230674	time_agnostic	67_biomarkers	E539
0.7632198330569424	time_agnostic	67_biomarkers	J33
0.5065642027158439	time_agnostic	67_biomarkers	C506
0.6685512060053866	time_agnostic	67_biomarkers	R21
0.7342927391007155	time_agnostic	67_biomarkers	J950
0.750516	time_agnostic	67_biomarkers	R296
0.5770172064140486	time_agnostic	67_biomarkers	R231
0.7269460425938522	time_agnostic	67_biomarkers	J91
0.7003181208159075	time_agnostic	67_biomarkers	K264
0.8550006843243949	time_agnostic	67_biomarkers	Q613
0.6555905126089192	time_agnostic	67_biomarkers	Z878
0.7447576807181192	time_agnostic	67_biomarkers	R26
0.7239599048851894	time_agnostic	67_biomarkers	A409
0.6108654264597273	time_agnostic	67_biomarkers	D414
0.6343722849044637	time_agnostic	67_biomarkers	K639
0.7135542283088837	time_agnostic	67_biomarkers	R65
0.8017711523757043	time_agnostic	67_biomarkers	K72
0.5255011270526335	time_agnostic	67_biomarkers	L56
0.7608827619179087	time_agnostic	67_biomarkers	C04
0.8469281340327566	time_agnostic	67_biomarkers	D751
0.6059699434178101	time_agnostic	67_biomarkers	M2349
0.5344395175543277	time_agnostic	67_biomarkers	H06
0.5982591871945993	time_agnostic	67_biomarkers	Z84
0.6867691274713187	time_agnostic	67_biomarkers	K859
0.48561002847831064	time_agnostic	67_biomarkers	K381
0.5925322904376877	time_agnostic	67_biomarkers	C60
0.6559906110669491	time_agnostic	67_biomarkers	M464
0.6014510365468593	time_agnostic	67_biomarkers	H258
0.6036144204705141	time_agnostic	67_biomarkers	M4312
0.6346463525831576	time_agnostic	67_biomarkers	C109
0.6172324984032374	time_agnostic	67_biomarkers	M206
0.6610915068167006	time_agnostic	67_biomarkers	K22
0.5487249455469101	time_agnostic	67_biomarkers	C676
0.5568404484747265	time_agnostic	67_biomarkers	H73
0.6230144761715253	time_agnostic	67_biomarkers	K41
0.6456424221610898	time_agnostic	67_biomarkers	Z920
0.751447	time_agnostic	67_biomarkers	Z223
0.5561329170383587	time_agnostic	67_biomarkers	C53
0.6192566272883355	time_agnostic	67_biomarkers	C68
0.5156035865286486	time_agnostic	67_biomarkers	H408
0.7181750797199147	time_agnostic	67_biomarkers	I330
0.6580498866213151	time_agnostic	67_biomarkers	M45X2
0.6005118950235708	time_agnostic	67_biomarkers	D685
0.6615070582329489	time_agnostic	67_biomarkers	B951
0.5976946498477599	time_agnostic	67_biomarkers	D00
0.62729	time_agnostic	67_biomarkers	M791
0.5845147789863563	time_agnostic	67_biomarkers	L84
0.5899872813883191	time_agnostic	67_biomarkers	H432
0.7698690880975065	time_agnostic	67_biomarkers	D46
0.6150314056746805	time_agnostic	67_biomarkers	M2157
0.665299	time_agnostic	67_biomarkers	R11
0.7194155795454164	time_agnostic	67_biomarkers	Z867
0.7045614730858476	time_agnostic	67_biomarkers	K659
0.6723652221284038	time_agnostic	67_biomarkers	R224
0.5662609330338046	time_agnostic	67_biomarkers	H401
0.6989688691847098	time_agnostic	67_biomarkers	J981
0.7372681973318467	time_agnostic	67_biomarkers	I446
0.7392213999624508	time_agnostic	67_biomarkers	R062
0.6005283605897106	time_agnostic	67_biomarkers	G938
0.6268450326045263	time_agnostic	67_biomarkers	D443
0.5829602232466236	time_agnostic	67_biomarkers	R222
0.546197	time_agnostic	67_biomarkers	D10
0.7939813298753661	time_agnostic	67_biomarkers	E834
0.84264	time_agnostic	67_biomarkers	F200
0.7706838939630207	time_agnostic	67_biomarkers	E291
0.7277590806191957	time_agnostic	67_biomarkers	G809
0.6016689550159698	time_agnostic	67_biomarkers	K628
0.7127616342154426	time_agnostic	67_biomarkers	J920
0.5799504644911974	time_agnostic	67_biomarkers	G971
0.6108863565760118	time_agnostic	67_biomarkers	M759
0.6714667373732426	time_agnostic	67_biomarkers	Z53
0.6034968421052633	time_agnostic	67_biomarkers	G379
0.6922555582993546	time_agnostic	67_biomarkers	E059
0.596849	time_agnostic	67_biomarkers	H250
0.6261707604965867	time_agnostic	67_biomarkers	R071
0.5855539578308873	time_agnostic	67_biomarkers	H20
0.5803501522401044	time_agnostic	67_biomarkers	M672
0.6560139702318217	time_agnostic	67_biomarkers	M430
0.9438674135750416	time_agnostic	67_biomarkers	E143
0.5739466145165949	time_agnostic	67_biomarkers	H113
0.6740010875135622	time_agnostic	67_biomarkers	Z018
0.4807236842105263	time_agnostic	67_biomarkers	D76
0.7053502146969517	time_agnostic	67_biomarkers	Z530
0.8131123349625821	time_agnostic	67_biomarkers	N11
0.5674088640530224	time_agnostic	67_biomarkers	H028
0.7433775271244292	time_agnostic	67_biomarkers	Z509
0.6205616481654953	time_agnostic	67_biomarkers	R619
0.6174796146038326	time_agnostic	67_biomarkers	J348
0.6672851738466212	time_agnostic	67_biomarkers	R464
0.7841284478570658	time_agnostic	67_biomarkers	D683
0.5785686346624039	time_agnostic	67_biomarkers	N859
0.7214811931981876	time_agnostic	67_biomarkers	D84
0.5649764829062018	time_agnostic	67_biomarkers	C186
0.72263	time_agnostic	67_biomarkers	R570
0.7411219256600727	time_agnostic	67_biomarkers	B953
0.5501044277360068	time_agnostic	67_biomarkers	L728
0.6443993259283545	time_agnostic	67_biomarkers	M4787
0.5812693386016891	time_agnostic	67_biomarkers	G431
0.7009278675370794	time_agnostic	67_biomarkers	I7090
0.6788604942228149	time_agnostic	67_biomarkers	R77
0.667884	time_agnostic	67_biomarkers	A020
0.5876283714461055	time_agnostic	67_biomarkers	J382
0.5935322388514948	time_agnostic	67_biomarkers	C62
0.6573962705313584	time_agnostic	67_biomarkers	M1991
0.6964580351739873	time_agnostic	67_biomarkers	B957
0.8406326459873859	time_agnostic	67_biomarkers	I11
0.6782912691177697	time_agnostic	67_biomarkers	D759
0.5632894972493148	time_agnostic	67_biomarkers	G540
0.7071402803267479	time_agnostic	67_biomarkers	Z939
0.6765911758085664	time_agnostic	67_biomarkers	K029
0.7229989361036361	time_agnostic	67_biomarkers	E784
0.7444406075557207	time_agnostic	67_biomarkers	R944
0.6033379182670682	time_agnostic	67_biomarkers	R102
0.6791369061298668	time_agnostic	67_biomarkers	C85
0.5578203746715387	time_agnostic	67_biomarkers	C185
0.688309	time_agnostic	67_biomarkers	K519
0.7067833318823415	time_agnostic	67_biomarkers	I86
0.5277681947617501	time_agnostic	67_biomarkers	M2415
0.713983	time_agnostic	67_biomarkers	R18
0.7553727477156927	time_agnostic	67_biomarkers	I710
0.6196087140102929	time_agnostic	67_biomarkers	J039
0.5026024039699915	time_agnostic	67_biomarkers	D485
0.6403792647593871	time_agnostic	67_biomarkers	M6591
0.7048694736842106	time_agnostic	67_biomarkers	J384
0.5965097501876999	time_agnostic	67_biomarkers	M202
0.7934001102112687	time_agnostic	67_biomarkers	I872
0.5628658012423984	time_agnostic	67_biomarkers	N841
0.517693	time_agnostic	67_biomarkers	N603
0.581137	time_agnostic	67_biomarkers	G300
0.6664400539860226	time_agnostic	67_biomarkers	M419
0.5618511296847677	time_agnostic	67_biomarkers	H59
0.6659296751076036	time_agnostic	67_biomarkers	Z539
0.6540043060550613	time_agnostic	67_biomarkers	K66
0.6287982121738344	time_agnostic	67_biomarkers	K12
0.5982784948633424	time_agnostic	67_biomarkers	H919
0.5632216295037481	time_agnostic	67_biomarkers	Z015
0.633976	time_agnostic	67_biomarkers	H405
0.556907	time_agnostic	67_biomarkers	C210
0.6536639378022016	time_agnostic	67_biomarkers	R470
0.5762152200129804	time_agnostic	67_biomarkers	G930
0.6617996784884357	time_agnostic	67_biomarkers	M5496
0.7761437120498038	time_agnostic	67_biomarkers	R64
0.598333	time_agnostic	67_biomarkers	M167
0.4671052631578947	time_agnostic	67_biomarkers	C490
0.7612884210526316	time_agnostic	67_biomarkers	J991
0.6612176952880543	time_agnostic	67_biomarkers	Z434
0.819659	time_agnostic	67_biomarkers	I830
0.5616759972474441	time_agnostic	67_biomarkers	M173
0.4868603801169591	time_agnostic	67_biomarkers	D181
0.5939409741243213	time_agnostic	67_biomarkers	D251
0.6271294435828285	time_agnostic	67_biomarkers	I491
0.6214371598423274	time_agnostic	67_biomarkers	G45
0.5018321585591287	time_agnostic	67_biomarkers	L83
0.6411831170724596	time_agnostic	67_biomarkers	R253
0.5746825928671566	time_agnostic	67_biomarkers	B80
0.5877937767572219	time_agnostic	67_biomarkers	L21
0.6040705972225198	time_agnostic	67_biomarkers	B349
0.6811502597158771	time_agnostic	67_biomarkers	U822
0.7942472703379254	time_agnostic	67_biomarkers	D801
0.5443913368434329	time_agnostic	67_biomarkers	H433
0.6071301330849957	time_agnostic	67_biomarkers	I846
0.9367795159761808	time_agnostic	67_biomarkers	Z49
0.5872200453242458	time_agnostic	67_biomarkers	D250
0.5079594588987095	time_agnostic	67_biomarkers	M4954
0.84462	time_agnostic	67_biomarkers	I119
0.7107830523307646	time_agnostic	67_biomarkers	Z981
0.6354215294184624	time_agnostic	67_biomarkers	R252
0.658445	time_agnostic	67_biomarkers	M1995
0.6794600648718232	time_agnostic	67_biomarkers	M138
0.6794304445314248	time_agnostic	67_biomarkers	Z03
0.6137711053965038	time_agnostic	67_biomarkers	I841
0.7146179738391782	time_agnostic	67_biomarkers	Z862
0.7608179254610956	time_agnostic	67_biomarkers	N17
0.690514	time_agnostic	67_biomarkers	F44
0.6039472746258081	time_agnostic	67_biomarkers	R008
0.6358411751940107	time_agnostic	67_biomarkers	L53
0.5946688575058838	time_agnostic	67_biomarkers	D374
0.703219	time_agnostic	67_biomarkers	Z92
0.5515261384886969	time_agnostic	67_biomarkers	D480
0.696342	time_agnostic	67_biomarkers	K808
0.9516408100140158	time_agnostic	67_biomarkers	I79
0.49327623355731154	time_agnostic	67_biomarkers	L70
0.6120636412459721	time_agnostic	67_biomarkers	C549
0.7132187534518009	time_agnostic	67_biomarkers	Z13
0.6041890440386681	time_agnostic	67_biomarkers	M5418
0.707516	time_agnostic	67_biomarkers	I443
0.8996455389724562	time_agnostic	67_biomarkers	K758
0.5391703833824079	time_agnostic	67_biomarkers	C775
0.5576846142426364	time_agnostic	67_biomarkers	C450
0.7181188478681916	time_agnostic	67_biomarkers	R09
0.5993055126532276	time_agnostic	67_biomarkers	L29
0.763343	time_agnostic	67_biomarkers	M07
0.6754461378714827	time_agnostic	67_biomarkers	M88
0.5893566067489652	time_agnostic	67_biomarkers	C799
0.7323939886654682	time_agnostic	67_biomarkers	K800
0.6631500927061342	time_agnostic	67_biomarkers	Z87
0.629676	time_agnostic	67_biomarkers	Z901
0.7175183700789736	time_agnostic	67_biomarkers	F059
0.586101	time_agnostic	67_biomarkers	J019
0.8820001602986297	time_agnostic	67_biomarkers	E669
0.6489722954300043	time_agnostic	67_biomarkers	K839
0.5496774016688144	time_agnostic	36_PRS	K602
0.5418737644069014	time_agnostic	36_PRS	K432
0.5742047938146564	time_agnostic	36_PRS	L570
0.4751359640433955	time_agnostic	36_PRS	M770
0.5357409477960486	time_agnostic	36_PRS	M258
0.5907054705003931	time_agnostic	36_PRS	E53
0.5500202718090361	time_agnostic	36_PRS	K31
0.5606151162790038	time_agnostic	36_PRS	C775
0.5721853076183656	time_agnostic	36_PRS	C799
0.5221583488019781	time_agnostic	36_PRS	M62
0.5803827906131986	time_agnostic	36_PRS	D22
0.5468374948755305	time_agnostic	36_PRS	C04
0.5254308462106945	time_agnostic	36_PRS	G90
0.5703969139338082	time_agnostic	36_PRS	J920
0.6516183545582241	time_agnostic	36_PRS	I12
0.5354428517364511	time_agnostic	36_PRS	H919
0.533518	time_agnostic	36_PRS	D414
0.5576916473853607	time_agnostic	36_PRS	K628
0.5250083893881614	time_agnostic	36_PRS	H812
0.4994312143939808	time_agnostic	36_PRS	H354
0.616553	time_agnostic	36_PRS	M81
0.4921960501442642	time_agnostic	36_PRS	M167
0.5101721653808167	time_agnostic	36_PRS	D801
0.5347598357464094	time_agnostic	36_PRS	J348
0.5356723476823595	time_agnostic	36_PRS	R498
0.5056671466686404	time_agnostic	36_PRS	M4312
0.5714711042871217	time_agnostic	36_PRS	L94
0.7231052631578947	time_agnostic	36_PRS	F200
0.573673	time_agnostic	36_PRS	Z509
0.5262431145900551	time_agnostic	36_PRS	H045
0.4995860895671969	time_agnostic	36_PRS	M206
0.5485202084313499	time_agnostic	36_PRS	Z856
0.5215179460416256	time_agnostic	36_PRS	C60
0.5318255795291575	time_agnostic	36_PRS	U800
0.549399	time_agnostic	36_PRS	R253
0.8185289975459399	time_agnostic	36_PRS	D685
0.5148163370590395	time_agnostic	36_PRS	G96
0.5385870956967099	time_agnostic	36_PRS	M2447
0.5627300766092926	time_agnostic	36_PRS	A16
0.4814922761691396	time_agnostic	36_PRS	H509
0.5341766353217449	time_agnostic	36_PRS	M85
0.5270982406390552	time_agnostic	36_PRS	R77
0.5485120803892343	time_agnostic	36_PRS	K22
0.4744133997545304	time_agnostic	36_PRS	M2157
0.4944899611880694	time_agnostic	36_PRS	N362
0.5016264619883041	time_agnostic	36_PRS	D181
0.526871	time_agnostic	36_PRS	D738
0.5209062161371303	time_agnostic	36_PRS	L53
0.5550592922164843	time_agnostic	36_PRS	R11
0.5261979401712155	time_agnostic	36_PRS	M2349
0.5103578748383245	time_agnostic	36_PRS	K41
0.527039	time_agnostic	36_PRS	N859
0.5162762232785858	time_agnostic	36_PRS	R252
0.5366063449610774	time_agnostic	36_PRS	M7138
0.6679308333521967	time_agnostic	36_PRS	D05
0.5622293555220126	time_agnostic	36_PRS	G45
0.5458075888911795	time_agnostic	36_PRS	D15
0.492996	time_agnostic	36_PRS	L608
0.4947755062587598	time_agnostic	36_PRS	H70
0.5261300060145421	time_agnostic	36_PRS	E739
0.5385406556247847	time_agnostic	36_PRS	R093
0.526897	time_agnostic	36_PRS	N841
0.5236200490185099	time_agnostic	36_PRS	H523
0.5143907694845034	time_agnostic	36_PRS	C252
0.6655182069315333	time_agnostic	36_PRS	H409
0.5611918348268372	time_agnostic	36_PRS	M480
0.5602922434018476	time_agnostic	36_PRS	J981
0.5617626218378633	time_agnostic	36_PRS	J039
0.6878755718369631	time_agnostic	36_PRS	M07
0.494925	time_agnostic	36_PRS	Q613
0.5409717067984645	time_agnostic	36_PRS	N320
0.5370949408938789	time_agnostic	36_PRS	D683
0.499907	time_agnostic	36_PRS	M88
0.6500869533054225	time_agnostic	36_PRS	M06
0.5301539238083466	time_agnostic	36_PRS	M5496
0.5642036381852907	time_agnostic	36_PRS	G46
0.5386613485836274	time_agnostic	36_PRS	H809
0.6397519416873128	time_agnostic	36_PRS	I679
0.5474797108682321	time_agnostic	36_PRS	A41
0.4836042105263158	time_agnostic	36_PRS	C140
0.5298330769496038	time_agnostic	36_PRS	M840
0.6724367674442521	time_agnostic	36_PRS	Z901
0.5643177895372418	time_agnostic	36_PRS	D84
0.4978457249126252	time_agnostic	36_PRS	G80
0.5870240385295407	time_agnostic	36_PRS	Z49
0.5706331211403003	time_agnostic	36_PRS	K579
0.4921705527243502	time_agnostic	36_PRS	G831
0.719313	time_agnostic	36_PRS	I258
0.5061973684210527	time_agnostic	36_PRS	C490
0.4943930819295086	time_agnostic	36_PRS	C62
0.5165078385184865	time_agnostic	36_PRS	H73
0.7361558165385916	time_agnostic	36_PRS	I79
0.5496889673622403	time_agnostic	36_PRS	K296
0.6328073684210527	time_agnostic	36_PRS	G379
0.4851020613356924	time_agnostic	36_PRS	R900
0.5228306137083962	time_agnostic	36_PRS	K01
0.5253213010289342	time_agnostic	36_PRS	N421
0.546633	time_agnostic	36_PRS	C671
0.5526853611059306	time_agnostic	36_PRS	R857
0.6479525541605771	time_agnostic	36_PRS	J33
0.5148213688554188	time_agnostic	36_PRS	Z834
0.5758684210526316	time_agnostic	36_PRS	D76
0.563389	time_agnostic	36_PRS	M4806
0.5180015054343898	time_agnostic	36_PRS	K264
0.579951	time_agnostic	36_PRS	E834
0.5067813519948059	time_agnostic	36_PRS	N136
0.5629902986797113	time_agnostic	36_PRS	D509
0.5013149674805623	time_agnostic	36_PRS	R222
0.5821324191521452	time_agnostic	36_PRS	Z530
0.5113244567057152	time_agnostic	36_PRS	G83
0.4896567120167236	time_agnostic	36_PRS	F39
0.6316268641477785	time_agnostic	36_PRS	I7090
0.6215025536349448	time_agnostic	36_PRS	C185
0.5471030159873103	time_agnostic	36_PRS	C02
0.6019211882192685	time_agnostic	36_PRS	E872
0.5567203290638278	time_agnostic	36_PRS	M545
0.6012908539377793	time_agnostic	36_PRS	R688
0.5674305952589094	time_agnostic	36_PRS	N603
0.5314178036259156	time_agnostic	36_PRS	Z920
0.4657275856673446	time_agnostic	36_PRS	A020
0.5612022529074543	time_agnostic	36_PRS	K269
0.5485853542202042	time_agnostic	36_PRS	Z852
0.4897922947373363	time_agnostic	36_PRS	H613
0.5382055649316361	time_agnostic	36_PRS	H04
0.5641569348822613	time_agnostic	36_PRS	Z40
0.5043872491794312	time_agnostic	36_PRS	K136
0.6194125146881782	time_agnostic	36_PRS	I452
0.5229533405714055	time_agnostic	36_PRS	C676
0.594833	time_agnostic	36_PRS	I710
0.5723052404697975	time_agnostic	36_PRS	D443
0.5589040438580768	time_agnostic	36_PRS	M5459
0.6931745671101064	time_agnostic	36_PRS	K50
0.4548519487803025	time_agnostic	36_PRS	D480
0.5864923844041885	time_agnostic	36_PRS	J9600
0.5633042003596769	time_agnostic	36_PRS	K72
0.5899057106886889	time_agnostic	36_PRS	R26
0.5143639302901094	time_agnostic	36_PRS	N308
0.5249451895289126	time_agnostic	36_PRS	R071
0.5249165643091056	time_agnostic	36_PRS	H028
0.5280448020878643	time_agnostic	36_PRS	M672
0.5237451740063302	time_agnostic	36_PRS	Z52
0.6577387989881818	time_agnostic	36_PRS	J330
0.545151	time_agnostic	36_PRS	D46
0.567355	time_agnostic	36_PRS	I611
0.5760631959269753	time_agnostic	36_PRS	Z115
0.6791240662996747	time_agnostic	36_PRS	I20
0.5618773619683783	time_agnostic	36_PRS	Z87
0.5110444317855989	time_agnostic	36_PRS	K839
0.4972854911056198	time_agnostic	36_PRS	M2545
0.5347805515152324	time_agnostic	36_PRS	L900
0.5457414873070574	time_agnostic	36_PRS	E539
0.5976709579329675	time_agnostic	36_PRS	I831
0.5595306347695308	time_agnostic	36_PRS	R619
0.5365857404453229	time_agnostic	36_PRS	E210
0.5590291539114643	time_agnostic	36_PRS	M48
0.5702498540556147	time_agnostic	36_PRS	N839
0.6048360500085688	time_agnostic	36_PRS	E059
0.5161736784618407	time_agnostic	36_PRS	K122
0.5646388111232676	time_agnostic	36_PRS	C54
0.5190230320741887	time_agnostic	36_PRS	M250
0.4991820901056659	time_agnostic	36_PRS	G809
0.5255504682587422	time_agnostic	36_PRS	L72
0.5209080142063534	time_agnostic	36_PRS	H042
0.6035814901412406	time_agnostic	36_PRS	I443
0.6033130487226208	time_agnostic	36_PRS	J44
0.5418418242184828	time_agnostic	36_PRS	N323
0.573833	time_agnostic	36_PRS	R233
0.558946	time_agnostic	36_PRS	C64
0.5306972245277829	time_agnostic	36_PRS	N501
0.6336208075397385	time_agnostic	36_PRS	M34
0.4971664534183779	time_agnostic	36_PRS	G54
0.5347779620038116	time_agnostic	36_PRS	D233
0.5304608227689724	time_agnostic	36_PRS	Q38
0.4674642226273999	time_agnostic	36_PRS	J382
0.5704759213935198	time_agnostic	36_PRS	Z53
0.5532846295083346	time_agnostic	36_PRS	R09
0.5393421229882995	time_agnostic	36_PRS	J950
0.5755023180850611	time_agnostic	36_PRS	J051
0.6199853844725127	time_agnostic	36_PRS	R570
0.5305646420814478	time_agnostic	36_PRS	E049
0.7065644598048901	time_agnostic	36_PRS	E11
0.5858232868128253	time_agnostic	36_PRS	K910
0.4881714876033057	time_agnostic	36_PRS	D00
0.6274671052631579	time_agnostic	36_PRS	D486
0.5590783685817211	time_agnostic	36_PRS	R61
0.5482802255388823	time_agnostic	36_PRS	H432
0.522044	time_agnostic	36_PRS	N832
0.4796992481203007	time_agnostic	36_PRS	M5418
0.5238521874662636	time_agnostic	36_PRS	Z939
0.7587049800496259	time_agnostic	36_PRS	E109
0.6886999225233041	time_agnostic	36_PRS	I482
0.5216366536599254	time_agnostic	36_PRS	M484
0.5603662589482852	time_agnostic	36_PRS	I491
0.5118909016492474	time_agnostic	36_PRS	M430
0.5305406373075545	time_agnostic	36_PRS	M45X2
0.513556	time_agnostic	36_PRS	N870
0.5689326985789116	time_agnostic	36_PRS	K800
0.5651771095908752	time_agnostic	36_PRS	J180
0.5322910373648948	time_agnostic	36_PRS	K029
0.4875387201470563	time_agnostic	36_PRS	A490
0.5497573963706757	time_agnostic	36_PRS	M1991
0.522207	time_agnostic	36_PRS	M9486
0.5369228730523089	time_agnostic	36_PRS	G558
0.5558857056749074	time_agnostic	36_PRS	E272
0.5369	time_agnostic	36_PRS	D250
0.5927158360829721	time_agnostic	36_PRS	K635
0.5093960326248599	time_agnostic	36_PRS	D31
0.5540908822325705	time_agnostic	36_PRS	J95
0.5017424955983504	time_agnostic	36_PRS	G618
0.5780395357523275	time_agnostic	36_PRS	R81
0.5566015263511577	time_agnostic	36_PRS	B951
0.6446936108487187	time_agnostic	36_PRS	C439
0.5553835791006544	time_agnostic	36_PRS	Z539
0.551146	time_agnostic	36_PRS	M161
0.5473165190521276	time_agnostic	36_PRS	R21
0.4824881176410176	time_agnostic	36_PRS	R412
0.5361723995879608	time_agnostic	36_PRS	C85
0.4612401349002692	time_agnostic	36_PRS	K006
0.5260296052631579	time_agnostic	36_PRS	M5494
0.5890600029182524	time_agnostic	36_PRS	Z961
0.5409227775636092	time_agnostic	36_PRS	L84
0.5235705826295775	time_agnostic	36_PRS	N11
0.6082399042405543	time_agnostic	36_PRS	I830
0.5176119552998396	time_agnostic	36_PRS	M8997
0.6830372257657196	time_agnostic	36_PRS	I213
0.576727	time_agnostic	36_PRS	I723
0.5146118089437928	time_agnostic	36_PRS	D619
0.5432099854836144	time_agnostic	36_PRS	G971
0.5061177235477294	time_agnostic	36_PRS	D10
0.5097601455850229	time_agnostic	36_PRS	H333
0.527705	time_agnostic	36_PRS	D462
0.548605	time_agnostic	36_PRS	R591
0.5432684426904398	time_agnostic	36_PRS	M138
0.5604133009576455	time_agnostic	36_PRS	F43
0.5420940170940172	time_agnostic	36_PRS	A411
0.5203341142935034	time_agnostic	36_PRS	Z821
0.5247635526341352	time_agnostic	36_PRS	H57
0.5498894826558927	time_agnostic	36_PRS	K859
0.516151	time_agnostic	36_PRS	D485
0.5381635988702032	time_agnostic	36_PRS	R102
0.5206955207994475	time_agnostic	36_PRS	K137
0.5274609624333813	time_agnostic	36_PRS	C785
0.534621	time_agnostic	36_PRS	E232
0.5781106179469936	time_agnostic	36_PRS	Z981
0.5470771361147015	time_agnostic	36_PRS	R39
0.5614023587241894	time_agnostic	36_PRS	I841
0.4994761771631189	time_agnostic	36_PRS	R231
0.5219827027805171	time_agnostic	36_PRS	C450
0.5143024962200153	time_agnostic	36_PRS	D251
0.5414089432411382	time_agnostic	36_PRS	N23
0.5778676965345471	time_agnostic	36_PRS	R45
0.54496	time_agnostic	36_PRS	H250
0.5291465360890164	time_agnostic	36_PRS	F44
0.5729564975905876	time_agnostic	36_PRS	R062
0.5322207939143249	time_agnostic	36_PRS	Z015
0.5427284210526315	time_agnostic	36_PRS	J384
0.5659965822230764	time_agnostic	36_PRS	K294
0.610146	time_agnostic	36_PRS	I982
0.5536689364965124	time_agnostic	36_PRS	M549
0.5085746580678927	time_agnostic	36_PRS	Z434
0.5435877273430216	time_agnostic	36_PRS	M1995
0.552441	time_agnostic	36_PRS	M25
0.5501228307910183	time_agnostic	36_PRS	J34
0.5233702541980009	time_agnostic	36_PRS	M203
0.5866903336657265	time_agnostic	36_PRS	Z223
0.5625213810605081	time_agnostic	36_PRS	C210
0.5461984589412545	time_agnostic	36_PRS	Z018
0.5195941501988237	time_agnostic	36_PRS	C53
0.5117854584876785	time_agnostic	36_PRS	M1397
0.6594790558139394	time_agnostic	36_PRS	I119
0.6443480475129693	time_agnostic	36_PRS	I46
0.5421655864631105	time_agnostic	36_PRS	R224
0.4548698100007737	time_agnostic	36_PRS	M2531
0.5502337689149915	time_agnostic	36_PRS	Z83
0.4636250389286826	time_agnostic	36_PRS	A412
0.5980474372614056	time_agnostic	36_PRS	E784
0.5700105561922378	time_agnostic	36_PRS	J9611
0.5038021013620599	time_agnostic	36_PRS	D73
0.6744779004794187	time_agnostic	36_PRS	N08
0.5632004477389949	time_agnostic	36_PRS	H258
0.5557793416053605	time_agnostic	36_PRS	L21
0.5574358224802471	time_agnostic	36_PRS	D759
0.5317902032863685	time_agnostic	36_PRS	A409
0.4839924673206464	time_agnostic	36_PRS	N899
0.5459536710541157	time_agnostic	36_PRS	R630
0.5040331997626906	time_agnostic	36_PRS	M4954
0.5520758725816723	time_agnostic	36_PRS	M8589
0.5170610711272239	time_agnostic	36_PRS	C24
0.4932024008728491	time_agnostic	36_PRS	G540
0.5413178510519459	time_agnostic	36_PRS	R065
0.5423953612786021	time_agnostic	36_PRS	K625
0.4952746598422868	time_agnostic	36_PRS	K048
0.5620688837952617	time_agnostic	36_PRS	K805
0.6244559475472329	time_agnostic	36_PRS	J459
0.5278564918416132	time_agnostic	36_PRS	Z805
0.5886315789473685	time_agnostic	36_PRS	M1909
0.5553542412401548	time_agnostic	36_PRS	R944
0.5619868473607215	time_agnostic	36_PRS	M6591
0.5298577255994428	time_agnostic	36_PRS	D381
0.5036926338879258	time_agnostic	36_PRS	C10
0.4992421530015515	time_agnostic	36_PRS	R234
0.5154144184293508	time_agnostic	36_PRS	N130
0.6635359382769732	time_agnostic	36_PRS	C506
0.5438503244593745	time_agnostic	36_PRS	Q120
0.5240381738029838	time_agnostic	36_PRS	L29
0.5554753671150324	time_agnostic	36_PRS	E078
0.5316555628005222	time_agnostic	36_PRS	C770
0.4904346300259241	time_agnostic	36_PRS	L83
0.5419868419727825	time_agnostic	36_PRS	C160
0.6040762068291468	time_agnostic	36_PRS	R418
0.5583852994759313	time_agnostic	36_PRS	I846
0.5181133658939987	time_agnostic	36_PRS	G930
0.5353042652435118	time_agnostic	36_PRS	C169
0.5643321127335044	time_agnostic	36_PRS	Z878
0.4786686799396403	time_agnostic	36_PRS	Z298
0.5128444930852651	time_agnostic	36_PRS	H740
0.7032840972747165	time_agnostic	36_PRS	H401
0.5374466686591473	time_agnostic	36_PRS	K578
0.5224411011083916	time_agnostic	36_PRS	C109
0.5711434731381559	time_agnostic	36_PRS	Z03
0.562406	time_agnostic	36_PRS	Z13
0.5284867371734087	time_agnostic	36_PRS	R778
0.5976189215087084	time_agnostic	36_PRS	N04
0.5455226988754684	time_agnostic	36_PRS	R64
0.5092912662980345	time_agnostic	36_PRS	B07
0.5566256793811462	time_agnostic	36_PRS	M19
0.5273812049772195	time_agnostic	36_PRS	M202
0.5279244582192013	time_agnostic	36_PRS	K639
0.5583439716585097	time_agnostic	36_PRS	M814
0.520998	time_agnostic	36_PRS	M2339
0.5244063381144415	time_agnostic	36_PRS	K123
0.5419075623592282	time_agnostic	36_PRS	M205
0.702095	time_agnostic	36_PRS	E14
0.5795608773153529	time_agnostic	36_PRS	J21
0.5364809933607991	time_agnostic	36_PRS	R790
0.561971	time_agnostic	36_PRS	G550
0.6344487833105961	time_agnostic	36_PRS	E669
0.5858610053704085	time_agnostic	36_PRS	I828
0.5694170911613292	time_agnostic	36_PRS	R298
0.5240130628369939	time_agnostic	36_PRS	R220
0.5276620965254935	time_agnostic	36_PRS	M2330
0.5853027991245943	time_agnostic	36_PRS	N17
0.607692	time_agnostic	36_PRS	R296
0.5282116865378947	time_agnostic	36_PRS	N318
0.7431298899584347	time_agnostic	36_PRS	E143
0.6604082742405539	time_agnostic	36_PRS	I350
0.6159642047011586	time_agnostic	36_PRS	C186
0.5193347823099935	time_agnostic	36_PRS	H92
0.5259377920930519	time_agnostic	36_PRS	N75
0.5546764976990521	time_agnostic	36_PRS	Z862
0.5460211964082213	time_agnostic	36_PRS	I330
0.613674	time_agnostic	36_PRS	D374
0.5426258752594548	time_agnostic	36_PRS	D63
0.5226031040740973	time_agnostic	36_PRS	U822
0.5719915356633778	time_agnostic	36_PRS	F050
0.6090023154006764	time_agnostic	36_PRS	Z867
0.4892585913102544	time_agnostic	36_PRS	R845
0.5843831275729545	time_agnostic	36_PRS	E063
0.5290764264889629	time_agnostic	36_PRS	D481
0.616344	time_agnostic	36_PRS	C189
0.599176	time_agnostic	36_PRS	N049
0.5679053112042807	time_agnostic	36_PRS	R470
0.5147036796229876	time_agnostic	36_PRS	D291
0.4850852040017009	time_agnostic	36_PRS	Q210
0.5914702262220679	time_agnostic	36_PRS	F059
0.5196392543859649	time_agnostic	36_PRS	D110
0.6141120219497549	time_agnostic	36_PRS	R448
0.5423698077999008	time_agnostic	36_PRS	U821
0.5496540671408633	time_agnostic	36_PRS	R18
0.5200891389709237	time_agnostic	36_PRS	L70
0.6288931043232581	time_agnostic	36_PRS	D127
0.5267712662862742	time_agnostic	36_PRS	N90
0.5274180643824986	time_agnostic	36_PRS	K567
0.5116462478038774	time_agnostic	36_PRS	H918
0.4989190218718778	time_agnostic	36_PRS	D751
0.5568993477920013	time_agnostic	36_PRS	K921
0.5154328316904799	time_agnostic	36_PRS	K808
0.5257651091798761	time_agnostic	36_PRS	M241
0.58151	time_agnostic	36_PRS	K766
0.4969331563696618	time_agnostic	36_PRS	H71
0.5695452658251687	time_agnostic	36_PRS	K630
0.6704783671541036	time_agnostic	36_PRS	I802
0.6888121743625557	time_agnostic	36_PRS	I219
0.5398137965112975	time_agnostic	36_PRS	G431
0.5422215710803119	time_agnostic	36_PRS	L56
0.4768894554725915	time_agnostic	36_PRS	D130
0.5466254853995605	time_agnostic	36_PRS	N342
0.5408427338474276	time_agnostic	36_PRS	D23
0.5119617661758487	time_agnostic	36_PRS	C459
0.5861635518586181	time_agnostic	36_PRS	H59
0.5195879983197242	time_agnostic	36_PRS	G401
0.5266618012865115	time_agnostic	36_PRS	H010
0.5206180335620787	time_agnostic	36_PRS	M2559
0.5104905345623767	time_agnostic	36_PRS	D45
0.5241490108614717	time_agnostic	36_PRS	M173
0.5090434419381787	time_agnostic	36_PRS	L728
0.666764	time_agnostic	36_PRS	F31
0.5398984442764643	time_agnostic	36_PRS	C67
0.5222457899161941	time_agnostic	36_PRS	K629
0.5062386711511626	time_agnostic	36_PRS	H20
0.5736693481931212	time_agnostic	36_PRS	R042
0.5617534647860327	time_agnostic	36_PRS	K57
0.5582717143447931	time_agnostic	36_PRS	R008
0.4880354545999334	time_agnostic	36_PRS	B953
0.566205	time_agnostic	36_PRS	M1097
0.5811776531232453	time_agnostic	36_PRS	Z960
0.6676486837167039	time_agnostic	36_PRS	F319
0.5819962632816394	time_agnostic	36_PRS	Z860
0.5415415478215155	time_agnostic	36_PRS	H53
0.5434490315971384	time_agnostic	36_PRS	B349
0.5060742214705005	time_agnostic	36_PRS	M66
0.5011229054837041	time_agnostic	36_PRS	R89
0.6156635869071434	time_agnostic	36_PRS	I446
0.594391	time_agnostic	36_PRS	Z992
0.541968	time_agnostic	36_PRS	F332
0.5050281954887218	time_agnostic	36_PRS	M192
0.5362990471793805	time_agnostic	36_PRS	C68
0.5239707721376087	time_agnostic	36_PRS	Z436
0.52823	time_agnostic	36_PRS	N82
0.5359396905907441	time_agnostic	36_PRS	K659
0.5829762182616665	time_agnostic	36_PRS	H405
0.5562220156944278	time_agnostic	36_PRS	J91
0.5112566929892913	time_agnostic	36_PRS	H113
0.6114428192306789	time_agnostic	36_PRS	Z411
0.5904357914183449	time_agnostic	36_PRS	I872
0.5808888134205671	time_agnostic	36_PRS	F333
0.5389264986905484	time_agnostic	36_PRS	C679
0.5860770773000668	time_agnostic	36_PRS	E291
0.509379	time_agnostic	36_PRS	H501
0.5352330194379593	time_agnostic	36_PRS	D43
0.5084412051519331	time_agnostic	36_PRS	N180
0.4937662460743544	time_agnostic	36_PRS	D170
0.5119272917274622	time_agnostic	36_PRS	G938
0.5189189604622699	time_agnostic	36_PRS	G91
0.5097353558929087	time_agnostic	36_PRS	M791
0.5644464160460128	time_agnostic	36_PRS	I861
0.5336584804113428	time_agnostic	36_PRS	K12
0.5363775729353462	time_agnostic	36_PRS	M500
0.5458092367810381	time_agnostic	36_PRS	A415
0.5374981775769062	time_agnostic	36_PRS	J9699
0.5788375563939339	time_agnostic	36_PRS	Q446
0.4831173874277322	time_agnostic	36_PRS	M759
0.5910520390327073	time_agnostic	36_PRS	C811
0.5187127086106113	time_agnostic	36_PRS	L60
0.6046445732940119	time_agnostic	36_PRS	I371
0.5150696968713081	time_agnostic	36_PRS	M4195
0.5631784212512144	time_agnostic	36_PRS	B956
0.6547556342431491	time_agnostic	36_PRS	I11
0.5638860721737187	time_agnostic	36_PRS	H34
0.5132236570519378	time_agnostic	36_PRS	M503
0.5309748866423736	time_agnostic	36_PRS	J019
0.5404427844421517	time_agnostic	36_PRS	M419
0.5276263055723093	time_agnostic	36_PRS	H433
0.6005370569280344	time_agnostic	36_PRS	C75
0.5250815054648232	time_agnostic	36_PRS	M94
0.564267	time_agnostic	36_PRS	L893
0.5980779207238276	time_agnostic	36_PRS	Z915
0.5545547935045965	time_agnostic	36_PRS	R65
0.5450338296223454	time_agnostic	36_PRS	K66
0.5198877320253759	time_agnostic	36_PRS	N302
0.5862043407085766	time_agnostic	36_PRS	R001
0.5579145208542259	time_agnostic	36_PRS	Q05
0.508155	time_agnostic	36_PRS	M2415
0.5188292926691869	time_agnostic	36_PRS	Z84
0.5277756633318834	time_agnostic	36_PRS	K314
0.5073868114214903	time_agnostic	36_PRS	H618
0.529337	time_agnostic	36_PRS	K121
0.5540087778363508	time_agnostic	36_PRS	I341
0.4844025018508787	time_agnostic	36_PRS	C844
0.5314596685806867	time_agnostic	36_PRS	N428
0.5634329535020097	time_agnostic	36_PRS	I86
0.5102151731632578	time_agnostic	36_PRS	K05
0.5224372373817145	time_agnostic	36_PRS	B80
0.5774693832920251	time_agnostic	36_PRS	H408
0.5359993127907423	time_agnostic	36_PRS	L858
0.5169575725026853	time_agnostic	36_PRS	G52
0.524686	time_agnostic	36_PRS	M4787
0.4960181514634839	time_agnostic	36_PRS	M7915
0.6937194752036504	time_agnostic	36_PRS	K519
0.5951923587012982	time_agnostic	36_PRS	K73
0.5318447906449151	time_agnostic	36_PRS	M464
0.5772283370022704	time_agnostic	36_PRS	R072
0.601991	time_agnostic	36_PRS	Z92
0.4998742794042546	time_agnostic	36_PRS	M8995
0.5628324382384533	time_agnostic	36_PRS	D44
0.5766960840974907	time_agnostic	36_PRS	C772
0.5911897140421083	time_agnostic	36_PRS	H06
0.6342265834080076	time_agnostic	36_PRS	Z958
0.5412004848981964	time_agnostic	36_PRS	G249
0.5375794949237447	time_agnostic	36_PRS	M8588
0.5203208915145006	time_agnostic	36_PRS	C549
0.5236202232265798	time_agnostic	36_PRS	C320
0.5378683053157836	time_agnostic	36_PRS	R464
0.4819181358912644	time_agnostic	36_PRS	K381
0.6658202953969947	time_agnostic	36_PRS	G300
0.6271957662570384	time_agnostic	36_PRS	K758
0.5346370301710679	time_agnostic	36_PRS	N809
0.6555536842105264	time_agnostic	36_PRS	J991
0.5396712913682556	time_agnostic	36_PRS	B957

## Sheet: 3d_right
time_model	AUC_diff	ICD10_CODE
time_agnostic	0.018559387885601297	Z40
time_agnostic	0.020083262058160245	H010
time_agnostic	0.0657145	H71
time_agnostic	0.161989	I258
time_agnostic	0.0970842	R900
time_agnostic	0.00908149	N342
time_agnostic	-0.0981219	C439
time_agnostic	0.1325484867341502	R001
time_agnostic	0.0653293	D110
time_agnostic	0.0618107	B07
time_agnostic	0.0747049	G46
time_agnostic	-0.0245662	H613
time_agnostic	0.27081450715084454	M1097
time_agnostic	0.11969704157197292	R220
time_agnostic	0.1924663945651206	N136
time_agnostic	0.0834383	G91
time_agnostic	0.11944946592527761	J9600
time_agnostic	0.10364801682685632	M25
time_agnostic	0.0887555	R072
time_agnostic	0.0916753	R89
time_agnostic	0.0719107	G558
time_agnostic	0.0726779	C67
time_agnostic	0.029491502553881332	K048
time_agnostic	0.10974758324382383	M192
time_agnostic	0.044490985790115956	K006
time_agnostic	0.22335145266825673	E11
time_agnostic	0.10047054283447898	R412
time_agnostic	0.019693502479200653	C671
time_agnostic	0.1432695569721809	M06
time_agnostic	0.149023	A415
time_agnostic	0.44707224002018986	N180
time_agnostic	0.00769279	D481
time_agnostic	-0.0485858	C75
time_agnostic	0.030845123217100534	C459
time_agnostic	0.1368279021047304	N308
time_agnostic	0.0877555	M241
time_agnostic	0.0720698	D44
time_agnostic	0.10181865273574209	N421
time_agnostic	0.1081022761798669	Z115
time_agnostic	0.3285997922190932	Z992
time_agnostic	0.25998834010753546	J44
time_agnostic	0.235618	G80
time_agnostic	0.11658969641430561	I219
time_agnostic	0.0370633	Z805
time_agnostic	0.1393521066198724	M549
time_agnostic	0.14500240391941055	G83
time_agnostic	0.0559504	J21
time_agnostic	0.0904327	M85
time_agnostic	0.0830469	C169
time_agnostic	0.0587706	R61
time_agnostic	0.2496595680464444	Z856
time_agnostic	0.0784647	K137
time_agnostic	0.17058902993945058	D509
time_agnostic	0.11645314343811486	J459
time_agnostic	0.2287150381859957	E872
time_agnostic	0.0345054	G96
time_agnostic	0.0679595	H501
time_agnostic	0.049561976021101795	H92
time_agnostic	0.1934108769842513	R093
time_agnostic	0.031708760860274854	L72
time_agnostic	-0.0906147	D486
time_agnostic	0.15528157062605724	Q210
time_agnostic	0.0666383	N809
time_agnostic	0.0305878	D43
time_agnostic	0.0578301	G618
time_agnostic	0.17777384579336386	Z915
time_agnostic	0.021025955014864484	H523
time_agnostic	0.19225740613346598	Q446
time_agnostic	0.12281032797512836	C10
time_agnostic	0.026911868506622305	D738
time_agnostic	0.0909419	F31
time_agnostic	0.1344742888305469	R591
time_agnostic	0.000384397	N75
time_agnostic	0.0668239	N832
time_agnostic	0.10570333012625555	G90
time_agnostic	0.1797706972982841	L893
time_agnostic	0.11946532999164572	F332
time_agnostic	0.12690770077285374	C64
time_agnostic	0.0828231	R39
time_agnostic	0.0973453	M9486
time_agnostic	0.021942197236059835	L570
time_agnostic	0.1509727755077691	M2545
time_agnostic	0.0664306	C160
time_agnostic	0.0941807	M2559
time_agnostic	0.2043304438634468	Z852
time_agnostic	0.11998727804600817	J330
time_agnostic	0.0576001	H34
time_agnostic	0.10359670800886156	N302
time_agnostic	0.1812130177514793	A412
time_agnostic	0.08656	M1909
time_agnostic	0.1444819023858228	Z958
time_agnostic	0.11139875908065955	M161
time_agnostic	0.0827102	C679
time_agnostic	0.014881586492513588	I861
time_agnostic	0.14618191587820584	R630
time_agnostic	0.15146631371327723	A411
time_agnostic	0.0777028	M2447
time_agnostic	0.16245084255379982	B956
time_agnostic	0.11275988127055914	M2330
time_agnostic	0.10251620971644737	F319
time_agnostic	0.11796039030059213	I46
time_agnostic	0.0582556	N90
time_agnostic	0.15238410446629014	U821
time_agnostic	0.059087378697027626	L608
time_agnostic	0.0558026	M5494
time_agnostic	0.18814837913960575	F39
time_agnostic	0.0803082	Z52
time_agnostic	0.0686663	H57
time_agnostic	0.13667173145048284	F43
time_agnostic	0.12864942173820426	M62
time_agnostic	0.15548701621729188	D381
time_agnostic	0.1366358387544293	I350
time_agnostic	0.0931361	R418
time_agnostic	0.057111061325002654	H53
time_agnostic	0.1285138513541182	M500
time_agnostic	0.12765338227894285	R81
time_agnostic	0.11720057844654586	M503
time_agnostic	0.16578866371839107	C320
time_agnostic	-0.0167977	E078
time_agnostic	0.0868723	M770
time_agnostic	0.1258623757724907	N82
time_agnostic	0.0862658	L94
time_agnostic	-0.0694541	D127
time_agnostic	0.0800251	K57
time_agnostic	0.11135930521511173	M484
time_agnostic	0.10791736066531432	M19
time_agnostic	0.00241532	Q120
time_agnostic	0.0851334	N323
time_agnostic	0.11973675999013617	G54
time_agnostic	0.00633611	E063
time_agnostic	0.13262833001322671	R45
time_agnostic	0.12079189223153342	K269
time_agnostic	0.0712217	Z83
time_agnostic	0.2326424213063889	D619
time_agnostic	0.078844	Z961
time_agnostic	0.11236089714973585	I20
time_agnostic	0.0693931	M8589
time_agnostic	0.11533877035108575	M34
time_agnostic	0.355806	E210
time_agnostic	0.0734208	N320
time_agnostic	0.0460061	K635
time_agnostic	0.14961443528429685	A41
time_agnostic	0.0936508	I611
time_agnostic	0.0421937	Q38
time_agnostic	0.0400716	C811
time_agnostic	0.0727935	I828
time_agnostic	0.10569037347429067	K296
time_agnostic	0.17383068868429186	G401
time_agnostic	0.0843001	K602
time_agnostic	0.19113808445704983	E232
time_agnostic	0.1224228951141062	I452
time_agnostic	0.25920125031546193	D73
time_agnostic	0.1381295538656847	R778
time_agnostic	0.12069139194272194	R298
time_agnostic	0.0836699	C770
time_agnostic	0.0931423	K05
time_agnostic	0.0851538	I482
time_agnostic	0.14162447728324656	K578
time_agnostic	0.0771288	R233
time_agnostic	0.0203259	N362
time_agnostic	0.0695264	C252
time_agnostic	0.296664	I12
time_agnostic	0.000863315	C189
time_agnostic	0.12467184838511236	M5459
time_agnostic	0.0902706	Z834
time_agnostic	0.0978386	Q05
time_agnostic	0.3302763428969715	J9611
time_agnostic	0.11878585591948942	M1397
time_agnostic	0.0623704	K50
time_agnostic	0.2444434337646102	N08
time_agnostic	0.00589366	D233
time_agnostic	0.11168654631375485	M480
time_agnostic	0.021764694823251163	D23
time_agnostic	-0.0434201	H809
time_agnostic	-0.00569667	R857
time_agnostic	0.0379777	H04
time_agnostic	0.063193	D170
time_agnostic	0.0246912	I213
time_agnostic	0.013638774547036547	Z411
time_agnostic	0.0517968	K123
time_agnostic	0.136502	F050
time_agnostic	0.12585343382845804	N23
time_agnostic	0.0667164	J34
time_agnostic	0.019471	L858
time_agnostic	0.13677229354716314	H333
time_agnostic	0.11116363156352882	K31
time_agnostic	0.0572411	K629
time_agnostic	0.22490581851973562	A490
time_agnostic	0.011452738990332945	G52
time_agnostic	-0.0147509	D22
time_agnostic	0.0907726	K294
time_agnostic	0.3186033226013788	K766
time_agnostic	0.19309513242930731	J95
time_agnostic	0.2267763901090427	E14
time_agnostic	-0.077399	H409
time_agnostic	0.16381504148021775	K432
time_agnostic	0.010611941683044024	C772
time_agnostic	0.0874406	M94
time_agnostic	0.11697025653945559	M48
time_agnostic	0.0874135	C54
time_agnostic	0.1589577867874512	R042
time_agnostic	-0.0238181	R448
time_agnostic	0.11565987073088224	N130
time_agnostic	0.23122194258519557	E272
time_agnostic	0.0117309	K910
time_agnostic	0.0663023	F333
time_agnostic	0.0999604	K136
time_agnostic	-0.00682662	N839
time_agnostic	0.103738	I341
time_agnostic	0.0752258	M258
time_agnostic	0.11271379968930872	M2339
time_agnostic	0.17334888467706666	J9699
time_agnostic	0.0637975	G249
time_agnostic	0.1391996426912614	I679
time_agnostic	0.0439608	N428
time_agnostic	0.0543371	H354
time_agnostic	0.010509	N501
time_agnostic	0.12286955340954586	M545
time_agnostic	0.040167565359302215	N899
time_agnostic	0.12873905939187286	M7915
time_agnostic	0.0700581	Z821
time_agnostic	0.030784303401666935	N870
time_agnostic	0.12859132842285426	M250
time_agnostic	0.13816426397126969	K121
time_agnostic	0.14080393851704054	D462
time_agnostic	0.0328283	C844
time_agnostic	0.0791413	E739
time_agnostic	0.0626118	H70
time_agnostic	0.15864753285020805	I831
time_agnostic	0.0871686	M66
time_agnostic	0.0376883	M7138
time_agnostic	0.010741997325608432	D15
time_agnostic	0.0853601	M814
time_agnostic	0.0835057	M81
time_agnostic	0.000560991	G550
time_agnostic	0.052083558234516825	Z860
time_agnostic	0.0684856	H509
time_agnostic	0.00706856	H812
time_agnostic	0.0716894	K625
time_agnostic	0.10822715365984714	N318
time_agnostic	0.17191214959769152	Z436
time_agnostic	0.3505405718895438	I982
time_agnostic	0.22451602640698787	K73
time_agnostic	-0.0477365	H740
time_agnostic	0.12096019234872912	E049
time_agnostic	0.18745574258258957	E53
time_agnostic	0.039146320216626895	H042
time_agnostic	0.0849208	D130
time_agnostic	0.00661931	H918
time_agnostic	0.1135065887800274	L60
time_agnostic	0.0364533	K01
time_agnostic	0.0715856	K630
time_agnostic	0.11355932094869314	N049
time_agnostic	0.047222271227186585	M8588
time_agnostic	0.0635788	M8997
time_agnostic	0.0933182	M4195
time_agnostic	0.0820628	C24
time_agnostic	0.1448910556163565	A16
time_agnostic	-0.0077271	J051
time_agnostic	0.041945246555682436	C785
time_agnostic	0.062084546084014924	M840
time_agnostic	0.17444755976577625	Z298
time_agnostic	0.022715426851718457	H618
time_agnostic	-0.111558	D05
time_agnostic	0.13452251474683274	R065
time_agnostic	0.11290227111993734	M4806
time_agnostic	0.24459663299098988	D63
time_agnostic	0.12658585282959145	N04
time_agnostic	0.0864932	M205
time_agnostic	0.15201790526726322	U800
time_agnostic	0.054897	I802
time_agnostic	0.1291086173828283	R790
time_agnostic	0.34700263912886975	D45
time_agnostic	0.15995664918732433	I723
time_agnostic	0.13243921447834783	K921
time_agnostic	0.1425355985906226	Z960
time_agnostic	0.0631525	K314
time_agnostic	0.0358473	H045
time_agnostic	0.0531	M203
time_agnostic	0.0334583	D291
time_agnostic	0.0415928	R498
time_agnostic	0.11273610395150324	I371
time_agnostic	0.0908536	G831
time_agnostic	0.19912134863127828	J180
time_agnostic	0.10343799895981542	C02
time_agnostic	0.1008264709392529	R234
time_agnostic	0.0496753	L900
time_agnostic	0.1277397268745269	M2531
time_agnostic	0.16139134337650252	K805
time_agnostic	0.22365473684210518	C140
time_agnostic	0.0950354	K122
time_agnostic	0.20382619848568617	E109
time_agnostic	0.13830827062475848	R688
time_agnostic	0.047802781882155976	M8995
time_agnostic	0.00894228	D31
time_agnostic	0.092725	K567
time_agnostic	0.23956227404413688	R845
time_agnostic	0.10834381227435053	K579
time_agnostic	0.18611646951601002	E539
time_agnostic	0.11526727889636534	J33
time_agnostic	-0.156972	C506
time_agnostic	0.12123468695325901	R21
time_agnostic	0.19495061611241593	J950
time_agnostic	0.14282382497838497	R296
time_agnostic	0.077541	R231
time_agnostic	0.17072402689942445	J91
time_agnostic	0.18231661538151767	K264
time_agnostic	0.36007532797144093	Q613
time_agnostic	0.0912584	Z878
time_agnostic	0.1548519700294303	R26
time_agnostic	0.19216970159882085	A409
time_agnostic	0.0773478	D414
time_agnostic	0.10644782668526243	K639
time_agnostic	0.15899943480428724	R65
time_agnostic	0.2384669520160274	K72
time_agnostic	-0.0167204	L56
time_agnostic	0.21404526704237825	C04
time_agnostic	0.34800911216087876	D751
time_agnostic	0.079772	M2349
time_agnostic	-0.0567502	H06
time_agnostic	0.0794299	Z84
time_agnostic	0.13687964481542603	K859
time_agnostic	0.00369189	K381
time_agnostic	0.0710143	C60
time_agnostic	0.12414582042203404	M464
time_agnostic	0.0382506	H258
time_agnostic	0.0979473	M4312
time_agnostic	0.11220525147476601	C109
time_agnostic	0.11764640883604044	M206
time_agnostic	0.11257942642746632	K22
time_agnostic	0.0257716	C676
time_agnostic	0.040332609956239995	H73
time_agnostic	0.11265660133320077	K41
time_agnostic	0.11422461853517418	Z920
time_agnostic	0.16475648980775448	Z223
time_agnostic	0.0365388	C53
time_agnostic	0.0829576	C68
time_agnostic	-0.0618658	H408
time_agnostic	0.17215388331169335	I330
time_agnostic	0.12750924931376062	M45X2
time_agnostic	-0.218017	D685
time_agnostic	0.10490553188179119	B951
time_agnostic	0.10952316224445419	D00
time_agnostic	0.1175544449814413	M791
time_agnostic	0.043592001422747106	L84
time_agnostic	0.0417071	H432
time_agnostic	0.2247176530721725	D46
time_agnostic	0.1406180059201501	M2157
time_agnostic	0.11023943658899471	R11
time_agnostic	0.11041326414473995	Z867
time_agnostic	0.1686217824951035	K659
time_agnostic	0.13019963566529325	R224
time_agnostic	-0.137023	H401
time_agnostic	0.13867662578286222	J981
time_agnostic	0.12160461042470327	I446
time_agnostic	0.1662649023718632	R062
time_agnostic	0.0886011	G938
time_agnostic	0.054539792134728815	D443
time_agnostic	0.0816453	R222
time_agnostic	0.0400792	D10
time_agnostic	0.21403047465445602	E834
time_agnostic	0.11953490870032235	F200
time_agnostic	0.18460681666295398	E291
time_agnostic	0.2285769905135298	G809
time_agnostic	0.0439773	K628
time_agnostic	0.14236472028163438	J920
time_agnostic	0.0367405	G971
time_agnostic	0.12776896914827957	M759
time_agnostic	0.10099081597972281	Z53
time_agnostic	-0.0293105	G379
time_agnostic	0.0874195	E059
time_agnostic	0.0518891	H250
time_agnostic	0.10122557096767415	R071
time_agnostic	0.0793153	H20
time_agnostic	0.0523054	M672
time_agnostic	0.1441230685825743	M430
time_agnostic	0.2007375236166069	E143
time_agnostic	0.0626899	H113
time_agnostic	0.12780262857230773	Z018
time_agnostic	-0.0951447	D76
time_agnostic	0.1232177955448065	Z530
time_agnostic	0.2895417523330046	N11
time_agnostic	0.0424923	H028
time_agnostic	0.16970490834823715	Z509
time_agnostic	0.061031013395964506	R619
time_agnostic	0.0827198	J348
time_agnostic	0.12941686853083767	R464
time_agnostic	0.24703350696318693	D683
time_agnostic	0.051529714559911954	N859
time_agnostic	0.15716340366094583	D84
time_agnostic	-0.0509877	C186
time_agnostic	0.10264446947875527	R570
time_agnostic	0.2530864710601393	B953
time_agnostic	0.041061	L728
time_agnostic	0.1197130759903755	M4787
time_agnostic	0.041455542090391595	G431
time_agnostic	0.069301	I7090
time_agnostic	0.15176225358375972	R77
time_agnostic	0.20215661819119135	A020
time_agnostic	0.12016414881870557	J382
time_agnostic	0.0991392	C62
time_agnostic	0.10763887416068274	M1991
time_agnostic	0.15678674380573165	B957
time_agnostic	0.18587701174423676	I11
time_agnostic	0.12085544663752257	D759
time_agnostic	0.0700871	G540
time_agnostic	0.1832880928604843	Z939
time_agnostic	0.14430013844367162	K029
time_agnostic	0.12495149884223045	E784
time_agnostic	0.18908636631556597	R944
time_agnostic	0.0651743	R102
time_agnostic	0.14296450654190596	C85
time_agnostic	-0.0636822	C185
time_agnostic	-0.00541063	K519
time_agnostic	0.14335037838033182	I86
time_agnostic	0.019612741238098086	M2415
time_agnostic	0.16432938582279866	R18
time_agnostic	0.1605398366115397	I710
time_agnostic	0.0578461	J039
time_agnostic	-0.0135487	D485
time_agnostic	0.0783924	M6591
time_agnostic	0.16214105263157907	J384
time_agnostic	0.0691285	M202
time_agnostic	0.20296431879292376	I872
time_agnostic	0.0359691	N841
time_agnostic	-0.0497371	N603
time_agnostic	-0.0846835	G300
time_agnostic	0.12599726954387092	M419
time_agnostic	-0.0243124	H59
time_agnostic	0.1105460960069492	Z539
time_agnostic	0.10897047643271596	K66
time_agnostic	0.0951397	K12
time_agnostic	0.0628356	H919
time_agnostic	0.031000835589423237	Z015
time_agnostic	0.0509995	H405
time_agnostic	-0.00561488	C210
time_agnostic	0.0857586	R470
time_agnostic	0.0581019	G930
time_agnostic	0.1316457546800891	M5496
time_agnostic	0.23062101317433537	R64
time_agnostic	0.10613744901004879	M167
time_agnostic	-0.0390921	C490
time_agnostic	0.10573473684210521	J991
time_agnostic	0.1526430372201616	Z434
time_agnostic	0.2114186431670787	I830
time_agnostic	0.037526986385972405	M173
time_agnostic	-0.0147661	D181
time_agnostic	0.0796385	D251
time_agnostic	0.0667632	I491
time_agnostic	0.059207804320314805	G45
time_agnostic	0.011397528533204582	L83
time_agnostic	0.0917845	R253
time_agnostic	0.0522454	B80
time_agnostic	0.0320144	L21
time_agnostic	0.060621565625381346	B349
time_agnostic	0.1585471556417798	U822
time_agnostic	0.28407510495710875	D801
time_agnostic	0.016765	H433
time_agnostic	0.0487448	I846
time_agnostic	0.34975547744664015	Z49
time_agnostic	0.0503197	D250
time_agnostic	0.00392626	M4954
time_agnostic	0.18514141847100163	I119
time_agnostic	0.13267243438377097	Z981
time_agnostic	0.11914530613987662	R252
time_agnostic	0.11485763112157032	M1995
time_agnostic	0.13619162218138336	M138
time_agnostic	0.10828697139326882	Z03
time_agnostic	0.0523687	I841
time_agnostic	0.1599414761401261	Z862
time_agnostic	0.17551512633650135	N17
time_agnostic	0.1613671182969556	F44
time_agnostic	0.0456756	R008
time_agnostic	0.11493495905688045	L53
time_agnostic	-0.0190048	D374
time_agnostic	0.10122854329445996	Z92
time_agnostic	0.0966742	D480
time_agnostic	0.18090919017041807	K808
time_agnostic	0.21548499347542416	I79
time_agnostic	-0.0268129	L70
time_agnostic	0.0917427	C549
time_agnostic	0.1508132161613469	Z13
time_agnostic	0.12448979591836745	M5418
time_agnostic	0.10393433249752837	I443
time_agnostic	0.2724497727154178	K758
time_agnostic	-0.0214447	C775
time_agnostic	0.0357019	C450
time_agnostic	0.164834	R09
time_agnostic	0.0752673	L29
time_agnostic	0.0754676	M07
time_agnostic	0.17553947622830568	M88
time_agnostic	0.0171713	C799
time_agnostic	0.16346129008655663	K800
time_agnostic	0.10127273073775589	Z87
time_agnostic	-0.0427608	Z901
time_agnostic	0.12604814385690566	F059
time_agnostic	0.055126178536050396	J019
time_agnostic	0.24755137698803364	E669
time_agnostic	0.13792786364440546	K839

## Sheet: 3e
AUC	time_model	feature_set	ICD10_CODE
0.7397378477407774	time_agnostic	67_only	I678
0.7534778270525997	time_agnostic	olink_and_67	I678
0.7665242594808273	time_agnostic	olink_only	I678
0.6698133251547952	time_agnostic	67_only	Z115
0.6790968440161989	time_agnostic	olink_and_67	Z115
0.6718903231919429	time_agnostic	olink_only	Z115
0.6197270641746282	time_agnostic	67_only	M841
0.5321389888988899	time_agnostic	olink_and_67	M841
0.5812339483948394	time_agnostic	olink_only	M841
0.7283699283617739	time_agnostic	67_only	G409
0.7792876413950149	time_agnostic	olink_and_67	G409
0.7308061681641542	time_agnostic	olink_only	G409
0.5973546764077704	time_agnostic	67_only	N800
0.6103549674438143	time_agnostic	olink_and_67	N800
0.5813274522159211	time_agnostic	olink_only	N800
0.710629	time_agnostic	67_only	C343
0.7916283679993357	time_agnostic	olink_and_67	C343
0.7544482500934113	time_agnostic	olink_only	C343
0.6480278266121027	time_agnostic	67_only	Z87
0.6612083711870094	time_agnostic	olink_and_67	Z87
0.6587081989449384	time_agnostic	olink_only	Z87
0.8403664116036804	time_agnostic	67_only	I743
0.8743200360245814	time_agnostic	olink_and_67	I743
0.8611887733478643	time_agnostic	olink_only	I743
0.6429439934260817	time_agnostic	67_only	K44
0.6913	time_agnostic	olink_and_67	K44
0.6860543968162639	time_agnostic	olink_only	K44
0.6712892605082567	time_agnostic	67_only	I499
0.7153236286432676	time_agnostic	olink_and_67	I499
0.727924	time_agnostic	olink_only	I499
0.7340683992227117	time_agnostic	67_only	J960
0.7211921850079744	time_agnostic	olink_and_67	J960
0.6909594298245614	time_agnostic	olink_only	J960
0.608299	time_agnostic	67_only	C771
0.6524352545109973	time_agnostic	olink_and_67	C771
0.6824714559310272	time_agnostic	olink_only	C771
0.7898333333333334	time_agnostic	67_only	I672
0.7805555555555556	time_agnostic	olink_and_67	I672
0.7894444444444444	time_agnostic	olink_only	I672
0.5954327598409823	time_agnostic	67_only	G95
0.6047498541220928	time_agnostic	olink_and_67	G95
0.529153	time_agnostic	olink_only	G95
0.5899926953981008	time_agnostic	67_only	K047
0.6438201708529474	time_agnostic	olink_and_67	K047
0.6054977346893513	time_agnostic	olink_only	K047
0.6730753968253969	time_agnostic	67_only	F03
0.7928866213151928	time_agnostic	olink_and_67	F03
0.7920476190476191	time_agnostic	olink_only	F03
0.5368571360221359	time_agnostic	67_only	L91
0.4959388931481955	time_agnostic	olink_and_67	L91
0.5796021807649715	time_agnostic	olink_only	L91
0.691195	time_agnostic	67_only	I313
0.7331786457752499	time_agnostic	olink_and_67	I313
0.7707266148718139	time_agnostic	olink_only	I313
0.6494675458454355	time_agnostic	67_only	R00
0.6804593315393546	time_agnostic	olink_and_67	R00
0.6812168953631965	time_agnostic	olink_only	R00
0.5734397511535917	time_agnostic	67_only	K01
0.5434725754488223	time_agnostic	olink_and_67	K01
0.5082317311961385	time_agnostic	olink_only	K01
0.6068003029624911	time_agnostic	67_only	R190
0.6176661893266491	time_agnostic	olink_and_67	R190
0.6525979983962498	time_agnostic	olink_only	R190
0.6530972030440152	time_agnostic	67_only	N13
0.6656924043302952	time_agnostic	olink_and_67	N13
0.6769739775037996	time_agnostic	olink_only	N13
0.6317796401458369	time_agnostic	67_only	I83
0.6612897441413412	time_agnostic	olink_and_67	I83
0.6624181392675689	time_agnostic	olink_only	I83
0.5860001098169035	time_agnostic	67_only	D123
0.6112054692089943	time_agnostic	olink_and_67	D123
0.5954423258380956	time_agnostic	olink_only	D123
0.6687478684849413	time_agnostic	67_only	C64
0.7743062680445584	time_agnostic	olink_and_67	C64
0.7607840631698946	time_agnostic	olink_only	C64
0.6868044934855546	time_agnostic	67_only	Z508
0.7056401435160744	time_agnostic	olink_and_67	Z508
0.7015148205007087	time_agnostic	olink_only	Z508
0.6568090293180532	time_agnostic	67_only	K269
0.6971127775745432	time_agnostic	olink_and_67	K269
0.6971530497686937	time_agnostic	olink_only	K269
0.8552379914168577	time_agnostic	67_only	J449
0.8933196923390752	time_agnostic	olink_and_67	J449
0.8603873149614927	time_agnostic	olink_only	J449
0.610494	time_agnostic	67_only	J02
0.62876	time_agnostic	olink_and_67	J02
0.5613298021911468	time_agnostic	olink_only	J02
0.6729627783920081	time_agnostic	67_only	Z933
0.6834119035411841	time_agnostic	olink_and_67	Z933
0.6941600074253488	time_agnostic	olink_only	Z933
0.6980950510772237	time_agnostic	67_only	Z932
0.6994844444444444	time_agnostic	olink_and_67	Z932
0.7551466666666666	time_agnostic	olink_only	Z932
0.6819471676987422	time_agnostic	67_only	Z968
0.7007041528914661	time_agnostic	olink_and_67	Z968
0.645076	time_agnostic	olink_only	Z968
0.6749429299981786	time_agnostic	67_only	J383
0.6273078008947575	time_agnostic	olink_and_67	J383
0.6164983929114365	time_agnostic	olink_only	J383
0.5363455761938127	time_agnostic	67_only	D128
0.5600701989427043	time_agnostic	olink_and_67	D128
0.5872585851112057	time_agnostic	olink_only	D128
0.5386437188621829	time_agnostic	67_only	N486
0.5890332584082585	time_agnostic	olink_and_67	N486
0.48280656843156844	time_agnostic	olink_only	N486
0.9710736842254126	time_agnostic	67_only	E103
0.9733840072970508	time_agnostic	olink_and_67	E103
0.9696254832124398	time_agnostic	olink_only	E103
0.5953858747005956	time_agnostic	67_only	L92
0.545822	time_agnostic	olink_and_67	L92
0.5422405876951332	time_agnostic	olink_only	L92
0.5891659250638829	time_agnostic	67_only	C78
0.6062823414725343	time_agnostic	olink_and_67	C78
0.6055819295047706	time_agnostic	olink_only	C78
0.6592087431389198	time_agnostic	67_only	J93
0.7244415639013453	time_agnostic	olink_and_67	J93
0.720829	time_agnostic	olink_only	J93
0.8640668854056601	time_agnostic	67_only	N183
0.8651567305211905	time_agnostic	olink_and_67	N183
0.8508018402847937	time_agnostic	olink_only	N183
0.6415409356044055	time_agnostic	67_only	R93
0.6437212360289284	time_agnostic	olink_and_67	R93
0.6555864160259766	time_agnostic	olink_only	R93
0.7088168831187396	time_agnostic	67_only	R298
0.7187906968613333	time_agnostic	olink_and_67	R298
0.6982963880730019	time_agnostic	olink_only	R298
0.5758112946153695	time_agnostic	67_only	N428
0.6806497149714972	time_agnostic	olink_and_67	N428
0.6238554605460547	time_agnostic	olink_only	N428
0.6703999628335148	time_agnostic	67_only	N39
0.690964	time_agnostic	olink_and_67	N39
0.6906730669583321	time_agnostic	olink_only	N39
0.6507623261764185	time_agnostic	67_only	K296
0.6865798382033872	time_agnostic	olink_and_67	K296
0.6848981779658996	time_agnostic	olink_only	K296
0.5339389762585638	time_agnostic	67_only	N801
0.5641297362431383	time_agnostic	olink_and_67	N801
0.4980705009276438	time_agnostic	olink_only	N801
0.7363953922732271	time_agnostic	67_only	C34
0.7997850040031038	time_agnostic	olink_and_67	C34
0.7810157492750744	time_agnostic	olink_only	C34
0.7046173935864852	time_agnostic	67_only	Z45
0.7274607165025333	time_agnostic	olink_and_67	Z45
0.7115475777546537	time_agnostic	olink_only	Z45
0.722408	time_agnostic	67_only	Z513
0.7212662635164668	time_agnostic	olink_and_67	Z513
0.675423	time_agnostic	olink_only	Z513
0.562656	time_agnostic	67_only	K40
0.5861092956659724	time_agnostic	olink_and_67	K40
0.5747218849662856	time_agnostic	olink_only	K40
0.5560203131559386	time_agnostic	67_only	K41
0.5629888641306381	time_agnostic	olink_and_67	K41
0.5860989323672272	time_agnostic	olink_only	K41
0.6275384590820022	time_agnostic	67_only	K14
0.6146650932787145	time_agnostic	olink_and_67	K14
0.5988347432848622	time_agnostic	olink_only	K14
0.5621621621621622	time_agnostic	67_only	C508
0.5365637980513493	time_agnostic	olink_and_67	C508
0.5491301753218709	time_agnostic	olink_only	C508
0.6278344671201814	time_agnostic	67_only	G562
0.6297808012093726	time_agnostic	olink_and_67	G562
0.6749055177626606	time_agnostic	olink_only	G562
0.7772701063790224	time_agnostic	67_only	Z993
0.8441476332236655	time_agnostic	olink_and_67	Z993
0.815911	time_agnostic	olink_only	Z993
0.7063430110246843	time_agnostic	67_only	C22
0.6732993197278911	time_agnostic	olink_and_67	C22
0.7324263038548753	time_agnostic	olink_only	C22
0.71277	time_agnostic	67_only	R945
0.7303683348451449	time_agnostic	olink_and_67	R945
0.7274760101606175	time_agnostic	olink_only	R945
0.6589644039102607	time_agnostic	67_only	K91
0.7028184538498847	time_agnostic	olink_and_67	K91
0.699147	time_agnostic	olink_only	K91
0.6493511605045674	time_agnostic	67_only	R13
0.676791	time_agnostic	olink_and_67	R13
0.6749801812909475	time_agnostic	olink_only	R13
0.588185	time_agnostic	67_only	J34
0.6065278349686054	time_agnostic	olink_and_67	J34
0.5898060466255612	time_agnostic	olink_only	J34
0.6346010548216964	time_agnostic	67_only	J32
0.6417375244554585	time_agnostic	olink_and_67	J32
0.6374283006328918	time_agnostic	olink_only	J32
0.6458553996457912	time_agnostic	67_only	Z432
0.6317530864197531	time_agnostic	olink_and_67	Z432
0.6071604938271605	time_agnostic	olink_only	Z432
0.65011	time_agnostic	67_only	F410
0.6579447673440549	time_agnostic	olink_and_67	F410
0.633154	time_agnostic	olink_only	F410
0.6565938409890784	time_agnostic	67_only	R01
0.6780978645157851	time_agnostic	olink_and_67	R01
0.6479539917446895	time_agnostic	olink_only	R01
0.6013524650074001	time_agnostic	67_only	M18
0.6080663013589843	time_agnostic	olink_and_67	M18
0.6174033883436965	time_agnostic	olink_only	M18
0.6548263888888889	time_agnostic	67_only	N182
0.6819722222222222	time_agnostic	olink_and_67	N182
0.6718888888888888	time_agnostic	olink_only	N182
0.7783275785252841	time_agnostic	67_only	J84
0.865954	time_agnostic	olink_and_67	J84
0.8705601346501324	time_agnostic	olink_only	J84
0.6619302638911221	time_agnostic	67_only	Z121
0.670634	time_agnostic	olink_and_67	Z121
0.6777188654649436	time_agnostic	olink_only	Z121
0.6943686568160752	time_agnostic	67_only	R40
0.7171786031370228	time_agnostic	olink_and_67	R40
0.7345641638129061	time_agnostic	olink_only	R40
0.8198200497233818	time_agnostic	67_only	I11
0.8067263171610998	time_agnostic	olink_and_67	I11
0.830103	time_agnostic	olink_only	I11
0.6346858280925787	time_agnostic	67_only	D72
0.5764115051615051	time_agnostic	olink_and_67	D72
0.5557107475857477	time_agnostic	olink_only	D72
0.6223103007883032	time_agnostic	67_only	Z470
0.659669	time_agnostic	olink_and_67	Z470
0.656733	time_agnostic	olink_only	Z470
0.5806552486121356	time_agnostic	67_only	H26
0.6793671383870193	time_agnostic	olink_and_67	H26
0.6726106734056785	time_agnostic	olink_only	H26
0.5537768221021571	time_agnostic	67_only	H409
0.5587442157411839	time_agnostic	olink_and_67	H409
0.5471257981957459	time_agnostic	olink_only	H409
0.6964460888468063	time_agnostic	67_only	K830
0.7086111111111111	time_agnostic	olink_and_67	K830
0.7001944444444445	time_agnostic	olink_only	K830
0.7045351473922903	time_agnostic	67_only	A498
0.6967687074829931	time_agnostic	olink_and_67	A498
0.6614512471655328	time_agnostic	olink_only	A498
0.7726512803506669	time_agnostic	67_only	I469
0.840705	time_agnostic	olink_and_67	I469
0.8411485938398293	time_agnostic	olink_only	I469
0.6145332087300035	time_agnostic	67_only	K635
0.6485041931986693	time_agnostic	olink_and_67	K635
0.6356918218433021	time_agnostic	olink_only	K635
0.5333478818766717	time_agnostic	67_only	D48
0.4379534657539371	time_agnostic	olink_and_67	D48
0.46969999625930503	time_agnostic	olink_only	D48
0.5503812264996464	time_agnostic	67_only	C800
0.5314351653069986	time_agnostic	olink_and_67	C800
0.5479233979175613	time_agnostic	olink_only	C800
0.6613611957778018	time_agnostic	67_only	M13
0.6893743046022454	time_agnostic	olink_and_67	M13
0.7007635953087128	time_agnostic	olink_only	M13
0.5323267089912447	time_agnostic	67_only	D250
0.49691840277777777	time_agnostic	olink_and_67	D250
0.5217447916666667	time_agnostic	olink_only	D250
0.5906808966729055	time_agnostic	67_only	R27
0.5731309808612439	time_agnostic	olink_and_67	R27
0.6014314194577353	time_agnostic	olink_only	R27
0.5705027849300861	time_agnostic	67_only	K639
0.6131516211061666	time_agnostic	olink_and_67	K639
0.5294545605909242	time_agnostic	olink_only	K639
0.596473	time_agnostic	67_only	M62
0.5877746392267635	time_agnostic	olink_and_67	M62
0.6016159054079155	time_agnostic	olink_only	M62
0.5861298218003141	time_agnostic	67_only	M541
0.5562959083926826	time_agnostic	olink_and_67	M541
0.6230308780403657	time_agnostic	olink_only	M541
0.6484282868139837	time_agnostic	67_only	J38
0.6651442489513717	time_agnostic	olink_and_67	J38
0.6533421997179849	time_agnostic	olink_only	J38
0.6210810497948651	time_agnostic	67_only	K227
0.7153031782834522	time_agnostic	olink_and_67	K227
0.7006705750637989	time_agnostic	olink_only	K227
0.7260992973857058	time_agnostic	67_only	Z966
0.8091723127304391	time_agnostic	olink_and_67	Z966
0.8082358098508367	time_agnostic	olink_only	Z966
0.6694901938968338	time_agnostic	67_only	M472
0.6184524831830542	time_agnostic	olink_and_67	M472
0.6536181032632031	time_agnostic	olink_only	M472
0.637306	time_agnostic	67_only	I849
0.6499188072116668	time_agnostic	olink_and_67	I849
0.655619	time_agnostic	olink_only	I849
0.5363317038827904	time_agnostic	67_only	C259
0.5036944169578115	time_agnostic	olink_and_67	C259
0.5107338237162142	time_agnostic	olink_only	C259
0.628407	time_agnostic	67_only	K291
0.652564	time_agnostic	olink_and_67	K291
0.6805294748312711	time_agnostic	olink_only	K291
0.5874581507182859	time_agnostic	67_only	G43
0.6037273760246733	time_agnostic	olink_and_67	G43
0.583585	time_agnostic	olink_only	G43
0.49917339484813533	time_agnostic	67_only	L729
0.5280276816608998	time_agnostic	olink_and_67	L729
0.5271049596309112	time_agnostic	olink_only	L729
0.7369810719227312	time_agnostic	67_only	I08
0.8015543900161954	time_agnostic	olink_and_67	I08
0.8167177723840346	time_agnostic	olink_only	I08
0.7049021148476717	time_agnostic	67_only	I47
0.7681505926815189	time_agnostic	olink_and_67	I47
0.7787887904602602	time_agnostic	olink_only	I47
0.644074	time_agnostic	67_only	Z01
0.6738854595336077	time_agnostic	olink_and_67	Z01
0.662474	time_agnostic	olink_only	Z01
0.757547	time_agnostic	67_only	Z950
0.8059553948449403	time_agnostic	olink_and_67	Z950
0.8128220831230653	time_agnostic	olink_only	Z950
0.6099173553719008	time_agnostic	67_only	Q211
0.6529843893480257	time_agnostic	olink_and_67	Q211
0.689624	time_agnostic	olink_only	Q211
0.814995	time_agnostic	67_only	I714
0.8640688296134255	time_agnostic	olink_and_67	I714
0.887412	time_agnostic	olink_only	I714
0.6532914690930838	time_agnostic	67_only	N12
0.6804706163401816	time_agnostic	olink_and_67	N12
0.6811860313599445	time_agnostic	olink_only	N12
0.7814716028632506	time_agnostic	67_only	I679
0.7874662221163768	time_agnostic	olink_and_67	I679
0.7983708139126096	time_agnostic	olink_only	I679
0.6877309993056668	time_agnostic	67_only	B37
0.6815271769125318	time_agnostic	olink_and_67	B37
0.6824191279887482	time_agnostic	olink_only	B37
0.6603181002289483	time_agnostic	67_only	M1396
0.701342	time_agnostic	olink_and_67	M1396
0.6635799577477726	time_agnostic	olink_only	M1396
0.5203584796576428	time_agnostic	67_only	M316
0.506076	time_agnostic	olink_and_67	M316
0.5250570641479733	time_agnostic	olink_only	M316
0.540794	time_agnostic	67_only	C43
0.5517861464069609	time_agnostic	olink_and_67	C43
0.5203955772376583	time_agnostic	olink_only	C43
0.7234113992980565	time_agnostic	67_only	Z512
0.7474792643448492	time_agnostic	olink_and_67	Z512
0.7340892457681066	time_agnostic	olink_only	Z512
0.6539435658234878	time_agnostic	67_only	K92
0.6994123954586364	time_agnostic	olink_and_67	K92
0.7052538308355847	time_agnostic	olink_only	K92
0.5985740308622107	time_agnostic	67_only	C779
0.5934569975479067	time_agnostic	olink_and_67	C779
0.5987602548966184	time_agnostic	olink_only	C779
0.5413690290027314	time_agnostic	67_only	H43
0.5794981863598885	time_agnostic	olink_and_67	H43
0.6235969175862793	time_agnostic	olink_only	H43
0.5190922489309586	time_agnostic	67_only	R938
0.5011619974626151	time_agnostic	olink_and_67	R938
0.46499480044092256	time_agnostic	olink_only	R938
0.5941818945599664	time_agnostic	67_only	M503
0.6525568181818182	time_agnostic	olink_and_67	M503
0.6262708125208125	time_agnostic	olink_only	M503
0.689119	time_agnostic	67_only	R031
0.706549	time_agnostic	olink_and_67	R031
0.6797006802721088	time_agnostic	olink_only	R031
0.7851285604099278	time_agnostic	67_only	E831
0.8768328961361219	time_agnostic	olink_and_67	E831
0.8348911024459411	time_agnostic	olink_only	E831
0.768455	time_agnostic	67_only	I420
0.8898994414013186	time_agnostic	olink_and_67	I420
0.922747	time_agnostic	olink_only	I420
0.6053517338055187	time_agnostic	67_only	K567
0.6369614512471655	time_agnostic	olink_and_67	K567
0.6074263038548753	time_agnostic	olink_only	K567
0.6996311708741505	time_agnostic	67_only	F059
0.7480918429048498	time_agnostic	olink_and_67	F059
0.7331778011339913	time_agnostic	olink_only	F059
0.506492	time_agnostic	67_only	H029
0.5289940828402366	time_agnostic	olink_and_67	H029
0.46147271531886913	time_agnostic	olink_only	H029
0.5482884636645451	time_agnostic	67_only	H40
0.5434516315523716	time_agnostic	olink_and_67	H40
0.5209985243266861	time_agnostic	olink_only	H40
0.5744207649496931	time_agnostic	67_only	N43
0.6302880959805754	time_agnostic	olink_and_67	N43
0.5773220565228507	time_agnostic	olink_only	N43
0.5807112698882454	time_agnostic	67_only	E041
0.5860357455999656	time_agnostic	olink_and_67	E041
0.5553355360236094	time_agnostic	olink_only	E041
0.6707128033090022	time_agnostic	67_only	K83
0.6976879376403753	time_agnostic	olink_and_67	K83
0.7042178623332013	time_agnostic	olink_only	K83
0.6715815290403329	time_agnostic	67_only	K859
0.6803606338412969	time_agnostic	olink_and_67	K859
0.7148388581952118	time_agnostic	olink_only	K859
0.6331059147038529	time_agnostic	67_only	I781
0.6462709676185376	time_agnostic	olink_and_67	I781
0.6517852839355049	time_agnostic	olink_only	I781
0.6437203753433374	time_agnostic	67_only	R20
0.6641933455063549	time_agnostic	olink_and_67	R20
0.6551150946228735	time_agnostic	olink_only	R20
0.722521	time_agnostic	67_only	I802
0.7771848053806225	time_agnostic	olink_and_67	I802
0.7454131615952087	time_agnostic	olink_only	I802
0.5205562835334498	time_agnostic	67_only	N898
0.48600834391518116	time_agnostic	olink_and_67	N898
0.487675	time_agnostic	olink_only	N898
0.6312726585656758	time_agnostic	67_only	Z47
0.6541011145610558	time_agnostic	olink_and_67	Z47
0.6648513149133932	time_agnostic	olink_only	Z47
0.7666865302952406	time_agnostic	67_only	I05
0.8572678846974623	time_agnostic	olink_and_67	I05
0.8174823533274237	time_agnostic	olink_only	I05
0.6535147736989255	time_agnostic	67_only	B378
0.6680612774022816	time_agnostic	olink_and_67	B378
0.6483116901500793	time_agnostic	olink_only	B378
0.625358	time_agnostic	67_only	G31
0.6986117398521201	time_agnostic	olink_and_67	G31
0.692777	time_agnostic	olink_only	G31
0.6533007883735937	time_agnostic	67_only	G309
0.8015444470034406	time_agnostic	olink_and_67	G309
0.8151771656034568	time_agnostic	olink_only	G309
0.7007553430817621	time_agnostic	67_only	Z50
0.7079177243033647	time_agnostic	olink_and_67	Z50
0.7139494958570535	time_agnostic	olink_only	Z50
0.6304602766402805	time_agnostic	67_only	M659
0.6699849589553559	time_agnostic	olink_and_67	M659
0.6256838601649922	time_agnostic	olink_only	M659
0.5868047818283278	time_agnostic	67_only	M2557
0.6316936587591241	time_agnostic	olink_and_67	M2557
0.6319756333190212	time_agnostic	olink_only	M2557
0.7427938948413169	time_agnostic	67_only	E780
0.7658274072650394	time_agnostic	olink_and_67	E780
0.7467332567855696	time_agnostic	olink_only	E780
0.7346974674159954	time_agnostic	67_only	B956
0.7543529343119808	time_agnostic	olink_and_67	B956
0.7242141804723952	time_agnostic	olink_only	B956
0.5238778902257162	time_agnostic	67_only	C440
0.5495271594971745	time_agnostic	olink_and_67	C440
0.5024556952293084	time_agnostic	olink_only	C440
0.7135745031384845	time_agnostic	67_only	R32
0.7292022233192621	time_agnostic	olink_and_67	R32
0.7371324554836247	time_agnostic	olink_only	R32
0.5265802835264519	time_agnostic	67_only	H041
0.5383686473575188	time_agnostic	olink_and_67	H041
0.5534436335644837	time_agnostic	olink_only	H041
0.826258	time_agnostic	67_only	I270
0.8718538579264339	time_agnostic	olink_and_67	I270
0.8648313853981479	time_agnostic	olink_only	I270
0.5697357852262741	time_agnostic	67_only	D131
0.6646604938271605	time_agnostic	olink_and_67	D131
0.6175925925925927	time_agnostic	olink_only	D131
0.6725507254096881	time_agnostic	67_only	N319
0.7051202544225801	time_agnostic	olink_and_67	N319
0.7052427804753387	time_agnostic	olink_only	N319
0.5505272967715535	time_agnostic	67_only	H258
0.6211987278090423	time_agnostic	olink_and_67	H258
0.6273226041951945	time_agnostic	olink_only	H258
0.7692057231767102	time_agnostic	67_only	J969
0.7690477594261551	time_agnostic	olink_and_67	J969
0.7895370261936294	time_agnostic	olink_only	J969
0.8579601004095654	time_agnostic	67_only	I7020
0.8827245464459206	time_agnostic	olink_and_67	I7020
0.840049	time_agnostic	olink_only	I7020
0.614062	time_agnostic	67_only	R35
0.604102	time_agnostic	olink_and_67	R35
0.6541111111111111	time_agnostic	olink_only	R35
0.674071	time_agnostic	67_only	R634
0.6942593912570918	time_agnostic	olink_and_67	R634
0.6896174384341895	time_agnostic	olink_only	R634
0.5569666325290318	time_agnostic	67_only	C798
0.6285099941570531	time_agnostic	olink_and_67	C798
0.6117565733153969	time_agnostic	olink_only	C798
0.5162673988845776	time_agnostic	67_only	D223
0.5154852132921828	time_agnostic	olink_and_67	D223
0.544332	time_agnostic	olink_only	D223
0.5048888888888889	time_agnostic	67_only	H042
0.4578765432098766	time_agnostic	olink_and_67	H042
0.5191604938271605	time_agnostic	olink_only	H042
0.639047	time_agnostic	67_only	N47
0.641651	time_agnostic	olink_and_67	N47
0.6324988217047354	time_agnostic	olink_only	N47
0.6905845878365091	time_agnostic	67_only	E039
0.8298366544762995	time_agnostic	olink_and_67	E039
0.8231995914085856	time_agnostic	olink_only	E039
0.745959	time_agnostic	67_only	D61
0.7231516973929863	time_agnostic	olink_and_67	D61
0.7387629840983156	time_agnostic	olink_only	D61
0.617855	time_agnostic	67_only	Z08
0.647747	time_agnostic	olink_and_67	Z08
0.6403215766944272	time_agnostic	olink_only	Z08
0.5850027199306564	time_agnostic	67_only	C795
0.6604996181346536	time_agnostic	olink_and_67	C795
0.6699115834500144	time_agnostic	olink_only	C795
0.6381467628083686	time_agnostic	67_only	Z97
0.6338639101521005	time_agnostic	olink_and_67	Z97
0.6330343631338848	time_agnostic	olink_only	Z97
0.6340444724049693	time_agnostic	67_only	K59
0.6620940903419207	time_agnostic	olink_and_67	K59
0.6536427687882644	time_agnostic	olink_only	K59
0.5193055260502684	time_agnostic	67_only	L90
0.48054078648258436	time_agnostic	olink_and_67	L90
0.5178305376204884	time_agnostic	olink_only	L90
0.5413274155698398	time_agnostic	67_only	H259
0.6681971227425774	time_agnostic	olink_and_67	H259
0.6708499132741557	time_agnostic	olink_only	H259
0.7323114611822537	time_agnostic	67_only	I451
0.7358597367746589	time_agnostic	olink_and_67	I451
0.7686615524868721	time_agnostic	olink_only	I451
0.7344407062064577	time_agnostic	67_only	G47
0.7341816127728834	time_agnostic	olink_and_67	G47
0.7200817857212605	time_agnostic	olink_only	G47
0.7142679988662133	time_agnostic	67_only	D47
0.7514172335600908	time_agnostic	olink_and_67	D47
0.7600340136054422	time_agnostic	olink_only	D47
0.7261570957386796	time_agnostic	67_only	I635
0.7416934871954894	time_agnostic	olink_and_67	I635
0.706201	time_agnostic	olink_only	I635
0.7642745312286068	time_agnostic	67_only	I519
0.7817836292371285	time_agnostic	olink_and_67	I519
0.8121895383829473	time_agnostic	olink_only	I519
0.7450569760317105	time_agnostic	67_only	D73
0.7600160849885909	time_agnostic	olink_and_67	D73
0.842122	time_agnostic	olink_only	D73
0.7927505519128089	time_agnostic	67_only	R161
0.8654195804195806	time_agnostic	olink_and_67	R161
0.8434348984348985	time_agnostic	olink_only	R161
0.693824	time_agnostic	67_only	I498
0.7033866650514281	time_agnostic	olink_and_67	I498
0.7246031127955742	time_agnostic	olink_only	I498
0.6621684130183465	time_agnostic	67_only	K838
0.7041749240322368	time_agnostic	olink_and_67	K838
0.710913	time_agnostic	olink_only	K838
0.6954006103804796	time_agnostic	67_only	I471
0.737164	time_agnostic	olink_and_67	I471
0.7539301907418865	time_agnostic	olink_only	I471
0.7515189981784451	time_agnostic	67_only	I24
0.7603019131609501	time_agnostic	olink_and_67	I24
0.8026509589777757	time_agnostic	olink_only	I24
0.579889	time_agnostic	67_only	N419
0.5622616699539777	time_agnostic	olink_and_67	N419
0.6238658777120316	time_agnostic	olink_only	N419
0.6208176350056185	time_agnostic	67_only	R12
0.6167096305109392	time_agnostic	olink_and_67	R12
0.6438032916914536	time_agnostic	olink_only	R12
0.6227669528370341	time_agnostic	67_only	K60
0.6584350587356107	time_agnostic	olink_and_67	K60
0.6629848821844462	time_agnostic	olink_only	K60
0.6142059391324097	time_agnostic	67_only	Z860
0.6698831668124703	time_agnostic	olink_and_67	Z860
0.6595484972318896	time_agnostic	olink_only	Z860
0.7588506213421324	time_agnostic	67_only	I87
0.7634349030470914	time_agnostic	olink_and_67	I87
0.7653431825176977	time_agnostic	olink_only	I87
0.6978016256729402	time_agnostic	67_only	N62
0.7013825757575758	time_agnostic	olink_and_67	N62
0.6700772527910686	time_agnostic	olink_only	N62
0.6781065877207213	time_agnostic	67_only	K439
0.7005052607426789	time_agnostic	olink_and_67	K439
0.7163739104821762	time_agnostic	olink_only	K439
0.6454390928015847	time_agnostic	67_only	K602
0.6704598190388709	time_agnostic	olink_and_67	K602
0.6464090143973489	time_agnostic	olink_only	K602
0.5858549318333177	time_agnostic	67_only	C780
0.6161889280830477	time_agnostic	olink_and_67	C780
0.5970629607412812	time_agnostic	olink_only	C780
0.6171857824273029	time_agnostic	67_only	I839
0.6684448398875928	time_agnostic	olink_and_67	I839
0.6460592669071789	time_agnostic	olink_only	I839
0.5421326905417814	time_agnostic	67_only	D120
0.5750964187327824	time_agnostic	olink_and_67	D120
0.5590376492194673	time_agnostic	olink_only	D120
0.630847	time_agnostic	67_only	K210
0.6960435289833404	time_agnostic	olink_and_67	K210
0.7016834411141664	time_agnostic	olink_only	K210
0.7828244953862723	time_agnostic	67_only	I20
0.8077512197254761	time_agnostic	olink_and_67	I20
0.8132373393232799	time_agnostic	olink_only	I20
0.6463149942122093	time_agnostic	67_only	C541
0.6714094058410266	time_agnostic	olink_and_67	C541
0.6196717141182269	time_agnostic	olink_only	C541
0.6248083550161877	time_agnostic	67_only	R591
0.6831750675067507	time_agnostic	olink_and_67	R591
0.67651	time_agnostic	olink_only	R591
0.8224594192958392	time_agnostic	67_only	E875
0.8426192653558908	time_agnostic	olink_and_67	E875
0.8364273738759336	time_agnostic	olink_only	E875
0.6598272541312107	time_agnostic	67_only	G30
0.8228495516736326	time_agnostic	olink_and_67	G30
0.7980140736878358	time_agnostic	olink_only	G30
0.7016142617332575	time_agnostic	67_only	M819
0.7779270907061043	time_agnostic	olink_and_67	M819
0.7376834057799397	time_agnostic	olink_only	M819
0.6119204544562923	time_agnostic	67_only	N816
0.638385	time_agnostic	olink_and_67	N816
0.6414018585347103	time_agnostic	olink_only	N816
0.5039571468819661	time_agnostic	67_only	H50
0.5626405884382254	time_agnostic	olink_and_67	H50
0.47412692726162986	time_agnostic	olink_only	H50
0.7461927255430152	time_agnostic	67_only	E83
0.7461166786434492	time_agnostic	olink_and_67	E83
0.7439827693447725	time_agnostic	olink_only	E83
0.6113247863247864	time_agnostic	67_only	J39
0.6915844838921761	time_agnostic	olink_and_67	J39
0.613741	time_agnostic	olink_only	J39
0.5924079632564268	time_agnostic	67_only	N73
0.5704982137447229	time_agnostic	olink_and_67	N73
0.610952	time_agnostic	olink_only	N73
0.5004153186197011	time_agnostic	67_only	M238
0.47165532879818595	time_agnostic	olink_and_67	M238
0.5641156462585035	time_agnostic	olink_only	M238
0.6559776930463352	time_agnostic	67_only	Z038
0.6839439033831938	time_agnostic	olink_and_67	Z038
0.6881694792325532	time_agnostic	olink_only	Z038
0.6465435543087845	time_agnostic	67_only	M85
0.671586	time_agnostic	olink_and_67	M85
0.6687045653123636	time_agnostic	olink_only	M85
0.6229313217772273	time_agnostic	67_only	K621
0.6657030866948486	time_agnostic	olink_and_67	K621
0.6750213892919834	time_agnostic	olink_only	K621
0.54198	time_agnostic	67_only	K35
0.5707964504634304	time_agnostic	olink_and_67	K35
0.5056238525292887	time_agnostic	olink_only	K35
0.6203290758230207	time_agnostic	67_only	F419
0.6564178775617642	time_agnostic	olink_and_67	F419
0.6490775195161347	time_agnostic	olink_only	F419
0.7142293441491587	time_agnostic	67_only	K650
0.7477787429961342	time_agnostic	olink_and_67	K650
0.7386419015766842	time_agnostic	olink_only	K650
0.6986826208542019	time_agnostic	67_only	I480
0.7600991591541859	time_agnostic	olink_and_67	I480
0.7703324237805895	time_agnostic	olink_only	I480
0.9243576748960041	time_agnostic	67_only	E14
0.9152627686533786	time_agnostic	olink_and_67	E14
0.8990623417694946	time_agnostic	olink_only	E14
0.6780104272417633	time_agnostic	67_only	Z511
0.7278582499195265	time_agnostic	olink_and_67	Z511
0.7327895491220409	time_agnostic	olink_only	Z511
0.703174	time_agnostic	67_only	R001
0.7300938832109758	time_agnostic	olink_and_67	R001
0.6550672731213698	time_agnostic	olink_only	R001
0.6367880554099512	time_agnostic	67_only	G56
0.6852997560187175	time_agnostic	olink_and_67	G56
0.670738	time_agnostic	olink_only	G56
0.6786057328311252	time_agnostic	67_only	B370
0.6818759587990357	time_agnostic	olink_and_67	B370
0.6766966177222588	time_agnostic	olink_only	B370
0.791647	time_agnostic	67_only	E834
0.7905482900889109	time_agnostic	olink_and_67	E834
0.7843959633009261	time_agnostic	olink_only	E834
0.6799443900685658	time_agnostic	67_only	M47
0.7370503990357584	time_agnostic	olink_and_67	M47
0.7149536181166757	time_agnostic	olink_only	M47
0.6812906952320941	time_agnostic	67_only	G62
0.6898708254568368	time_agnostic	olink_and_67	G62
0.6927693761814745	time_agnostic	olink_only	G62
0.7717070850563372	time_agnostic	67_only	I21
0.7947595015278839	time_agnostic	olink_and_67	I21
0.8050163775073848	time_agnostic	olink_only	I21
0.7015201149434417	time_agnostic	67_only	R06
0.7176305051216747	time_agnostic	olink_and_67	R06
0.7096400321916421	time_agnostic	olink_only	R06
0.7473071815979389	time_agnostic	67_only	E88
0.7513652605459058	time_agnostic	olink_and_67	E88
0.7196951435661113	time_agnostic	olink_only	E88
0.5943814562862182	time_agnostic	67_only	Z908
0.5331907894736843	time_agnostic	olink_and_67	Z908
0.6057575757575757	time_agnostic	olink_only	Z908
0.676793	time_agnostic	67_only	D68
0.7601081899061992	time_agnostic	olink_and_67	D68
0.6796133817825856	time_agnostic	olink_only	D68
0.8698471950341908	time_agnostic	67_only	I258
0.9058176961983426	time_agnostic	olink_and_67	I258
0.9055502251618965	time_agnostic	olink_only	I258
0.6047737503821906	time_agnostic	67_only	M543
0.6254300620795763	time_agnostic	olink_and_67	M543
0.6127040843709748	time_agnostic	olink_only	M543
0.8343600503380073	time_agnostic	67_only	Z94
0.8288051194772372	time_agnostic	olink_and_67	Z94
0.7993039070593457	time_agnostic	olink_only	Z94
0.5990779720730517	time_agnostic	67_only	M1994
0.6300316385075427	time_agnostic	olink_and_67	M1994
0.6046582822298858	time_agnostic	olink_only	M1994
0.6706484823301271	time_agnostic	67_only	Z53
0.6901469156761287	time_agnostic	olink_and_67	Z53
0.694668	time_agnostic	olink_only	Z53
0.6151813721281278	time_agnostic	67_only	G83
0.6704881488148815	time_agnostic	olink_and_67	G83
0.6102797779777979	time_agnostic	olink_only	G83
0.5872215786214421	time_agnostic	67_only	M2326
0.6344197530864197	time_agnostic	olink_and_67	M2326
0.5630123456790124	time_agnostic	olink_only	M2326
0.5550933607076177	time_agnostic	67_only	C509
0.6282776367076797	time_agnostic	olink_and_67	C509
0.6270382506558927	time_agnostic	olink_only	C509
0.6372653669330899	time_agnostic	67_only	Z466
0.6792133564009456	time_agnostic	olink_and_67	Z466
0.6781954187100379	time_agnostic	olink_only	Z466
0.6419063676024089	time_agnostic	67_only	Z907
0.6800492471126178	time_agnostic	olink_and_67	Z907
0.6662180579279955	time_agnostic	olink_only	Z907
0.4994475207654014	time_agnostic	67_only	N60
0.4192942363671798	time_agnostic	olink_and_67	N60
0.5154625942801938	time_agnostic	olink_only	N60
0.5498653016508415	time_agnostic	67_only	N858
0.5455432579777919	time_agnostic	olink_and_67	N858
0.5238480246360637	time_agnostic	olink_only	N858
0.5994532264202157	time_agnostic	67_only	K572
0.589613	time_agnostic	olink_and_67	K572
0.6670107808442803	time_agnostic	olink_only	K572
0.5194470155853064	time_agnostic	67_only	A048
0.6776623667141402	time_agnostic	olink_and_67	A048
0.7013378384820748	time_agnostic	olink_only	A048
0.8513370785001861	time_agnostic	67_only	I739
0.8802852289166101	time_agnostic	olink_and_67	I739
0.8944717682987858	time_agnostic	olink_only	I739
0.6387297974470274	time_agnostic	67_only	R470
0.6449594610422233	time_agnostic	olink_and_67	R470
0.6507635723187473	time_agnostic	olink_only	R470
0.8709902626510189	time_agnostic	67_only	I500
0.91036	time_agnostic	olink_and_67	I500
0.8777937900306321	time_agnostic	olink_only	I500
0.6218207070639019	time_agnostic	67_only	N32
0.6602100056853459	time_agnostic	olink_and_67	N32
0.654734	time_agnostic	olink_only	N32
0.6550958117489725	time_agnostic	67_only	K579
0.6988984915428902	time_agnostic	olink_and_67	K579
0.7059865846365694	time_agnostic	olink_only	K579
0.5056774361362177	time_agnostic	67_only	C441
0.4975828919530355	time_agnostic	olink_and_67	C441
0.5028033190418403	time_agnostic	olink_only	C441
0.5755433726914856	time_agnostic	67_only	C787
0.6021346689532088	time_agnostic	olink_and_67	C787
0.5541932076872391	time_agnostic	olink_only	C787
0.8618574199212987	time_agnostic	67_only	N19
0.876321	time_agnostic	olink_and_67	N19
0.8535944183798048	time_agnostic	olink_only	N19
0.5943311149691359	time_agnostic	67_only	G93
0.6150077160493828	time_agnostic	olink_and_67	G93
0.5939284336419753	time_agnostic	olink_only	G93
0.8439779647945208	time_agnostic	67_only	I509
0.8964378039992793	time_agnostic	olink_and_67	I509
0.8780529181418303	time_agnostic	olink_only	I509
0.5800976231769883	time_agnostic	67_only	C793
0.6063073437997659	time_agnostic	olink_and_67	C793
0.605202	time_agnostic	olink_only	C793
0.6371550839155979	time_agnostic	67_only	K922
0.6519866746663867	time_agnostic	olink_and_67	K922
0.6750415746531249	time_agnostic	olink_only	K922
0.7536195666124753	time_agnostic	67_only	K509
0.819692	time_agnostic	olink_and_67	K509
0.8239816372764427	time_agnostic	olink_only	K509
0.7619337673872313	time_agnostic	67_only	I251
0.7876935548508306	time_agnostic	olink_and_67	I251
0.7944345522080267	time_agnostic	olink_only	I251
0.8070002975193243	time_agnostic	67_only	M869
0.7569198420459222	time_agnostic	olink_and_67	M869
0.7908947302330303	time_agnostic	olink_only	M869
0.6276647595775326	time_agnostic	67_only	R101
0.6626815413776905	time_agnostic	olink_and_67	R101
0.6643357905868479	time_agnostic	olink_only	R101
0.5752754820936639	time_agnostic	67_only	H47
0.591919	time_agnostic	olink_and_67	H47
0.5877869605142332	time_agnostic	olink_only	H47
0.5095550317353944	time_agnostic	67_only	N36
0.5240768570201803	time_agnostic	olink_and_67	N36
0.5169207322527551	time_agnostic	olink_only	N36
0.5452239397542609	time_agnostic	67_only	H020
0.5009023991275899	time_agnostic	olink_and_67	H020
0.5073878093916262	time_agnostic	olink_only	H020
0.48979072725170536	time_agnostic	67_only	C436
0.49053318135764945	time_agnostic	olink_and_67	C436
0.5143403833164472	time_agnostic	olink_only	C436
0.6990658861626604	time_agnostic	67_only	M7979
0.7092649903288202	time_agnostic	olink_and_67	M7979
0.7096790832137435	time_agnostic	olink_only	M7979
0.5634353741496598	time_agnostic	67_only	J35
0.4747165532879818	time_agnostic	olink_and_67	J35
0.5050453514739228	time_agnostic	olink_only	J35
0.6357623542530677	time_agnostic	67_only	F02
0.7548393077464788	time_agnostic	olink_and_67	F02
0.7498990489574591	time_agnostic	olink_only	F02
0.6877222222222221	time_agnostic	67_only	I776
0.740111	time_agnostic	olink_and_67	I776
0.6907777777777777	time_agnostic	olink_only	I776
0.7266745524319743	time_agnostic	67_only	R29
0.7611134488244264	time_agnostic	olink_and_67	R29
0.7238885143894218	time_agnostic	olink_only	R29
0.6626085714631741	time_agnostic	67_only	K529
0.6776806965790274	time_agnostic	olink_and_67	K529
0.6757310346935137	time_agnostic	olink_only	K529
0.6490347667093743	time_agnostic	67_only	K914
0.6778782731907733	time_agnostic	olink_and_67	K914
0.7534138018513019	time_agnostic	olink_only	K914
0.5923399478436444	time_agnostic	67_only	N40
0.6629993169534965	time_agnostic	olink_and_67	N40
0.6424944278606965	time_agnostic	olink_only	N40
0.8055208333333334	time_agnostic	67_only	M0690
0.8341944444444445	time_agnostic	olink_and_67	M0690
0.7495	time_agnostic	olink_only	M0690
0.8535291883680556	time_agnostic	67_only	J43
0.9062093098958335	time_agnostic	olink_and_67	J43
0.8845838758680555	time_agnostic	olink_only	J43
0.6704578143079918	time_agnostic	67_only	Z904
0.7110068337805184	time_agnostic	olink_and_67	Z904
0.6992798945475156	time_agnostic	olink_only	Z904
0.823174	time_agnostic	67_only	I501
0.8716916907959853	time_agnostic	olink_and_67	I501
0.8698528456170384	time_agnostic	olink_only	I501
0.6599087482642333	time_agnostic	67_only	M5459
0.6602857397826732	time_agnostic	olink_and_67	M5459
0.7349116530373832	time_agnostic	olink_only	M5459
0.6482093663911845	time_agnostic	67_only	K46
0.6414141414141414	time_agnostic	olink_and_67	K46
0.6352617079889809	time_agnostic	olink_only	K46
0.628197	time_agnostic	67_only	J94
0.7017828248164555	time_agnostic	olink_and_67	J94
0.6499776418959671	time_agnostic	olink_only	J94
0.570153	time_agnostic	67_only	M431
0.6371939481268774	time_agnostic	olink_and_67	M431
0.6389047068951689	time_agnostic	olink_only	M431
0.5803144290123456	time_agnostic	67_only	K011
0.5618634259259259	time_agnostic	olink_and_67	K011
0.5270254629629629	time_agnostic	olink_only	K011
0.7123270866113891	time_agnostic	67_only	R400
0.7125234017606581	time_agnostic	olink_and_67	R400
0.7366345192788222	time_agnostic	olink_only	R400
0.6868081800832075	time_agnostic	67_only	M8098
0.6961237635110729	time_agnostic	olink_and_67	M8098
0.668264	time_agnostic	olink_only	M8098
0.7096097355907282	time_agnostic	67_only	M4780
0.7289624329159213	time_agnostic	olink_and_67	M4780
0.7308850839083398	time_agnostic	olink_only	M4780
0.4995873493118607	time_agnostic	67_only	H010
0.545914	time_agnostic	olink_and_67	H010
0.49496645556032626	time_agnostic	olink_only	H010
0.6912818003750862	time_agnostic	67_only	M798
0.7128739355805876	time_agnostic	olink_and_67	M798
0.716391	time_agnostic	olink_only	M798
0.6500278197497225	time_agnostic	67_only	K221
0.7638724023640869	time_agnostic	olink_and_67	K221
0.7553310265282585	time_agnostic	olink_only	K221
0.5558846576109185	time_agnostic	67_only	M7960
0.48937483054416225	time_agnostic	olink_and_67	M7960
0.5227419108272906	time_agnostic	olink_only	M7960
0.6050512359545612	time_agnostic	67_only	D122
0.592013	time_agnostic	olink_and_67	D122
0.6072064321895687	time_agnostic	olink_only	D122
0.5812671930269593	time_agnostic	67_only	G50
0.5506698958533821	time_agnostic	olink_and_67	G50
0.6268356643356643	time_agnostic	olink_only	G50
0.5277309389787669	time_agnostic	67_only	H521
0.5990050487013678	time_agnostic	olink_and_67	H521
0.6063967591943052	time_agnostic	olink_only	H521
0.7226665329623942	time_agnostic	67_only	K802
0.7656724818608621	time_agnostic	olink_and_67	K802
0.7599024439104263	time_agnostic	olink_only	K802
0.6048078781768174	time_agnostic	67_only	K62
0.6485672130102191	time_agnostic	olink_and_67	K62
0.6330987680165641	time_agnostic	olink_only	K62
0.6526593566799753	time_agnostic	67_only	U838
0.6668856033509936	time_agnostic	olink_and_67	U838
0.6780887669031999	time_agnostic	olink_only	U838
0.618722	time_agnostic	67_only	K828
0.6341827364554637	time_agnostic	olink_and_67	K828
0.6211662075298439	time_agnostic	olink_only	K828
0.5729686739551245	time_agnostic	67_only	N80
0.5894305348649009	time_agnostic	olink_and_67	N80
0.6159938990176933	time_agnostic	olink_only	N80
0.5567991810480725	time_agnostic	67_only	C799
0.5906538259162568	time_agnostic	olink_and_67	C799
0.5507278954930888	time_agnostic	olink_only	C799
0.900454	time_agnostic	67_only	E162
0.9112083652062768	time_agnostic	olink_and_67	E162
0.8796883159860192	time_agnostic	olink_only	E162
0.6408321902149061	time_agnostic	67_only	E079
0.6760729774024457	time_agnostic	olink_and_67	E079
0.6084900105891708	time_agnostic	olink_only	E079
0.49024360928342187	time_agnostic	67_only	H830
0.46749644464558493	time_agnostic	olink_and_67	H830
0.5260537177070563	time_agnostic	olink_only	H830
0.6565135493583769	time_agnostic	67_only	M1990
0.689653	time_agnostic	olink_and_67	M1990
0.6659590538660306	time_agnostic	olink_only	M1990
0.5478166758205718	time_agnostic	67_only	C44
0.5429243578337799	time_agnostic	olink_and_67	C44
0.5538702224035573	time_agnostic	olink_only	C44
0.6336146588934315	time_agnostic	67_only	F019
0.771665	time_agnostic	olink_and_67	F019
0.7559382706915261	time_agnostic	olink_only	F019
0.9382180183347515	time_agnostic	67_only	N039
0.9460637801652553	time_agnostic	olink_and_67	N039
0.9501064241486068	time_agnostic	olink_only	N039
0.6292579049401743	time_agnostic	67_only	K21
0.6881948857042195	time_agnostic	olink_and_67	K21
0.6825966181261449	time_agnostic	olink_only	K21
0.6848695481416698	time_agnostic	67_only	D510
0.8305818489268078	time_agnostic	olink_and_67	D510
0.8271527897875394	time_agnostic	olink_only	D510
0.5859921935437541	time_agnostic	67_only	N508
0.6159732686546465	time_agnostic	olink_and_67	N508
0.5665408089122383	time_agnostic	olink_only	N508
0.5107522142279801	time_agnostic	67_only	L43
0.4623274161735701	time_agnostic	olink_and_67	L43
0.4294543063773833	time_agnostic	olink_only	L43
0.6779242018597382	time_agnostic	67_only	K819
0.7330642060745867	time_agnostic	olink_and_67	K819
0.7393694732795079	time_agnostic	olink_only	K819
0.6974378455928807	time_agnostic	67_only	Z870
0.7383599704949615	time_agnostic	olink_and_67	Z870
0.7183465135340726	time_agnostic	olink_only	Z870
0.7465772358797387	time_agnostic	67_only	R68
0.7790522498756078	time_agnostic	olink_and_67	R68
0.7800669958368084	time_agnostic	olink_only	R68
0.6744243504319445	time_agnostic	67_only	N20
0.6827265322990087	time_agnostic	olink_and_67	N20
0.6829528104013243	time_agnostic	olink_only	N20
0.6282886645201662	time_agnostic	67_only	N359
0.6405295285646635	time_agnostic	olink_and_67	N359
0.5750756323114318	time_agnostic	olink_only	N359
0.6075196408529742	time_agnostic	67_only	I60
0.6163128865640215	time_agnostic	olink_and_67	I60
0.6719097085142782	time_agnostic	olink_only	I60
0.5942895855132239	time_agnostic	67_only	M2323
0.5900306655046113	time_agnostic	olink_and_67	M2323
0.5983383384261849	time_agnostic	olink_only	M2323
0.5851227369033942	time_agnostic	67_only	H919
0.591511	time_agnostic	olink_and_67	H919
0.5451032453966975	time_agnostic	olink_only	H919
0.6819428064766859	time_agnostic	67_only	K02
0.6732786546994578	time_agnostic	olink_and_67	K02
0.6588933601609657	time_agnostic	olink_only	K02
0.5870405377021635	time_agnostic	67_only	G44
0.49947635697635695	time_agnostic	olink_and_67	G44
0.570301	time_agnostic	olink_only	G44
0.6192871405027528	time_agnostic	67_only	M6596
0.560429	time_agnostic	olink_and_67	M6596
0.6373696159073866	time_agnostic	olink_only	M6596
0.5308419202456953	time_agnostic	67_only	N89
0.5187442289935364	time_agnostic	olink_and_67	N89
0.5003077870113881	time_agnostic	olink_only	N89
0.6240274348422497	time_agnostic	67_only	K12
0.5693741603224363	time_agnostic	olink_and_67	K12
0.5766880740302118	time_agnostic	olink_only	K12
0.6821338339193839	time_agnostic	67_only	Z458
0.7204352970482003	time_agnostic	olink_and_67	Z458
0.655999	time_agnostic	olink_only	Z458
0.6360672292716492	time_agnostic	67_only	K571
0.7403765799417972	time_agnostic	olink_and_67	K571
0.6336913086913087	time_agnostic	olink_only	K571
0.8201624338273663	time_agnostic	67_only	I694
0.8551215277777778	time_agnostic	olink_and_67	I694
0.8198133680555555	time_agnostic	olink_only	I694
0.614344	time_agnostic	67_only	H431
0.5528429027113237	time_agnostic	olink_and_67	H431
0.6252138157894737	time_agnostic	olink_only	H431
0.7358011538103439	time_agnostic	67_only	R91
0.7562585272389178	time_agnostic	olink_and_67	R91
0.781471	time_agnostic	olink_only	R91
0.6964019905755934	time_agnostic	67_only	E05
0.7432569940246324	time_agnostic	olink_and_67	E05
0.7374126810480821	time_agnostic	olink_only	E05
0.6200793539387134	time_agnostic	67_only	Z854
0.7097633411253979	time_agnostic	olink_and_67	Z854
0.7169757145114684	time_agnostic	olink_only	Z854
0.5949197517165421	time_agnostic	67_only	N852
0.6421104817415885	time_agnostic	olink_and_67	N852
0.6584806021495953	time_agnostic	olink_only	N852
0.6109938845075518	time_agnostic	67_only	R398
0.6060283011911268	time_agnostic	olink_and_67	R398
0.6138583473994356	time_agnostic	olink_only	R398
0.6496699586657151	time_agnostic	67_only	K297
0.7161031432275708	time_agnostic	olink_and_67	K297
0.7027593759507138	time_agnostic	olink_only	K297
0.6193357011312812	time_agnostic	67_only	M5416
0.6601980628067584	time_agnostic	olink_and_67	M5416
0.6469447943360986	time_agnostic	olink_only	M5416
0.7128787060508148	time_agnostic	67_only	I80
0.748869	time_agnostic	olink_and_67	I80
0.748165	time_agnostic	olink_only	I80
0.5498362307886118	time_agnostic	67_only	L814
0.575951	time_agnostic	olink_and_67	L814
0.4528090111642743	time_agnostic	olink_only	L814
0.6070438534967613	time_agnostic	67_only	G551
0.6404669647277881	time_agnostic	olink_and_67	G551
0.6144721449314623	time_agnostic	olink_only	G551
0.6609138832501407	time_agnostic	67_only	Z538
0.6665304858883672	time_agnostic	olink_and_67	Z538
0.6560051110258867	time_agnostic	olink_only	Z538
0.7224387002743484	time_agnostic	67_only	L891
0.7376886145404664	time_agnostic	olink_and_67	L891
0.738957	time_agnostic	olink_only	L891
0.697873	time_agnostic	67_only	Z530
0.7167498264696128	time_agnostic	olink_and_67	Z530
0.7291739312205086	time_agnostic	olink_only	Z530
0.6246966700446337	time_agnostic	67_only	I842
0.6467088991513643	time_agnostic	olink_and_67	I842
0.6143628547508324	time_agnostic	olink_only	I842
0.5787127131470826	time_agnostic	67_only	C445
0.5725233289930556	time_agnostic	olink_and_67	C445
0.5411892361111112	time_agnostic	olink_only	C445
0.7222734952701204	time_agnostic	67_only	Z867
0.7408191404656943	time_agnostic	olink_and_67	Z867
0.7308168618283221	time_agnostic	olink_only	Z867
0.5943562221398333	time_agnostic	67_only	M20
0.6253618748682599	time_agnostic	olink_and_67	M20
0.6258185741723731	time_agnostic	olink_only	M20
0.6922214917086712	time_agnostic	67_only	B962
0.7074793421680148	time_agnostic	olink_and_67	B962
0.697375	time_agnostic	olink_only	B962
0.7388711996534731	time_agnostic	67_only	I210
0.8004349358277792	time_agnostic	olink_and_67	I210
0.784849	time_agnostic	olink_only	I210
0.6298588330086801	time_agnostic	67_only	L40
0.7504513956154111	time_agnostic	olink_and_67	L40
0.7787721077307332	time_agnostic	olink_only	L40
0.6625504575409885	time_agnostic	67_only	L539
0.6516802915394464	time_agnostic	olink_and_67	L539
0.6694381791917003	time_agnostic	olink_only	L539
0.7001157518164096	time_agnostic	67_only	D51
0.7877585357618131	time_agnostic	olink_and_67	D51
0.8545015641448348	time_agnostic	olink_only	D51
0.6556012802926383	time_agnostic	67_only	K319
0.7571694765317316	time_agnostic	olink_and_67	K319
0.7143486561419388	time_agnostic	olink_only	K319
0.6934782735831402	time_agnostic	67_only	I495
0.758492	time_agnostic	olink_and_67	I495
0.7522640138732657	time_agnostic	olink_only	I495
0.6280118489530254	time_agnostic	67_only	L600
0.6344262016137017	time_agnostic	olink_and_67	L600
0.6171653796653795	time_agnostic	olink_only	L600
0.7307380760837179	time_agnostic	67_only	D649
0.7541586114537571	time_agnostic	olink_and_67	D649
0.7396631962317393	time_agnostic	olink_only	D649
0.6562006504294917	time_agnostic	67_only	K519
0.7436434639176803	time_agnostic	olink_and_67	K519
0.7566854496578473	time_agnostic	olink_only	K519
0.7476465888076158	time_agnostic	67_only	J339
0.7713945412139405	time_agnostic	olink_and_67	J339
0.7657360588508857	time_agnostic	olink_only	J339
0.5955896594731456	time_agnostic	67_only	Z872
0.6211652794292509	time_agnostic	olink_and_67	Z872
0.6148896815959836	time_agnostic	olink_only	Z872
0.6453582845518329	time_agnostic	67_only	M87
0.6906889415777543	time_agnostic	olink_and_67	M87
0.6079158087394189	time_agnostic	olink_only	M87
0.7933572900910995	time_agnostic	67_only	M06
0.8351268039292343	time_agnostic	olink_and_67	M06
0.8157676349654944	time_agnostic	olink_only	M06
0.660254	time_agnostic	67_only	K083
0.6468446919691694	time_agnostic	olink_and_67	K083
0.6495713567475397	time_agnostic	olink_only	K083
0.47091157441968456	time_agnostic	67_only	H810
0.5483218296854661	time_agnostic	olink_and_67	H810
0.5246561393152301	time_agnostic	olink_only	H810
0.779109	time_agnostic	67_only	I652
0.8185394732416159	time_agnostic	olink_and_67	I652
0.8266806217877563	time_agnostic	olink_only	I652
0.6444155597234048	time_agnostic	67_only	M233
0.6465704952346047	time_agnostic	olink_and_67	M233
0.6414758006705067	time_agnostic	olink_only	M233
0.629796	time_agnostic	67_only	K229
0.639494	time_agnostic	olink_and_67	K229
0.638466	time_agnostic	olink_only	K229
0.9713312520649671	time_agnostic	67_only	N083
0.9755131988070309	time_agnostic	olink_and_67	N083
0.9503911906039262	time_agnostic	olink_only	N083
0.5914078870591656	time_agnostic	67_only	K831
0.5244003543341111	time_agnostic	olink_and_67	K831
0.5783420620516809	time_agnostic	olink_only	K831
0.541826	time_agnostic	67_only	D09
0.5535277777777777	time_agnostic	olink_and_67	D09
0.5347500000000001	time_agnostic	olink_only	D09
0.6594251514559312	time_agnostic	67_only	M7965
0.6413193999497673	time_agnostic	olink_and_67	M7965
0.6459496353002686	time_agnostic	olink_only	M7965
0.583757	time_agnostic	67_only	Z421
0.574949	time_agnostic	olink_and_67	Z421
0.5978828196564212	time_agnostic	olink_only	Z421
0.6760495670664559	time_agnostic	67_only	Z824
0.7052583372001645	time_agnostic	olink_and_67	Z824
0.7106129935366466	time_agnostic	olink_only	Z824
0.6866457437735902	time_agnostic	67_only	Z91
0.6987800037773724	time_agnostic	olink_and_67	Z91
0.6897313623784496	time_agnostic	olink_only	Z91
0.505038	time_agnostic	67_only	C775
0.515484	time_agnostic	olink_and_67	C775
0.5237901421112026	time_agnostic	olink_only	C775
0.6164201210613918	time_agnostic	67_only	Z018
0.5911522633744857	time_agnostic	olink_and_67	Z018
0.6486625514403291	time_agnostic	olink_only	Z018
0.6724396337082135	time_agnostic	67_only	R11
0.6934182380404383	time_agnostic	olink_and_67	R11
0.7018080945040388	time_agnostic	olink_only	R11
0.8097710714830058	time_agnostic	67_only	K760
0.8260657702129935	time_agnostic	olink_and_67	K760
0.8376901365450424	time_agnostic	olink_only	K760
0.9238237765175383	time_agnostic	67_only	N185
0.9138416299096828	time_agnostic	olink_and_67	N185
0.9353077084646082	time_agnostic	olink_only	N185
0.6643685609579182	time_agnostic	67_only	J069
0.6833954799985689	time_agnostic	olink_and_67	J069
0.6459813537641335	time_agnostic	olink_only	J069
0.7687154375795466	time_agnostic	67_only	I42
0.8575422488065425	time_agnostic	olink_and_67	I42
0.8561236408544891	time_agnostic	olink_only	I42
0.6112839885732202	time_agnostic	67_only	L29
0.601317	time_agnostic	olink_and_67	L29
0.5607508946882761	time_agnostic	olink_only	L29
0.5900497399855742	time_agnostic	67_only	K565
0.6178153101364785	time_agnostic	olink_and_67	K565
0.629159	time_agnostic	olink_only	K565
0.5448427226036214	time_agnostic	67_only	L721
0.5464476119172961	time_agnostic	olink_and_67	L721
0.48740695657037875	time_agnostic	olink_only	L721
0.5762410362936886	time_agnostic	67_only	H330
0.6565843224705468	time_agnostic	olink_and_67	H330
0.5708045145342296	time_agnostic	olink_only	H330
0.7465421952410987	time_agnostic	67_only	I63
0.7641896114076634	time_agnostic	olink_and_67	I63
0.7863761969273497	time_agnostic	olink_only	I63
0.7095513225152867	time_agnostic	67_only	E059
0.7601619910887927	time_agnostic	olink_and_67	E059
0.7406707247578725	time_agnostic	olink_only	E059
0.6834908632640201	time_agnostic	67_only	M4786
0.7063222012182315	time_agnostic	olink_and_67	M4786
0.7188878386893509	time_agnostic	olink_only	M4786
0.5587608478362696	time_agnostic	67_only	M4316
0.624676	time_agnostic	olink_and_67	M4316
0.5980940578587637	time_agnostic	olink_only	M4316
0.6526170818047085	time_agnostic	67_only	M480
0.7073920322269994	time_agnostic	olink_and_67	M480
0.7036797322236965	time_agnostic	olink_only	M480
0.6738330046022354	time_agnostic	67_only	U80
0.6833004602235373	time_agnostic	olink_and_67	U80
0.6655489809335964	time_agnostic	olink_only	U80
0.7919903362134975	time_agnostic	67_only	I209
0.8236370556715255	time_agnostic	olink_and_67	I209
0.8160348069438979	time_agnostic	olink_only	I209
0.7182937292229473	time_agnostic	67_only	M1999
0.7689556742364011	time_agnostic	olink_and_67	M1999
0.7739412165024835	time_agnostic	olink_only	M1999
0.538939	time_agnostic	67_only	H024
0.5136904761904764	time_agnostic	olink_and_67	H024
0.5355017006802721	time_agnostic	olink_only	H024
0.6362325559825306	time_agnostic	67_only	A04
0.6576044924294409	time_agnostic	olink_and_67	A04
0.659252	time_agnostic	olink_only	A04
0.6925654688526157	time_agnostic	67_only	K800
0.7221751223854027	time_agnostic	olink_and_67	K800
0.6995263012720665	time_agnostic	olink_only	K800
0.5478306326956737	time_agnostic	67_only	K640
0.5617033554865793	time_agnostic	olink_and_67	K640
0.5116132466994576	time_agnostic	olink_only	K640
0.7124937393199635	time_agnostic	67_only	G40
0.7604367801761001	time_agnostic	olink_and_67	G40
0.7371329653812541	time_agnostic	olink_only	G40
0.6384323179194975	time_agnostic	67_only	M542
0.6887892726326602	time_agnostic	olink_and_67	M542
0.6846446033709079	time_agnostic	olink_only	M542
0.6743917684287697	time_agnostic	67_only	M545
0.694521	time_agnostic	olink_and_67	M545
0.7107024761545211	time_agnostic	olink_only	M545
0.7538648451956578	time_agnostic	67_only	J189
0.7836395988714429	time_agnostic	olink_and_67	J189
0.7966372893768676	time_agnostic	olink_only	J189
0.6944304493420914	time_agnostic	67_only	G629
0.7092533869388038	time_agnostic	olink_and_67	G629
0.6902746639576681	time_agnostic	olink_only	G629
0.6262396694214876	time_agnostic	67_only	I845
0.47226813590449956	time_agnostic	olink_and_67	I845
0.5011019283746556	time_agnostic	olink_only	I845
0.6061631944444444	time_agnostic	67_only	R102
0.6285156249999999	time_agnostic	olink_and_67	R102
0.5796440972222222	time_agnostic	olink_only	R102
0.7761713990560213	time_agnostic	67_only	N17
0.7611179224958724	time_agnostic	olink_and_67	N17
0.7767149100639736	time_agnostic	olink_only	N17
0.547719	time_agnostic	67_only	M1394
0.5348859979194773	time_agnostic	olink_and_67	M1394
0.5462227811821054	time_agnostic	olink_only	M1394
0.4617186114950535	time_agnostic	67_only	C180
0.4590682726942269	time_agnostic	olink_and_67	C180
0.539836	time_agnostic	olink_only	C180
0.8423442019737339	time_agnostic	67_only	C911
0.9212107710771077	time_agnostic	olink_and_67	C911
0.8841201620162016	time_agnostic	olink_only	C911
0.8043960752793862	time_agnostic	67_only	M350
0.8246353842321583	time_agnostic	olink_and_67	M350
0.8024731182795699	time_agnostic	olink_only	M350
0.6000341454510904	time_agnostic	67_only	K228
0.6817906200858515	time_agnostic	olink_and_67	K228
0.6717326419879015	time_agnostic	olink_only	K228
0.6188645456934059	time_agnostic	67_only	N30
0.6582346691638601	time_agnostic	olink_and_67	N30
0.5996387100564508	time_agnostic	olink_only	N30
0.5712162791168316	time_agnostic	67_only	M501
0.4976552795031056	time_agnostic	olink_and_67	M501
0.5982074447291839	time_agnostic	olink_only	M501
0.558875	time_agnostic	67_only	K409
0.5798738331827762	time_agnostic	olink_and_67	K409
0.5859562392918333	time_agnostic	olink_only	K409
0.8809890286142515	time_agnostic	67_only	N189
0.8869913000618006	time_agnostic	olink_and_67	N189
0.8913205857235027	time_agnostic	olink_only	N189
0.5757529630401057	time_agnostic	67_only	N84
0.5860102600473186	time_agnostic	olink_and_67	N84
0.5496915798433772	time_agnostic	olink_only	N84
0.6207457457629291	time_agnostic	67_only	B34
0.6097900904910251	time_agnostic	olink_and_67	B34
0.6150106507751076	time_agnostic	olink_only	B34
0.644724	time_agnostic	67_only	M48
0.6827957436674088	time_agnostic	olink_and_67	M48
0.6790921738664388	time_agnostic	olink_only	M48
0.8065538194444444	time_agnostic	67_only	N289
0.7896701388888889	time_agnostic	olink_and_67	N289
0.8003038194444444	time_agnostic	olink_only	N289
0.5656996543272841	time_agnostic	67_only	L81
0.5522801975810656	time_agnostic	olink_and_67	L81
0.506131	time_agnostic	olink_only	L81
0.6766708912553661	time_agnostic	67_only	M2556
0.6823579214529745	time_agnostic	olink_and_67	M2556
0.7029288936546474	time_agnostic	olink_only	M2556
0.8373194240238979	time_agnostic	67_only	I272
0.8824102262720572	time_agnostic	olink_and_67	I272
0.887894	time_agnostic	olink_only	I272
0.6340190937944042	time_agnostic	67_only	B97
0.6345764821900112	time_agnostic	olink_and_67	B97
0.6499628002573419	time_agnostic	olink_only	B97
0.7244270017492356	time_agnostic	67_only	I081
0.7888043004022136	time_agnostic	olink_and_67	I081
0.813438	time_agnostic	olink_only	I081
0.6187264280895628	time_agnostic	67_only	K57
0.6443782750872946	time_agnostic	olink_and_67	K57
0.6319790879517233	time_agnostic	olink_only	K57
0.51872	time_agnostic	67_only	C504
0.559516	time_agnostic	olink_and_67	C504
0.5476832117587545	time_agnostic	olink_only	C504
0.5521736449042505	time_agnostic	67_only	N814
0.6287686844043581	time_agnostic	olink_and_67	N814
0.6448445145409093	time_agnostic	olink_only	N814
0.6991506974890802	time_agnostic	67_only	M171
0.7668849377976139	time_agnostic	olink_and_67	M171
0.759909	time_agnostic	olink_only	M171
0.6072924319677312	time_agnostic	67_only	M754
0.6096868753544504	time_agnostic	olink_and_67	M754
0.5874981195976782	time_agnostic	olink_only	M754
0.5564017702275278	time_agnostic	67_only	L57
0.5530073461891645	time_agnostic	olink_and_67	L57
0.5369401081522294	time_agnostic	olink_only	L57
0.6510096882380039	time_agnostic	67_only	C83
0.7404966450428156	time_agnostic	olink_and_67	C83
0.7292017785157321	time_agnostic	olink_only	C83
0.6683436480148253	time_agnostic	67_only	J06
0.6593081940222898	time_agnostic	olink_and_67	J06
0.6945898767308342	time_agnostic	olink_only	J06
0.6403044683780885	time_agnostic	67_only	G51
0.565878	time_agnostic	olink_and_67	G51
0.6583831683969805	time_agnostic	olink_only	G51
0.9425129203919314	time_agnostic	67_only	D638
0.955603	time_agnostic	olink_and_67	D638
0.940286	time_agnostic	olink_only	D638
0.6208762117756601	time_agnostic	67_only	R521
0.656758	time_agnostic	olink_and_67	R521
0.5785395763656633	time_agnostic	olink_only	R521
0.6608644163784323	time_agnostic	67_only	M858
0.666586	time_agnostic	olink_and_67	M858
0.6519202761113999	time_agnostic	olink_only	M858
0.6605821277672852	time_agnostic	67_only	R65
0.6215221172317118	time_agnostic	olink_and_67	R65
0.6441472116943276	time_agnostic	olink_only	R65
0.9326822096198277	time_agnostic	67_only	Z49
0.9526090576090577	time_agnostic	olink_and_67	Z49
0.9331239593739594	time_agnostic	olink_only	Z49
0.5764854776154542	time_agnostic	67_only	N302
0.5917496371414804	time_agnostic	olink_and_67	N302
0.5588248217196639	time_agnostic	olink_only	N302
0.7130505084129318	time_agnostic	67_only	J40
0.7084907365814643	time_agnostic	olink_and_67	J40
0.6876296933375698	time_agnostic	olink_only	J40
0.7394579491236288	time_agnostic	67_only	K76
0.7679277670811102	time_agnostic	olink_and_67	K76
0.7636236052147365	time_agnostic	olink_only	K76
0.6259637429348779	time_agnostic	67_only	C900
0.8766927083333331	time_agnostic	olink_and_67	C900
0.8594184027777778	time_agnostic	olink_only	C900
0.5890817901234568	time_agnostic	67_only	Z837
0.5285493827160495	time_agnostic	olink_and_67	Z837
0.5900462962962962	time_agnostic	olink_only	Z837
0.6691666666666667	time_agnostic	67_only	R77
0.6666666666666667	time_agnostic	olink_and_67	R77
0.6768888888888889	time_agnostic	olink_only	R77
0.5258085609375786	time_agnostic	67_only	C444
0.5179367235048539	time_agnostic	olink_and_67	C444
0.5419898395452944	time_agnostic	olink_only	C444
0.6008515298570913	time_agnostic	67_only	N45
0.6145488431859231	time_agnostic	olink_and_67	N45
0.5646342658685095	time_agnostic	olink_only	N45
0.5846082730795238	time_agnostic	67_only	M201
0.6251295426019055	time_agnostic	olink_and_67	M201
0.5934530931528215	time_agnostic	olink_only	M201
0.583875	time_agnostic	67_only	H91
0.5605783927498464	time_agnostic	olink_and_67	H91
0.5290165036744726	time_agnostic	olink_only	H91
0.6821679913168306	time_agnostic	67_only	B968
0.7116963708167539	time_agnostic	olink_and_67	B968
0.7042325567259956	time_agnostic	olink_only	B968
0.7165951201133404	time_agnostic	67_only	R262
0.7307184004788089	time_agnostic	olink_and_67	R262
0.709934	time_agnostic	olink_only	R262
0.6396078322573416	time_agnostic	67_only	Z098
0.674273	time_agnostic	olink_and_67	Z098
0.6886306005257185	time_agnostic	olink_only	Z098
0.7430304849809342	time_agnostic	67_only	R268
0.7560057269193656	time_agnostic	olink_and_67	R268
0.7582665667518091	time_agnostic	olink_only	R268
0.6228270959883004	time_agnostic	67_only	M469
0.6770079276360008	time_agnostic	olink_and_67	M469
0.5984881863719658	time_agnostic	olink_only	M469
0.6849961553248751	time_agnostic	67_only	N288
0.6519415609381007	time_agnostic	olink_and_67	N288
0.6318723567858517	time_agnostic	olink_only	N288
0.5243349958895911	time_agnostic	67_only	H81
0.5566064687276808	time_agnostic	olink_and_67	H81
0.518447	time_agnostic	olink_only	H81
0.7746762449311033	time_agnostic	67_only	I89
0.7641592451133297	time_agnostic	olink_and_67	I89
0.7739037323117905	time_agnostic	olink_only	I89
0.6542845779435089	time_agnostic	67_only	R251
0.6614814814814816	time_agnostic	olink_and_67	R251
0.656395	time_agnostic	olink_only	R251
0.6701521076920818	time_agnostic	67_only	I730
0.7280787099899129	time_agnostic	olink_and_67	I730
0.710156	time_agnostic	olink_only	I730
0.8779100238448295	time_agnostic	67_only	E669
0.8816142138622858	time_agnostic	olink_and_67	E669
0.8791586205151041	time_agnostic	olink_only	E669
0.6907174823507739	time_agnostic	67_only	I719
0.7002425074353695	time_agnostic	olink_and_67	I719
0.7359069070942783	time_agnostic	olink_only	I719
0.559329	time_agnostic	67_only	G576
0.5634645244322664	time_agnostic	olink_and_67	G576
0.5331300078880725	time_agnostic	olink_only	G576
0.6472365483475679	time_agnostic	67_only	Z961
0.6658494910864242	time_agnostic	olink_and_67	Z961
0.6728724523741632	time_agnostic	olink_only	Z961
0.6550269240239841	time_agnostic	67_only	R451
0.6356439861528553	time_agnostic	olink_and_67	R451
0.6414239167382281	time_agnostic	olink_only	R451
0.6951774374885592	time_agnostic	67_only	M17
0.7597715321864301	time_agnostic	olink_and_67	M17
0.7512238836553049	time_agnostic	olink_only	M17
0.6518140589569161	time_agnostic	67_only	N323
0.6182665658856135	time_agnostic	olink_and_67	N323
0.562761	time_agnostic	olink_only	N323
0.7404603490444803	time_agnostic	67_only	Z450
0.8091012293242169	time_agnostic	olink_and_67	Z450
0.7691861377684438	time_agnostic	olink_only	Z450
0.8340693368853394	time_agnostic	67_only	J9691
0.8575492467481223	time_agnostic	olink_and_67	J9691
0.8437708817768006	time_agnostic	olink_only	J9691
0.7482966055837348	time_agnostic	67_only	I7000
0.7901131754861257	time_agnostic	olink_and_67	I7000
0.7964278653222401	time_agnostic	olink_only	I7000
0.6551579902534959	time_agnostic	67_only	M41
0.7564640788490284	time_agnostic	olink_and_67	M41
0.6800225583226565	time_agnostic	olink_only	M41
0.628202	time_agnostic	67_only	Z931
0.6552003180382404	time_agnostic	olink_and_67	Z931
0.5956306245902616	time_agnostic	olink_only	Z931
0.5626371309260383	time_agnostic	67_only	D225
0.5312868344708304	time_agnostic	olink_and_67	D225
0.565059	time_agnostic	olink_only	D225
0.5429949354825025	time_agnostic	67_only	K137
0.5403759990102872	time_agnostic	olink_and_67	K137
0.5751085529128407	time_agnostic	olink_only	K137
0.6645685193089854	time_agnostic	67_only	N210
0.5353621009214498	time_agnostic	olink_and_67	N210
0.6433883857597092	time_agnostic	olink_only	N210
0.5235737860984816	time_agnostic	67_only	D07
0.584965	time_agnostic	olink_and_67	D07
0.6167907479617157	time_agnostic	olink_only	D07
0.6535608118955296	time_agnostic	67_only	Z12
0.6569288186516228	time_agnostic	olink_and_67	Z12
0.6557430617539323	time_agnostic	olink_only	Z12
0.6900200737926776	time_agnostic	67_only	Z866
0.677356	time_agnostic	olink_and_67	Z866
0.6920571815106042	time_agnostic	olink_only	Z866
0.6909417013460248	time_agnostic	67_only	K801
0.7352808980169554	time_agnostic	olink_and_67	K801
0.727087	time_agnostic	olink_only	K801
0.6249454689668847	time_agnostic	67_only	K610
0.6284902644580064	time_agnostic	olink_and_67	K610
0.6552672603479055	time_agnostic	olink_only	K610
0.6694984566528269	time_agnostic	67_only	M796
0.6826960060163438	time_agnostic	olink_and_67	M796
0.6717059101901646	time_agnostic	olink_only	M796
0.546774	time_agnostic	67_only	Z41
0.5885880077369439	time_agnostic	olink_and_67	Z41
0.6452230610844201	time_agnostic	olink_only	Z41
0.69068	time_agnostic	67_only	K810
0.6855500843109821	time_agnostic	olink_and_67	K810
0.682319	time_agnostic	olink_only	K810
0.6442179008832396	time_agnostic	67_only	G552
0.5371315192743764	time_agnostic	olink_and_67	G552
0.6003968253968255	time_agnostic	olink_only	G552
0.5399439497420359	time_agnostic	67_only	R198
0.5978393530773831	time_agnostic	olink_and_67	R198
0.5962042685996175	time_agnostic	olink_only	R198
0.5690093199152231	time_agnostic	67_only	K64
0.5810640208695129	time_agnostic	olink_and_67	K64
0.575266	time_agnostic	olink_only	K64
0.6753772290809328	time_agnostic	67_only	M2333
0.6717764060356652	time_agnostic	olink_and_67	M2333
0.6603223593964335	time_agnostic	olink_only	M2333
0.680454	time_agnostic	67_only	A08
0.6794953581208333	time_agnostic	olink_and_67	A08
0.6311930476762682	time_agnostic	olink_only	A08
0.6618160629030313	time_agnostic	67_only	Z04
0.6979814975206005	time_agnostic	olink_and_67	Z04
0.6635829588364688	time_agnostic	olink_only	Z04
0.5469124133585381	time_agnostic	67_only	K13
0.5641566897710565	time_agnostic	olink_and_67	K13
0.5419712245326611	time_agnostic	olink_only	K13
0.6620545632619529	time_agnostic	67_only	M199
0.7089975906914328	time_agnostic	olink_and_67	M199
0.7278403549707193	time_agnostic	olink_only	M199
0.5767385916985777	time_agnostic	67_only	K768
0.6146157868095563	time_agnostic	olink_and_67	K768
0.5600322177101345	time_agnostic	olink_only	K768
0.6536270708972557	time_agnostic	67_only	R33
0.6959605452719954	time_agnostic	olink_and_67	R33
0.6833134401861585	time_agnostic	olink_only	R33
0.7415469940040988	time_agnostic	67_only	E78
0.7593874760216517	time_agnostic	olink_and_67	E78
0.7650210901063005	time_agnostic	olink_only	E78
0.6470417459258372	time_agnostic	67_only	K295
0.6928536337266091	time_agnostic	olink_and_67	K295
0.6993868467197131	time_agnostic	olink_only	K295
0.6710914330877553	time_agnostic	67_only	Z505
0.6627422894656754	time_agnostic	olink_and_67	Z505
0.682849	time_agnostic	olink_only	Z505
0.6252623456790123	time_agnostic	67_only	G25
0.6343333333333334	time_agnostic	olink_and_67	G25
0.6317037037037037	time_agnostic	olink_only	G25
0.5305767191053186	time_agnostic	67_only	D33
0.5951025061894627	time_agnostic	olink_and_67	D33
0.5610876080441298	time_agnostic	olink_only	D33
0.9000949667616334	time_agnostic	67_only	E16
0.8922492512236102	time_agnostic	olink_and_67	E16
0.8717802615238512	time_agnostic	olink_only	E16
0.5333839446554863	time_agnostic	67_only	C97
0.48191914843379474	time_agnostic	olink_and_67	C97
0.46744861922761427	time_agnostic	olink_only	C97
0.644636	time_agnostic	67_only	Z46
0.7101716654410477	time_agnostic	olink_and_67	Z46
0.6954233628686909	time_agnostic	olink_only	Z46
0.718911	time_agnostic	67_only	R730
0.7253455689798834	time_agnostic	olink_and_67	R730
0.6731366714046647	time_agnostic	olink_only	R730
0.6619250771966922	time_agnostic	67_only	D472
0.745258	time_agnostic	olink_and_67	D472
0.6948415137040218	time_agnostic	olink_only	D472
0.6284494963774419	time_agnostic	67_only	M16
0.735691	time_agnostic	olink_and_67	M16
0.7422075230834353	time_agnostic	olink_only	M16
0.6082914189910075	time_agnostic	67_only	B02
0.6527669884427182	time_agnostic	olink_and_67	B02
0.5865361913842522	time_agnostic	olink_only	B02
0.7112071170302884	time_agnostic	67_only	K90
0.8337731164473898	time_agnostic	olink_and_67	K90
0.8176917488836993	time_agnostic	olink_only	K90
0.9737449527176688	time_agnostic	67_only	E114
0.9708141060332892	time_agnostic	olink_and_67	E114
0.9495434683754279	time_agnostic	olink_only	E114
0.6466242283950617	time_agnostic	67_only	Z801
0.613426	time_agnostic	olink_and_67	Z801
0.6093364197530864	time_agnostic	olink_only	Z801
0.7107356659647198	time_agnostic	67_only	A49
0.7193568703904932	time_agnostic	olink_and_67	A49
0.6895874151965258	time_agnostic	olink_only	A49
0.6485585111302472	time_agnostic	67_only	N393
0.6781178202789322	time_agnostic	olink_and_67	N393
0.6585851669928506	time_agnostic	olink_only	N393
0.6466512214499193	time_agnostic	67_only	M485
0.6707389236350504	time_agnostic	olink_and_67	M485
0.6249753356971666	time_agnostic	olink_only	M485
0.5604262680747585	time_agnostic	67_only	D125
0.5835210559310008	time_agnostic	olink_and_67	D125
0.5851568258692073	time_agnostic	olink_only	D125
0.6679738176118544	time_agnostic	67_only	M190
0.6217446532311626	time_agnostic	olink_and_67	M190
0.6271677263511415	time_agnostic	olink_only	M190
0.6201175583955534	time_agnostic	67_only	F412
0.6319571485337417	time_agnostic	olink_and_67	F412
0.658353	time_agnostic	olink_only	F412
0.5913557754149055	time_agnostic	67_only	K603
0.5758148719229648	time_agnostic	olink_and_67	K603
0.626534	time_agnostic	olink_only	K603
0.5941015089163236	time_agnostic	67_only	H65
0.5305791968926715	time_agnostic	olink_and_67	H65
0.37077183778503253	time_agnostic	olink_only	H65
0.6329417276928987	time_agnostic	67_only	I78
0.629272	time_agnostic	olink_and_67	I78
0.6356589964746702	time_agnostic	olink_only	I78
0.7038355177135561	time_agnostic	67_only	Z862
0.6789969945024201	time_agnostic	olink_and_67	Z862
0.6235678457908612	time_agnostic	olink_only	Z862
0.7415087253327952	time_agnostic	67_only	R688
0.7764724530949625	time_agnostic	olink_and_67	R688
0.7403537320570523	time_agnostic	olink_only	R688
0.7381359130624098	time_agnostic	67_only	I959
0.7662955404231243	time_agnostic	olink_and_67	I959
0.744594	time_agnostic	olink_only	I959
0.7145557079713458	time_agnostic	67_only	Z936
0.6884731089249283	time_agnostic	olink_and_67	Z936
0.6750522135468157	time_agnostic	olink_only	Z936
0.6228714429214484	time_agnostic	67_only	Z858
0.640068	time_agnostic	olink_and_67	Z858
0.6232105124273829	time_agnostic	olink_only	Z858
0.7300303123374254	time_agnostic	67_only	D35
0.7472589792060491	time_agnostic	olink_and_67	D35
0.7289645032556185	time_agnostic	olink_only	D35
0.4979197826663756	time_agnostic	67_only	K359
0.48622368987746256	time_agnostic	olink_and_67	K359
0.5302715413042874	time_agnostic	olink_only	K359
0.6586332490571147	time_agnostic	67_only	R03
0.6633348540414752	time_agnostic	olink_and_67	R03
0.654844	time_agnostic	olink_only	R03
0.5482757756600048	time_agnostic	67_only	M71
0.6223	time_agnostic	olink_and_67	M71
0.5224902932119426	time_agnostic	olink_only	M71
0.6977489103362391	time_agnostic	67_only	M2550
0.7007056628386904	time_agnostic	olink_and_67	M2550
0.6742166549047283	time_agnostic	olink_only	M2550
0.6350981765287605	time_agnostic	67_only	J939
0.6831815751960086	time_agnostic	olink_and_67	J939
0.6373446922128319	time_agnostic	olink_only	J939
0.7028779799736345	time_agnostic	67_only	K769
0.7213808714295527	time_agnostic	olink_and_67	K769
0.7031506611848668	time_agnostic	olink_only	K769
0.591141	time_agnostic	67_only	Z800
0.7111526906968828	time_agnostic	olink_and_67	Z800
0.7123919398799807	time_agnostic	olink_only	Z800
0.7103709197939745	time_agnostic	67_only	K42
0.727481	time_agnostic	olink_and_67	K42
0.7181586707702914	time_agnostic	olink_only	K42
0.8775241714806932	time_agnostic	67_only	E213
0.8595613731595741	time_agnostic	olink_and_67	E213
0.8851865893976089	time_agnostic	olink_only	E213
0.9235343982400345	time_agnostic	67_only	Z992
0.9263760505925998	time_agnostic	olink_and_67	Z992
0.9400705046127582	time_agnostic	olink_only	Z992
0.7051873093053315	time_agnostic	67_only	R18
0.7395766196623061	time_agnostic	olink_and_67	R18
0.7290288220242996	time_agnostic	olink_only	R18
0.734593	time_agnostic	67_only	D508
0.7744229809835048	time_agnostic	olink_and_67	D508
0.7475214206026966	time_agnostic	olink_only	D508
0.48133802051791036	time_agnostic	67_only	N86
0.4987557140944475	time_agnostic	olink_and_67	N86
0.46838800374882844	time_agnostic	olink_only	N86
0.743192	time_agnostic	67_only	E871
0.7832916652983053	time_agnostic	olink_and_67	E871
0.7741430524803239	time_agnostic	olink_only	E871
0.723102	time_agnostic	67_only	I07
0.774631	time_agnostic	olink_and_67	I07
0.7424482849232537	time_agnostic	olink_only	I07
0.5528035820154862	time_agnostic	67_only	M628
0.564294	time_agnostic	olink_and_67	M628
0.5457221889952153	time_agnostic	olink_only	M628
0.5581444158684667	time_agnostic	67_only	H353
0.5471964066115731	time_agnostic	olink_and_67	H353
0.5534882894863875	time_agnostic	olink_only	H353
0.6055197002705458	time_agnostic	67_only	N81
0.6532739572738037	time_agnostic	olink_and_67	N81
0.6387730977018957	time_agnostic	olink_only	N81
0.6121461990728585	time_agnostic	67_only	M75
0.6344627261901248	time_agnostic	olink_and_67	M75
0.6273234637507692	time_agnostic	olink_only	M75
0.5125566559036276	time_agnostic	67_only	D18
0.4624251378455998	time_agnostic	olink_and_67	D18
0.4978304351254904	time_agnostic	olink_only	D18
0.5426513203873425	time_agnostic	67_only	C25
0.564089	time_agnostic	olink_and_67	C25
0.48588270915134457	time_agnostic	olink_only	C25
0.7462041765838949	time_agnostic	67_only	I44
0.7774608972620543	time_agnostic	olink_and_67	I44
0.7641354628130776	time_agnostic	olink_only	I44
0.6105267222579933	time_agnostic	67_only	K625
0.6417245198096164	time_agnostic	olink_and_67	K625
0.6461866735208035	time_agnostic	olink_only	K625
0.6584680864578105	time_agnostic	67_only	A09
0.6528886015214961	time_agnostic	olink_and_67	A09
0.6465648638642245	time_agnostic	olink_only	A09
0.8278961995664247	time_agnostic	67_only	M0699
0.8561117698250065	time_agnostic	olink_and_67	M0699
0.826551	time_agnostic	olink_only	M0699
0.7322562364907962	time_agnostic	67_only	D64
0.7501874104841402	time_agnostic	olink_and_67	D64
0.7345354779174958	time_agnostic	olink_only	D64
0.6387741046831956	time_agnostic	67_only	R30
0.6444214876033059	time_agnostic	olink_and_67	R30
0.5783516988062443	time_agnostic	olink_only	R30
0.6323568848320593	time_agnostic	67_only	K56
0.6744105465315378	time_agnostic	olink_and_67	K56
0.6770616234947484	time_agnostic	olink_only	K56
0.5899863945578232	time_agnostic	67_only	H549
0.5129043210310157	time_agnostic	olink_and_67	H549
0.5472457544438045	time_agnostic	olink_only	H549
0.773472	time_agnostic	67_only	I65
0.7892153861850831	time_agnostic	olink_and_67	I65
0.7794408733802672	time_agnostic	olink_only	I65
0.8120972722593927	time_agnostic	67_only	D75
0.8273086419753086	time_agnostic	olink_and_67	D75
0.7483456790123457	time_agnostic	olink_only	D75
0.6485938565383835	time_agnostic	67_only	K85
0.6417729753619474	time_agnostic	olink_and_67	K85
0.7135421390219698	time_agnostic	olink_only	K85
0.6619813282054036	time_agnostic	67_only	J450
0.6141093474426808	time_agnostic	olink_and_67	J450
0.6601662887377173	time_agnostic	olink_only	J450
0.6268307538969845	time_agnostic	67_only	M51
0.6435950413223142	time_agnostic	olink_and_67	M51
0.6553208856239159	time_agnostic	olink_only	M51
0.5664737920549937	time_agnostic	67_only	D259
0.597304	time_agnostic	olink_and_67	D259
0.5648855792680045	time_agnostic	olink_only	D259
0.5351068488734428	time_agnostic	67_only	C809
0.4886892604645944	time_agnostic	olink_and_67	C809
0.46654976994725617	time_agnostic	olink_only	C809
0.5075694065008711	time_agnostic	67_only	H21
0.5757267644377566	time_agnostic	olink_and_67	H21
0.5461462326681237	time_agnostic	olink_only	H21
0.7539025373708308	time_agnostic	67_only	I831
0.7510617283950618	time_agnostic	olink_and_67	I831
0.7636049382716049	time_agnostic	olink_only	I831
0.5337617147969199	time_agnostic	67_only	C786
0.5476277332174571	time_agnostic	olink_and_67	C786
0.5432944130634296	time_agnostic	olink_only	C786
0.5784937714316652	time_agnostic	67_only	C187
0.536458	time_agnostic	olink_and_67	C187
0.5343249836632307	time_agnostic	olink_only	C187
0.6743387895962233	time_agnostic	67_only	M255
0.7100830757218382	time_agnostic	olink_and_67	M255
0.71474	time_agnostic	olink_only	M255
0.7397465031271129	time_agnostic	67_only	J330
0.7634243473472065	time_agnostic	olink_and_67	J330
0.7150775684289463	time_agnostic	olink_only	J330
0.7548460585435608	time_agnostic	67_only	D69
0.7693133636865179	time_agnostic	olink_and_67	D69
0.7472521815275819	time_agnostic	olink_only	D69
0.6077107095561536	time_agnostic	67_only	R391
0.6027021673978197	time_agnostic	olink_and_67	R391
0.6050278996365953	time_agnostic	olink_only	R391
0.6247793241361774	time_agnostic	67_only	C92
0.7284781728172818	time_agnostic	olink_and_67	C92
0.6842335733573357	time_agnostic	olink_only	C92
0.6468616281597975	time_agnostic	67_only	M4782
0.6916841138659322	time_agnostic	olink_and_67	M4782
0.6652231404958677	time_agnostic	olink_only	M4782
0.6413297172912558	time_agnostic	67_only	G99
0.6468113083497699	time_agnostic	olink_and_67	G99
0.671483	time_agnostic	olink_only	G99
0.6785097990210602	time_agnostic	67_only	Z980
0.6799621993171265	time_agnostic	olink_and_67	Z980
0.667742	time_agnostic	olink_only	Z980
0.6509424825000083	time_agnostic	67_only	R69
0.6497006860433834	time_agnostic	olink_and_67	R69
0.6602113480210661	time_agnostic	olink_only	R69
0.6939403608744417	time_agnostic	67_only	M1399
0.734172	time_agnostic	olink_and_67	M1399
0.7318627371121883	time_agnostic	olink_only	M1399
0.6081585133447843	time_agnostic	67_only	R49
0.6050218537777092	time_agnostic	olink_and_67	R49
0.6420336836856539	time_agnostic	olink_only	R49
0.919799	time_agnostic	67_only	E149
0.9222801578980289	time_agnostic	olink_and_67	E149
0.902577	time_agnostic	olink_only	E149
0.6812192790685023	time_agnostic	67_only	M478
0.7138564561451066	time_agnostic	olink_and_67	M478
0.7049314063064196	time_agnostic	olink_only	M478
0.7554720688088058	time_agnostic	67_only	R739
0.7651935284782225	time_agnostic	olink_and_67	R739
0.7029460759953619	time_agnostic	olink_only	R739
0.5164693132954004	time_agnostic	67_only	G933
0.5493484027217161	time_agnostic	olink_and_67	G933
0.513828	time_agnostic	olink_only	G933
0.6507314399794184	time_agnostic	67_only	M5457
0.6449712934819318	time_agnostic	olink_and_67	M5457
0.6801802600472814	time_agnostic	olink_only	M5457
0.6057120086599003	time_agnostic	67_only	I609
0.6043545604560456	time_agnostic	olink_and_67	I609
0.5615346534653465	time_agnostic	olink_only	I609
0.54777	time_agnostic	67_only	C50
0.6259404839258973	time_agnostic	olink_and_67	C50
0.6318502368086127	time_agnostic	olink_only	C50
0.9093227583305602	time_agnostic	67_only	J440
0.9392404352246362	time_agnostic	olink_and_67	J440
0.9129858944201668	time_agnostic	olink_only	J440
0.6248137238763367	time_agnostic	67_only	G20
0.7321213687482631	time_agnostic	olink_and_67	G20
0.7193563642767188	time_agnostic	olink_only	G20
0.6421502882365955	time_agnostic	67_only	I62
0.7819165963629546	time_agnostic	olink_and_67	I62
0.656499	time_agnostic	olink_only	I62
0.6107380802963065	time_agnostic	67_only	M512
0.6420361337586425	time_agnostic	olink_and_67	M512
0.6374967317606393	time_agnostic	olink_only	M512
0.8346748971193417	time_agnostic	67_only	E877
0.8346995884773662	time_agnostic	olink_and_67	E877
0.8413497942386832	time_agnostic	olink_only	E877
0.581832	time_agnostic	67_only	G258
0.541528	time_agnostic	olink_and_67	G258
0.5775612465636456	time_agnostic	olink_only	G258
0.6257652344781459	time_agnostic	67_only	R10
0.6499401986611939	time_agnostic	olink_and_67	R10
0.6530160215756082	time_agnostic	olink_only	R10
0.6615780011898433	time_agnostic	67_only	C859
0.7588500754761951	time_agnostic	olink_and_67	C859
0.7423288279341371	time_agnostic	olink_only	C859
0.6963534528990849	time_agnostic	67_only	Z035
0.7183470507544583	time_agnostic	olink_and_67	Z035
0.7347050754458162	time_agnostic	olink_only	Z035
0.5592247826294999	time_agnostic	67_only	C447
0.566387	time_agnostic	olink_and_67	C447
0.5020839128939143	time_agnostic	olink_only	C447
0.6472948218243992	time_agnostic	67_only	K449
0.6977674003054499	time_agnostic	olink_and_67	K449
0.6933472755352292	time_agnostic	olink_only	K449
0.5377229080932784	time_agnostic	67_only	H023
0.5083231542547817	time_agnostic	olink_and_67	H023
0.4848800040423391	time_agnostic	olink_only	H023
0.7682895683622584	time_agnostic	67_only	I51
0.820128	time_agnostic	olink_and_67	I51
0.8057329681998546	time_agnostic	olink_only	I51
0.6870267401084222	time_agnostic	67_only	N281
0.696865	time_agnostic	olink_and_67	N281
0.6947985407584605	time_agnostic	olink_only	N281
0.6043169870897211	time_agnostic	67_only	H538
0.6081954022988507	time_agnostic	olink_and_67	H538
0.5724784374729928	time_agnostic	olink_only	H538
0.9421842589094442	time_agnostic	67_only	H360
0.944576	time_agnostic	olink_and_67	H360
0.9300407048491864	time_agnostic	olink_only	H360
0.6442022472369422	time_agnostic	67_only	F00
0.8055245420432624	time_agnostic	olink_and_67	F00
0.8080308053794597	time_agnostic	olink_only	F00
0.541517	time_agnostic	67_only	D23
0.5117103670223698	time_agnostic	olink_and_67	D23
0.4931266280180454	time_agnostic	olink_only	D23
0.7366641960009188	time_agnostic	67_only	I208
0.753445	time_agnostic	olink_and_67	I208
0.7898912857012821	time_agnostic	olink_only	I208
0.7340218504521666	time_agnostic	67_only	R09
0.734201	time_agnostic	olink_and_67	R09
0.7685535108086248	time_agnostic	olink_only	R09
0.7540655268452541	time_agnostic	67_only	E785
0.7854009737376113	time_agnostic	olink_and_67	E785
0.7769102205704439	time_agnostic	olink_only	E785
0.6390904509952129	time_agnostic	67_only	M31
0.6466616276140085	time_agnostic	olink_and_67	M31
0.5897707231040564	time_agnostic	olink_only	M31
0.6609317848441123	time_agnostic	67_only	M19
0.7112708592793447	time_agnostic	olink_and_67	M19
0.7169240736208439	time_agnostic	olink_only	M19
0.679819	time_agnostic	67_only	I61
0.6411006855520558	time_agnostic	olink_and_67	I61
0.6226843770340061	time_agnostic	olink_only	I61
0.550893	time_agnostic	67_only	L989
0.5297421551533585	time_agnostic	olink_and_67	L989
0.5265676592314819	time_agnostic	olink_only	L989
0.5785408093278464	time_agnostic	67_only	K623
0.5640603566529492	time_agnostic	olink_and_67	K623
0.6020576131687243	time_agnostic	olink_only	K623
0.6411829004182827	time_agnostic	67_only	R44
0.646926	time_agnostic	olink_and_67	R44
0.6292228456054632	time_agnostic	olink_only	R44
0.6187456582957966	time_agnostic	67_only	R413
0.6284207165649032	time_agnostic	olink_and_67	R413
0.6032617835589107	time_agnostic	olink_only	R413
0.639528	time_agnostic	67_only	Z09
0.6771258450395897	time_agnostic	olink_and_67	Z09
0.6653174119820894	time_agnostic	olink_only	Z09
0.7543644345405267	time_agnostic	67_only	I67
0.7603330336223537	time_agnostic	olink_and_67	I67
0.7734437401326337	time_agnostic	olink_only	I67
0.5115569272976681	time_agnostic	67_only	H93
0.49585048010973937	time_agnostic	olink_and_67	H93
0.5654663923182441	time_agnostic	olink_only	H93
0.6468395691609977	time_agnostic	67_only	F06
0.6848639455782313	time_agnostic	olink_and_67	F06
0.6856575963718821	time_agnostic	olink_only	F06
0.6790528036992352	time_agnostic	67_only	R418
0.6869812165440309	time_agnostic	olink_and_67	R418
0.6389260004486836	time_agnostic	olink_only	R418
0.6931159437694672	time_agnostic	67_only	M2546
0.6976332858123262	time_agnostic	olink_and_67	M2546
0.6904848734620528	time_agnostic	olink_only	M2546
0.5785832366144077	time_agnostic	67_only	M4792
0.5769034339053314	time_agnostic	olink_and_67	M4792
0.5337177001788007	time_agnostic	olink_only	M4792
0.5067131617672564	time_agnostic	67_only	N64
0.48687876885132764	time_agnostic	olink_and_67	N64
0.4869409655047573	time_agnostic	olink_only	N64
0.6336171565387754	time_agnostic	67_only	H33
0.6589369657511638	time_agnostic	olink_and_67	H33
0.6227914932472338	time_agnostic	olink_only	H33
0.5901536350616288	time_agnostic	67_only	R194
0.5998939212874954	time_agnostic	olink_and_67	R194
0.6143712784365616	time_agnostic	olink_only	R194
0.7435122197026958	time_agnostic	67_only	M790
0.7582670454545455	time_agnostic	olink_and_67	M790
0.7404699960127592	time_agnostic	olink_only	M790
0.5547831020026469	time_agnostic	67_only	D04
0.523472	time_agnostic	olink_and_67	D04
0.543655	time_agnostic	olink_only	D04
0.6867283950617284	time_agnostic	67_only	B957
0.639352	time_agnostic	olink_and_67	B957
0.6650462962962962	time_agnostic	olink_only	B957
0.7224698084643504	time_agnostic	67_only	I26
0.7575314686314789	time_agnostic	olink_and_67	I26
0.7482054795196904	time_agnostic	olink_only	I26
0.6650961619215587	time_agnostic	67_only	R25
0.6764622888718845	time_agnostic	olink_and_67	R25
0.6845937664398958	time_agnostic	olink_only	R25
0.6143324845680176	time_agnostic	67_only	K58
0.6511121848274184	time_agnostic	olink_and_67	K58
0.6607354099147226	time_agnostic	olink_only	K58
0.722627	time_agnostic	67_only	E559
0.7555830642522732	time_agnostic	olink_and_67	E559
0.7075015072261277	time_agnostic	olink_only	E559
0.6092627384292135	time_agnostic	67_only	M232
0.6165183841728337	time_agnostic	olink_and_67	M232
0.6239657819172814	time_agnostic	olink_only	M232
0.6250113440529604	time_agnostic	67_only	K317
0.722762	time_agnostic	olink_and_67	K317
0.7231269404585854	time_agnostic	olink_only	K317
0.6645403279875417	time_agnostic	67_only	R50
0.6703042135704471	time_agnostic	olink_and_67	R50
0.681244	time_agnostic	olink_only	R50
0.8072409439586066	time_agnostic	67_only	Z998
0.8116862158194973	time_agnostic	olink_and_67	Z998
0.8221396498555765	time_agnostic	olink_only	Z998
0.6110138466260944	time_agnostic	67_only	G318
0.6630019614394616	time_agnostic	olink_and_67	G318
0.619366	time_agnostic	olink_only	G318
0.6751628464894693	time_agnostic	67_only	Z82
0.7013420001090487	time_agnostic	olink_and_67	Z82
0.6978729342011026	time_agnostic	olink_only	Z82
0.6963744455420096	time_agnostic	67_only	Z51
0.7130555584676198	time_agnostic	olink_and_67	Z51
0.6948103550034936	time_agnostic	olink_only	Z51
0.6374735802469136	time_agnostic	67_only	F009
0.8036343995652154	time_agnostic	olink_and_67	F009
0.8160314994152907	time_agnostic	olink_only	F009
0.667388	time_agnostic	67_only	R509
0.6687821513282768	time_agnostic	olink_and_67	R509
0.6715535610738563	time_agnostic	olink_only	R509
0.7695747188017455	time_agnostic	67_only	I25
0.789343	time_agnostic	olink_and_67	I25
0.7771651186562829	time_agnostic	olink_only	I25
0.6265748546027178	time_agnostic	67_only	C90
0.8484066171344802	time_agnostic	olink_and_67	C90
0.8647135870512375	time_agnostic	olink_only	C90
0.7085793665686704	time_agnostic	67_only	M8199
0.7555722357749004	time_agnostic	olink_and_67	M8199
0.7609578615958801	time_agnostic	olink_only	M8199
0.5324521414057755	time_agnostic	67_only	K402
0.5647393242275274	time_agnostic	olink_and_67	K402
0.5804192505699306	time_agnostic	olink_only	K402
0.7311375802425193	time_agnostic	67_only	I34
0.7882733257573875	time_agnostic	olink_and_67	I34
0.7990115440929713	time_agnostic	olink_only	I34
0.586402	time_agnostic	67_only	C67
0.5966280306758842	time_agnostic	olink_and_67	C67
0.5750422821616046	time_agnostic	olink_only	C67
0.6617975984702356	time_agnostic	67_only	G403
0.7108652312599681	time_agnostic	olink_and_67	G403
0.8061094497607655	time_agnostic	olink_only	G403
0.6506448571838013	time_agnostic	67_only	R030
0.6355207127084006	time_agnostic	olink_and_67	R030
0.641841	time_agnostic	olink_only	R030
0.5887736625514404	time_agnostic	67_only	H358
0.6398906495949885	time_agnostic	olink_and_67	H358
0.6061603461065495	time_agnostic	olink_only	H358
0.5048130199751342	time_agnostic	67_only	H00
0.48141713366542127	time_agnostic	olink_and_67	H00
0.5394262660855127	time_agnostic	olink_only	H00
0.590665	time_agnostic	67_only	N736
0.6081736694677872	time_agnostic	olink_and_67	N736
0.6041696187988939	time_agnostic	olink_only	N736
0.9276683897075986	time_agnostic	67_only	E11
0.934739	time_agnostic	olink_and_67	E11
0.9039264995989521	time_agnostic	olink_only	E11
0.6837054371468161	time_agnostic	67_only	Z539
0.6918779426779589	time_agnostic	olink_and_67	Z539
0.6888593969865913	time_agnostic	olink_only	Z539
0.6387626056473371	time_agnostic	67_only	K22
0.713321	time_agnostic	olink_and_67	K22
0.7069579094612463	time_agnostic	olink_only	K22
0.5808455222485903	time_agnostic	67_only	K299
0.5306451244375703	time_agnostic	olink_and_67	K299
0.5398656027371578	time_agnostic	olink_only	K299
0.6083121193026675	time_agnostic	67_only	M257
0.6266143974763616	time_agnostic	olink_and_67	M257
0.64836	time_agnostic	olink_only	M257
0.6415023002718241	time_agnostic	67_only	R208
0.6472200847552135	time_agnostic	olink_and_67	R208
0.6550638761879979	time_agnostic	olink_only	R208
0.6645736961451247	time_agnostic	67_only	K55
0.6919092970521541	time_agnostic	olink_and_67	K55
0.7182585034013604	time_agnostic	olink_only	K55
0.769447	time_agnostic	67_only	J96
0.7843221038509824	time_agnostic	olink_and_67	J96
0.7758112864320706	time_agnostic	olink_only	J96
0.5791518034086405	time_agnostic	67_only	D32
0.5438519877069495	time_agnostic	olink_and_67	D32
0.5329645418195036	time_agnostic	olink_only	D32
0.4879593199423772	time_agnostic	67_only	D227
0.4916814431443144	time_agnostic	olink_and_67	D227
0.5512876537653765	time_agnostic	olink_only	D227
0.8251970463033506	time_agnostic	67_only	I70
0.8565465887581076	time_agnostic	olink_and_67	I70
0.8640671774601997	time_agnostic	olink_only	I70
0.6124804494238565	time_agnostic	67_only	M205
0.6452922649514137	time_agnostic	olink_and_67	M205
0.6531573072549642	time_agnostic	olink_only	M205
0.6502526225812675	time_agnostic	67_only	N133
0.6647027755399808	time_agnostic	olink_and_67	N133
0.6891306605795908	time_agnostic	olink_only	N133
0.540844	time_agnostic	67_only	D090
0.5668111360914152	time_agnostic	olink_and_67	D090
0.47831543078213967	time_agnostic	olink_only	D090
0.6189967999950436	time_agnostic	67_only	Z089
0.5866863877159758	time_agnostic	olink_and_67	Z089
0.506669	time_agnostic	olink_only	Z089
0.5665275039097029	time_agnostic	67_only	H60
0.5484165669856459	time_agnostic	olink_and_67	H60
0.5815904106858054	time_agnostic	olink_only	H60
0.652712	time_agnostic	67_only	A084
0.6726534245484528	time_agnostic	olink_and_67	A084
0.6907260654379227	time_agnostic	olink_only	A084
0.6704214017380413	time_agnostic	67_only	H332
0.6620398073022313	time_agnostic	olink_and_67	H332
0.7101531197032427	time_agnostic	olink_only	H332
0.910183	time_agnostic	67_only	K70
0.925361	time_agnostic	olink_and_67	K70
0.9188422781090658	time_agnostic	olink_only	K70
0.7395002611556456	time_agnostic	67_only	C341
0.8327452318517758	time_agnostic	olink_and_67	C341
0.8327745173454643	time_agnostic	olink_only	C341
0.6413930367410752	time_agnostic	67_only	R31
0.6693704965849256	time_agnostic	olink_and_67	R31
0.6711892698466646	time_agnostic	olink_only	R31
0.8990544852128712	time_agnostic	67_only	E21
0.8927021696252466	time_agnostic	olink_and_67	E21
0.8547994740302431	time_agnostic	olink_only	E21
0.6460119347299033	time_agnostic	67_only	M1991
0.6659580540641705	time_agnostic	olink_and_67	M1991
0.6395779914038529	time_agnostic	olink_only	M1991
0.663915	time_agnostic	67_only	K08
0.7020461123716293	time_agnostic	olink_and_67	K08
0.6551012935829136	time_agnostic	olink_only	K08
0.7646921525868082	time_agnostic	67_only	L93
0.8160928243024188	time_agnostic	olink_and_67	L93
0.8256125648258715	time_agnostic	olink_only	L93
0.6739970434117222	time_agnostic	67_only	M35
0.7162352467769837	time_agnostic	olink_and_67	M35
0.7084537149798533	time_agnostic	olink_only	M35
0.7805251870798631	time_agnostic	67_only	F20
0.8094222215093775	time_agnostic	olink_and_67	F20
0.857765	time_agnostic	olink_only	F20
0.7411492573654734	time_agnostic	67_only	F319
0.8321019614905527	time_agnostic	olink_and_67	F319
0.78363	time_agnostic	olink_only	F319
0.5883112877334623	time_agnostic	67_only	K30
0.6402460694549215	time_agnostic	olink_and_67	K30
0.6395460356650381	time_agnostic	olink_only	K30
0.6510987367689411	time_agnostic	67_only	Z974
0.6643943424026411	time_agnostic	olink_and_67	Z974
0.6205556615590565	time_agnostic	olink_only	Z974
0.7024881767650897	time_agnostic	67_only	M7986
0.7333912259613856	time_agnostic	olink_and_67	M7986
0.7059356565467398	time_agnostic	olink_only	M7986
0.5611700466291047	time_agnostic	67_only	K641
0.4840742910878245	time_agnostic	olink_and_67	K641
0.47668427347941733	time_agnostic	olink_only	K641
0.8844487596307021	time_agnostic	67_only	K766
0.899038	time_agnostic	olink_and_67	K766
0.9009422958142824	time_agnostic	olink_only	K766
0.7279211462063435	time_agnostic	67_only	I249
0.746867	time_agnostic	olink_and_67	I249
0.7462729851009398	time_agnostic	olink_only	I249
0.666266	time_agnostic	67_only	N21
0.6870352723546609	time_agnostic	olink_and_67	N21
0.6039475871833307	time_agnostic	olink_only	N21
0.5838177879632098	time_agnostic	67_only	D13
0.6057358676316056	time_agnostic	olink_and_67	D13
0.6176105109135716	time_agnostic	olink_only	D13
0.6954202119370423	time_agnostic	67_only	M2576
0.6900714862892294	time_agnostic	olink_and_67	M2576
0.706502	time_agnostic	olink_only	M2576
0.6802883379247016	time_agnostic	67_only	R040
0.7283599632690541	time_agnostic	olink_and_67	R040
0.697208	time_agnostic	olink_only	R040
0.60037	time_agnostic	67_only	R19
0.6195720851540294	time_agnostic	olink_and_67	R19
0.6078275886203479	time_agnostic	olink_only	R19
0.5682060596965235	time_agnostic	67_only	M2320
0.47052389705882347	time_agnostic	olink_and_67	M2320
0.5876004544153428	time_agnostic	olink_only	M2320
0.6869955088406704	time_agnostic	67_only	R45
0.7196449604284019	time_agnostic	olink_and_67	R45
0.6678765958316555	time_agnostic	olink_only	R45
0.6430958866618303	time_agnostic	67_only	K29
0.6805706936386964	time_agnostic	olink_and_67	K29
0.6894548357524691	time_agnostic	olink_only	K29
0.594696	time_agnostic	67_only	I846
0.5712073850754511	time_agnostic	olink_and_67	I846
0.559789	time_agnostic	olink_only	I846
0.7506793715441579	time_agnostic	67_only	Z95
[truncated: 1,898 more rows]

## Sheet: 3f_left
AUC_olink_and_67	ICD10_CODE	AUC_67	AUC_diff
0.7534778270525997	I678	0.7397378477407774	0.013739979311822248
0.6790968440161989	Z115	0.6698133251547952	0.00928352
0.5321389888988899	M841	0.6197270641746282	-0.0875881
0.7792876413950149	G409	0.7283699283617739	0.0509177
0.6103549674438143	N800	0.5973546764077704	0.013000291036043943
0.7916283679993357	C343	0.710629	0.0809998
0.6612083711870094	Z87	0.6480278266121027	0.013180544574906694
0.8743200360245814	I743	0.8403664116036804	0.033953624420900996
0.6913	K44	0.6429439934260817	0.0483561
0.7153236286432676	I499	0.6712892605082567	0.0440344
0.7211921850079744	J960	0.7340683992227117	-0.0128762
0.6524352545109973	C771	0.608299	0.044135994691673286
0.7805555555555556	I672	0.7898333333333334	-0.00927778
0.6047498541220928	G95	0.5954327598409823	0.00931709
0.6438201708529474	K047	0.5899926953981008	0.0538275
0.7928866213151928	F03	0.6730753968253969	0.11981122448979598
0.4959388931481955	L91	0.5368571360221359	-0.0409182
0.7331786457752499	I313	0.691195	0.0419835
0.6804593315393546	R00	0.6494675458454355	0.030991785693919027
0.5434725754488223	K01	0.5734397511535917	-0.0299672
0.6176661893266491	R190	0.6068003029624911	0.010865886364157973
0.6656924043302952	N13	0.6530972030440152	0.0125952
0.6612897441413412	I83	0.6317796401458369	0.029510103995504355
0.6112054692089943	D123	0.5860001098169035	0.025205359392090787
0.7743062680445584	C64	0.6687478684849413	0.1055583995596171
0.7056401435160744	Z508	0.6868044934855546	0.0188357
0.6971127775745432	K269	0.6568090293180532	0.0403037
0.8933196923390752	J449	0.8552379914168577	0.0380817
0.62876	J02	0.610494	0.018265512899189984
0.6834119035411841	Z933	0.6729627783920081	0.010449125149175953
0.6994844444444444	Z932	0.6980950510772237	0.00138939
0.7007041528914661	Z968	0.6819471676987422	0.018757
0.6273078008947575	J383	0.6749429299981786	-0.0476351
0.5600701989427043	D128	0.5363455761938127	0.023724622748891533
0.5890332584082585	N486	0.5386437188621829	0.0503895
0.9733840072970508	E103	0.9710736842254126	0.00231032
0.545822	L92	0.5953858747005956	-0.049564
0.6062823414725343	C78	0.5891659250638829	0.0171164
0.7244415639013453	J93	0.6592087431389198	0.0652328
0.8651567305211905	N183	0.8640668854056601	0.00108985
0.6437212360289284	R93	0.6415409356044055	0.0021803
0.7187906968613333	R298	0.7088168831187396	0.00997381
0.6806497149714972	N428	0.5758112946153695	0.10483842035612767
0.690964	N39	0.6703999628335148	0.020564
0.6865798382033872	K296	0.6507623261764185	0.0358175
0.5641297362431383	N801	0.5339389762585638	0.030190759984574544
0.7997850040031038	C34	0.7363953922732271	0.0633896
0.7274607165025333	Z45	0.7046173935864852	0.0228433
0.7212662635164668	Z513	0.722408	-0.00114163
0.5861092956659724	K40	0.562656	0.023453354071885313
0.5629888641306381	K41	0.5560203131559386	0.00696855
0.6146650932787145	K14	0.6275384590820022	-0.0128734
0.5365637980513493	C508	0.5621621621621622	-0.0255984
0.6297808012093726	G562	0.6278344671201814	0.00194633
0.8441476332236655	Z993	0.7772701063790224	0.0668775
0.6732993197278911	C22	0.7063430110246843	-0.0330437
0.7303683348451449	R945	0.71277	0.0175988
0.7028184538498847	K91	0.6589644039102607	0.043854
0.676791	R13	0.6493511605045674	0.027440263710948543
0.6065278349686054	J34	0.588185	0.018342977693989404
0.6417375244554585	J32	0.6346010548216964	0.00713647
0.6317530864197531	Z432	0.6458553996457912	-0.0141023
0.6579447673440549	F410	0.65011	0.00783496
0.6780978645157851	R01	0.6565938409890784	0.021504023526706773
0.6080663013589843	M18	0.6013524650074001	0.00671384
0.6819722222222222	N182	0.6548263888888889	0.027145833333333313
0.865954	J84	0.7783275785252841	0.0876262
0.670634	Z121	0.6619302638911221	0.00870339
0.7171786031370228	R40	0.6943686568160752	0.0228099
0.8067263171610998	I11	0.8198200497233818	-0.0130937
0.5764115051615051	D72	0.6346858280925787	-0.0582743
0.659669	Z470	0.6223103007883032	0.0373586
0.6793671383870193	H26	0.5806552486121356	0.0987119
0.5587442157411839	H409	0.5537768221021571	0.00496739
0.7086111111111111	K830	0.6964460888468063	0.012165022264304826
0.6967687074829931	A498	0.7045351473922903	-0.00776644
0.840705	I469	0.7726512803506669	0.0680533
0.6485041931986693	K635	0.6145332087300035	0.033970984468665755
0.4379534657539371	D48	0.5333478818766717	-0.0953944
0.5314351653069986	C800	0.5503812264996464	-0.0189461
0.6893743046022454	M13	0.6613611957778018	0.028013108824443522
0.49691840277777777	D250	0.5323267089912447	-0.0354083
0.5731309808612439	R27	0.5906808966729055	-0.0175499
0.6131516211061666	K639	0.5705027849300861	0.0426488
0.5877746392267635	M62	0.596473	-0.00869854
0.5562959083926826	M541	0.5861298218003141	-0.0298339
0.6651442489513717	J38	0.6484282868139837	0.016716
0.7153031782834522	K227	0.6210810497948651	0.0942221
0.8091723127304391	Z966	0.7260992973857058	0.083073
0.6184524831830542	M472	0.6694901938968338	-0.0510377
0.6499188072116668	I849	0.637306	0.012613100684306877
0.5036944169578115	C259	0.5363317038827904	-0.0326373
0.652564	K291	0.628407	0.0241571
0.6037273760246733	G43	0.5874581507182859	0.016269225306387414
0.5280276816608998	L729	0.49917339484813533	0.028854286812764418
0.8015543900161954	I08	0.7369810719227312	0.0645733
0.7681505926815189	I47	0.7049021148476717	0.0632485
0.6738854595336077	Z01	0.644074	0.029811814128943626
0.8059553948449403	Z950	0.757547	0.0484085
0.6529843893480257	Q211	0.6099173553719008	0.043067
0.8640688296134255	I714	0.814995	0.049074184459952486
0.6804706163401816	N12	0.6532914690930838	0.0271791
0.7874662221163768	I679	0.7814716028632506	0.00599462
0.6815271769125318	B37	0.6877309993056668	-0.00620382
0.701342	M1396	0.6603181002289483	0.0410241
0.506076	M316	0.5203584796576428	-0.0142823
0.5517861464069609	C43	0.540794	0.010992527088653836
0.7474792643448492	Z512	0.7234113992980565	0.024067865046792702
0.6994123954586364	K92	0.6539435658234878	0.045468829635148644
0.5934569975479067	C779	0.5985740308622107	-0.00511703
0.5794981863598885	H43	0.5413690290027314	0.0381292
0.5011619974626151	R938	0.5190922489309586	-0.0179303
0.6525568181818182	M503	0.5941818945599664	0.058374923621851815
0.706549	R031	0.689119	0.01743
0.8768328961361219	E831	0.7851285604099278	0.0917043
0.8898994414013186	I420	0.768455	0.12144413751289962
0.6369614512471655	K567	0.6053517338055187	0.0316097
0.7480918429048498	F059	0.6996311708741505	0.0484607
0.5289940828402366	H029	0.506492	0.022501643655489678
0.5434516315523716	H40	0.5482884636645451	-0.00483683
0.6302880959805754	N43	0.5744207649496931	0.0558673
0.5860357455999656	E041	0.5807112698882454	0.00532448
0.6976879376403753	K83	0.6707128033090022	0.026975134331373107
0.6803606338412969	K859	0.6715815290403329	0.0087791
0.6462709676185376	I781	0.6331059147038529	0.013165052914684727
0.6641933455063549	R20	0.6437203753433374	0.020472970163017523
0.7771848053806225	I802	0.722521	0.054663398479766534
0.48600834391518116	N898	0.5205562835334498	-0.0345479
0.6541011145610558	Z47	0.6312726585656758	0.0228285
0.8572678846974623	I05	0.7666865302952406	0.0905814
0.6680612774022816	B378	0.6535147736989255	0.014546503703356084
0.6986117398521201	G31	0.625358	0.0732533
0.8015444470034406	G309	0.6533007883735937	0.1482436586298469
0.7079177243033647	Z50	0.7007553430817621	0.00716238
0.6699849589553559	M659	0.6304602766402805	0.0395247
0.6316936587591241	M2557	0.5868047818283278	0.0448889
0.7658274072650394	E780	0.7427938948413169	0.023033512423722535
0.7543529343119808	B956	0.7346974674159954	0.019655466895985407
0.5495271594971745	C440	0.5238778902257162	0.025649269271458275
0.7292022233192621	R32	0.7135745031384845	0.015627720180777627
0.5383686473575188	H041	0.5265802835264519	0.0117884
0.8718538579264339	I270	0.826258	0.0455959
0.6646604938271605	D131	0.5697357852262741	0.0949247
0.7051202544225801	N319	0.6725507254096881	0.0325695
0.6211987278090423	H258	0.5505272967715535	0.0706714
0.7690477594261551	J969	0.7692057231767102	-0.000157964
0.8827245464459206	I7020	0.8579601004095654	0.024764446036355192
0.604102	R35	0.614062	-0.00996065
0.6942593912570918	R634	0.674071	0.0201887
0.6285099941570531	C798	0.5569666325290318	0.0715434
0.5154852132921828	D223	0.5162673988845776	-0.000782186
0.4578765432098766	H042	0.5048888888888889	-0.0470123
0.641651	N47	0.639047	0.00260475
0.8298366544762995	E039	0.6905845878365091	0.1392520666397904
0.7231516973929863	D61	0.745959	-0.0228077
0.647747	Z08	0.617855	0.029892049670623977
0.6604996181346536	C795	0.5850027199306564	0.0754969
0.6338639101521005	Z97	0.6381467628083686	-0.00428285
0.6620940903419207	K59	0.6340444724049693	0.028049617936951377
0.48054078648258436	L90	0.5193055260502684	-0.0387647
0.6681971227425774	H259	0.5413274155698398	0.1268697071727376
0.7358597367746589	I451	0.7323114611822537	0.00354828
0.7341816127728834	G47	0.7344407062064577	-0.000259093
0.7514172335600908	D47	0.7142679988662133	0.0371492
0.7416934871954894	I635	0.7261570957386796	0.0155364
0.7817836292371285	I519	0.7642745312286068	0.0175091
0.7600160849885909	D73	0.7450569760317105	0.014959108956880351
0.8654195804195806	R161	0.7927505519128089	0.072669
0.7033866650514281	I498	0.693824	0.00956302
0.7041749240322368	K838	0.6621684130183465	0.0420065
0.737164	I471	0.6954006103804796	0.0417631
0.7603019131609501	I24	0.7515189981784451	0.00878291
0.5622616699539777	N419	0.579889	-0.0176269
0.6167096305109392	R12	0.6208176350056185	-0.004108
0.6584350587356107	K60	0.6227669528370341	0.0356681
0.6698831668124703	Z860	0.6142059391324097	0.0556772
0.7634349030470914	I87	0.7588506213421324	0.00458428
0.7013825757575758	N62	0.6978016256729402	0.00358095
0.7005052607426789	K439	0.6781065877207213	0.022398673021957638
0.6704598190388709	K602	0.6454390928015847	0.0250207
0.6161889280830477	C780	0.5858549318333177	0.030334
0.6684448398875928	I839	0.6171857824273029	0.051259057460289914
0.5750964187327824	D120	0.5421326905417814	0.0329637
0.6960435289833404	K210	0.630847	0.0651968
0.8077512197254761	I20	0.7828244953862723	0.024926724339203843
0.6714094058410266	C541	0.6463149942122093	0.025094411628817315
0.6831750675067507	R591	0.6248083550161877	0.0583667
0.8426192653558908	E875	0.8224594192958392	0.0201598
0.8228495516736326	G30	0.6598272541312107	0.16302229754242192
0.7779270907061043	M819	0.7016142617332575	0.0763128
0.638385	N816	0.6119204544562923	0.026464131702959692
0.5626405884382254	H50	0.5039571468819661	0.058683441556259264
0.7461166786434492	E83	0.7461927255430152	-7.60469e-05
0.6915844838921761	J39	0.6113247863247864	0.0802597
0.5704982137447229	N73	0.5924079632564268	-0.0219097
0.47165532879818595	M238	0.5004153186197011	-0.02876
0.6839439033831938	Z038	0.6559776930463352	0.027966210336858532
0.671586	M85	0.6465435543087845	0.025042544706139536
0.6657030866948486	K621	0.6229313217772273	0.0427718
0.5707964504634304	K35	0.54198	0.028816519740794466
0.6564178775617642	F419	0.6203290758230207	0.036088801738743514
0.7477787429961342	K650	0.7142293441491587	0.0335494
0.7600991591541859	I480	0.6986826208542019	0.0614165
0.9152627686533786	E14	0.9243576748960041	-0.00909491
0.7278582499195265	Z511	0.6780104272417633	0.0498478
0.7300938832109758	R001	0.703174	0.0269202
0.6852997560187175	G56	0.6367880554099512	0.048511700608766306
0.6818759587990357	B370	0.6786057328311252	0.00327023
0.7905482900889109	E834	0.791647	-0.00109823
0.7370503990357584	M47	0.6799443900685658	0.057106008967192645
0.6898708254568368	G62	0.6812906952320941	0.00858013
0.7947595015278839	I21	0.7717070850563372	0.023052416471546655
0.7176305051216747	R06	0.7015201149434417	0.016110390178233014
0.7513652605459058	E88	0.7473071815979389	0.00405808
0.5331907894736843	Z908	0.5943814562862182	-0.0611907
0.7601081899061992	D68	0.676793	0.0833156
0.9058176961983426	I258	0.8698471950341908	0.0359705
0.6254300620795763	M543	0.6047737503821906	0.020656311697385688
0.8288051194772372	Z94	0.8343600503380073	-0.00555493
0.6300316385075427	M1994	0.5990779720730517	0.030953666434491045
0.6901469156761287	Z53	0.6706484823301271	0.019498433346001653
0.6704881488148815	G83	0.6151813721281278	0.055306776686753656
0.6344197530864197	M2326	0.5872215786214421	0.0471982
0.6282776367076797	C509	0.5550933607076177	0.0731843
0.6792133564009456	Z466	0.6372653669330899	0.041948
0.6800492471126178	Z907	0.6419063676024089	0.038142879510208894
0.4192942363671798	N60	0.4994475207654014	-0.0801533
0.5455432579777919	N858	0.5498653016508415	-0.00432204
0.589613	K572	0.5994532264202157	-0.00983992
0.6776623667141402	A048	0.5194470155853064	0.15821535112883378
0.8802852289166101	I739	0.8513370785001861	0.028948150416423957
0.6449594610422233	R470	0.6387297974470274	0.00622966
0.91036	I500	0.8709902626510189	0.0393697
0.6602100056853459	N32	0.6218207070639019	0.038389298621444023
0.6988984915428902	K579	0.6550958117489725	0.0438027
0.4975828919530355	C441	0.5056774361362177	-0.00809454
0.6021346689532088	C787	0.5755433726914856	0.026591296261723185
0.876321	N19	0.8618574199212987	0.0144634
0.6150077160493828	G93	0.5943311149691359	0.020676601080246826
0.8964378039992793	I509	0.8439779647945208	0.052459839204758496
0.6063073437997659	C793	0.5800976231769883	0.0262097
0.6519866746663867	K922	0.6371550839155979	0.0148316
0.819692	K509	0.7536195666124753	0.0660723
0.7876935548508306	I251	0.7619337673872313	0.025759787463599304
0.7569198420459222	M869	0.8070002975193243	-0.0500805
0.6626815413776905	R101	0.6276647595775326	0.0350168
0.591919	H47	0.5752754820936639	0.016643709825528097
0.5240768570201803	N36	0.5095550317353944	0.0145218
0.5009023991275899	H020	0.5452239397542609	-0.0443215
0.49053318135764945	C436	0.48979072725170536	0.000742454
0.7092649903288202	M7979	0.6990658861626604	0.010199104166159767
0.4747165532879818	J35	0.5634353741496598	-0.0887188
0.7548393077464788	F02	0.6357623542530677	0.11907695349341108
0.740111	I776	0.6877222222222221	0.0523889
0.7611134488244264	R29	0.7266745524319743	0.0344389
0.6776806965790274	K529	0.6626085714631741	0.015072125115853319
0.6778782731907733	K914	0.6490347667093743	0.028843506481398995
0.6629993169534965	N40	0.5923399478436444	0.0706594
0.8341944444444445	M0690	0.8055208333333334	0.028673611111111108
0.9062093098958335	J43	0.8535291883680556	0.0526801
0.7110068337805184	Z904	0.6704578143079918	0.040549
0.8716916907959853	I501	0.823174	0.048518062374587334
0.6602857397826732	M5459	0.6599087482642333	0.000376992
0.6414141414141414	K46	0.6482093663911845	-0.00679522
0.7017828248164555	J94	0.628197	0.0735863
0.6371939481268774	M431	0.570153	0.0670409
0.5618634259259259	K011	0.5803144290123456	-0.018451
0.7125234017606581	R400	0.7123270866113891	0.000196315
0.6961237635110729	M8098	0.6868081800832075	0.00931558
0.7289624329159213	M4780	0.7096097355907282	0.0193527
0.545914	H010	0.4995873493118607	0.046326714306287264
0.7128739355805876	M798	0.6912818003750862	0.021592135205501406
0.7638724023640869	K221	0.6500278197497225	0.11384458261436448
0.48937483054416225	M7960	0.5558846576109185	-0.0665098
0.592013	D122	0.6050512359545612	-0.0130379
0.5506698958533821	G50	0.5812671930269593	-0.0305973
0.5990050487013678	H521	0.5277309389787669	0.0712741
0.7656724818608621	K802	0.7226665329623942	0.0430059
0.6485672130102191	K62	0.6048078781768174	0.043759334833401775
0.6668856033509936	U838	0.6526593566799753	0.014226246671018239
0.6341827364554637	K828	0.618722	0.015460381202674789
0.5894305348649009	N80	0.5729686739551245	0.016461860909776416
0.5906538259162568	C799	0.5567991810480725	0.0338546
0.9112083652062768	E162	0.900454	0.010753968302177785
0.6760729774024457	E079	0.6408321902149061	0.035240787187539535
0.46749644464558493	H830	0.49024360928342187	-0.0227472
0.689653	M1990	0.6565135493583769	0.033139601108727046
0.5429243578337799	C44	0.5478166758205718	-0.00489232
0.771665	F019	0.6336146588934315	0.13805015811357246
0.9460637801652553	N039	0.9382180183347515	0.00784576
0.6881948857042195	K21	0.6292579049401743	0.058937
0.8305818489268078	D510	0.6848695481416698	0.14571230078513797
0.6159732686546465	N508	0.5859921935437541	0.0299811
0.4623274161735701	L43	0.5107522142279801	-0.0484248
0.7330642060745867	K819	0.6779242018597382	0.05514
0.7383599704949615	Z870	0.6974378455928807	0.0409221
0.7790522498756078	R68	0.7465772358797387	0.032475
0.6827265322990087	N20	0.6744243504319445	0.00830218
0.6405295285646635	N359	0.6282886645201662	0.012240864044497313
0.6163128865640215	I60	0.6075196408529742	0.00879325
0.5900306655046113	M2323	0.5942895855132239	-0.00425892
0.591511	H919	0.5851227369033942	0.00638836
0.6732786546994578	K02	0.6819428064766859	-0.00866415
0.49947635697635695	G44	0.5870405377021635	-0.0875642
0.560429	M6596	0.6192871405027528	-0.058858
0.5187442289935364	N89	0.5308419202456953	-0.0120977
0.5693741603224363	K12	0.6240274348422497	-0.0546533
0.7204352970482003	Z458	0.6821338339193839	0.0383015
0.7403765799417972	K571	0.6360672292716492	0.10430935067014802
0.8551215277777778	I694	0.8201624338273663	0.034959093950411524
0.5528429027113237	H431	0.614344	-0.061501
0.7562585272389178	R91	0.7358011538103439	0.0204574
0.7432569940246324	E05	0.6964019905755934	0.046855003449039034
0.7097633411253979	Z854	0.6200793539387134	0.089684
0.6421104817415885	N852	0.5949197517165421	0.0471907
0.6060283011911268	R398	0.6109938845075518	-0.00496558
0.7161031432275708	K297	0.6496699586657151	0.0664332
0.6601980628067584	M5416	0.6193357011312812	0.0408624
0.748869	I80	0.7128787060508148	0.0359901
0.575951	L814	0.5498362307886118	0.026114726149187195
0.6404669647277881	G551	0.6070438534967613	0.033423111231026814
0.6665304858883672	Z538	0.6609138832501407	0.0056166
0.7376886145404664	L891	0.7224387002743484	0.015249914266117992
0.7167498264696128	Z530	0.697873	0.018877095816501877
0.6467088991513643	I842	0.6246966700446337	0.0220122
0.5725233289930556	C445	0.5787127131470826	-0.00618938
0.7408191404656943	Z867	0.7222734952701204	0.0185456
0.6253618748682599	M20	0.5943562221398333	0.0310057
0.7074793421680148	B962	0.6922214917086712	0.0152579
0.8004349358277792	I210	0.7388711996534731	0.061563736174306105
0.7504513956154111	L40	0.6298588330086801	0.12059256260673101
0.6516802915394464	L539	0.6625504575409885	-0.0108702
0.7877585357618131	D51	0.7001157518164096	0.0876428
0.7571694765317316	K319	0.6556012802926383	0.1015681962390933
0.758492	I495	0.6934782735831402	0.0650141
0.6344262016137017	L600	0.6280118489530254	0.00641435
0.7541586114537571	D649	0.7307380760837179	0.023420535370039186
0.7436434639176803	K519	0.6562006504294917	0.0874428
0.7713945412139405	J339	0.7476465888076158	0.023747952406324657
0.6211652794292509	Z872	0.5955896594731456	0.025575619956105355
0.6906889415777543	M87	0.6453582845518329	0.0453307
0.8351268039292343	M06	0.7933572900910995	0.041769513838134875
0.6468446919691694	K083	0.660254	-0.0134093
0.5483218296854661	H810	0.47091157441968456	0.0774103
0.8185394732416159	I652	0.779109	0.0394307
0.6465704952346047	M233	0.6444155597234048	0.00215494
0.639494	K229	0.629796	0.00969829
0.9755131988070309	N083	0.9713312520649671	0.00418195
0.5244003543341111	K831	0.5914078870591656	-0.0670075
0.5535277777777777	D09	0.541826	0.0117014
0.6413193999497673	M7965	0.6594251514559312	-0.0181058
0.574949	Z421	0.583757	-0.00880791
0.7052583372001645	Z824	0.6760495670664559	0.029208770133708595
0.6987800037773724	Z91	0.6866457437735902	0.012134260003782149
0.515484	C775	0.505038	0.0104463
0.5911522633744857	Z018	0.6164201210613918	-0.0252679
0.6934182380404383	R11	0.6724396337082135	0.0209786
0.8260657702129935	K760	0.8097710714830058	0.0162947
0.9138416299096828	N185	0.9238237765175383	-0.00998215
0.6833954799985689	J069	0.6643685609579182	0.0190269
0.8575422488065425	I42	0.7687154375795466	0.0888268
0.601317	L29	0.6112839885732202	-0.00996696
0.6178153101364785	K565	0.5900497399855742	0.027765570150904306
0.5464476119172961	L721	0.5448427226036214	0.00160489
0.6565843224705468	H330	0.5762410362936886	0.0803433
0.7641896114076634	I63	0.7465421952410987	0.017647416166564733
0.7601619910887927	E059	0.7095513225152867	0.050610668573505935
0.7063222012182315	M4786	0.6834908632640201	0.0228313
0.624676	M4316	0.5587608478362696	0.0659154
0.7073920322269994	M480	0.6526170818047085	0.054775
0.6833004602235373	U80	0.6738330046022354	0.00946746
0.8236370556715255	I209	0.7919903362134975	0.031646719458027994
0.7689556742364011	M1999	0.7182937292229473	0.0506619
0.5136904761904764	H024	0.538939	-0.0252481
0.6576044924294409	A04	0.6362325559825306	0.021371936446910267
0.7221751223854027	K800	0.6925654688526157	0.029609653532786995
0.5617033554865793	K640	0.5478306326956737	0.013872722790905678
0.7604367801761001	G40	0.7124937393199635	0.047943
0.6887892726326602	M542	0.6384323179194975	0.050356954713162705
0.694521	M545	0.6743917684287697	0.020128747164648297
0.7836395988714429	J189	0.7538648451956578	0.0297748
0.7092533869388038	G629	0.6944304493420914	0.014822937596712382
0.47226813590449956	I845	0.6262396694214876	-0.153972
0.6285156249999999	R102	0.6061631944444444	0.0223524
0.7611179224958724	N17	0.7761713990560213	-0.0150535
0.5348859979194773	M1394	0.547719	-0.0128334
0.4590682726942269	C180	0.4617186114950535	-0.00265034
0.9212107710771077	C911	0.8423442019737339	0.0788666
0.8246353842321583	M350	0.8043960752793862	0.0202393
0.6817906200858515	K228	0.6000341454510904	0.0817565
0.6582346691638601	N30	0.6188645456934059	0.0393701
0.4976552795031056	M501	0.5712162791168316	-0.073561
0.5798738331827762	K409	0.558875	0.020998357226036157
0.8869913000618006	N189	0.8809890286142515	0.00600227
0.5860102600473186	N84	0.5757529630401057	0.010257297007212896
0.6097900904910251	B34	0.6207457457629291	-0.0109557
0.6827957436674088	M48	0.644724	0.038071451621276786
0.7896701388888889	N289	0.8065538194444444	-0.0168837
0.5522801975810656	L81	0.5656996543272841	-0.0134195
0.6823579214529745	M2556	0.6766708912553661	0.00568703
0.8824102262720572	I272	0.8373194240238979	0.0450908
0.6345764821900112	B97	0.6340190937944042	0.000557388
0.7888043004022136	I081	0.7244270017492356	0.0643773
0.6443782750872946	K57	0.6187264280895628	0.0256518
0.559516	C504	0.51872	0.040796195002922975
0.6287686844043581	N814	0.5521736449042505	0.076595
0.7668849377976139	M171	0.6991506974890802	0.0677342
0.6096868753544504	M754	0.6072924319677312	0.00239444
0.5530073461891645	L57	0.5564017702275278	-0.00339442
0.7404966450428156	C83	0.6510096882380039	0.089487
0.6593081940222898	J06	0.6683436480148253	-0.00903545
0.565878	G51	0.6403044683780885	-0.0744268
0.955603	D638	0.9425129203919314	0.013089913466716618
0.656758	R521	0.6208762117756601	0.0358814
0.666586	M858	0.6608644163784323	0.00572147
0.6215221172317118	R65	0.6605821277672852	-0.03906
0.9526090576090577	Z49	0.9326822096198277	0.019926847989229945
0.5917496371414804	N302	0.5764854776154542	0.015264159526026222
0.7084907365814643	J40	0.7130505084129318	-0.00455977
0.7679277670811102	K76	0.7394579491236288	0.0284698
0.8766927083333331	C900	0.6259637429348779	0.25072896539845524
0.5285493827160495	Z837	0.5890817901234568	-0.0605324
0.6666666666666667	R77	0.6691666666666667	-0.0025
0.5179367235048539	C444	0.5258085609375786	-0.00787184
0.6145488431859231	N45	0.6008515298570913	0.013697313328831728
0.6251295426019055	M201	0.5846082730795238	0.040521269522381664
0.5605783927498464	H91	0.583875	-0.0232963
0.7116963708167539	B968	0.6821679913168306	0.029528379499923263
0.7307184004788089	R262	0.7165951201133404	0.014123280365468505
0.674273	Z098	0.6396078322573416	0.0346653
0.7560057269193656	R268	0.7430304849809342	0.0129752
0.6770079276360008	M469	0.6228270959883004	0.0541808
0.6519415609381007	N288	0.6849961553248751	-0.0330546
0.5566064687276808	H81	0.5243349958895911	0.0322715
0.7641592451133297	I89	0.7746762449311033	-0.010517
0.6614814814814816	R251	0.6542845779435089	0.0071969
0.7280787099899129	I730	0.6701521076920818	0.0579266
0.8816142138622858	E669	0.8779100238448295	0.00370419
0.7002425074353695	I719	0.6907174823507739	0.00952503
0.5634645244322664	G576	0.559329	0.00413532
0.6658494910864242	Z961	0.6472365483475679	0.018612942738856275
0.6356439861528553	R451	0.6550269240239841	-0.0193829
0.7597715321864301	M17	0.6951774374885592	0.0645941
0.6182665658856135	N323	0.6518140589569161	-0.0335475
0.8091012293242169	Z450	0.7404603490444803	0.0686409
0.8575492467481223	J9691	0.8340693368853394	0.0234799
0.7901131754861257	I7000	0.7482966055837348	0.0418166
0.7564640788490284	M41	0.6551579902534959	0.10130608859553258
0.6552003180382404	Z931	0.628202	0.0269983
0.5312868344708304	D225	0.5626371309260383	-0.0313503
0.5403759990102872	K137	0.5429949354825025	-0.00261894
0.5353621009214498	N210	0.6645685193089854	-0.129206
0.584965	D07	0.5235737860984816	0.061390907272663386
0.6569288186516228	Z12	0.6535608118955296	0.00336801
0.677356	Z866	0.6900200737926776	-0.0126639
0.7352808980169554	K801	0.6909417013460248	0.0443392
0.6284902644580064	K610	0.6249454689668847	0.0035448
0.6826960060163438	M796	0.6694984566528269	0.013197549363516914
0.5885880077369439	Z41	0.546774	0.0418141
0.6855500843109821	K810	0.69068	-0.00512946
0.5371315192743764	G552	0.6442179008832396	-0.107086
0.5978393530773831	R198	0.5399439497420359	0.0578954
0.5810640208695129	K64	0.5690093199152231	0.012054700954289843
0.6717764060356652	M2333	0.6753772290809328	-0.00360082
0.6794953581208333	A08	0.680454	-0.000958341
0.6979814975206005	Z04	0.6618160629030313	0.0361654
0.5641566897710565	K13	0.5469124133585381	0.017244276412518356
0.7089975906914328	M199	0.6620545632619529	0.046943
0.6146157868095563	K768	0.5767385916985777	0.037877195110978645
0.6959605452719954	R33	0.6536270708972557	0.042333474374739666
0.7593874760216517	E78	0.7415469940040988	0.0178405
0.6928536337266091	K295	0.6470417459258372	0.045811887800771944
0.6627422894656754	Z505	0.6710914330877553	-0.00834914
0.6343333333333334	G25	0.6252623456790123	0.00907099
0.5951025061894627	D33	0.5305767191053186	0.0645258
0.8922492512236102	E16	0.9000949667616334	-0.00784572
0.48191914843379474	C97	0.5333839446554863	-0.0514648
0.7101716654410477	Z46	0.644636	0.0655354
0.7253455689798834	R730	0.718911	0.00643445
0.745258	D472	0.6619250771966922	0.0833333
0.735691	M16	0.6284494963774419	0.10724133046044015
0.6527669884427182	B02	0.6082914189910075	0.0444756
0.8337731164473898	K90	0.7112071170302884	0.12256599941710145
0.9708141060332892	E114	0.9737449527176688	-0.00293085
0.613426	Z801	0.6466242283950617	-0.0331983
0.7193568703904932	A49	0.7107356659647198	0.0086212
0.6781178202789322	N393	0.6485585111302472	0.029559309148684987
0.6707389236350504	M485	0.6466512214499193	0.0240877
0.5835210559310008	D125	0.5604262680747585	0.023094787856242305
0.6217446532311626	M190	0.6679738176118544	-0.0462292
0.6319571485337417	F412	0.6201175583955534	0.0118396
0.5758148719229648	K603	0.5913557754149055	-0.0155409
0.5305791968926715	H65	0.5941015089163236	-0.0635223
0.629272	I78	0.6329417276928987	-0.00366955
0.6789969945024201	Z862	0.7038355177135561	-0.0248385
0.7764724530949625	R688	0.7415087253327952	0.034963727762167274
0.7662955404231243	I959	0.7381359130624098	0.028159627360714534
0.6884731089249283	Z936	0.7145557079713458	-0.0260826
0.640068	Z858	0.6228714429214484	0.0171964
0.7472589792060491	D35	0.7300303123374254	0.017228666868623677
0.48622368987746256	K359	0.4979197826663756	-0.0116961
0.6633348540414752	R03	0.6586332490571147	0.0047016
0.6223	M71	0.5482757756600048	0.0740247
0.7007056628386904	M2550	0.6977489103362391	0.00295675
0.6831815751960086	J939	0.6350981765287605	0.0480834
0.7213808714295527	K769	0.7028779799736345	0.018502891455918102
0.7111526906968828	Z800	0.591141	0.12001161226103885
0.727481	K42	0.7103709197939745	0.017110372764265525
0.8595613731595741	E213	0.8775241714806932	-0.0179628
0.9263760505925998	Z992	0.9235343982400345	0.00284165
0.7395766196623061	R18	0.7051873093053315	0.0343893
0.7744229809835048	D508	0.734593	0.03983
0.4987557140944475	N86	0.48133802051791036	0.017417693576537163
0.7832916652983053	E871	0.743192	0.0400995
0.774631	I07	0.723102	0.0515297
0.564294	M628	0.5528035820154862	0.011490177952615865
0.5471964066115731	H353	0.5581444158684667	-0.010948
0.6532739572738037	N81	0.6055197002705458	0.0477543
0.6344627261901248	M75	0.6121461990728585	0.022316527117266283
0.4624251378455998	D18	0.5125566559036276	-0.0501315
0.564089	C25	0.5426513203873425	0.0214381
0.7774608972620543	I44	0.7462041765838949	0.0312567
0.6417245198096164	K625	0.6105267222579933	0.031197797551623108
0.6528886015214961	A09	0.6584680864578105	-0.00557948
0.8561117698250065	M0699	0.8278961995664247	0.0282156
0.7501874104841402	D64	0.7322562364907962	0.017931173993343985
0.6444214876033059	R30	0.6387741046831956	0.00564738
0.6744105465315378	K56	0.6323568848320593	0.0420537
0.5129043210310157	H549	0.5899863945578232	-0.0770821
0.7892153861850831	I65	0.773472	0.015743291500867174
0.8273086419753086	D75	0.8120972722593927	0.015211369715915968
0.6417729753619474	K85	0.6485938565383835	-0.00682088
0.6141093474426808	J450	0.6619813282054036	-0.047872
0.6435950413223142	M51	0.6268307538969845	0.0167643
0.597304	D259	0.5664737920549937	0.030829978934337254
0.4886892604645944	C809	0.5351068488734428	-0.0464176
0.5757267644377566	H21	0.5075694065008711	0.0681574
0.7510617283950618	I831	0.7539025373708308	-0.00284081
0.5476277332174571	C786	0.5337617147969199	0.013866
0.536458	C187	0.5784937714316652	-0.0420357
0.7100830757218382	M255	0.6743387895962233	0.035744286125614866
0.7634243473472065	J330	0.7397465031271129	0.0236778
0.7693133636865179	D69	0.7548460585435608	0.014467305142957132
0.6027021673978197	R391	0.6077107095561536	-0.00500854
0.7284781728172818	C92	0.6247793241361774	0.10369884868110435
0.6916841138659322	M4782	0.6468616281597975	0.044822485706134674
0.6468113083497699	G99	0.6413297172912558	0.00548159
0.6799621993171265	Z980	0.6785097990210602	0.0014524
0.6497006860433834	R69	0.6509424825000083	-0.0012418
0.734172	M1399	0.6939403608744417	0.040231940766359386
0.6050218537777092	R49	0.6081585133447843	-0.00313666
0.9222801578980289	E149	0.919799	0.00248074
0.7138564561451066	M478	0.6812192790685023	0.032637177076604296
0.7651935284782225	R739	0.7554720688088058	0.00972146
0.5493484027217161	G933	0.5164693132954004	0.0328791
0.6449712934819318	M5457	0.6507314399794184	-0.00576015
0.6043545604560456	I609	0.6057120086599003	-0.00135745
0.6259404839258973	C50	0.54777	0.0781705
0.9392404352246362	J440	0.9093227583305602	0.029917676894075984
0.7321213687482631	G20	0.6248137238763367	0.10730764487192634
0.7819165963629546	I62	0.6421502882365955	0.13976630812635915
0.6420361337586425	M512	0.6107380802963065	0.0312981
0.8346995884773662	E877	0.8346748971193417	2.469135802452005e-05
0.541528	G258	0.581832	-0.0403044
0.6499401986611939	R10	0.6257652344781459	0.024174964183047987
0.7588500754761951	C859	0.6615780011898433	0.0972721
0.7183470507544583	Z035	0.6963534528990849	0.0219936
0.566387	C447	0.5592247826294999	0.00716175
0.6977674003054499	K449	0.6472948218243992	0.0504726
0.5083231542547817	H023	0.5377229080932784	-0.0293998
0.820128	I51	0.7682895683622584	0.0518384
0.696865	N281	0.6870267401084222	0.00983833
0.6081954022988507	H538	0.6043169870897211	0.00387842
0.944576	H360	0.9421842589094442	0.00239158
0.8055245420432624	F00	0.6442022472369422	0.1613222948063202
0.5117103670223698	D23	0.541517	-0.029807
0.753445	I208	0.7366641960009188	0.016781263631571175
0.734201	R09	0.7340218504521666	0.000179037
0.7854009737376113	E785	0.7540655268452541	0.0313354
0.6466616276140085	M31	0.6390904509952129	0.00757118
0.7112708592793447	M19	0.6609317848441123	0.050339074435232445
0.6411006855520558	I61	0.679819	-0.038718
0.5297421551533585	L989	0.550893	-0.0211507
0.5640603566529492	K623	0.5785408093278464	-0.0144805
0.646926	R44	0.6411829004182827	0.00574313
0.6284207165649032	R413	0.6187456582957966	0.00967506
0.6771258450395897	Z09	0.639528	0.0375976
0.7603330336223537	I67	0.7543644345405267	0.0059686
0.49585048010973937	H93	0.5115569272976681	-0.0157064
0.6848639455782313	F06	0.6468395691609977	0.0380244
0.6869812165440309	R418	0.6790528036992352	0.00792841
0.6976332858123262	M2546	0.6931159437694672	0.00451734
0.5769034339053314	M4792	0.5785832366144077	-0.0016798
0.48687876885132764	N64	0.5067131617672564	-0.0198344
0.6589369657511638	H33	0.6336171565387754	0.0253198
0.5998939212874954	R194	0.5901536350616288	0.00974029
0.7582670454545455	M790	0.7435122197026958	0.0147548
0.523472	D04	0.5547831020026469	-0.0313113
0.639352	B957	0.6867283950617284	-0.0473765
0.7575314686314789	I26	0.7224698084643504	0.0350617
0.6764622888718845	R25	0.6650961619215587	0.011366126950325794
0.6511121848274184	K58	0.6143324845680176	0.036779700259400805
0.7555830642522732	E559	0.722627	0.0329558
0.6165183841728337	M232	0.6092627384292135	0.00725565
0.722762	K317	0.6250113440529604	0.0977507
0.6703042135704471	R50	0.6645403279875417	0.00576389
0.8116862158194973	Z998	0.8072409439586066	0.00444527
0.6630019614394616	G318	0.6110138466260944	0.0519881
0.7013420001090487	Z82	0.6751628464894693	0.026179153619579343
0.7130555584676198	Z51	0.6963744455420096	0.016681112925610253
0.8036343995652154	F009	0.6374735802469136	0.16616081931830184
0.6687821513282768	R509	0.667388	0.0013946
0.789343	I25	0.7695747188017455	0.019767853363455434
0.8484066171344802	C90	0.6265748546027178	0.2218317625317624
0.7555722357749004	M8199	0.7085793665686704	0.046992869206230026
0.5647393242275274	K402	0.5324521414057755	0.032287182821751914
0.7882733257573875	I34	0.7311375802425193	0.0571357
0.5966280306758842	C67	0.586402	0.010226266935631223
0.7108652312599681	G403	0.6617975984702356	0.049067632789732585
0.6355207127084006	R030	0.6506448571838013	-0.0151241
0.6398906495949885	H358	0.5887736625514404	0.051117
0.48141713366542127	H00	0.5048130199751342	-0.0233959
0.6081736694677872	N736	0.590665	0.0175089
0.934739	E11	0.9276683897075986	0.00707057
0.6918779426779589	Z539	0.6837054371468161	0.00817251
0.713321	K22	0.6387626056473371	0.0745588
0.5306451244375703	K299	0.5808455222485903	-0.0502004
0.6266143974763616	M257	0.6083121193026675	0.0183023
0.6472200847552135	R208	0.6415023002718241	0.00571778
0.6919092970521541	K55	0.6645736961451247	0.027335600907029356
0.7843221038509824	J96	0.769447	0.0148749
0.5438519877069495	D32	0.5791518034086405	-0.0352998
0.4916814431443144	D227	0.4879593199423772	0.00372212
0.8565465887581076	I70	0.8251970463033506	0.0313495
0.6452922649514137	M205	0.6124804494238565	0.0328118
0.6647027755399808	N133	0.6502526225812675	0.014450152958713325
0.5668111360914152	D090	0.540844	0.025967553683615252
0.5866863877159758	Z089	0.6189967999950436	-0.0323104
0.5484165669856459	H60	0.5665275039097029	-0.0181109
0.6726534245484528	A084	0.652712	0.019941074975787787
0.6620398073022313	H332	0.6704214017380413	-0.00838159
0.925361	K70	0.910183	0.015178446694361969
0.8327452318517758	C341	0.7395002611556456	0.093245
0.6693704965849256	R31	0.6413930367410752	0.027977459843850472
0.8927021696252466	E21	0.8990544852128712	-0.00635232
0.6659580540641705	M1991	0.6460119347299033	0.019946119334267265
0.7020461123716293	K08	0.663915	0.0381307
0.8160928243024188	L93	0.7646921525868082	0.0514007
0.7162352467769837	M35	0.6739970434117222	0.0422382
0.8094222215093775	F20	0.7805251870798631	0.028897034429514412
0.8321019614905527	F319	0.7411492573654734	0.0909527
0.6402460694549215	K30	0.5883112877334623	0.051934781721459156
0.6643943424026411	Z974	0.6510987367689411	0.013295605633699914
0.7333912259613856	M7986	0.7024881767650897	0.030903
0.4840742910878245	K641	0.5611700466291047	-0.0770958
0.899038	K766	0.8844487596307021	0.0145891
0.746867	I249	0.7279211462063435	0.0189459
0.6870352723546609	N21	0.666266	0.020769738248166858
0.6057358676316056	D13	0.5838177879632098	0.021918079668395762
0.6900714862892294	M2576	0.6954202119370423	-0.00534873
0.7283599632690541	R040	0.6802883379247016	0.0480716
0.6195720851540294	R19	0.60037	0.0192022
0.47052389705882347	M2320	0.5682060596965235	-0.0976822
0.7196449604284019	R45	0.6869955088406704	0.0326495
0.6805706936386964	K29	0.6430958866618303	0.037474806976866115
0.5712073850754511	I846	0.594696	-0.0234881
0.7986217805119015	Z95	0.7506793715441579	0.0479424
0.5227413143777788	D171	0.5478472008481242	-0.0251059
0.813329	R263	0.7617138376512971	0.0516156
0.5609397450095124	Z823	0.6170059151784553	-0.0560662
0.6931512772830765	N31	0.6522605909576362	0.0408907
0.5718039602428742	C502	0.5651021676615149	0.00670179
0.5594444166103025	J343	0.5654675653671868	-0.00602315
0.7249944218951421	M419	0.6641500815714327	0.060844340323709334
0.7641782407407407	I442	0.7396026234567901	0.024575617283950635
0.6289279442523954	Z02	0.6317394880410163	-0.00281154
0.6794287205139622	N328	0.6206584779440925	0.058770242569869735
0.5686565293831594	L85	0.5664826288256672	0.0021739
0.9598701923276245	I12	0.9589768563193182	0.000893336
0.4718773263428596	G91	0.51648	-0.0446027
0.8362067822433369	I259	0.8078071376617362	0.028399644581600714
0.5473055439184472	J31	0.5530135731085419	-0.00570803
0.934693	K709	0.9120121478945008	0.022680425860573172
0.7192544996486261	K43	0.6797791182018076	0.0394754
0.6186137146856836	H251	0.5800543581710258	0.038559356514657805
0.6503350845134764	K811	0.6193867184048887	0.030948366108587755
0.6985961990624276	K298	0.6501101993486347	0.048486
0.8255229058259361	Z139	0.7984743890487873	0.027048516777148812
0.6748857795545403	I319	0.6428477462949198	0.032038
0.7492424945549945	E042	0.6384308290190643	0.11081166553593014
0.7190747660686763	K51	0.6528961716435207	0.0661786
0.7080966909977124	U82	0.7016180957979901	0.0064786
0.5414365548980934	C80	0.5266963320018009	0.0147402
0.6024072666463971	N76	0.5907395363110794	0.0116677
0.9161694884887576	J439	0.8563374036397592	0.0598321
0.9623443935397289	E10	0.9583405195639951	0.00400387
0.6873626116695832	M809	0.644814	0.042549
0.6724862166011301	Z510	0.62709	0.045396099035348025
0.8897197526911087	K746	0.895947	-0.00622739
0.5812266666666667	H268	0.5351302727661352	0.0460964
0.6193431993372456	L60	0.6169825986742862	0.0023606
0.7957555707370434	I35	0.7672057994185968	0.028549771318446604
0.5374131944444445	C770	0.5612087673611111	-0.0237956
0.6955475852720872	G560	0.6415741819602685	0.0539734
0.7888478308310376	N02	0.7669714982472184	0.021876332583819158
0.7158402777777778	M549	0.6693854166666667	0.0464549
0.942206	J441	0.9279028229352522	0.014303391977128821
0.7414444444444446	I37	0.7174166666666666	0.0240278
0.6007814204144479	H905	0.5615712171817528	0.039210203232695084
0.5637161403906145	C189	0.5498310568336331	0.0138851
0.8076921844252575	I64	0.7927651396545087	0.014927044770748799
0.6393657578214016	Z48	0.6374835018663548	0.00188226
0.6715146997215309	M5422	0.624785	0.046729985961300846
0.5678085549968913	C782	0.5190810139528088	0.0487275
0.6870331355187436	K61	0.6373304665414492	0.0497027
0.5051639564832968	H72	0.55956	-0.054396
0.7734138777888777	L892	0.7337954211300148	0.0396185
0.7080352870813397	E880	0.7678760393046108	-0.0598408
0.6659401301754242	R478	0.6897681521588227	-0.023828
0.7573071681680588	Z034	0.7362796290769681	0.021027539091090675
0.7692574646603754	D696	0.760861	0.00839691
0.8025981442266654	J81	0.7849755313894258	0.0176226
0.7286499247107108	Z86	0.6804447226743959	0.0482052
0.7002387841032207	K918	0.6531639525893334	0.0470748
0.8530233203086901	I69	0.8179157745374758	0.0351075
0.6538369852867558	G45	0.6121808114227538	0.0416562
0.7540047913955286	I269	0.7269647284641936	0.027040062931334985
0.6338785550045192	M4796	0.6353378684807256	-0.00145931
0.713645	K921	0.6951121165467475	0.018532578014999412
0.5978120255402342	N318	0.6048581831185085	-0.00704616
0.5641192463639646	H811	0.5448527396678882	0.019266506696076435
0.7185485157281196	R79	0.665024	0.053524906999951605
0.6655836766605063	F41	0.6260305187668466	0.0395532
0.6445149739583332	R011	0.6547309027777777	-0.0102159
0.5655988079716894	K148	0.5757214537209128	-0.0101226
0.6893756739083164	K219	0.6350734876278651	0.0543022
0.5799844754934576	C19	0.5190244298352407	0.06096
0.6477071848382969	K573	0.6143162304652647	0.033391
0.5559535074208264	M202	0.5270747071605424	0.0288788
0.6597694515505085	K224	0.6244934143870315	0.035276037163476937
0.7002143043221593	M139	0.6602895550511503	0.039924749271008975
0.7059557105293317	M79	0.6794448680376537	0.0265108
0.6466785201371954	R103	0.6033963901682694	0.0432821
0.49519763373684916	H045	0.5097926347896684	-0.014595
0.7086341519267173	K222	0.6346739885045484	0.0739602
0.8211063971230363	I74	0.8126423717870408	0.00846403
0.4800060529198132	H01	0.46319378313449766	0.016812269785315526
0.6239712354828634	R619	0.6219677677867333	0.00200347
0.6805429505261802	M7966	0.6761448469091748	0.0043981
0.6839752536677162	R21	0.6977893120034577	-0.0138141
0.49913218356288697	H184	0.4847686010936413	0.014363582469245684
0.5998932368217433	B349	0.615783	-0.01589
0.6921511843358807	Z03	0.669339	0.022811902007512708
0.7603566816983467	C61	0.5425709174942523	0.21778576420409435
0.6491828466645708	Z853	0.6177322106368539	0.031450636027716916
0.7802244734370783	R042	0.7348139830875591	0.0454105
0.8891845083460241	J841	0.7822441697273732	0.10694033861865093
0.7136457086319508	K81	0.6796413875155244	0.0340043
0.7987162256033693	B961	0.7338642574454477	0.064852
0.5728095449172577	H57	0.5223147184645623	0.0504948
0.7408632912936235	Z93	0.6946211459173824	0.0462421
0.6940350943049594	K805	0.6815024730479257	0.012532621257033694
0.6179138321995465	Z916	0.6421940976833407	-0.0242803
0.6885680285627764	I72	0.6886576292442289	-8.96007e-05
0.7680391838491484	D50	0.729602	0.038436834434167344
0.49017283950617285	H83	0.46751112563065966	0.0226617
0.7986574957183936	I489	0.7536270709771821	0.0450304
0.7263397497261372	K318	0.691505	0.034835
0.6751947177196629	U83	0.6642216262569185	0.010973091462744389
0.7100457745731557	D70	0.6673898585472451	0.0426559
0.7561925287356321	Z515	0.7126956540671396	0.0434969
0.7480329481595205	R410	0.724105	0.023927460730253536
0.5492567706635902	C442	0.5600835345671038	-0.0108268
0.6670403552082632	C15	0.5966637533651631	0.0703766
0.6348862613635922	H25	0.5761594544860761	0.0587268
0.614172	Z048	0.6507633255338434	-0.036591
0.5608334659288463	N309	0.6117515224713367	-0.0509181
0.6498472886438286	H264	0.5524330187329851	0.0974143
0.542416	C437	0.5513888116526153	-0.00897287
0.7053362035680693	Z873	0.6597632931716433	0.0455729
0.7129166666666666	F051	0.5823384866962815	0.13057817997038512
0.5178223949963081	K358	0.5034834456519539	0.014338949344354202
0.6812234523226606	F067	0.6597688888888888	0.021454563433771723
0.6490865653896072	M23	0.621425	0.027661239289644146
0.5372005073868458	H90	0.5508481501231876	-0.0136476
0.5387554822801832	D22	0.5233121139165757	0.0154434
0.5965105601469238	R471	0.6301946089926511	-0.033684
0.6636903219549758	Z099	0.6419900903542741	0.0217002
0.6436718802773223	Z42	0.5910385131911458	0.0526334
0.49634073023750447	M755	0.5573230553975097	-0.0609823
0.5161422450892259	C501	0.5659056913509634	-0.0497634
0.9477858711989824	N184	0.9372480147673102	0.010537856431672155
0.6369432966023875	M353	0.6144608646942133	0.022482431908174116
0.6111111111111112	R82	0.6651944444444444	-0.0540833
0.7404838411056516	R000	0.7257099110561951	0.014773930049456485
0.5846153846153846	F058	0.6281393819855359	-0.043524
0.9612622793474093	E668	0.9550969746564189	0.0061653
0.6383521433991013	I84	0.6192538407651498	0.019098302633951514
0.6688703281451372	K088	0.6333999241345281	0.0354704
0.5243910441344511	C435	0.5566656040240581	-0.0322746
0.9696900982615269	E113	0.9632113072442399	0.00647879
0.8354519456750068	D693	0.8142146178436501	0.021237327831356678
0.666454	R068	0.6823944160997732	-0.0159403
0.6410777738127618	K589	0.6142436771214618	0.0268341
0.5411098407159853	L570	0.5593686097678832	-0.0182588
0.6857410145699021	R52	0.685311	0.000430237
0.6169941188197767	Z480	0.6123708742756362	0.00462324
0.809184	I46	0.764809	0.044374872524620024
0.5942494089834516	K562	0.5968099101402988	-0.0025605
0.6303926160478133	G510	0.6399651067560982	-0.00957249
0.6500364363177324	R90	0.6129635315030393	0.037072904814693164
0.6807037037037037	Z092	0.6402592592592593	0.040444444444444394
0.789892	I460	0.7450508676682919	0.0448411
0.5501877778158076	H028	0.5132728723420202	0.036914905473787396
0.8428407010536287	I71	0.77494	0.0679012
0.5547578429653381	M89	0.561326	-0.00656838
0.7024793388429753	R522	0.7575298438934803	-0.0550505
0.6742183405298814	R51	0.6430958002052105	0.031122540324670878
0.6886071987480438	K52	0.6604696945937316	0.028137504154312154
0.680232	R933	0.6079797774783282	0.0722526
0.5592815504992517	H34	0.609543	-0.0502618
0.5865364367386987	R300	0.6318882941280889	-0.0453519
0.7500422976864576	Z290	0.7016669486853535	0.0483753
0.855118	L97	0.844116	0.011002088022832979
0.6311364183074974	R490	0.6151459455890614	0.0159905
0.774717	M179	0.6946080888992117	0.0801085
0.6953615294981548	M2551	0.6769967246157722	0.018364804882382568
0.5892799596507597	C679	0.5807104560813197	0.0085695
0.7206827543097776	F050	0.6631670237730845	0.0575157
0.8158090310318667	R16	0.8007484345780106	0.015060596453856157
0.5971896955503513	R065	0.6367963068369539	-0.0396066
0.8866083442174524	J849	0.7693676117487396	0.1172407324687128
0.5713200717007669	H02	0.5566598474283921	0.014660224272374789
0.6573304264022177	M189	0.5876680368740084	0.0696624
0.7296263876387639	B964	0.6815792102806522	0.0480472
0.9141667767889148	F171	0.8106866966511632	0.10348008013775156
0.6983484861132383	R42	0.6585025795101638	0.0398459
0.7158014515172084	M254	0.6727472948386478	0.0430542
0.6849519569879072	Z874	0.6529578882023797	0.031994068785527574
0.708436	R17	0.6734038366276185	0.0350318
0.785811	N179	0.7756959795861885	0.010115333549303496
0.5932111249703018	M720	0.6013059862611643	-0.00809486
0.7001154075590471	Z43	0.6799655049658717	0.020149902593175395
0.5877180428267385	I620	0.6481278566903121	-0.0604098
0.5742213114754098	G57	0.5473275522927121	0.026893759182697652
0.7946302491852841	I472	0.7349727102838409	0.0596575
0.7494756235827664	K26	0.6721673044217686	0.0773083
0.6428407707094055	R39	0.6120104144115401	0.030830356297865347
0.7184086853699475	A41	0.713176	0.00523249
0.7530743140405023	Z911	0.7345080166280369	0.018566297412465405
0.6837670793044681	M25	0.6486019502297804	0.0351651
0.5795726327079918	D414	0.5556327352433228	0.023939897464668958
0.8131972311111368	C349	0.7368682675168874	0.076329
0.5194273360176433	C20	0.5242358964909293	-0.00480856
0.7285151055011996	K259	0.6865236100695253	0.0419915
0.8155485411636717	M069	0.8036685558495398	0.011879985314131924
0.8173020252368249	I219	0.7900923895641772	0.0272096
0.8037670267371486	I080	0.7663565985098493	0.0374104
0.6812345679012346	I341	0.6259135517132961	0.055321
0.5990610699730416	Z080	0.6124953361502634	-0.0134343
0.8149549057499235	I350	0.7920224406245764	0.0229325
0.6521783491480462	Z532	0.6227151294120097	0.029463219736036494
0.6245290272971933	R202	0.6389801999231064	-0.0144512
0.6383178339668338	R002	0.6041245345116828	0.0341933
0.6623994490358127	C79	0.5951615013774105	0.0672379
0.5455858724608724	M22	0.6033721897619924	-0.0577863
0.5697567389875082	D251	0.5459115219544404	0.023845217033067856
0.5187581064640634	C446	0.5464986291940872	-0.0277405
0.9339978693856551	N08	0.9172514966906873	0.016746372694967815
0.6957884775531833	R55	0.6685576535750252	0.027230823978158125
0.7544726253503455	Z857	0.6967143590150775	0.0577583
0.8743442036321325	J448	0.859963	0.014381482584024496
0.6602424230829476	Z910	0.6475049429513631	0.012737480131584489
0.7433096457018717	E55	0.7271388779454064	0.0161708
0.595487	D12	0.5688817682020064	0.026604745529497542
0.659206	R22	0.6382411217802164	0.0209651
0.5699092582016625	H534	0.5992043512239297	-0.0292951
0.7844534792465083	R600	0.7595001110336348	0.024953368212873528
0.772285	R54	0.7351997517639168	0.0370855
0.4904484160260225	D051	0.5095785115616567	-0.0191301
0.6495804552426883	K11	0.6088954464592455	0.040685
0.89079	J44	0.8552338080561916	0.0355563
0.5687337398939326	D069	0.5631209448238551	0.0056128
0.7279166666666667	A047	0.7080902777777778	0.0198264
0.5421006828223323	G500	0.5750906840892269	-0.03299
0.6742357001972387	K029	0.6800993269308698	-0.00586363
0.7815072450723003	R60	0.7669578247867626	0.0145494
0.6390589569160998	N308	0.6084577415206898	0.030601215395410053
0.48331074439738475	H400	0.5127818618351031	-0.0294711
0.6499178702899566	D124	0.6099559288387049	0.0399619
0.879568	K900	0.7353617807276676	0.14420636163344347
0.646375	K82	0.6490869573799849	-0.00271176
0.7059492109431421	Z98	0.6812744390522808	0.024674771890861313
0.5865421936393058	H66	0.5388977777777777	0.0476444
0.8847547215895688	I27	0.8376871258087674	0.0470676
0.7505335411367084	I712	0.6771555555555555	0.073378
0.7865150535046933	K50	0.7489934783569325	0.0375216
0.7950897070261862	F31	0.7451224173670786	0.0499673
0.6770371864807976	Z901	0.6243652397626713	0.0526719
0.6719998502979954	Z028	0.6232889117965423	0.0487109
0.5240482343743214	K642	0.5510237184546576	-0.0269755
0.6835011337868481	M4806	0.6482276077097506	0.0352735
0.6708136588182461	N850	0.6394693942981158	0.0313443
0.5137082337951904	N88	0.5203853300219964	-0.0066771
0.5046941202662167	N888	0.488055	0.016638702735182753
0.5143752752373442	D180	0.5027966789454048	0.011578596291939358
0.7685339571926891	J459	0.7374464456306471	0.031087511562042036
0.7210863552384204	R609	0.764945	-0.0438587
0.5882716049382717	M791	0.5955439814814815	-0.00727238
0.6605558219664678	U820	0.656598	0.00395782
0.7092082768663308	Z13	0.705976	0.00323207
0.7179838479100888	M479	0.6597464194772134	0.0582374
0.5443560400866738	J029	0.5947241510039296	-0.0503681
0.48559758609934667	D231	0.5153620849673594	-0.0297645
0.8235825486725576	I73	0.7839821674959666	0.0396004
0.5113309417854872	D059	0.5288181019980343	-0.0174872
0.6729549401810385	Z80	0.5971800962361624	0.0757748
0.7866717602737093	D86	0.7326809575163976	0.0539908
0.7758115041654572	E538	0.7327157788692326	0.0430957
0.6452184610237152	K631	0.6453579307369113	-0.00013947
0.5341795666278706	D03	0.5539031870487634	-0.0197236
0.6527705565061709	M43	0.5849389000777659	0.0678317
0.5173794795712493	N90	0.5185929175051109	-0.00121344
0.7214721583326235	E27	0.7220474051564778	-0.000575247
0.9137319167101909	F17	0.8128428069612099	0.10088910974898102
0.7680555555555555	Z509	0.711838	0.056217447916666496
0.686982	M46	0.6381204394177442	0.0488618
0.7095136908357802	Z500	0.6639999999999999	0.045513690835780274
0.545629	H532	0.5693751574703956	-0.0237465
0.727866	K25	0.6803895499068566	0.0474769
0.6958207561472586	M21	0.637141	0.058679627863863604
0.45505966399748776	H438	0.4806698689509872	-0.0256102
0.9178240740740742	I255	0.886671	0.031153549382716195
0.7550791606511486	Z960	0.7132788922310964	0.041800268420052134
0.6167995809787414	Z488	0.6107977122854162	0.00600187
0.5498111633502977	N48	0.5834577630149282	-0.0336466
0.8436494326150707	Z954	0.797999	0.045650089547197736
0.5935582148966969	N946	0.6102664140130454	-0.0167082
0.6860240114300064	G819	0.694721	-0.00869656
0.6195344577902717	E07	0.6433996418159187	-0.0238652
0.6695507238287592	M751	0.622706	0.0468448
0.4861367097589256	L918	0.500621	-0.0144844
0.5161797417534721	L82	0.5308607543767294	-0.014681
0.8212639780578157	Z958	0.7682801537688313	0.052983824288984405
0.7479232672187703	K80	0.7121395542344253	0.0357837
0.6879262760207885	R07	0.6650037898134431	0.022922486207345383
0.6817088680772343	N394	0.6633179648174079	0.018390903259826397
0.6323398051479037	K528	0.6236929485799916	0.00864686
0.8232337460152717	I518	0.7862663536854404	0.0369674
0.9580073281883428	I120	0.9575745399983936	0.000432788
0.9720847584758476	Z940	0.9545110334280096	0.0175737
0.6981791185449071	R073	0.6685396594855733	0.0296395
0.47267145897580676	D233	0.5133738591059033	-0.0407024
0.7846268953601712	I214	0.7477288313205694	0.0368981
0.7163273128831527	Z988	0.6693015912496076	0.047025721633545015
0.6809769906088021	I82	0.6686509922504094	0.012325998358392765
0.6888431557169667	C159	0.6017522274969083	0.0870909
0.7872096092420099	Z953	0.737477	0.049732337215676936
0.5841432782651313	I848	0.5629855712476803	0.0211577
0.6785123966942148	M4799	0.6759278007465099	0.0025846
0.5923510456383725	Z804	0.5215253772290809	0.0708257
0.725025	M1390	0.6745452275249723	0.050479722214481715
0.7226937585733881	E04	0.6519696396013088	0.0707241
0.5884700652811237	N812	0.5886321819032416	-0.000162117
0.48932091075815765	N87	0.541402	-0.0520812
0.6676425586489243	K590	0.6330597598584408	0.0345828
0.720136	F329	0.6797894278555727	0.040346795979119277
0.6906835437317658	Z871	0.6479585416924281	0.042725
0.5910497078678896	M6534	0.593163	-0.00211307
0.7248273863642933	F05	0.6911374631282384	0.0336899
0.8038956391831447	I211	0.7614261840375641	0.0424695
0.49700954421131155	N882	0.5768309697175678	-0.0798214
0.7123780950849636	Z92	0.6995832728504379	0.012794822234525771
0.5037695187429191	H001	0.5126914885257834	-0.00892197
0.9388188845294956	H36	0.9433003860197622	-0.0044815
0.7526919157255464	C851	0.6159045335658239	0.13678738215972253
0.6836452033971119	Z863	0.6499669705377197	0.0336782
0.5539322407397793	Z00	0.629898	-0.0759656
0.7933025180925944	M86	0.8039106883339939	-0.0106082
0.6996753173503281	M54	0.6600492434751617	0.0396261
0.5429960379522469	M77	0.6178053749273945	-0.0748093
0.7048009590702007	R638	0.6742372908541117	0.030563668216089024
0.7787358071097075	L409	0.6238552985709218	0.15488050853878566
0.8874293747489626	K729	0.8218291502312121	0.0656002
0.7845047991800405	I48	0.7472797679295011	0.037225
0.5438632915078627	D126	0.5779711383094073	-0.0341078
0.7313896310739738	R798	0.6604386771456383	0.070951
0.6273990140294488	F43	0.699937	-0.0725378
0.4707420005039053	H18	0.5304043839758126	-0.0596624
0.6032386363636364	K469	0.6309649785840261	-0.0277263
0.5611845781337307	M67	0.5664573781476239	-0.0052728
0.7903729566150783	I481	0.7297737651220173	0.0605992
0.7190082644628099	Z043	0.6722910927456381	0.0467172
0.7013661933823224	E870	0.7176532274829559	-0.016287
0.7181945694569457	E611	0.7102673346972015	0.00792723
0.5926653683127796	N840	0.5830471614244676	0.00961821
0.7587546407647239	I440	0.7319504586156458	0.026804182149078093
0.5363380824696435	H333	0.5652737902788655	-0.0289357
0.6945911188414194	R074	0.6729717399954973	0.021619378845922133
0.7191320745985468	B95	0.7092130157451413	0.00991906
0.6590617029147764	N41	0.5526595598198932	0.10640214309488316
0.5508966475852085	H402	0.5319559228650138	0.0189407
0.6050344564114882	F40	0.6062789663086613	-0.00124451
0.7550519899617484	L89	0.735953	0.019099170469518367
0.6146464813676542	C77	0.5788571630196337	0.0357893
0.6129291453615778	K04	0.5617291955259833	0.051199949835594505
0.8274805611959728	I890	0.8250157337492823	0.00246483
0.6764051345047979	K660	0.6394568178176574	0.0369483
0.767694	J92	0.6961098220258028	0.0715846
0.7343739473804157	R94	0.7103565969207264	0.024017350459689335
0.8652930768723273	N18	0.8475500861394514	0.017742990732875885
0.7476358244887773	E876	0.7309095212929935	0.0167263
0.6998163452708908	R931	0.6715799610107079	0.028236384260182823
0.5432477845825443	H401	0.5493850498261337	-0.00613727
0.774748	C833	0.629459	0.14528943859020194
0.9393086419753087	F172	0.8490698810141064	0.0902388
0.5767014650062924	G479	0.631367	-0.0546657
0.8478642397177707	D63	0.8438835346462954	0.00398071
0.8045189397537114	I447	0.7538224396913942	0.050696500062317185
0.6310763888888888	C16	0.6137369791666667	0.017339409722222143
0.6116537436603019	J329	0.6193139376334826	-0.00766019
0.7054785700288346	N200	0.6737668318356149	0.0317117
0.6656623852086897	G55	0.6076620492644229	0.0580003
0.8244865947151819	Z952	0.7727250137589379	0.0517616
0.5198109436687894	C443	0.5341140713811043	-0.0143031
0.6804754667291282	B972	0.68667	-0.00619476
0.6041940668027626	K121	0.6045546037968526	-0.000360537
0.5863059264840256	H021	0.5480817134876479	0.0382242
0.5136762398398607	M258	0.6056504597204835	-0.0919742
0.4707261762360446	M678	0.5332325522801713	-0.0625064
0.8595379329250498	I50	0.8282030848859627	0.0313348
0.5454062406240625	D36	0.5104112409875465	0.034995
0.873697	M10	0.8549814775368842	0.0187153
0.7450833947209714	B98	0.5654562016172769	0.17962719310369446
0.5696616799546119	Z83	0.5871042590174336	-0.0174426
0.7388351963980748	M797	0.7208888888888889	0.0179463
0.6450585782421172	N811	0.6000798218709149	0.0449788
0.54071	D172	0.5125549539543709	0.028154760284755054
0.7412219746804476	I31	0.6966108514232454	0.0446111
0.9481742153520278	E109	0.9567376165061897	-0.0085634
0.7700869871575484	R26	0.7447378856486027	0.0253491
0.8875250423740587	I702	0.8758020890838907	0.011722953290168037
0.7259502053747737	A419	0.7081353621908271	0.0178148
0.8595228709908497	M1099	0.8476122366661623	0.011910634324687419
0.718885	R630	0.6952093017602838	0.023675783698730135
0.6630627674573355	N42	0.5888109723172616	0.0742518
0.664001	K566	0.6502915545303088	0.0137095
0.62824	Q21	0.6344968756322962	-0.00625667
0.5175639890412618	C505	0.5295322911823959	-0.0119683
0.7866969009826154	J33	0.7473460840569226	0.039350816925692755
0.5734182098765432	K644	0.5364245756172838	0.0369936
0.6523464761378196	K63	0.622784	0.029562
0.6186664656649411	M1997	0.6165689795422504	0.00209749
0.47505263947297066	C503	0.4950685705657484	-0.0200159
0.7426639832759082	R04	0.7119079359817242	0.030756
0.6778015903735157	G319	0.6087474176185903	0.0690542
0.8715578903078903	I85	0.883271	-0.0117132
0.5248660893340338	N841	0.5299836208584806	-0.00511753
0.9037660476874154	G63	0.9049506201922815	-0.00118457
0.9587662510656436	N03	0.9368969037902025	0.021869347275441098
0.5793634190159552	M24	0.5870371204651108	-0.0076737
0.7802764782575351	K72	0.7906265468914224	-0.0103501
0.6414480772030532	L890	0.6741003445842156	-0.0326523
0.5167015610651975	N832	0.55304	-0.0363389
0.545276	J301	0.5580097906275178	-0.0127341
0.5461818156004201	B07	0.5595032524974892	-0.0133214
0.6976884601411018	Z924	0.6816858190013775	0.016002641139724272
0.8817563657407408	M109	0.8512029046886984	0.030553461052042374
0.6548903938438823	I619	0.6606982195344264	-0.00580783
0.7229947769500813	R56	0.6879610575346354	0.0350337
0.7291830339518358	Z981	0.6989426466357069	0.0302404
0.7509052750217554	B980	0.576986	0.1739197630652134
0.780288	I071	0.7262466520241219	0.0540413
0.7504723485433402	Z518	0.7388611485682954	0.011611199975044784
0.620301	M7967	0.590145	0.030155289542197927
0.5052324047585043	D05	0.5087272787802354	-0.00349487
0.6587447515388691	Z514	0.6016104400944051	0.057134311444464014
0.7331509473573715	R060	0.7104977677780067	0.022653179579364857
0.686233	Z90	0.663757	0.022475938261143025
0.6434174758683331	R458	0.7002977649664767	-0.0568803
0.7067868804725359	A490	0.651891	0.0548957
0.5922225338917173	K628	0.5748600278181238	0.017362506073593464
0.48280122459699915	D176	0.4705782749225339	0.012222949674465244
0.5993750952598689	M750	0.6303802773967382	-0.0310052
0.66591	K868	0.6554762848460827	0.010434
0.731151	J9690	0.7258483700898493	0.00530223
0.884845	E66	0.881806	0.00303927
0.5416734780371144	K05	0.6242519206928203	-0.0825784
0.6154387329317357	M4802	0.5930311915294352	0.0224075
0.592573	M241	0.5913960686903689	0.00117678
0.5233941595328421	N63	0.5401639517077539	-0.0167698
0.6200146267263069	Z090	0.603106	0.016908362890170947
0.6162483323804079	I841	0.5839712796443091	0.0322771
0.7310214388103756	I49	0.7019417861730506	0.029079652637325037
0.4936415275569687	H931	0.47243365681262917	0.021207870744339552
0.7382671622260397	N28	0.7086024839283787	0.029664678297661062
0.5637777832496143	J310	0.5746703863176228	-0.0108926
0.6566984804201399	G459	0.6250443932634837	0.031654087156656185
0.7962735395892935	E53	0.7321521968877895	0.0641213
0.6295583031126402	M1397	0.6269371512173697	0.00262115
0.7229526077638095	J981	0.6869019843929653	0.0360506
0.7650979474141332	I95	0.7482027418510844	0.0168952
0.6267091585862026	Z865	0.6753261586347715	-0.048617
0.5292034900616642	C182	0.5205866666666666	0.00861682
0.6598329716290577	M50	0.6238907052344226	0.0359423
0.7920136033939438	C85	0.6610616808837698	0.13095192251017396
0.47788381472807706	C56	0.5402799732938244	-0.0623962
0.952108	G632	0.9482820711261036	0.00382606
0.8130401234567901	I38	0.7437655723865952	0.0692746
0.5493442692981332	J342	0.5674213379498041	-0.0180771
0.5998888888888889	Z087	0.6398318855117691	-0.039943
0.589678	H35	0.5740407614792791	0.015637518092646907
0.6078087262250588	N35	0.6295830292278741	-0.0217743
0.6938433082309421	M5499	0.6595781639697995	0.0342651
0.7182777711662405	Z507	0.712309	0.00596898
0.7550964187327823	K861	0.6974882985035269	0.0576081
0.7579453499173302	Z905	0.7664402386983308	-0.00849489
0.7726829373774652	E61	0.730044	0.042638827270151225
0.5012729266347687	D320	0.5938271604938271	-0.0925542
0.7038096392958096	R05	0.6919540964544412	0.011855542841368472
0.649302	R104	0.6304856064536031	0.018816448740351932
0.6460906664395036	M653	0.602183	0.0439075
0.6747075946447021	K66	0.6410465653045818	0.033661029340120274
0.7213362049625343	K86	0.681245	0.0400911
0.5723106978929057	D170	0.5820977777777778	-0.00978708
0.6747263755980861	G250	0.5965060497507453	0.0782203
0.5792187190164584	J348	0.5816107993142854	-0.00239208
0.6595240004594469	A099	0.6572594286101374	0.00226457
0.8393566342626718	I252	0.8111136437257409	0.028242990536930912
0.7935088854382333	K75	0.7820714578017862	0.011437427636447062
0.608612	G992	0.5947226219690643	0.013889014241815656
0.7043896923036481	G12	0.5653475728730927	0.13904211943055544
0.8226381530873219	Z902	0.7961324776093806	0.0265057
0.5765324822708321	D24	0.49738612364510815	0.0791464
0.6213734567901235	R195	0.5963333333333334	0.025040123456790075
0.5929292929292929	N135	0.6352599600061529	-0.0423307
0.7420781893004116	L899	0.7373555852546969	0.0047226
0.6790407855480993	Z29	0.6737773277729373	0.00526346
0.7773976020532068	E86	0.7625935442456857	0.014804057807521143
0.6931827189853349	G122	0.555264	0.13791827332733686
0.770483	M161	0.6505118246486423	0.11997151932416972
0.6011019283746557	F402	0.6118346802649913	-0.0107328
0.6984826281230558	K20	0.6461918064082763	0.0522908
0.5304873014786011	D17	0.544637	-0.0141497
0.7954731920435991	I639	0.7593946370738746	0.0360786
0.7193799596265953	K31	0.6489990179292997	0.0703809
0.5886749661265656	N50	0.582573	0.00610203
0.7199126028803946	F32	0.6796700183167901	0.0402426
0.6464168310322156	N411	0.4836456278763971	0.1627712031558185
0.7243276810735595	J90	0.7002605841408641	0.024067096932695375
0.846733	I429	0.7845937892852098	0.0621394
0.7224189360464749	Z96	0.6867765438435889	0.0356424
0.7764932506588329	B965	0.7426937140778758	0.033799536580957135
0.8201330418825561	Z991	0.8053627691082911	0.014770272774265014
0.8524722222222223	I771	0.8314002770751809	0.0210719
0.5646734720779989	C449	0.559207	0.00546675
0.8896899627109522	E210	0.8786203217072782	0.011069641003674024
0.7628069353327085	I872	0.7945369451360385	-0.03173
0.7125461695689923	Z501	0.6974948499057962	0.015051319663196061
0.7327575122469991	K65	0.7175382586691351	0.015219253577864023
0.7147190168176352	G81	0.6929137879704621	0.021805228847173064
0.6734618916437098	I671	0.6580316136606926	0.015430277983017215
0.6849114444259011	M204	0.6141639866922435	0.0707475
0.7347016090859839	J984	0.7307116104868914	0.00399
0.80388	Z851	0.7487737161717425	0.055106480264986546
0.5090688957973365	H530	0.569786	-0.0607176
0.5551486100008887	C18	0.5356607977667889	0.0194878
0.7093847215586739	J98	0.702313	0.00707195
0.7577288238882265	M81	0.6991507597886533	0.058578064099573224
0.7952835925039872	I693	0.814345	-0.0190616
0.649695	M84	0.6434904203221277	0.0062048
0.8260221461663007	I700	0.7467598316175423	0.0792623
0.6724194608809994	M80	0.6360712124887339	0.0363482
0.666643	K638	0.5983503860842815	0.0682921
0.6472611770263137	K633	0.6341568198401185	0.013104357186195181
0.5667601977224852	M2322	0.5808653480341105	-0.0141052
0.7449342201847107	F01	0.6411636297339534	0.10377059045075732
0.9893346785762102	E112	0.9830996323264364	0.00623505
0.6786398085785182	C155	0.5651177846734265	0.1135220239050917
0.49310946034520425	D27	0.5450004248016665	-0.051891
0.7484761810764574	D619	0.7396304435650287	0.00884574
0.7620088831381693	R568	0.6891974347827374	0.0728114
0.7466587816703159	J920	0.6938126709062205	0.0528461
0.7582465277777779	L405	0.7231133404852425	0.0351332
0.7712126156885448	J45	0.7365536102160807	0.034659005472464144
0.5871458059673486	N83	0.5459455868933123	0.0412002
0.6114792318473472	L53	0.676213	-0.0647338
0.7082019735998974	R53	0.6996855197148342	0.00851645
0.7814409138274587	J47	0.748812	0.032629041714496765
0.6209382716049383	R61	0.6106828264140137	0.010255445190924584
0.9305283244049936	E119	0.9280027389513272	0.00252559
0.4808063913785745	N72	0.5093322893197456	-0.0285259
0.6591005762047262	U071	0.6458026061222494	0.013297970082476795
0.781209	Z915	0.7721497985887005	0.00905909
0.6783035802225944	K552	0.6543927504541254	0.023910829768469033
0.6907987854131044	R47	0.682243	0.00855614
0.7360430754301907	I351	0.7279650555005872	0.00807802
0.7087496728969132	Z130	0.6983061266306947	0.010443546266218462
0.7208161157024793	M5456	0.6732409320477502	0.047575183654729125
0.6104851477653211	H53	0.5887259105809676	0.021759237184353575
0.4757116620752984	K620	0.509229	-0.033517
0.6784343900963359	H269	0.5895945323523379	0.0888399
0.7312022906894557	K920	0.7185866725408558	0.012615618148599905
0.5794340369111012	C71	0.5104502952409138	0.0689837
0.7336938842235926	R41	0.712631	0.021062391179401563
0.7642010936759794	J22	0.7433474779262782	0.020853615749701238
0.5420696159122085	C772	0.5455204046639232	-0.00345079
0.5677591160029767	R252	0.6491185059419572	-0.0813594
0.9837606837606837	E115	0.9752575818808984	0.0085031
0.5609999999999999	R935	0.5541944444444444	0.00680556
0.5292930982061417	D127	0.5155816405321929	0.013711457673948768
0.716961	E049	0.62939	0.0875716
0.7089641879859271	K432	0.6702473724105941	0.0387168
0.7258097487614739	M169	0.6269379159216222	0.0988718
0.6046584753274894	N459	0.603366	0.00129206
0.767186	D509	0.7317601559360494	0.035425854950514646
0.5611773176918347	N320	0.5863406285895751	-0.0251633
0.7095807707140828	I441	0.6828622681566728	0.0267185
0.7641092878148135	J181	0.7346489778716138	0.029460309943199703
0.6579104573989902	N23	0.6718946059217765	-0.0139841
0.6528490620875489	H54	0.6359623286630817	0.016886733424467226
0.6238641975308642	Z803	0.5090524691358025	0.11481172839506171
0.5126334845069414	H11	0.5124832784262378	0.000150206
0.704256	I493	0.6762456311095604	0.028009933182501667
0.8468165177717673	Z951	0.8041872212055059	0.042629296566261354
0.6314936266012767	M72	0.6123690756195199	0.019124550981756805
0.7511406896424173	J180	0.7400574810158299	0.011083208626587404
0.8029124418850514	Z955	0.7662552628289849	0.0366572
0.673406	Z878	0.6478149714096872	0.0255906
0.7612935301021024	G473	0.7623179329998626	-0.0010244
0.5709326305775455	Z835	0.5848878967785875	-0.0139553
0.7054844784893023	M2555	0.6664624821100231	0.039022
0.6124215898953856	M7204	0.6130081083635439	-0.000586518
0.8495092538788814	I200	0.8086732720766054	0.040836
0.7232385943942818	R59	0.6901710588213184	0.0330675
0.6210959175584622	M65	0.6286281991157723	-0.00753228
0.836867	Z99	0.8136739681805568	0.0231935
0.7009076821405951	Z452	0.6894287359654676	0.011478946175127458
0.6679449095504064	H250	0.5618924425860359	0.10605246696437054
0.5010133940641833	L50	0.5558506663345373	-0.0548373
0.590215	L988	0.5563826259872691	0.0338328
0.63345	C797	0.6125109788921944	0.020939
0.6867308144089538	E833	0.715251	-0.0285199
0.7150127322463309	B96	0.6966739316749291	0.018338800571401803
0.5725997622979718	H04	0.5214848872030008	0.051114875094971035
0.6579407481895316	Z85	0.6373026476983833	0.020638100491148337
0.5311981698169816	K130	0.5222839245635291	0.00891425
0.6276379981608207	Z967	0.6475911111111111	-0.0199531
0.8396457135303061	I77	0.7958077202723246	0.043837993257981545
0.8001599675249116	I10	0.768764	0.0313963
0.592127	G439	0.5870654657952753	0.00506189
0.6667119747702399	A415	0.6824715947418792	-0.0157596
0.8224619028966854	E03	0.690747	0.13171463419313645
0.7639125564783715	Z223	0.7528807175460435	0.011031838932328064
0.7876332856985819	E87	0.7625858845891267	0.025047401109455247
0.7571588586483855	G35	0.6424255665879386	0.11473329206044691
0.5069212082227028	L720	0.48049497200949853	0.0264262
0.8867283950617283	I859	0.8824104794483871	0.00431792
0.6975858380136495	R072	0.6657348769624198	0.031851
0.6324108149635081	C54	0.6349901451935904	-0.00257933
0.7206411976568167	Z855	0.6659893350835535	0.054651862573263155
0.5581154978667147	C773	0.5548218922799767	0.00329361
0.7874200310555308	I340	0.7236713539332835	0.0637487
0.6617316493002523	R23	0.6666985283512166	-0.00496688
0.6429752066115703	U821	0.6879703750443417	-0.0449952
0.7753311213434453	M170	0.6978086889332601	0.0775224
0.7131499971699649	J929	0.6932758045867662	0.0198742
0.7610327058579311	I083	0.7265783991021286	0.0344543
0.8555985426786954	C91	0.787242	0.0683567
0.6002975368223805	D25	0.5653707929156244	0.0349267
0.8387578234864017	E872	0.837725	0.00103313
0.6260150981213599	N132	0.6369304340036281	-0.0109153
0.7568134171907757	E835	0.7534044723732016	0.00340894
0.7970845583169168	I951	0.768151	0.0289338
0.9080498866213154	K74	0.8991850907029478	0.0088648
0.4991673834845167	M2577	0.49791172595520417	0.00125566
0.8224535049193092	I517	0.7712143608631682	0.0512391
0.48230145981679273	L905	0.5182850724313597	-0.0359836
0.5503637797881915	D37	0.5382507118630959	0.012113067925095589
0.5128858024691358	L439	0.48950561708387275	0.023380185385263097
0.5464713238914349	D06	0.5701428536657364	-0.0236715
0.7644467391424405	R296	0.740113	0.024333566543511598
0.6010473156840385	N85	0.5898859016271254	0.011161414056913066
0.6088610644814225	U07	0.6036756960705105	0.00518537
0.749639	F33	0.7346451374712244	0.014993985275094657
0.6902343170523662	N201	0.6754687431812121	0.0147656
0.5870710668034329	K649	0.5613572292459716	0.0257138
0.7162096450516865	R590	0.6923043154521538	0.023905329599532732
0.7342451657381356	R73	0.7273398816148127	0.00690528
0.7158273014253053	K429	0.7062803446005994	0.00954696
0.5836800000000001	D41	0.5668310644970682	0.016848935502931872
0.5577450666666667	L98	0.5633325869523262	-0.00558752
0.5531557603686635	N329	0.6082003528730102	-0.0550446
0.6968732109632174	R943	0.6907139536548531	0.00615926
0.703846	Z136	0.6865163349290333	0.017329530835730744
0.5269290123456789	H348	0.5917631172839507	-0.0648341
0.45749864547439784	H61	0.4985616224305914	-0.041063
0.7463673151489351	I45	0.7364877967712722	0.00987952
0.668499	B954	0.6687270133774887	-0.000227975

## Sheet: 3f_right
AUC_olink_and_67	ICD10_CODE	AUC_olink	AUC_diff
0.7534778270525997	I678	0.7665242594808273	-0.0130464
0.6790968440161989	Z115	0.6718903231919429	0.00720652
0.5321389888988899	M841	0.5812339483948394	-0.049095
0.7792876413950149	G409	0.7308061681641542	0.0484815
0.6103549674438143	N800	0.5813274522159211	0.029027515227893264
0.7916283679993357	C343	0.7544482500934113	0.0371801
0.6612083711870094	Z87	0.6587081989449384	0.00250017
0.8743200360245814	I743	0.8611887733478643	0.0131313
0.6913	K44	0.6860543968162639	0.00524572
0.7153236286432676	I499	0.727924	-0.0126007
0.7211921850079744	J960	0.6909594298245614	0.030232755183413063
0.6524352545109973	C771	0.6824714559310272	-0.0300362
0.7805555555555556	I672	0.7894444444444444	-0.00888889
0.6047498541220928	G95	0.529153	0.0755969
0.6438201708529474	K047	0.6054977346893513	0.038322436163596096
0.7928866213151928	F03	0.7920476190476191	0.000839002
0.4959388931481955	L91	0.5796021807649715	-0.0836633
0.7331786457752499	I313	0.7707266148718139	-0.037548
0.6804593315393546	R00	0.6812168953631965	-0.000757564
0.5434725754488223	K01	0.5082317311961385	0.0352408
0.6176661893266491	R190	0.6525979983962498	-0.0349318
0.6656924043302952	N13	0.6769739775037996	-0.0112816
0.6612897441413412	I83	0.6624181392675689	-0.0011284
0.6112054692089943	D123	0.5954423258380956	0.0157631
0.7743062680445584	C64	0.7607840631698946	0.013522204874663823
0.7056401435160744	Z508	0.7015148205007087	0.00412532
0.6971127775745432	K269	0.6971530497686937	-4.02722e-05
0.8933196923390752	J449	0.8603873149614927	0.0329324
0.62876	J02	0.5613298021911468	0.0674299
0.6834119035411841	Z933	0.6941600074253488	-0.0107481
0.6994844444444444	Z932	0.7551466666666666	-0.0556622
0.7007041528914661	Z968	0.645076	0.0556283
0.6273078008947575	J383	0.6164983929114365	0.010809407983320973
0.5600701989427043	D128	0.5872585851112057	-0.0271884
0.5890332584082585	N486	0.48280656843156844	0.10622668997669005
0.9733840072970508	E103	0.9696254832124398	0.00375852
0.545822	L92	0.5422405876951332	0.00358127
0.6062823414725343	C78	0.6055819295047706	0.000700412
0.7244415639013453	J93	0.720829	0.00361297
0.8651567305211905	N183	0.8508018402847937	0.0143549
0.6437212360289284	R93	0.6555864160259766	-0.0118652
0.7187906968613333	R298	0.6982963880730019	0.020494308788331472
0.6806497149714972	N428	0.6238554605460547	0.0567943
0.690964	N39	0.6906730669583321	0.00029085
0.6865798382033872	K296	0.6848981779658996	0.00168166
0.5641297362431383	N801	0.4980705009276438	0.0660592
0.7997850040031038	C34	0.7810157492750744	0.018769254728029372
0.7274607165025333	Z45	0.7115475777546537	0.015913138747879585
0.7212662635164668	Z513	0.675423	0.045842773293997885
0.5861092956659724	K40	0.5747218849662856	0.0113874
0.5629888641306381	K41	0.5860989323672272	-0.0231101
0.6146650932787145	K14	0.5988347432848622	0.015830349993852355
0.5365637980513493	C508	0.5491301753218709	-0.0125664
0.6297808012093726	G562	0.6749055177626606	-0.0451247
0.8441476332236655	Z993	0.815911	0.028236290570462508
0.6732993197278911	C22	0.7324263038548753	-0.059127
0.7303683348451449	R945	0.7274760101606175	0.00289232
0.7028184538498847	K91	0.699147	0.00367179
0.676791	R13	0.6749801812909475	0.00181124
0.6065278349686054	J34	0.5898060466255612	0.016721788343044164
0.6417375244554585	J32	0.6374283006328918	0.00430922
0.6317530864197531	Z432	0.6071604938271605	0.0245926
0.6579447673440549	F410	0.633154	0.0247909
0.6780978645157851	R01	0.6479539917446895	0.030143872771095648
0.6080663013589843	M18	0.6174033883436965	-0.00933709
0.6819722222222222	N182	0.6718888888888888	0.010083333333333444
0.865954	J84	0.8705601346501324	-0.00460632
0.670634	Z121	0.6777188654649436	-0.00708522
0.7171786031370228	R40	0.7345641638129061	-0.0173856
0.8067263171610998	I11	0.830103	-0.0233765
0.5764115051615051	D72	0.5557107475857477	0.0207008
0.659669	Z470	0.656733	0.00293605
0.6793671383870193	H26	0.6726106734056785	0.00675646
0.5587442157411839	H409	0.5471257981957459	0.0116184
0.7086111111111111	K830	0.7001944444444445	0.00841667
0.6967687074829931	A498	0.6614512471655328	0.0353175
0.840705	I469	0.8411485938398293	-0.000444033
0.6485041931986693	K635	0.6356918218433021	0.0128124
0.4379534657539371	D48	0.46969999625930503	-0.0317465
0.5314351653069986	C800	0.5479233979175613	-0.0164882
0.6893743046022454	M13	0.7007635953087128	-0.0113893
0.49691840277777777	D250	0.5217447916666667	-0.0248264
0.5731309808612439	R27	0.6014314194577353	-0.0283004
0.6131516211061666	K639	0.5294545605909242	0.0836971
0.5877746392267635	M62	0.6016159054079155	-0.0138413
0.5562959083926826	M541	0.6230308780403657	-0.066735
0.6651442489513717	J38	0.6533421997179849	0.011802049233386791
0.7153031782834522	K227	0.7006705750637989	0.014632603219653317
0.8091723127304391	Z966	0.8082358098508367	0.000936503
0.6184524831830542	M472	0.6536181032632031	-0.0351656
0.6499188072116668	I849	0.655619	-0.00569974
0.5036944169578115	C259	0.5107338237162142	-0.00703941
0.652564	K291	0.6805294748312711	-0.0279657
0.6037273760246733	G43	0.583585	0.020142439737034334
0.5280276816608998	L729	0.5271049596309112	0.000922722
0.8015543900161954	I08	0.8167177723840346	-0.0151634
0.7681505926815189	I47	0.7787887904602602	-0.0106382
0.6738854595336077	Z01	0.662474	0.0114112
0.8059553948449403	Z950	0.8128220831230653	-0.00686669
0.6529843893480257	Q211	0.689624	-0.0366391
0.8640688296134255	I714	0.887412	-0.0233434
0.6804706163401816	N12	0.6811860313599445	-0.000715415
0.7874662221163768	I679	0.7983708139126096	-0.0109046
0.6815271769125318	B37	0.6824191279887482	-0.000891951
0.701342	M1396	0.6635799577477726	0.0377622
0.506076	M316	0.5250570641479733	-0.0189809
0.5517861464069609	C43	0.5203955772376583	0.0313906
0.7474792643448492	Z512	0.7340892457681066	0.013390018576742602
0.6994123954586364	K92	0.7052538308355847	-0.00584144
0.5934569975479067	C779	0.5987602548966184	-0.00530326
0.5794981863598885	H43	0.6235969175862793	-0.0440987
0.5011619974626151	R938	0.46499480044092256	0.036167197021692576
0.6525568181818182	M503	0.6262708125208125	0.026286005661005696
0.706549	R031	0.6797006802721088	0.026848072562358216
0.8768328961361219	E831	0.8348911024459411	0.041941793690180806
0.8898994414013186	I420	0.922747	-0.032848
0.6369614512471655	K567	0.6074263038548753	0.0295351
0.7480918429048498	F059	0.7331778011339913	0.014914041770858422
0.5289940828402366	H029	0.46147271531886913	0.0675214
0.5434516315523716	H40	0.5209985243266861	0.022453107225685498
0.6302880959805754	N43	0.5773220565228507	0.052966
0.5860357455999656	E041	0.5553355360236094	0.0307002
0.6976879376403753	K83	0.7042178623332013	-0.00652992
0.6803606338412969	K859	0.7148388581952118	-0.0344782
0.6462709676185376	I781	0.6517852839355049	-0.00551432
0.6641933455063549	R20	0.6551150946228735	0.00907825
0.7771848053806225	I802	0.7454131615952087	0.0317716
0.48600834391518116	N898	0.487675	-0.00166629
0.6541011145610558	Z47	0.6648513149133932	-0.0107502
0.8572678846974623	I05	0.8174823533274237	0.039785531370038596
0.6680612774022816	B378	0.6483116901500793	0.019749587252202327
0.6986117398521201	G31	0.692777	0.00583472
0.8015444470034406	G309	0.8151771656034568	-0.0136327
0.7079177243033647	Z50	0.7139494958570535	-0.00603177
0.6699849589553559	M659	0.6256838601649922	0.0443011
0.6316936587591241	M2557	0.6319756333190212	-0.000281975
0.7658274072650394	E780	0.7467332567855696	0.0190942
0.7543529343119808	B956	0.7242141804723952	0.0301388
0.5495271594971745	C440	0.5024556952293084	0.047071464267866014
0.7292022233192621	R32	0.7371324554836247	-0.00793023
0.5383686473575188	H041	0.5534436335644837	-0.015075
0.8718538579264339	I270	0.8648313853981479	0.00702247
0.6646604938271605	D131	0.6175925925925927	0.0470679
0.7051202544225801	N319	0.7052427804753387	-0.000122526
0.6211987278090423	H258	0.6273226041951945	-0.00612388
0.7690477594261551	J969	0.7895370261936294	-0.0204893
0.8827245464459206	I7020	0.840049	0.0426751
0.604102	R35	0.6541111111111111	-0.0500093
0.6942593912570918	R634	0.6896174384341895	0.00464195
0.6285099941570531	C798	0.6117565733153969	0.016753420841656208
0.5154852132921828	D223	0.544332	-0.0288468
0.4578765432098766	H042	0.5191604938271605	-0.061284
0.641651	N47	0.6324988217047354	0.00915263
0.8298366544762995	E039	0.8231995914085856	0.00663706
0.7231516973929863	D61	0.7387629840983156	-0.0156113
0.647747	Z08	0.6403215766944272	0.0074257
0.6604996181346536	C795	0.6699115834500144	-0.00941197
0.6338639101521005	Z97	0.6330343631338848	0.000829547
0.6620940903419207	K59	0.6536427687882644	0.00845132
0.48054078648258436	L90	0.5178305376204884	-0.0372898
0.6681971227425774	H259	0.6708499132741557	-0.00265279
0.7358597367746589	I451	0.7686615524868721	-0.0328018
0.7341816127728834	G47	0.7200817857212605	0.014099827051622937
0.7514172335600908	D47	0.7600340136054422	-0.00861678
0.7416934871954894	I635	0.706201	0.0354929
0.7817836292371285	I519	0.8121895383829473	-0.0304059
0.7600160849885909	D73	0.842122	-0.0821064
0.8654195804195806	R161	0.8434348984348985	0.021984681984682064
0.7033866650514281	I498	0.7246031127955742	-0.0212164
0.7041749240322368	K838	0.710913	-0.00673801
0.737164	I471	0.7539301907418865	-0.0167664
0.7603019131609501	I24	0.8026509589777757	-0.042349
0.5622616699539777	N419	0.6238658777120316	-0.0616042
0.6167096305109392	R12	0.6438032916914536	-0.0270937
0.6584350587356107	K60	0.6629848821844462	-0.00454982
0.6698831668124703	Z860	0.6595484972318896	0.010334669580580713
0.7634349030470914	I87	0.7653431825176977	-0.00190828
0.7013825757575758	N62	0.6700772527910686	0.0313053
0.7005052607426789	K439	0.7163739104821762	-0.0158686
0.6704598190388709	K602	0.6464090143973489	0.024050804641521983
0.6161889280830477	C780	0.5970629607412812	0.019125967341766525
0.6684448398875928	I839	0.6460592669071789	0.022385572980413992
0.5750964187327824	D120	0.5590376492194673	0.016058769513315085
0.6960435289833404	K210	0.7016834411141664	-0.00563991
0.8077512197254761	I20	0.8132373393232799	-0.00548612
0.6714094058410266	C541	0.6196717141182269	0.0517377
0.6831750675067507	R591	0.67651	0.00666547
0.8426192653558908	E875	0.8364273738759336	0.00619189
0.8228495516736326	G30	0.7980140736878358	0.024835477985796772
0.7779270907061043	M819	0.7376834057799397	0.0402437
0.638385	N816	0.6414018585347103	-0.00301727
0.5626405884382254	H50	0.47412692726162986	0.0885137
0.7461166786434492	E83	0.7439827693447725	0.00213391
0.6915844838921761	J39	0.613741	0.0778435
0.5704982137447229	N73	0.610952	-0.0404536
0.47165532879818595	M238	0.5641156462585035	-0.0924603
0.6839439033831938	Z038	0.6881694792325532	-0.00422558
0.671586	M85	0.6687045653123636	0.00288153
0.6657030866948486	K621	0.6750213892919834	-0.0093183
0.5707964504634304	K35	0.5056238525292887	0.0651726
0.6564178775617642	F419	0.6490775195161347	0.00734036
0.7477787429961342	K650	0.7386419015766842	0.00913684
0.7600991591541859	I480	0.7703324237805895	-0.0102333
0.9152627686533786	E14	0.8990623417694946	0.0162004
0.7278582499195265	Z511	0.7327895491220409	-0.0049313
0.7300938832109758	R001	0.6550672731213698	0.0750266
0.6852997560187175	G56	0.670738	0.0145618
0.6818759587990357	B370	0.6766966177222588	0.00517934
0.7905482900889109	E834	0.7843959633009261	0.00615233
0.7370503990357584	M47	0.7149536181166757	0.022096780919082737
0.6898708254568368	G62	0.6927693761814745	-0.00289855
0.7947595015278839	I21	0.8050163775073848	-0.0102569
0.7176305051216747	R06	0.7096400321916421	0.00799047
0.7513652605459058	E88	0.7196951435661113	0.031670116979794494
0.5331907894736843	Z908	0.6057575757575757	-0.0725668
0.7601081899061992	D68	0.6796133817825856	0.0804948
0.9058176961983426	I258	0.9055502251618965	0.000267471
0.6254300620795763	M543	0.6127040843709748	0.012726
0.8288051194772372	Z94	0.7993039070593457	0.029501212417891498
0.6300316385075427	M1994	0.6046582822298858	0.0253734
0.6901469156761287	Z53	0.694668	-0.00452111
0.6704881488148815	G83	0.6102797779777979	0.060208370837083636
0.6344197530864197	M2326	0.5630123456790124	0.0714074
0.6282776367076797	C509	0.6270382506558927	0.00123939
0.6792133564009456	Z466	0.6781954187100379	0.00101794
0.6800492471126178	Z907	0.6662180579279955	0.013831189184622339
0.4192942363671798	N60	0.5154625942801938	-0.0961684
0.5455432579777919	N858	0.5238480246360637	0.021695233341728182
0.589613	K572	0.6670107808442803	-0.0773975
0.6776623667141402	A048	0.7013378384820748	-0.0236755
0.8802852289166101	I739	0.8944717682987858	-0.0141865
0.6449594610422233	R470	0.6507635723187473	-0.00580411
0.91036	I500	0.8777937900306321	0.0325662
0.6602100056853459	N32	0.654734	0.00547565
0.6988984915428902	K579	0.7059865846365694	-0.00708809
0.4975828919530355	C441	0.5028033190418403	-0.00522043
0.6021346689532088	C787	0.5541932076872391	0.047941461265969654
0.876321	N19	0.8535944183798048	0.022726440443005202
0.6150077160493828	G93	0.5939284336419753	0.021079282407407418
0.8964378039992793	I509	0.8780529181418303	0.018384885857449018
0.6063073437997659	C793	0.605202	0.00110493
0.6519866746663867	K922	0.6750415746531249	-0.0230549
0.819692	K509	0.8239816372764427	-0.00428976
0.7876935548508306	I251	0.7944345522080267	-0.006741
0.7569198420459222	M869	0.7908947302330303	-0.0339749
0.6626815413776905	R101	0.6643357905868479	-0.00165425
0.591919	H47	0.5877869605142332	0.00413223
0.5240768570201803	N36	0.5169207322527551	0.00715612
0.5009023991275899	H020	0.5073878093916262	-0.00648541
0.49053318135764945	C436	0.5143403833164472	-0.0238072
0.7092649903288202	M7979	0.7096790832137435	-0.000414093
0.4747165532879818	J35	0.5050453514739228	-0.0303288
0.7548393077464788	F02	0.7498990489574591	0.00494026
0.740111	I776	0.6907777777777777	0.0493333
0.7611134488244264	R29	0.7238885143894218	0.0372249
0.6776806965790274	K529	0.6757310346935137	0.00194966
0.6778782731907733	K914	0.7534138018513019	-0.0755355
0.6629993169534965	N40	0.6424944278606965	0.020504889092799905
0.8341944444444445	M0690	0.7495	0.0846944
0.9062093098958335	J43	0.8845838758680555	0.021625434027777946
0.7110068337805184	Z904	0.6992798945475156	0.011726939233002831
0.8716916907959853	I501	0.8698528456170384	0.00183885
0.6602857397826732	M5459	0.7349116530373832	-0.0746259
0.6414141414141414	K46	0.6352617079889809	0.00615243
0.7017828248164555	J94	0.6499776418959671	0.0518052
0.6371939481268774	M431	0.6389047068951689	-0.00171076
0.5618634259259259	K011	0.5270254629629629	0.034838
0.7125234017606581	R400	0.7366345192788222	-0.0241111
0.6961237635110729	M8098	0.668264	0.027859519575425873
0.7289624329159213	M4780	0.7308850839083398	-0.00192265
0.545914	H010	0.49496645556032626	0.050947608057821725
0.7128739355805876	M798	0.716391	-0.00351676
0.7638724023640869	K221	0.7553310265282585	0.00854138
0.48937483054416225	M7960	0.5227419108272906	-0.0333671
0.592013	D122	0.6072064321895687	-0.0151931
0.5506698958533821	G50	0.6268356643356643	-0.0761658
0.5990050487013678	H521	0.6063967591943052	-0.00739171
0.7656724818608621	K802	0.7599024439104263	0.00577004
0.6485672130102191	K62	0.6330987680165641	0.015468444993655073
0.6668856033509936	U838	0.6780887669031999	-0.0112032
0.6341827364554637	K828	0.6211662075298439	0.013016528925619886
0.5894305348649009	N80	0.6159938990176933	-0.0265634
0.5906538259162568	C799	0.5507278954930888	0.039925930423168055
0.9112083652062768	E162	0.8796883159860192	0.03152
0.6760729774024457	E079	0.6084900105891708	0.067583
0.46749644464558493	H830	0.5260537177070563	-0.0585573
0.689653	M1990	0.6659590538660306	0.023694096601073356
0.5429243578337799	C44	0.5538702224035573	-0.0109459
0.771665	F019	0.7559382706915261	0.015726546315477874
0.9460637801652553	N039	0.9501064241486068	-0.00404264
0.6881948857042195	K21	0.6825966181261449	0.00559827
0.8305818489268078	D510	0.8271527897875394	0.00342906
0.6159732686546465	N508	0.5665408089122383	0.049432459742408175
0.4623274161735701	L43	0.4294543063773833	0.032873109796186795
0.7330642060745867	K819	0.7393694732795079	-0.00630527
0.7383599704949615	Z870	0.7183465135340726	0.020013456960888854
0.7790522498756078	R68	0.7800669958368084	-0.00101475
0.6827265322990087	N20	0.6829528104013243	-0.000226278
0.6405295285646635	N359	0.5750756323114318	0.0654539
0.6163128865640215	I60	0.6719097085142782	-0.0555968
0.5900306655046113	M2323	0.5983383384261849	-0.00830767
0.591511	H919	0.5451032453966975	0.0464078
0.6732786546994578	K02	0.6588933601609657	0.014385294538492133
0.49947635697635695	G44	0.570301	-0.0708246
0.560429	M6596	0.6373696159073866	-0.0769405
0.5187442289935364	N89	0.5003077870113881	0.018436441982148333
0.5693741603224363	K12	0.5766880740302118	-0.00731391
0.7204352970482003	Z458	0.655999	0.0644359
0.7403765799417972	K571	0.6336913086913087	0.10668527125048843
0.8551215277777778	I694	0.8198133680555555	0.0353082
0.5528429027113237	H431	0.6252138157894737	-0.0723709
0.7562585272389178	R91	0.781471	-0.0252126
0.7432569940246324	E05	0.7374126810480821	0.00584431
0.7097633411253979	Z854	0.7169757145114684	-0.00721237
0.6421104817415885	N852	0.6584806021495953	-0.0163701
0.6060283011911268	R398	0.6138583473994356	-0.00783005
0.7161031432275708	K297	0.7027593759507138	0.013343767276857044
0.6601980628067584	M5416	0.6469447943360986	0.013253268470659774
0.748869	I80	0.748165	0.000703584
0.575951	L814	0.4528090111642743	0.12314194577352466
0.6404669647277881	G551	0.6144721449314623	0.025994819796325785
0.6665304858883672	Z538	0.6560051110258867	0.010525374862480508
0.7376886145404664	L891	0.738957	-0.00126886
0.7167498264696128	Z530	0.7291739312205086	-0.0124241
0.6467088991513643	I842	0.6143628547508324	0.032346044400531904
0.5725233289930556	C445	0.5411892361111112	0.0313341
0.7408191404656943	Z867	0.7308168618283221	0.010002278637372242
0.6253618748682599	M20	0.6258185741723731	-0.000456699
0.7074793421680148	B962	0.697375	0.010103918862390815
0.8004349358277792	I210	0.784849	0.015586245004467258
0.7504513956154111	L40	0.7787721077307332	-0.0283207
0.6516802915394464	L539	0.6694381791917003	-0.0177579
0.7877585357618131	D51	0.8545015641448348	-0.066743
0.7571694765317316	K319	0.7143486561419388	0.042820820389792846
0.758492	I495	0.7522640138732657	0.00622832
0.6344262016137017	L600	0.6171653796653795	0.017260821948322125
0.7541586114537571	D649	0.7396631962317393	0.014495415222017805
0.7436434639176803	K519	0.7566854496578473	-0.013042
0.7713945412139405	J339	0.7657360588508857	0.00565848
0.6211652794292509	Z872	0.6148896815959836	0.0062756
0.6906889415777543	M87	0.6079158087394189	0.0827731
0.8351268039292343	M06	0.8157676349654944	0.019359168963739903
0.6468446919691694	K083	0.6495713567475397	-0.00272666
0.5483218296854661	H810	0.5246561393152301	0.023665690370235914
0.8185394732416159	I652	0.8266806217877563	-0.00814115
0.6465704952346047	M233	0.6414758006705067	0.00509469
0.639494	K229	0.638466	0.00102868
0.9755131988070309	N083	0.9503911906039262	0.025122
0.5244003543341111	K831	0.5783420620516809	-0.0539417
0.5535277777777777	D09	0.5347500000000001	0.0187778
0.6413193999497673	M7965	0.6459496353002686	-0.00463024
0.574949	Z421	0.5978828196564212	-0.0229339
0.7052583372001645	Z824	0.7106129935366466	-0.00535466
0.6987800037773724	Z91	0.6897313623784496	0.00904864
0.515484	C775	0.5237901421112026	-0.00830614
0.5911522633744857	Z018	0.6486625514403291	-0.0575103
0.6934182380404383	R11	0.7018080945040388	-0.00838986
0.8260657702129935	K760	0.8376901365450424	-0.0116244
0.9138416299096828	N185	0.9353077084646082	-0.0214661
0.6833954799985689	J069	0.6459813537641335	0.0374141
0.8575422488065425	I42	0.8561236408544891	0.00141861
0.601317	L29	0.5607508946882761	0.0405661
0.6178153101364785	K565	0.629159	-0.011344
0.5464476119172961	L721	0.48740695657037875	0.059040655346917326
0.6565843224705468	H330	0.5708045145342296	0.0857798
0.7641896114076634	I63	0.7863761969273497	-0.0221866
0.7601619910887927	E059	0.7406707247578725	0.0194913
0.7063222012182315	M4786	0.7188878386893509	-0.0125656
0.624676	M4316	0.5980940578587637	0.026582239479298275
0.7073920322269994	M480	0.7036797322236965	0.0037123
0.6833004602235373	U80	0.6655489809335964	0.0177515
0.8236370556715255	I209	0.8160348069438979	0.00760225
0.7689556742364011	M1999	0.7739412165024835	-0.00498554
0.5136904761904764	H024	0.5355017006802721	-0.0218112
0.6576044924294409	A04	0.659252	-0.00164799
0.7221751223854027	K800	0.6995263012720665	0.022648821113336215
0.5617033554865793	K640	0.5116132466994576	0.0500901
0.7604367801761001	G40	0.7371329653812541	0.0233038
0.6887892726326602	M542	0.6846446033709079	0.00414467
0.694521	M545	0.7107024761545211	-0.016182
0.7836395988714429	J189	0.7966372893768676	-0.0129977
0.7092533869388038	G629	0.6902746639576681	0.018978722981135676
0.47226813590449956	I845	0.5011019283746556	-0.0288338
0.6285156249999999	R102	0.5796440972222222	0.0488715
0.7611179224958724	N17	0.7767149100639736	-0.015597
0.5348859979194773	M1394	0.5462227811821054	-0.0113368
0.4590682726942269	C180	0.539836	-0.0807674
0.9212107710771077	C911	0.8841201620162016	0.0370906
0.8246353842321583	M350	0.8024731182795699	0.0221623
0.6817906200858515	K228	0.6717326419879015	0.010057978097949949
0.6582346691638601	N30	0.5996387100564508	0.058595959107409334
0.4976552795031056	M501	0.5982074447291839	-0.100552
0.5798738331827762	K409	0.5859562392918333	-0.00608241
0.8869913000618006	N189	0.8913205857235027	-0.00432929
0.5860102600473186	N84	0.5496915798433772	0.036318680203941356
0.6097900904910251	B34	0.6150106507751076	-0.00522056
0.6827957436674088	M48	0.6790921738664388	0.00370357
0.7896701388888889	N289	0.8003038194444444	-0.0106337
0.5522801975810656	L81	0.506131	0.046148993848399655
0.6823579214529745	M2556	0.7029288936546474	-0.020571
0.8824102262720572	I272	0.887894	-0.00548349
0.6345764821900112	B97	0.6499628002573419	-0.0153863
0.7888043004022136	I081	0.813438	-0.0246334
0.6443782750872946	K57	0.6319790879517233	0.0123992
0.559516	C504	0.5476832117587545	0.0118328
0.6287686844043581	N814	0.6448445145409093	-0.0160758
0.7668849377976139	M171	0.759909	0.00697621
0.6096868753544504	M754	0.5874981195976782	0.0221888
0.5530073461891645	L57	0.5369401081522294	0.016067238036935105
0.7404966450428156	C83	0.7292017785157321	0.011294866527083558
0.6593081940222898	J06	0.6945898767308342	-0.0352817
0.565878	G51	0.6583831683969805	-0.0925055
0.955603	D638	0.940286	0.015317034386801986
0.656758	R521	0.5785395763656633	0.078218
0.666586	M858	0.6519202761113999	0.014665608302074085
0.6215221172317118	R65	0.6441472116943276	-0.0226251
0.9526090576090577	Z49	0.9331239593739594	0.019485098235098253
0.5917496371414804	N302	0.5588248217196639	0.0329248
0.7084907365814643	J40	0.6876296933375698	0.020861043243894484
0.7679277670811102	K76	0.7636236052147365	0.00430416
0.8766927083333331	C900	0.8594184027777778	0.017274305555555314
0.5285493827160495	Z837	0.5900462962962962	-0.0614969
0.6666666666666667	R77	0.6768888888888889	-0.0102222
0.5179367235048539	C444	0.5419898395452944	-0.0240531
0.6145488431859231	N45	0.5646342658685095	0.049914577317413555
0.6251295426019055	M201	0.5934530931528215	0.0316764
0.5605783927498464	H91	0.5290165036744726	0.0315619
0.7116963708167539	B968	0.7042325567259956	0.00746381
0.7307184004788089	R262	0.709934	0.020784423745931924
0.674273	Z098	0.6886306005257185	-0.0143575
0.7560057269193656	R268	0.7582665667518091	-0.00226084
0.6770079276360008	M469	0.5984881863719658	0.0785197
0.6519415609381007	N288	0.6318723567858517	0.0200692
0.5566064687276808	H81	0.518447	0.038159371492704874
0.7641592451133297	I89	0.7739037323117905	-0.00974449
0.6614814814814816	R251	0.656395	0.00508642
0.7280787099899129	I730	0.710156	0.017923186699133842
0.8816142138622858	E669	0.8791586205151041	0.00245559
0.7002425074353695	I719	0.7359069070942783	-0.0356644
0.5634645244322664	G576	0.5331300078880725	0.030334516544193835
0.6658494910864242	Z961	0.6728724523741632	-0.00702296
0.6356439861528553	R451	0.6414239167382281	-0.00577993
0.7597715321864301	M17	0.7512238836553049	0.00854765
0.6182665658856135	N323	0.562761	0.0555052
0.8091012293242169	Z450	0.7691861377684438	0.0399151
0.8575492467481223	J9691	0.8437708817768006	0.013778364971321677
0.7901131754861257	I7000	0.7964278653222401	-0.00631469
0.7564640788490284	M41	0.6800225583226565	0.0764415
0.6552003180382404	Z931	0.5956306245902616	0.0595697
0.5312868344708304	D225	0.565059	-0.0337724
0.5403759990102872	K137	0.5751085529128407	-0.0347326
0.5353621009214498	N210	0.6433883857597092	-0.108026
0.584965	D07	0.6167907479617157	-0.0318261
0.6569288186516228	Z12	0.6557430617539323	0.00118576
0.677356	Z866	0.6920571815106042	-0.014701
0.7352808980169554	K801	0.727087	0.00819405
0.6284902644580064	K610	0.6552672603479055	-0.026777
0.6826960060163438	M796	0.6717059101901646	0.0109901
0.5885880077369439	Z41	0.6452230610844201	-0.0566351
0.6855500843109821	K810	0.682319	0.00323126
0.5371315192743764	G552	0.6003968253968255	-0.0632653
0.5978393530773831	R198	0.5962042685996175	0.00163508
0.5810640208695129	K64	0.575266	0.00579769
0.6717764060356652	M2333	0.6603223593964335	0.011454046639231774
0.6794953581208333	A08	0.6311930476762682	0.0483023
0.6979814975206005	Z04	0.6635829588364688	0.034398538684131674
0.5641566897710565	K13	0.5419712245326611	0.022185465238395374
0.7089975906914328	M199	0.7278403549707193	-0.0188428
0.6146157868095563	K768	0.5600322177101345	0.0545836
0.6959605452719954	R33	0.6833134401861585	0.012647105085836885
0.7593874760216517	E78	0.7650210901063005	-0.00563361
0.6928536337266091	K295	0.6993868467197131	-0.00653321
0.6627422894656754	Z505	0.682849	-0.0201069
0.6343333333333334	G25	0.6317037037037037	0.00262963
0.5951025061894627	D33	0.5610876080441298	0.0340149
0.8922492512236102	E16	0.8717802615238512	0.020468989699758966
0.48191914843379474	C97	0.46744861922761427	0.014470529206180471
0.7101716654410477	Z46	0.6954233628686909	0.0147483
0.7253455689798834	R730	0.6731366714046647	0.0522089
0.745258	D472	0.6948415137040218	0.0504169
0.735691	M16	0.7422075230834353	-0.0065167
0.6527669884427182	B02	0.5865361913842522	0.0662308
0.8337731164473898	K90	0.8176917488836993	0.016081367563690496
0.9708141060332892	E114	0.9495434683754279	0.021270637657861302
0.613426	Z801	0.6093364197530864	0.00408951
0.7193568703904932	A49	0.6895874151965258	0.029769455193967453
0.6781178202789322	N393	0.6585851669928506	0.019532653286081558
0.6707389236350504	M485	0.6249753356971666	0.0457636
0.5835210559310008	D125	0.5851568258692073	-0.00163577
0.6217446532311626	M190	0.6271677263511415	-0.00542307
0.6319571485337417	F412	0.658353	-0.0263958
0.5758148719229648	K603	0.626534	-0.0507196
0.5305791968926715	H65	0.37077183778503253	0.159807
0.629272	I78	0.6356589964746702	-0.00638682
0.6789969945024201	Z862	0.6235678457908612	0.0554291
0.7764724530949625	R688	0.7403537320570523	0.0361187
0.7662955404231243	I959	0.744594	0.0217016
0.6884731089249283	Z936	0.6750522135468157	0.0134209
0.640068	Z858	0.6232105124273829	0.0168573
0.7472589792060491	D35	0.7289645032556185	0.018294475950430655
0.48622368987746256	K359	0.5302715413042874	-0.0440479
0.6633348540414752	R03	0.654844	0.00849093
0.6223	M71	0.5224902932119426	0.0998102
0.7007056628386904	M2550	0.6742166549047283	0.026489
0.6831815751960086	J939	0.6373446922128319	0.045836882983176785
0.7213808714295527	K769	0.7031506611848668	0.0182302
0.7111526906968828	Z800	0.7123919398799807	-0.00123925
0.727481	K42	0.7181586707702914	0.00932262
0.8595613731595741	E213	0.8851865893976089	-0.0256252
0.9263760505925998	Z992	0.9400705046127582	-0.0136945
0.7395766196623061	R18	0.7290288220242996	0.010547797638006506
0.7744229809835048	D508	0.7475214206026966	0.026901560380808265
0.4987557140944475	N86	0.46838800374882844	0.0303677
0.7832916652983053	E871	0.7741430524803239	0.00914861
0.774631	I07	0.7424482849232537	0.032183
0.564294	M628	0.5457221889952153	0.018571570972886753
0.5471964066115731	H353	0.5534882894863875	-0.00629188
0.6532739572738037	N81	0.6387730977018957	0.014500859571907943
0.6344627261901248	M75	0.6273234637507692	0.00713926
0.4624251378455998	D18	0.4978304351254904	-0.0354053
0.564089	C25	0.48588270915134457	0.0782067
0.7774608972620543	I44	0.7641354628130776	0.013325434448976603
0.6417245198096164	K625	0.6461866735208035	-0.00446215
0.6528886015214961	A09	0.6465648638642245	0.00632374
0.8561117698250065	M0699	0.826551	0.0295609
0.7501874104841402	D64	0.7345354779174958	0.015651932566644322
0.6444214876033059	R30	0.5783516988062443	0.0660698
0.6744105465315378	K56	0.6770616234947484	-0.00265108
0.5129043210310157	H549	0.5472457544438045	-0.0343414
0.7892153861850831	I65	0.7794408733802672	0.00977451
0.8273086419753086	D75	0.7483456790123457	0.078963
0.6417729753619474	K85	0.7135421390219698	-0.0717692
0.6141093474426808	J450	0.6601662887377173	-0.0460569
0.6435950413223142	M51	0.6553208856239159	-0.0117258
0.597304	D259	0.5648855792680045	0.0324182
0.4886892604645944	C809	0.46654976994725617	0.0221395
0.5757267644377566	H21	0.5461462326681237	0.029580531769632934
0.7510617283950618	I831	0.7636049382716049	-0.0125432
0.5476277332174571	C786	0.5432944130634296	0.00433332
0.536458	C187	0.5343249836632307	0.00213307
0.7100830757218382	M255	0.71474	-0.00465666
0.7634243473472065	J330	0.7150775684289463	0.048346778918260225
0.7693133636865179	D69	0.7472521815275819	0.022061182158936044
0.6027021673978197	R391	0.6050278996365953	-0.00232573
0.7284781728172818	C92	0.6842335733573357	0.0442446
0.6916841138659322	M4782	0.6652231404958677	0.026460973370064478
0.6468113083497699	G99	0.671483	-0.0246713
0.6799621993171265	Z980	0.667742	0.0122205
0.6497006860433834	R69	0.6602113480210661	-0.0105107
0.734172	M1399	0.7318627371121883	0.00230956
0.6050218537777092	R49	0.6420336836856539	-0.0370118
0.9222801578980289	E149	0.902577	0.0197031
0.7138564561451066	M478	0.7049314063064196	0.00892505
0.7651935284782225	R739	0.7029460759953619	0.0622475
0.5493484027217161	G933	0.513828	0.0355209
0.6449712934819318	M5457	0.6801802600472814	-0.035209
0.6043545604560456	I609	0.5615346534653465	0.0428199
0.6259404839258973	C50	0.6318502368086127	-0.00590975
0.9392404352246362	J440	0.9129858944201668	0.0262545
0.7321213687482631	G20	0.7193563642767188	0.012765004471544272
0.7819165963629546	I62	0.656499	0.1254172525309336
0.6420361337586425	M512	0.6374967317606393	0.0045394
0.8346995884773662	E877	0.8413497942386832	-0.00665021
0.541528	G258	0.5775612465636456	-0.0360336
0.6499401986611939	R10	0.6530160215756082	-0.00307582
0.7588500754761951	C859	0.7423288279341371	0.0165212
0.7183470507544583	Z035	0.7347050754458162	-0.016358
0.566387	C447	0.5020839128939143	0.0643026
0.6977674003054499	K449	0.6933472755352292	0.00442012
0.5083231542547817	H023	0.4848800040423391	0.023443150212442587
0.820128	I51	0.8057329681998546	0.014395041710436374
0.696865	N281	0.6947985407584605	0.00206653
0.6081954022988507	H538	0.5724784374729928	0.035716964825857955
0.944576	H360	0.9300407048491864	0.0145351
0.8055245420432624	F00	0.8080308053794597	-0.00250626
0.5117103670223698	D23	0.4931266280180454	0.018583739004324418
0.753445	I208	0.7898912857012821	-0.0364458
0.734201	R09	0.7685535108086248	-0.0343526
0.7854009737376113	E785	0.7769102205704439	0.00849075
0.6466616276140085	M31	0.5897707231040564	0.056890904509952045
0.7112708592793447	M19	0.7169240736208439	-0.00565321
0.6411006855520558	I61	0.6226843770340061	0.0184163
0.5297421551533585	L989	0.5265676592314819	0.0031745
0.5640603566529492	K623	0.6020576131687243	-0.0379973
0.646926	R44	0.6292228456054632	0.0177032
0.6284207165649032	R413	0.6032617835589107	0.0251589
0.6771258450395897	Z09	0.6653174119820894	0.011808433057500345
0.7603330336223537	I67	0.7734437401326337	-0.0131107
0.49585048010973937	H93	0.5654663923182441	-0.0696159
0.6848639455782313	F06	0.6856575963718821	-0.000793651
0.6869812165440309	R418	0.6389260004486836	0.0480552
0.6976332858123262	M2546	0.6904848734620528	0.00714841
0.5769034339053314	M4792	0.5337177001788007	0.0431857
0.48687876885132764	N64	0.4869409655047573	-6.21967e-05
0.6589369657511638	H33	0.6227914932472338	0.036145472503929965
0.5998939212874954	R194	0.6143712784365616	-0.0144774
0.7582670454545455	M790	0.7404699960127592	0.017797049441786283
0.523472	D04	0.543655	-0.0201827
0.639352	B957	0.6650462962962962	-0.0256944
0.7575314686314789	I26	0.7482054795196904	0.00932599
0.6764622888718845	R25	0.6845937664398958	-0.00813148
0.6511121848274184	K58	0.6607354099147226	-0.00962323
0.7555830642522732	E559	0.7075015072261277	0.0480816
0.6165183841728337	M232	0.6239657819172814	-0.0074474
0.722762	K317	0.7231269404585854	-0.000364862
0.6703042135704471	R50	0.681244	-0.01094
0.8116862158194973	Z998	0.8221396498555765	-0.0104534
0.6630019614394616	G318	0.619366	0.0436358
0.7013420001090487	Z82	0.6978729342011026	0.00346907
0.7130555584676198	Z51	0.6948103550034936	0.0182452
0.8036343995652154	F009	0.8160314994152907	-0.0123971
0.6687821513282768	R509	0.6715535610738563	-0.00277141
0.789343	I25	0.7771651186562829	0.012177453508918079
0.8484066171344802	C90	0.8647135870512375	-0.016307
0.7555722357749004	M8199	0.7609578615958801	-0.00538563
0.5647393242275274	K402	0.5804192505699306	-0.0156799
0.7882733257573875	I34	0.7990115440929713	-0.0107382
0.5966280306758842	C67	0.5750422821616046	0.021585748514279635
0.7108652312599681	G403	0.8061094497607655	-0.0952442
0.6355207127084006	R030	0.641841	-0.00631987
0.6398906495949885	H358	0.6061603461065495	0.033730303488439084
0.48141713366542127	H00	0.5394262660855127	-0.0580091
0.6081736694677872	N736	0.6041696187988939	0.00400405
0.934739	E11	0.9039264995989521	0.030812455448649856
0.6918779426779589	Z539	0.6888593969865913	0.00301855
0.713321	K22	0.7069579094612463	0.00636349
0.5306451244375703	K299	0.5398656027371578	-0.00922048
0.6266143974763616	M257	0.64836	-0.0217453
0.6472200847552135	R208	0.6550638761879979	-0.00784379
0.6919092970521541	K55	0.7182585034013604	-0.0263492
0.7843221038509824	J96	0.7758112864320706	0.00851082
0.5438519877069495	D32	0.5329645418195036	0.010887445887445946
0.4916814431443144	D227	0.5512876537653765	-0.0596062
0.8565465887581076	I70	0.8640671774601997	-0.00752059
0.6452922649514137	M205	0.6531573072549642	-0.00786504
0.6647027755399808	N133	0.6891306605795908	-0.0244279
0.5668111360914152	D090	0.47831543078213967	0.0884957
0.5866863877159758	Z089	0.506669	0.0800172
0.5484165669856459	H60	0.5815904106858054	-0.0331738
0.6726534245484528	A084	0.6907260654379227	-0.0180726
0.6620398073022313	H332	0.7101531197032427	-0.0481133
0.925361	K70	0.9188422781090658	0.00651871
0.8327452318517758	C341	0.8327745173454643	-2.92855e-05
0.6693704965849256	R31	0.6711892698466646	-0.00181877
0.8927021696252466	E21	0.8547994740302431	0.0379027
0.6659580540641705	M1991	0.6395779914038529	0.0263801
0.7020461123716293	K08	0.6551012935829136	0.0469448
0.8160928243024188	L93	0.8256125648258715	-0.00951974
0.7162352467769837	M35	0.7084537149798533	0.00778153
0.8094222215093775	F20	0.857765	-0.0483423
0.8321019614905527	F319	0.78363	0.0484722
0.6402460694549215	K30	0.6395460356650381	0.000700034
0.6643943424026411	Z974	0.6205556615590565	0.043838680843584554
0.7333912259613856	M7986	0.7059356565467398	0.027455569414645775
0.4840742910878245	K641	0.47668427347941733	0.00739002
0.899038	K766	0.9009422958142824	-0.00190442
0.746867	I249	0.7462729851009398	0.000594019
0.6870352723546609	N21	0.6039475871833307	0.0830877
0.6057358676316056	D13	0.6176105109135716	-0.0118746
0.6900714862892294	M2576	0.706502	-0.0164303
0.7283599632690541	R040	0.697208	0.0311515
0.6195720851540294	R19	0.6078275886203479	0.011744496533681481
0.47052389705882347	M2320	0.5876004544153428	-0.117077
0.7196449604284019	R45	0.6678765958316555	0.051768364596746386
0.6805706936386964	K29	0.6894548357524691	-0.00888414
0.5712073850754511	I846	0.559789	0.011418673487639142
0.7986217805119015	Z95	0.790423	0.008199
0.5227413143777788	D171	0.5125623322915891	0.010178982086189725
0.813329	R263	0.7924961419753087	0.0208333
0.5609397450095124	Z823	0.573371	-0.0124308
0.6931512772830765	N31	0.6962834742934114	-0.0031322
0.5718039602428742	C502	0.48530189320615613	0.0865021
0.5594444166103025	J343	0.5147752114698931	0.044669205140409396
0.7249944218951421	M419	0.7126890933739708	0.012305328521171277
0.7641782407407407	I442	0.7635609567901234	0.000617284
0.6289279442523954	Z02	0.6509676476439048	-0.0220397
0.6794287205139622	N328	0.6518027778596551	0.027625942654307067
0.5686565293831594	L85	0.4743964388583398	0.0942601
0.9598701923276245	I12	0.946697	0.013172887567733493
0.4718773263428596	G91	0.5365559775317577	-0.0646787
0.8362067822433369	I259	0.8311328942133633	0.00507389
0.5473055439184472	J31	0.5803948950059007	-0.0330894
0.934693	K709	0.9167065760815761	0.017985997673497844
0.7192544996486261	K43	0.707016	0.012238146912021075
0.6186137146856836	H251	0.600367	0.0182471
0.6503350845134764	K811	0.6082811935169921	0.0420539
0.6985961990624276	K298	0.6965003334843451	0.00209587
0.8255229058259361	Z139	0.7679037853280277	0.057619120497908405
0.6748857795545403	I319	0.6470766344195813	0.027809145134959024
0.7492424945549945	E042	0.6997243465993466	0.049518147955647906
0.7190747660686763	K51	0.7301532727597189	-0.0110785
0.7080966909977124	U82	0.6786315169241254	0.029465174073587064
0.5414365548980934	C80	0.591732	-0.0502959
0.6024072666463971	N76	0.5636109542631282	0.0387963
0.9161694884887576	J439	0.887426	0.0287438
0.9623443935397289	E10	0.9378268314128374	0.0245176
0.6873626116695832	M809	0.7056624843880286	-0.0182999
0.6724862166011301	Z510	0.6533529600173921	0.0191333
0.8897197526911087	K746	0.9228593560174415	-0.0331396
0.5812266666666667	H268	0.5425955555555556	0.0386311
0.6193431993372456	L60	0.6311465082243839	-0.0118033
0.7957555707370434	I35	0.7998930709056868	-0.0041375
0.5374131944444445	C770	0.5283854166666666	0.00902778
0.6955475852720872	G560	0.6864716260679653	0.00907596
0.7888478308310376	N02	0.7138241040580104	0.0750237
0.7158402777777778	M549	0.7032361111111112	0.012604166666666639
0.942206	J441	0.9307465379176652	0.0114597
0.7414444444444446	I37	0.7063333333333333	0.035111111111111315
0.6007814204144479	H905	0.5393429353521096	0.0614385
0.5637161403906145	C189	0.5113565417687255	0.0523596
0.8076921844252575	I64	0.8041687552213868	0.00352343
0.6393657578214016	Z48	0.6117701703340002	0.0275956
0.6715146997215309	M5422	0.6265480366144502	0.0449667
0.5678085549968913	C782	0.5588031603952099	0.00900539
0.6870331355187436	K61	0.6378808324592322	0.0491523
0.5051639564832968	H72	0.5956081574597316	-0.0904442
0.7734138777888777	L892	0.7750253912753913	-0.00161151
0.7080352870813397	E880	0.738568	-0.0305328
0.6659401301754242	R478	0.6589188170070523	0.00702131
0.7573071681680588	Z034	0.7474616287200462	0.00984554
0.7692574646603754	D696	0.7315465087469777	0.037711
0.8025981442266654	J81	0.8231822080501658	-0.0205841
0.7286499247107108	Z86	0.7327446311834842	-0.00409471
0.7002387841032207	K918	0.7439053522768311	-0.0436666
0.8530233203086901	I69	0.8209553269906625	0.032067993318027566
0.6538369852867558	G45	0.6114202405149346	0.042416744771821224
0.7540047913955286	I269	0.7588314035386535	-0.00482661
0.6338785550045192	M4796	0.6860034014401877	-0.0521248
0.713645	K921	0.7518125945830544	-0.0381679
0.5978120255402342	N318	0.6110609180341507	-0.0132489
0.5641192463639646	H811	0.531591	0.032527885846547644
0.7185485157281196	R79	0.7233025187429831	-0.004754
0.6655836766605063	F41	0.6456337584245633	0.019949918235943054
0.6445149739583332	R011	0.640527	0.00398763
0.5655988079716894	K148	0.5626203806163926	0.00297843
0.6893756739083164	K219	0.6774527820712724	0.011922891837044092
0.5799844754934576	C19	0.5272956071983017	0.052688868295155844
0.6477071848382969	K573	0.6275493982703054	0.020157786567991498
0.5559535074208264	M202	0.4834676167162466	0.0724859
0.6597694515505085	K224	0.4755547929535575	0.18421465859695096
0.7002143043221593	M139	0.6940963438454194	0.00611796
0.7059557105293317	M79	0.7042342273467563	0.00172148
0.6466785201371954	R103	0.6452302391143854	0.00144828
0.49519763373684916	H045	0.5666812708272901	-0.0714836
0.7086341519267173	K222	0.6881462952037719	0.020487856722945397
0.8211063971230363	I74	0.8639668516283496	-0.0428605
0.4800060529198132	H01	0.5039092574444509	-0.0239032
0.6239712354828634	R619	0.6350136297810716	-0.0110424
0.6805429505261802	M7966	0.6660937850053524	0.014449165520827756
0.6839752536677162	R21	0.721257	-0.0372817
0.49913218356288697	H184	0.45226685284539825	0.0468653
0.5998932368217433	B349	0.6073463380373355	-0.0074531
0.6921511843358807	Z03	0.6788550222033005	0.013296162132580225
0.7603566816983467	C61	0.7615029609112393	-0.00114628
0.6491828466645708	Z853	0.6716706730052473	-0.0224878
0.7802244734370783	R042	0.7513606241625048	0.028863849274573528
0.8891845083460241	J841	0.8795514945205889	0.00963301
0.7136457086319508	K81	0.7177632078437897	-0.0041175
0.7987162256033693	B961	0.7568707062476292	0.0418455
0.5728095449172577	H57	0.5723053866936845	0.000504158
0.7408632912936235	Z93	0.7270933537924353	0.013769937501188156
0.6940350943049594	K805	0.7171438224961463	-0.0231087
0.6179138321995465	Z916	0.596939	0.0209751
0.6885680285627764	I72	0.7044900223602955	-0.015922
0.7680391838491484	D50	0.7713262720811762	-0.00328709
0.49017283950617285	H83	0.5508148148148148	-0.060642
0.7986574957183936	I489	0.7975217938089103	0.0011357
0.7263397497261372	K318	0.7144292360519396	0.011910513674197598
0.6751947177196629	U83	0.7056575174065103	-0.0304628
0.7100457745731557	D70	0.6933359618912902	0.016709812681865444
0.7561925287356321	Z515	0.7271470976269632	0.029045431108668973
0.7480329481595205	R410	0.7256964959530923	0.022336452206428214
0.5492567706635902	C442	0.5487075661469194	0.000549205
0.6670403552082632	C15	0.6741122947648206	-0.00707194
0.6348862613635922	H25	0.6323900127183597	0.00249625
0.614172	Z048	0.6659297052154195	-0.0517574
0.5608334659288463	N309	0.5748053910389006	-0.0139719
0.6498472886438286	H264	0.6433370066681656	0.00651028
0.542416	C437	0.5952182284980745	-0.0528023
0.7053362035680693	Z873	0.667605	0.037730907649200285
0.7129166666666666	F051	0.6759444444444445	0.036972222222222184
0.5178223949963081	K358	0.4515574642748555	0.0662649
0.6812234523226606	F067	0.653823	0.027400337979052614
0.6490865653896072	M23	0.645205	0.0038812
0.5372005073868458	H90	0.5381787512162105	-0.000978244
0.5387554822801832	D22	0.5203497742769916	0.018405708003191634
0.5965105601469238	R471	0.5676767676767677	0.0288338
0.6636903219549758	Z099	0.6804049020496646	-0.0167146
0.6436718802773223	Z42	0.6361971215044113	0.00747476
0.49634073023750447	M755	0.5891557603686635	-0.092815
0.5161422450892259	C501	0.6042096857487138	-0.0880674
0.9477858711989824	N184	0.9400277488727019	0.00775812
0.6369432966023875	M353	0.6602674471992653	-0.0233242
0.6111111111111112	R82	0.6672222222222223	-0.0561111
0.7404838411056516	R000	0.7048660451564488	0.0356178
0.5846153846153846	F058	0.636095	-0.0514793
0.9612622793474093	E668	0.9556964522007865	0.00556583
0.6383521433991013	I84	0.6190551630272547	0.019296980371846573
0.6688703281451372	K088	0.6063152242159876	0.0625551
0.5243910441344511	C435	0.49579394070529137	0.028597103429159776
0.9696900982615269	E113	0.9483812043335852	0.021308893927941663
0.8354519456750068	D693	0.7746990495206006	0.060752896154406155
0.666454	R068	0.7014597505668934	-0.0350057
0.6410777738127618	K589	0.6630099792890409	-0.0219322
0.5411098407159853	L570	0.504827	0.036282916298436385
0.6857410145699021	R52	0.6992309480622753	-0.0134899
0.6169941188197767	Z480	0.5807196969696969	0.036274421850079785
0.809184	I46	0.796116	0.013067998702424033
0.5942494089834516	K562	0.5942426545086119	6.754474839665292e-06
0.6303926160478133	G510	0.6013628826399852	0.029029733407828107
0.6500364363177324	R90	0.6533907771168449	-0.00335434
0.6807037037037037	Z092	0.6688765432098766	0.011827160493827149
0.789892	I460	0.771238	0.018653549382716017
0.5501877778158076	H028	0.5547339163939611	-0.00454614
0.8428407010536287	I71	0.815328	0.027512431828300765
0.5547578429653381	M89	0.5841567925048222	-0.0293989
0.7024793388429753	R522	0.7161616161616162	-0.0136823
0.6742183405298814	R51	0.643339	0.0308789
0.6886071987480438	K52	0.67811	0.010497297449870824
0.680232	R933	0.6600800246229609	0.020152354570637132
0.5592815504992517	H34	0.6116852561868247	-0.0524037
0.5865364367386987	R300	0.6441683625767702	-0.0576319
0.7500422976864576	Z290	0.7249424327065357	0.025099864979921893
0.855118	L97	0.8542435430447461	0.000874273
0.6311364183074974	R490	0.5744958027040986	0.056640615603398836
0.774717	M179	0.7527348901372317	0.0219817
0.6953615294981548	M2551	0.6748750530560272	0.020486476442127532
0.5892799596507597	C679	0.5821032598136239	0.0071767
0.7206827543097776	F050	0.6755346920647454	0.045148062245032206
0.8158090310318667	R16	0.8189639549769732	-0.00315492
0.5971896955503513	R065	0.6755456891317546	-0.078356
0.8866083442174524	J849	0.8896439592454772	-0.00303562
0.5713200717007669	H02	0.5823763058460271	-0.0110562
0.6573304264022177	M189	0.5307007320694775	0.12662969433274018
0.7296263876387639	B964	0.6915450045004501	0.038081383138313774
0.9141667767889148	F171	0.9058902103403813	0.00827657
0.6983484861132383	R42	0.6727472469536684	0.0256012
0.7158014515172084	M254	0.6919912188452534	0.023810232671955034
0.6849519569879072	Z874	0.664108	0.020843796967233263
0.708436	R17	0.6406987113333862	0.0677369
0.785811	N179	0.783324	0.00248692
0.5932111249703018	M720	0.4967890447340732	0.0964221
0.7001154075590471	Z43	0.6853310039733177	0.014784403585729411
0.5877180428267385	I620	0.6805933197237546	-0.0928753
0.5742213114754098	G57	0.49536016319095943	0.0788611
0.7946302491852841	I472	0.8270114958551725	-0.0323812
0.7494756235827664	K26	0.7530187074829933	-0.00354308
0.6428407707094055	R39	0.6481603895620449	-0.00531962
0.7184086853699475	A41	0.7222091513684437	-0.00380047
0.7530743140405023	Z911	0.7646347996730507	-0.0115605
0.6837670793044681	M25	0.680859	0.00290827
0.5795726327079918	D414	0.5262670248719972	0.053305607835994584
0.8131972311111368	C349	0.7904388062915841	0.022758424819552703
0.5194273360176433	C20	0.4985501744280876	0.0208772
0.7285151055011996	K259	0.7412895754144484	-0.0127745
0.8155485411636717	M069	0.8310548870192378	-0.0155063
0.8173020252368249	I219	0.8237897406995547	-0.00648772
0.8037670267371486	I080	0.8257616109470856	-0.0219946
0.6812345679012346	I341	0.7337777777777776	-0.0525432
0.5990610699730416	Z080	0.6246833335678141	-0.0256223
0.8149549057499235	I350	0.7971261464027068	0.017828759347216616
0.6521783491480462	Z532	0.6722987450260178	-0.0201204
0.6245290272971933	R202	0.6109284890426758	0.013600538254517458
0.6383178339668338	R002	0.6633557151483275	-0.0250379
0.6623994490358127	C79	0.6656561065197428	-0.00325666
0.5455858724608724	M22	0.564275	-0.0186894
0.5697567389875082	D251	0.5250493096646942	0.0447074
0.5187581064640634	C446	0.5292743599918441	-0.0105163
0.9339978693856551	N08	0.9185869282113195	0.015410941174335613
0.6957884775531833	R55	0.6798833512438216	0.015905126309361695
0.7544726253503455	Z857	0.7417246323342169	0.012747993016128611
0.8743442036321325	J448	0.8395113907797347	0.0348328
0.6602424230829476	Z910	0.6671012368556628	-0.00685881
0.7433096457018717	E55	0.7355217364925982	0.00778791
0.595487	D12	0.5851222194410897	0.0103643
0.659206	R22	0.6425164546053725	0.0166898
0.5699092582016625	H534	0.6001509959676721	-0.0302417
0.7844534792465083	R600	0.7655482924747161	0.018905186771792204
0.772285	R54	0.770202	0.0020834
0.4904484160260225	D051	0.49100507920028347	-0.000556663
0.6495804552426883	K11	0.5235420342670248	0.12603842097566342
0.89079	J44	0.8644147012573848	0.026375440503659142
0.5687337398939326	D069	0.5331345034119568	0.0355992
0.7279166666666667	A047	0.7035833333333332	0.0243333
0.5421006828223323	G500	0.6243830690664269	-0.0822824
0.6742357001972387	K029	0.6865548980933597	-0.0123192
0.7815072450723003	R60	0.7798013877594522	0.00170586
0.6390589569160998	N308	0.5640589569160996	0.075
0.48331074439738475	H400	0.49530353989820486	-0.0119928
0.6499178702899566	D124	0.6100009514213134	0.039916918868643236
0.879568	K900	0.8839192708333333	-0.00435113
0.646375	K82	0.6979746402813645	-0.0515994
0.7059492109431421	Z98	0.7253566333701604	-0.0194074
0.5865421936393058	H66	0.5803469559990286	0.00619524
0.8847547215895688	I27	0.8730564325524575	0.011698289037111342
0.7505335411367084	I712	0.6515077687411176	0.0990258
0.7865150535046933	K50	0.7768473371852228	0.00966772
0.7950897070261862	F31	0.8185246737533489	-0.023435
0.6770371864807976	Z901	0.6471098606770778	0.029927325803719818
0.6719998502979954	Z028	0.6531131636673788	0.018886686630616545
0.5240482343743214	K642	0.5233984493767103	0.000649785
0.6835011337868481	M4806	0.6877256235827665	-0.00422449
0.6708136588182461	N850	0.6691508415132268	0.00166282
0.5137082337951904	N88	0.5385630022151762	-0.0248548
0.5046941202662167	N888	0.4758697155043119	0.028824404761904843
0.5143752752373442	D180	0.49431785944716977	0.020057415790174393
0.7685339571926891	J459	0.7367814646854592	0.0317525
0.7210863552384204	R609	0.7935336920067833	-0.0724473
0.5882716049382717	M791	0.618287	-0.0300154
0.6605558219664678	U820	0.6375801896845694	0.0229756
0.7092082768663308	Z13	0.6952036661761418	0.0140046
0.7179838479100888	M479	0.7046609515847657	0.0133229
0.5443560400866738	J029	0.5632685125906958	-0.0189125
0.48559758609934667	D231	0.5349738172625496	-0.0493762
0.8235825486725576	I73	0.8175298100439052	0.00605274
0.5113309417854872	D059	0.5536336012472376	-0.0423027
0.6729549401810385	Z80	0.6629457136927546	0.010009226488283951
0.7866717602737093	D86	0.732008	0.0546637
0.7758115041654572	E538	0.7970677459609764	-0.0212562
0.6452184610237152	K631	0.6383256465281022	0.00689281
0.5341795666278706	D03	0.4804662150807295	0.053713351547141075
0.6527705565061709	M43	0.6784583373572839	-0.0256878
0.5173794795712493	N90	0.5621496520179019	-0.0447702
0.7214721583326235	E27	0.7354154243689128	-0.0139433
0.9137319167101909	F17	0.9060580556334661	0.00767386
0.7680555555555555	Z509	0.7387152777777778	0.0293403
0.686982	M46	0.6647271531886917	0.022255095332018304
0.7095136908357802	Z500	0.6648499245251799	0.0446638
0.545629	H532	0.5171075837742505	0.028521038044847513
0.727866	K25	0.7432531097890752	-0.0153867
0.6958207561472586	M21	0.6924458387153578	0.00337492
0.45505966399748776	H438	0.5255421594273602	-0.0704825
0.9178240740740742	I255	0.9293981481481481	-0.0115741
0.7550791606511486	Z960	0.7665759446298743	-0.0114968
0.6167995809787414	Z488	0.5702132587552378	0.0465863
0.5498111633502977	N48	0.5736088883217522	-0.0237977
0.8436494326150707	Z954	0.8408519061583579	0.00279753
0.5935582148966969	N946	0.5837757270693512	0.00978249
0.6860240114300064	G819	0.6945242733691757	-0.00850026
0.6195344577902717	E07	0.7049802652128233	-0.0854458
0.6695507238287592	M751	0.6698034556729751	-0.000252732
0.4861367097589256	L918	0.4370004297688478	0.0491363
0.5161797417534721	L82	0.5093885633680555	0.00679118
0.8212639780578157	Z958	0.8130971157175061	0.00816686
0.7479232672187703	K80	0.7473075503045858	0.000615717
0.6879262760207885	R07	0.6765428208993336	0.011383455121454888
0.6817088680772343	N394	0.6669210313331021	0.014787836744132199
0.6323398051479037	K528	0.5722004374733248	0.060139367674578836
0.8232337460152717	I518	0.8230543830465258	0.000179363
0.9580073281883428	I120	0.968535	-0.0105279
0.9720847584758476	Z940	0.9507595259525952	0.0213252
0.6981791185449071	R073	0.683126	0.015053536161101055
0.47267145897580676	D233	0.5389413847022543	-0.0662699
0.7846268953601712	I214	0.775601	0.00902603
0.7163273128831527	Z988	0.7423941332807087	-0.0260668
0.6809769906088021	I82	0.7156365357764474	-0.0346595
0.6888431557169667	C159	0.7153003721424774	-0.0264572
0.7872096092420099	Z953	0.7429158617523861	0.0442937
0.5841432782651313	I848	0.6131181370827192	-0.0289749
0.6785123966942148	M4799	0.6796143250688704	-0.00110193
0.5923510456383725	Z804	0.6067026837994296	-0.0143516
0.725025	M1390	0.6750095562436693	0.050015393495784655
0.7226937585733881	E04	0.7227194787379972	-2.57202e-05
0.5884700652811237	N812	0.6065135292145811	-0.0180435
0.48932091075815765	N87	0.46395924548579937	0.0253617
0.6676425586489243	K590	0.669209	-0.00156604
0.720136	F329	0.7240026277285079	-0.0038664
0.6906835437317658	Z871	0.695857	-0.00517361
0.5910497078678896	M6534	0.5929835694608423	-0.00193386
0.7248273863642933	F05	0.7127582700642312	0.012069116300062133
0.8038956391831447	I211	0.790049	0.013846393726599682
0.49700954421131155	N882	0.43332440755121165	0.0636851
0.7123780950849636	Z92	0.7201541924213921	-0.0077761
0.5037695187429191	H001	0.487002	0.0167679
0.9388188845294956	H36	0.9256052315217842	0.013213653007711379
0.7526919157255464	C851	0.7395781077764605	0.013113807949085898
0.6836452033971119	Z863	0.5631740524106936	0.12047115098641825
0.5539322407397793	Z00	0.5910998188625258	-0.0371676
0.7933025180925944	M86	0.7926405274115198	0.000661991
0.6996753173503281	M54	0.7123757615758867	-0.0127004
0.5429960379522469	M77	0.5742384136169325	-0.0312424
0.7048009590702007	R638	0.7039033298203767	0.000897629
0.7787358071097075	L409	0.8123572156244767	-0.0336214
0.8874293747489626	K729	0.7781876518179907	0.1092417229309719
0.7845047991800405	I48	0.778014	0.00649094
0.5438632915078627	D126	0.5784173905362929	-0.0345541
0.7313896310739738	R798	0.7176387690509849	0.013750862022988919
0.6273990140294488	F43	0.6340282543543413	-0.00662924
0.4707420005039053	H18	0.5271289997480474	-0.056387
0.6032386363636364	K469	0.6058836722488038	-0.00264504
0.5611845781337307	M67	0.47056577520186693	0.0906188
0.7903729566150783	I481	0.819143	-0.0287702
0.7190082644628099	Z043	0.6223140495867768	0.0966942
0.7013661933823224	E870	0.7273759704404865	-0.0260098
0.7181945694569457	E611	0.7384362436243626	-0.0202417
0.5926653683127796	N840	0.5693547622824711	0.023310606030308545
0.7587546407647239	I440	0.7660879937207412	-0.00733335
0.5363380824696435	H333	0.5581869807441163	-0.0218489
0.6945911188414194	R074	0.6896059533671797	0.00498517
0.7191320745985468	B95	0.7246506085427368	-0.00551853
0.6590617029147764	N41	0.6628800022475725	-0.0038183
0.5508966475852085	H402	0.5704377878668245	-0.0195411
0.6050344564114882	F40	0.6229280742846466	-0.0178936
0.7550519899617484	L89	0.7450183354738451	0.010033654487903276
0.6146464813676542	C77	0.5873641534826222	0.027282327885032043
0.6129291453615778	K04	0.5800503205908611	0.032878824770716686
0.8274805611959728	I890	0.8107485885199623	0.016731972676010454
0.6764051345047979	K660	0.6844700813616051	-0.00806495
0.767694	J92	0.769082	-0.00138791
0.7343739473804157	R94	0.7354784714772453	-0.00110452
0.8652930768723273	N18	0.8468472410900489	0.0184458
0.7476358244887773	E876	0.7529242083938874	-0.00528838
0.6998163452708908	R931	0.6695133149678604	0.030303030303030387
0.5432477845825443	H401	0.5228750482384396	0.020372736344104747
0.774748	C833	0.7792834268804356	-0.00453548
0.9393086419753087	F172	0.925432	0.013876543209876746
0.5767014650062924	G479	0.604218	-0.027517
0.8478642397177707	D63	0.8351671090942703	0.012697130623500419
0.8045189397537114	I447	0.7621601967036118	0.0423587
0.6310763888888888	C16	0.6109809027777777	0.020095486111111116
0.6116537436603019	J329	0.6013719801097441	0.010281763550557765
0.7054785700288346	N200	0.6741272640743541	0.031351305954480546
0.6656623852086897	G55	0.6282594568788011	0.0374029
0.8244865947151819	Z952	0.8372632909672888	-0.0127767
0.5198109436687894	C443	0.5173984130142835	0.00241253
0.6804754667291282	B972	0.6911953669660786	-0.0107199
0.6041940668027626	K121	0.5730102506189463	0.0311838
0.5863059264840256	H021	0.5823285535659897	0.00397737
0.5136762398398607	M258	0.5209520966374193	-0.00727586
0.4707261762360446	M678	0.535952	-0.0652263
0.8595379329250498	I50	0.8591691659744694	0.000368767
0.5454062406240625	D36	0.4067181968196819	0.1386880438043806
0.873697	M10	0.8279798210004721	0.045717006340239896
0.7450833947209714	B98	0.7663340047445709	-0.0212506
0.5696616799546119	Z83	0.5878586998715996	-0.018197
0.7388351963980748	M797	0.7243807200665608	0.014454476331513977
0.6450585782421172	N811	0.6699584485162156	-0.0248999
0.54071	D172	0.5038301061242236	0.0368796
0.7412219746804476	I31	0.7204338584201023	0.0207881
0.9481742153520278	E109	0.93633	0.011843848208401786
0.7700869871575484	R26	0.766625	0.00346231
0.8875250423740587	I702	0.8684649649893023	0.019060077384756458
0.7259502053747737	A419	0.7330686950143748	-0.00711849
0.8595228709908497	M1099	0.8595093025916334	1.3568399216290494e-05
0.718885	R630	0.6569914266742289	0.0618937
0.6630627674573355	N42	0.6358002888180179	0.027262478639317633
0.664001	K566	0.684079	-0.0200777
0.62824	Q21	0.631961	-0.00372052
0.5175639890412618	C505	0.5413846759301305	-0.0238207
0.7866969009826154	J33	0.7608024691358024	0.0258944
0.5734182098765432	K644	0.5469907407407406	0.026427469135802628
0.6523464761378196	K63	0.6495774052857672	0.00276907
0.6186664656649411	M1997	0.637468	-0.0188019
0.47505263947297066	C503	0.43013898263041606	0.044913656842554606
0.7426639832759082	R04	0.7402536517514637	0.00241033
0.6778015903735157	G319	0.6837606157716785	-0.00595903
0.8715578903078903	I85	0.8955108095733095	-0.0239529
0.5248660893340338	N841	0.5748023004938074	-0.0499362
0.9037660476874154	G63	0.8804277201653502	0.023338327522065216
0.9587662510656436	N03	0.9266857467624732	0.0320805
0.5793634190159552	M24	0.5826997420209998	-0.00333632
0.7802764782575351	K72	0.8053161942743199	-0.0250397
0.6414480772030532	L890	0.5849864811463987	0.0564616
0.5167015610651975	N832	0.5674086317722682	-0.0507071
0.545276	J301	0.490143	0.0551329
0.5461818156004201	B07	0.5584565692705228	-0.0122748
0.6976884601411018	Z924	0.69367	0.00401799
0.8817563657407408	M109	0.8356722608024691	0.0460841
0.6548903938438823	I619	0.6139121730982195	0.0409782
0.7229947769500813	R56	0.7147468785264768	0.0082479
0.7291830339518358	Z981	0.7348056487695749	-0.00562261
0.7509052750217554	B980	0.7177531097076715	0.0331522
0.780288	I071	0.7595296218986525	0.020758288644514566
0.7504723485433402	Z518	0.73581	0.014662476223765264
0.620301	M7967	0.6102282822514119	0.010072310771911064
0.5052324047585043	D05	0.5194805895675462	-0.0142482
0.6587447515388691	Z514	0.6669511196717078	-0.00820637
0.7331509473573715	R060	0.7425063113517245	-0.00935536
0.686233	Z90	0.6737863221899271	0.012446711928934984
0.6434174758683331	R458	0.6575124060087871	-0.0140949
0.7067868804725359	A490	0.6902366839292028	0.016550196543333118
0.5922225338917173	K628	0.5996444080191086	-0.00742187
0.48280122459699915	D176	0.4688360172691157	0.013965207327883422
0.5993750952598689	M750	0.5954732510288065	0.00390184
0.66591	K868	0.6687493803906017	-0.00283913
0.731151	J9690	0.7465445804416826	-0.015394
0.884845	E66	0.8833053227513437	0.00153956
0.5416734780371144	K05	0.5733789316743862	-0.0317055
0.6154387329317357	M4802	0.5917307802153864	0.023708
0.592573	M241	0.5521877522777072	0.0403851
0.5233941595328421	N63	0.5629922239656782	-0.0395981
0.6200146267263069	Z090	0.6136339230147383	0.0063807
0.6162483323804079	I841	0.599541	0.016707264578116887
0.7310214388103756	I49	0.7325210767285315	-0.00149964
0.4936415275569687	H931	0.490421	0.00322088
0.7382671622260397	N28	0.7193015593750605	0.018965602850979257
0.5637777832496143	J310	0.6014828129616863	-0.037705
0.6566984804201399	G459	0.6434302786682984	0.013268201751841513
0.7962735395892935	E53	0.7686995773012331	0.027573962288060416
0.6295583031126402	M1397	0.5687599290041963	0.0607984
0.7229526077638095	J981	0.6839109120857455	0.0390417
0.7650979474141332	I95	0.7617948964482819	0.00330305
0.6267091585862026	Z865	0.6490901994157884	-0.022381
0.5292034900616642	C182	0.4247671666686571	0.10443632339300712
0.6598329716290577	M50	0.6756147940953308	-0.0157818
0.7920136033939438	C85	0.7408903801283444	0.0511232
0.47788381472807706	C56	0.5301493822760751	-0.0522656
0.952108	G632	0.9368614889271722	0.015246637861568768
0.8130401234567901	I38	0.7324074074074074	0.0806327
0.5493442692981332	J342	0.5323892519970951	0.016955
0.5998888888888889	Z087	0.5460555555555556	0.0538333
0.589678	H35	0.5843510634516117	0.00532722
0.6078087262250588	N35	0.6227027949129711	-0.0148941
0.6938433082309421	M5499	0.6859294490685692	0.00791386
0.7182777711662405	Z507	0.7230760850219708	-0.00479831
0.7550964187327823	K861	0.7687786960514233	-0.0136823
0.7579453499173302	Z905	0.8086407901807007	-0.0506954
[truncated: 182 more rows]
