# Supplementary material for: Disease prediction with multi-omics and biomarkers empowers case–control genetic discoveries in the UK Biobank
Source: Nat Genet. 2024 Sep 11;56(9):1821–31. doi: 10.1038/s41588-024-01898-1 (PMC11390475; doi:10.1038/s41588-024-01898-1)
Supplement: Supplementary file 7 — Statistical source data used for reproducing main Fig. 4. Each tab contains data for each figure panel. [file 41588_2024_1898_MOESM7_ESM.xlsx]

## Sheet: 4a
ICD10_CODE	variable	value
M179	EUR-AFR	1
H36	EUR-AFR	5
M139	EUR-AFR	2
D509	EUR-AFR	3
N189	EUR-AFR	5
E785	EUR-AFR	2
E16	EUR-AFR	5
E559	EUR-AFR	4
I25	EUR-AFR	4
U071	EUR-AFR	3
I67	EUR-AFR	3
R06	EUR-AFR	5
N39	EUR-AFR	3
K760	EUR-AFR	5
R945	EUR-AFR	2
J98	EUR-AFR	5
Z12	EUR-AFR	3
Z96	EUR-AFR	4
I73	EUR-AFR	1
J44	EUR-AFR	3
Z92	EUR-AFR	5
E10	EUR-AFR	6
Z866	EUR-AFR	4
K429	EUR-AFR	3
Z512	EUR-AFR	3
E780	EUR-AFR	3
E149	EUR-AFR	5
E109	EUR-AFR	5
M7986	EUR-AFR	4
U07	EUR-AFR	3
E876	EUR-AFR	3
I48	EUR-AFR	4
I44	EUR-AFR	3
N28	EUR-AFR	5
Z13	EUR-AFR	3
R79	EUR-AFR	3
R29	EUR-AFR	4
J45	EUR-AFR	4
E11	EUR-AFR	5
I20	EUR-AFR	4
Z515	EUR-AFR	2
B95	EUR-AFR	3
M798	EUR-AFR	4
D649	EUR-AFR	5
I489	EUR-AFR	4
K76	EUR-AFR	4
B962	EUR-AFR	1
G81	EUR-AFR	4
E039	EUR-AFR	3
M171	EUR-AFR	2
I509	EUR-AFR	5
E78	EUR-AFR	4
R410	EUR-AFR	3
Z904	EUR-AFR	2
I83	EUR-AFR	3
E66	EUR-AFR	3
N17	EUR-AFR	5
Z871	EUR-AFR	4
Z98	EUR-AFR	3
R26	EUR-AFR	4
Z966	EUR-AFR	3
A41	EUR-AFR	2
I21	EUR-AFR	4
Z86	EUR-AFR	4
I63	EUR-AFR	5
B96	EUR-AFR	2
F17	EUR-AFR	3
R94	EUR-AFR	2
I51	EUR-AFR	5
J22	EUR-AFR	3
I678	EUR-AFR	3
B972	EUR-AFR	5
R32	EUR-AFR	4
J90	EUR-AFR	2
Z50	EUR-AFR	4
N183	EUR-AFR	6
I259	EUR-AFR	4
I08	EUR-AFR	3
J189	EUR-AFR	3
M17	EUR-AFR	1
M255	EUR-AFR	6
M1999	EUR-AFR	4
K802	EUR-AFR	5
D50	EUR-AFR	4
N18	EUR-AFR	5
J449	EUR-AFR	3
Z99	EUR-AFR	4
R296	EUR-AFR	3
R69	EUR-AFR	3
E55	EUR-AFR	4
Z115	EUR-AFR	2
B97	EUR-AFR	4
R53	EUR-AFR	3
I10	EUR-AFR	4
R41	EUR-AFR	3
M1399	EUR-AFR	2
Z51	EUR-AFR	3
F32	EUR-AFR	1
R798	EUR-AFR	3
K42	EUR-AFR	3
K80	EUR-AFR	4
I500	EUR-AFR	5
F329	EUR-AFR	2
J459	EUR-AFR	4
E119	EUR-AFR	5
Z530	EUR-AFR	3
E14	EUR-AFR	5
I209	EUR-AFR	5
I501	EUR-AFR	4
E86	EUR-AFR	5
I95	EUR-AFR	4
H360	EUR-AFR	6
J96	EUR-AFR	3
Z867	EUR-AFR	4
A099	EUR-AFR	3
G819	EUR-AFR	3
I517	EUR-AFR	4
E113	EUR-AFR	4
R268	EUR-AFR	3
I959	EUR-AFR	3
R060	EUR-AFR	5
Z507	EUR-AFR	4
M19	EUR-AFR	2
D64	EUR-AFR	5
I839	EUR-AFR	3
E669	EUR-AFR	3
N179	EUR-AFR	4
I251	EUR-AFR	4
G473	EUR-AFR	4
A419	EUR-AFR	2
F171	EUR-AFR	3
M79	EUR-AFR	5
E03	EUR-AFR	3
R59	EUR-AFR	3
J181	EUR-AFR	4
E87	EUR-AFR	4
E162	EUR-AFR	5
I50	EUR-AFR	5
E83	EUR-AFR	2
I252	EUR-AFR	4
Z121	EUR-AFR	4
R000	EUR-AFR	4
M13	EUR-AFR	2
Z501	EUR-AFR	3
Z53	EUR-AFR	4
Z95	EUR-AFR	2
G47	EUR-AFR	3
D508	EUR-AFR	3
R11	EUR-AFR	2
M179	EUR-SAS	2
H36	EUR-SAS	6
M139	EUR-SAS	1
D509	EUR-SAS	5
N189	EUR-SAS	5
E785	EUR-SAS	5
E16	EUR-SAS	3
E559	EUR-SAS	4
I25	EUR-SAS	5
U071	EUR-SAS	3
I67	EUR-SAS	5
R06	EUR-SAS	4
N39	EUR-SAS	3
K760	EUR-SAS	5
R945	EUR-SAS	3
J98	EUR-SAS	2
Z12	EUR-SAS	2
Z96	EUR-SAS	4
I73	EUR-SAS	4
J44	EUR-SAS	4
Z92	EUR-SAS	5
E10	EUR-SAS	5
Z866	EUR-SAS	3
K429	EUR-SAS	2
Z512	EUR-SAS	4
E780	EUR-SAS	5
E149	EUR-SAS	4
E109	EUR-SAS	6
M7986	EUR-SAS	4
U07	EUR-SAS	2
E876	EUR-SAS	4
I48	EUR-SAS	4
I44	EUR-SAS	6
N28	EUR-SAS	4
Z13	EUR-SAS	2
R79	EUR-SAS	3
R29	EUR-SAS	4
J45	EUR-SAS	4
E11	EUR-SAS	5
I20	EUR-SAS	5
Z515	EUR-SAS	4
B95	EUR-SAS	3
M798	EUR-SAS	3
D649	EUR-SAS	5
I489	EUR-SAS	6
K76	EUR-SAS	4
B962	EUR-SAS	1
G81	EUR-SAS	3
E039	EUR-SAS	4
M171	EUR-SAS	2
I509	EUR-SAS	5
E78	EUR-SAS	5
R410	EUR-SAS	2
Z904	EUR-SAS	4
I83	EUR-SAS	4
E66	EUR-SAS	3
N17	EUR-SAS	4
Z871	EUR-SAS	2
Z98	EUR-SAS	2
R26	EUR-SAS	3
Z966	EUR-SAS	5
A41	EUR-SAS	3
I21	EUR-SAS	3
Z86	EUR-SAS	3
I63	EUR-SAS	5
B96	EUR-SAS	3
F17	EUR-SAS	2
R94	EUR-SAS	4
I51	EUR-SAS	7
J22	EUR-SAS	3
I678	EUR-SAS	5
B972	EUR-SAS	3
R32	EUR-SAS	4
J90	EUR-SAS	4
Z50	EUR-SAS	3
N183	EUR-SAS	5
I259	EUR-SAS	5
I08	EUR-SAS	5
J189	EUR-SAS	2
M17	EUR-SAS	2
M255	EUR-SAS	4
M1999	EUR-SAS	4
K802	EUR-SAS	5
D50	EUR-SAS	5
N18	EUR-SAS	6
J449	EUR-SAS	3
Z99	EUR-SAS	6
R296	EUR-SAS	3
R69	EUR-SAS	3
E55	EUR-SAS	4
Z115	EUR-SAS	3
B97	EUR-SAS	3
R53	EUR-SAS	5
I10	EUR-SAS	5
R41	EUR-SAS	4
M1399	EUR-SAS	2
Z51	EUR-SAS	3
F32	EUR-SAS	2
R798	EUR-SAS	4
K42	EUR-SAS	2
K80	EUR-SAS	5
I500	EUR-SAS	6
F329	EUR-SAS	1
J459	EUR-SAS	4
E119	EUR-SAS	6
Z530	EUR-SAS	4
E14	EUR-SAS	4
I209	EUR-SAS	5
I501	EUR-SAS	5
E86	EUR-SAS	5
I95	EUR-SAS	5
H360	EUR-SAS	6
J96	EUR-SAS	4
Z867	EUR-SAS	4
A099	EUR-SAS	4
G819	EUR-SAS	2
I517	EUR-SAS	5
E113	EUR-SAS	5
R268	EUR-SAS	3
I959	EUR-SAS	5
R060	EUR-SAS	4
Z507	EUR-SAS	3
M19	EUR-SAS	5
D64	EUR-SAS	5
I839	EUR-SAS	4
E669	EUR-SAS	3
N179	EUR-SAS	4
I251	EUR-SAS	5
G473	EUR-SAS	4
A419	EUR-SAS	2
F171	EUR-SAS	3
M79	EUR-SAS	5
E03	EUR-SAS	5
R59	EUR-SAS	4
J181	EUR-SAS	2
E87	EUR-SAS	5
E162	EUR-SAS	3
I50	EUR-SAS	5
E83	EUR-SAS	3
I252	EUR-SAS	5
Z121	EUR-SAS	2
R000	EUR-SAS	4
M13	EUR-SAS	1
Z501	EUR-SAS	4
Z53	EUR-SAS	4
Z95	EUR-SAS	5
G47	EUR-SAS	3
D508	EUR-SAS	4
R11	EUR-SAS	5
M179	AFR-SAS	2
H36	AFR-SAS	5
M139	AFR-SAS	3
D509	AFR-SAS	4
N189	AFR-SAS	5
E785	AFR-SAS	2
E16	AFR-SAS	4
E559	AFR-SAS	5
I25	AFR-SAS	6
U071	AFR-SAS	3
I67	AFR-SAS	4
R06	AFR-SAS	3
N39	AFR-SAS	2
K760	AFR-SAS	5
R945	AFR-SAS	2
J98	AFR-SAS	2
Z12	AFR-SAS	2
Z96	AFR-SAS	4
I73	AFR-SAS	1
J44	AFR-SAS	4
Z92	AFR-SAS	5
E10	AFR-SAS	6
Z866	AFR-SAS	3
K429	AFR-SAS	3
Z512	AFR-SAS	3
E780	AFR-SAS	4
E149	AFR-SAS	5
E109	AFR-SAS	5
M7986	AFR-SAS	3
U07	AFR-SAS	4
E876	AFR-SAS	3
I48	AFR-SAS	3
I44	AFR-SAS	2
N28	AFR-SAS	2
Z13	AFR-SAS	2
R79	AFR-SAS	3
R29	AFR-SAS	2
J45	AFR-SAS	5
E11	AFR-SAS	6
I20	AFR-SAS	6
Z515	AFR-SAS	1
B95	AFR-SAS	4
M798	AFR-SAS	4
D649	AFR-SAS	5
I489	AFR-SAS	4
K76	AFR-SAS	4
B962	AFR-SAS	2
G81	AFR-SAS	3
E039	AFR-SAS	2
M171	AFR-SAS	2
I509	AFR-SAS	4
E78	AFR-SAS	4
R410	AFR-SAS	2
Z904	AFR-SAS	1
I83	AFR-SAS	2
E66	AFR-SAS	5
N17	AFR-SAS	5
Z871	AFR-SAS	3
Z98	AFR-SAS	2
R26	AFR-SAS	2
Z966	AFR-SAS	3
A41	AFR-SAS	4
I21	AFR-SAS	3
Z86	AFR-SAS	3
I63	AFR-SAS	4
B96	AFR-SAS	2
F17	AFR-SAS	3
R94	AFR-SAS	3
I51	AFR-SAS	5
J22	AFR-SAS	2
I678	AFR-SAS	3
B972	AFR-SAS	3
R32	AFR-SAS	3
J90	AFR-SAS	3
Z50	AFR-SAS	3
N183	AFR-SAS	4
I259	AFR-SAS	5
I08	AFR-SAS	2
J189	AFR-SAS	3
M17	AFR-SAS	4
M255	AFR-SAS	3
M1999	AFR-SAS	3
K802	AFR-SAS	4
D50	AFR-SAS	6
N18	AFR-SAS	5
J449	AFR-SAS	3
Z99	AFR-SAS	4
R296	AFR-SAS	1
R69	AFR-SAS	3
E55	AFR-SAS	5
Z115	AFR-SAS	2
B97	AFR-SAS	4
R53	AFR-SAS	2
I10	AFR-SAS	4
R41	AFR-SAS	2
M1399	AFR-SAS	4
Z51	AFR-SAS	3
F32	AFR-SAS	0
R798	AFR-SAS	2
K42	AFR-SAS	3
K80	AFR-SAS	3
I500	AFR-SAS	5
F329	AFR-SAS	1
J459	AFR-SAS	5
E119	AFR-SAS	5
Z530	AFR-SAS	3
E14	AFR-SAS	5
I209	AFR-SAS	5
I501	AFR-SAS	4
E86	AFR-SAS	4
I95	AFR-SAS	4
H360	AFR-SAS	5
J96	AFR-SAS	2
Z867	AFR-SAS	4
A099	AFR-SAS	3
G819	AFR-SAS	2
I517	AFR-SAS	5
E113	AFR-SAS	5
R268	AFR-SAS	4
I959	AFR-SAS	3
R060	AFR-SAS	3
Z507	AFR-SAS	4
M19	AFR-SAS	3
D64	AFR-SAS	5
I839	AFR-SAS	3
E669	AFR-SAS	4
N179	AFR-SAS	3
I251	AFR-SAS	6
G473	AFR-SAS	3
A419	AFR-SAS	3
F171	AFR-SAS	3
M79	AFR-SAS	5
E03	AFR-SAS	2
R59	AFR-SAS	2
J181	AFR-SAS	3
E87	AFR-SAS	5
E162	AFR-SAS	4
I50	AFR-SAS	4
E83	AFR-SAS	2
I252	AFR-SAS	4
Z121	AFR-SAS	1
R000	AFR-SAS	3
M13	AFR-SAS	3
Z501	AFR-SAS	4
Z53	AFR-SAS	3
Z95	AFR-SAS	3
G47	AFR-SAS	3
D508	AFR-SAS	5
R11	AFR-SAS	2

## Sheet: 4b
ICD10	Body mass index (BMI)	Waist circumference	High light scatter reticulocyte count	Haemoglobin concentration	White blood cell (leukocyte) count	Apolipoprotein B	Alkaline phosphatase	Mean platelet (thrombocyte) volume	Mean sphered cell volume	Creatinine	Total protein	C-reactive protein	Hip circumference	Microalbumin in urine	Urate	Mean corpuscular haemoglobin	Haematocrit percentage	Phosphate	Cystatin C	Alanine aminotransferase	Total bilirubin	Neutrophill count	Cholesterol	Glycated haemoglobin (HbA1c)	Mean corpuscular volume	Glucose	Apolipoprotein A	Eosinophill count	LDL direct	Age when attended assessment centre	Mean reticulocyte volume	Potassium in urine	Basophill count	Vitamin D	Red blood cell (erythrocyte) count	Systolic blood pressure, automated reading	SHBG	Urea	Triglycerides	Creatinine (enzymatic) in urine	Platelet count	Calcium	Gamma glutamyltransferase	Lipoprotein A	Albumin	Sex	Mean corpuscular haemoglobin concentration	Sodium in urine	IGF-1
E10 Insulin-dependent diabetes mellitus	0.025455950099999996	0.0195934	0.014477732949999999	0.012761349049999999	0.010982204749999998	0.0204596	0.011415808949999998	0.0104633	0.0180481	0.0101459	0.0120685	0.0139779	0.014377483599999996	0.0170014	0.0109781	0.0180107	0.0128501	0.0100691	0.0146856	0.0109905	0.011444996100000002	0.013778735749999998	0.033116263099999994	0.18856340099999996	0.0155046	0.0435199	0.011600023400000001	0.00982848	0.023924	0.0107698	0.00972277	0.0126767	0.00963977	0.00905126	0.0112611	0.0119833	0.0126174	0.0162833	0.0173322	0.00928966	0.013247709400000002	0.010689205950000003	0.0115304	0.016100323599999997	0.014148424899999998	0.00190778	0.0124365	0.012590859799999998	0.013848949900000001
N18 Chronic renal failure	0.021241796099999998	0.012247359150000001	0.0124789	0.019034111300000003	0.012361845100000001	0.013253896000000001	0.0140277	0.0129085	0.0179248	0.025457137600000002	0.0124452	0.0168223	0.014905442700000002	0.0324962	0.0128123	0.0133945	0.0228682	0.012845638500000001	0.0981554	0.012925367399999999	0.014726389450000002	0.012992901900000001	0.012363815050000001	0.0334185	0.0132182	0.0194966	0.0128592	0.011766320149999999	0.012846865150000001	0.0161065	0.0132298	0.012793093299999999	0.011906714199999998	0.016268370900000002	0.0167826	0.012786394000000001	0.013095186499999998	0.0184152	0.013563921999999997	0.012275619200000002	0.0123906	0.012036628700000001	0.015778	0.011830242749999999	0.012425956750000001	0.0236533	0.0127079	0.015887482550000002	0.0143201
I50.0 Congestive heart failure	0.0425326	0.021870010000000002	0.012874839800000001	0.017042611899999997	0.0158818	0.017741484699999997	0.015195650900000001	0.012683699900000001	0.012713450300000002	0.015292891800000003	0.012731610950000003	0.0180922	0.0170837	0.041353883800000005	0.015221831699999999	0.010689121399999998	0.019639836999999997	0.0116477	0.0379872	0.012439804779999999	0.013217472099999999	0.0170889	0.0338575	0.0645195	0.0089053	0.015481	0.0126502	0.010206932069999999	0.040794838900000005	0.00969297	0.0126215	0.013438710999999997	0.00930095	0.0122764	0.0144046	0.01442	0.013521318449999997	0.013501606250000001	0.0115584	0.013561	0.0118063	0.014993702000000001	0.014460378749999999	0.010118001650000001	0.014580503299999997	0.00269403	0.011325676849999999	0.0150137	0.0177193
E10 Insulin-dependent diabetes mellitus	0.031541551200000004	0.032220821999999996	0.0121804	0.014228539750000001	0.0149284	0.0176958	0.011307943899999999	0.0127646	0.012731764400000001	0.012183976600000002	0.0197551	0.013189679750000002	0.01343	0.0263705	0.0128788	0.0148729	0.0144371	0.011721878049999999	0.017534954999999998	0.0211361	0.0127983	0.017009444000000002	0.0228533	0.0930206	0.01221	0.053764266699999994	0.010570353299999998	0.0127936	0.030212657200000003	0.0107955	0.0127803	0.0141532	0.010067148799999998	0.0124528	0.0130228	0.013129601800000001	0.00982376	0.0117516	0.012980814099999998	0.012936691850000001	0.011593076050000001	0.0119996	0.015487820599999999	0.0148298	0.0162502	0.00139699	0.0122201	0.0139135	0.0130186
N18 Chronic renal failure	0.015735295399999998	0.014336268999999999	0.013822410600000001	0.017592039400000002	0.0160723	0.0157705	0.014056	0.0140994	0.013342442899999998	0.0304972	0.0138174	0.0129463	0.013019699799999998	0.0310198	0.012630611349999998	0.0133518	0.0178893	0.014694430599999997	0.0734287	0.0142729	0.0124693	0.0203833	0.015517519399999999	0.019448	0.0134853	0.019139249500000004	0.0150063	0.0136874	0.0148023	0.0140918	0.014507525899999998	0.013455	0.0139774	0.016213602200000003	0.0207151	0.0119319	0.014983451600000003	0.0166041	0.0163053	0.013303048949999998	0.015006	0.0146948	0.013327277500000002	0.012954738200000001	0.014000744399999997	0.0281516	0.0135568	0.014334130250000002	0.013272343449999998
I50.0 Congestive heart failure	0.0343531	0.0475972	0.0121656	0.013283749749999999	0.0160211	0.01419	0.0146817	0.0135198	0.012527355150000002	0.016265690800000003	0.0137766	0.013381821900000002	0.0232436	0.042478293599999994	0.022642046300000003	0.015533225859999996	0.0181652	0.014440192199999998	0.053265453100000006	0.012611953300000001	0.0139879	0.0153413	0.0129152	0.021578313199999997	0.0129323	0.0188462	0.013240537399999999	0.0144118	0.014424527399999998	0.012369795950000002	0.0124565	0.016564839799999998	0.010224714280000002	0.014991228699999998	0.013835999499999998	0.017836755699999998	0.013853133399999999	0.020619414800000003	0.0123525	0.011834	0.0159214	0.0143504	0.0175244	0.0143735	0.012086645449999999	0	0.013299896250000002	0.0122604	0.021179478100000003
E10 Insulin-dependent diabetes mellitus	0.0264919	0.014577560250000001	0.012535129400000001	0.00799636	0.00860471	0.00917925	0.011097257099999999	0.0060102	0.00872439	0.0115865	0.00606657	0.0092047	0.00707765	0.015511484849999998	0.00804702	0.00735794	0.00781687	0.00667096	0.020629580600000003	0.00668655	0.00783976	0.00811133	0.029655906500000002	0.37748619599999994	0.00686661	0.0439235	0.00784688	0.00663824	0.019498495299999995	0.013730912849999999	0.0072693	0.00613361	0.00576914	0.00961533	0.0092067	0.00801404	0.00693056	0.010449095200000001	0.0083643	0.00727386	0.00673005	0.00888681	0.0126999	0.00686808	0.00572472	0.00356914	0.00725678	0.00632055	0.0105182
N18 Chronic renal failure	0.029762645699999996	0.0109558	0.00907555	0.0199764	0.00687419	0.00789677	0.00788302	0.00621331	0.00722925	0.0373708	0.00738735	0.013536074249999999	0.00654993	0.027654816000000006	0.00719552	0.00689467	0.0100747	0.00815799	0.291339	0.00787655	0.00726786	0.0100467	0.015113452150000001	0.038852975299999995	0.00702391	0.00838998	0.00711198	0.00642571	0.0189021	0.013692497799999998	0.00765119	0.00900793	0.00701328	0.00690709	0.0119013	0.00817905	0.00779651	0.013314197000000003	0.00866783	0.00783451	0.00683678	0.00714497	0.00844361	0.0067955	0.00814336	0.0655784	0.00674879	0.00668359	0.00880383
I50.0 Congestive heart failure	0.0973313	0.0661416	0.0116547	0.0166843	0.0100667	0.00822801	0.00773755	0.00759245	0.00986413	0.013080502599999998	0.00811602	0.0204296	0.00850003	0.0329612	0.0137326	0.00809692	0.010525189349999999	0.00894575	0.069911	0.0094494	0.00756313	0.018201607600000003	0.0280677	0.0362479	0.00995512	0.00778508	0.00871999	0.00722561	0.0507331	0.015340183100000002	0.0100949	0.00780676	0.00765543	0.00822366	0.017430587600000002	0.014937233900000003	0.00952365	0.010656962550000001	0.00763245	0.00958308	0.00903244	0.00738086	0.0151121	0.00901314	0.00921616	0.00753443	0.00692626	0.010013388199999999	0.00927462
[truncated: 21 more columns]

## Sheet: 4c
ICD10	Cystatin C	VSIG4	Body mass index (BMI)	ITGA11	GDF15	Forced vital capacity (FVC), Best measure	GAST	Apolipoprotein B	HAVCR1	IFI30	LDL direct	NTproBNP	Mean platelet (thrombocyte) volume	CCL21	HDL cholesterol	Illnesses of mother::High blood pressure	PLCB1	ART3	HGF	MXRA8	Glycated haemoglobin (HbA1c)	TNF	ACE2	SERPINA3	LACRT	IL17F	CILP	TF	High light scatter reticulocyte count	ADM	Sodium in urine	Vitamin D	GLI2	Forced expiratory volume in 1-second (FEV1), Best measure	Potassium in urine	Basophill count	ITGAV	Gamma glutamyltransferase	RBP5	LILRB4	ABRAXAS2	FAP	Platelet count	Eosinophill count	Neutrophill count	RBP7	NCAN	MEP1B	AZU1
G12 Spinal muscular atrophy and related syndromes	0.0120415	0	0.00823324	0	0	0.00806232	0	0.00751046	0	0	0.00854176	0	0.00930189	0	0.00930528	0.00126644	0	0.0126494	0	0	0.00815505	0	0	0	0	0	0	0	0.00880819	0	0.00980511	0.0118338	0	0.0103323	0.0105956	0.00725698	0.0207214	0.0076895	0	0	0	0	0.00864367	0.00922321	0.00941211	0	0	0	0
C61 Malignant neoplasm of prostate	0.00981723	0	0.0108141	0	0	0.0111833	0	0.00938091	0	0	0.0101998	0	0.0104473	0.00982938	0.00862686	0.00130613	0	0	0	0	0.0101532	0	0	0	0	0.0119527	0	0	0.00618764	0	0.00898053	0.00900433	0	0.010428	0.00990129	0.00733939	0	0.00735124	0	0	0	0	0.00893672	0.00735465	0.010037	0	0	0	0
[truncated: 2,940 more columns]

## Sheet: 4d_top
time_model	topN	numUniqueEntries
time_agnostic	1	55
time_agnostic	2	368
time_agnostic	3	855
time_agnostic	4	1263
time_agnostic	5	1598
time_agnostic	6	1809
time_agnostic	7	1958
time_agnostic	8	2052
time_agnostic	9	2094
time_agnostic	10	2128
time_agnostic	11	2149
time_agnostic	12	2182
time_agnostic	13	2212
time_agnostic	14	2208
time_agnostic	15	2214
diagnostic	1	44
diagnostic	2	236
diagnostic	3	493
diagnostic	4	729
diagnostic	5	916
diagnostic	6	1011
diagnostic	7	1061
diagnostic	8	1091
diagnostic	9	1116
diagnostic	10	1115
diagnostic	11	1122
diagnostic	12	1134
diagnostic	13	1136
diagnostic	14	1148
diagnostic	15	1140
prognostic	1	51
prognostic	2	305
prognostic	3	695
prognostic	4	1062
prognostic	5	1319
prognostic	6	1445
prognostic	7	1532
prognostic	8	1590
prognostic	9	1618
prognostic	10	1643
prognostic	11	1651
prognostic	12	1672
prognostic	13	1678
prognostic	14	1684
prognostic	15	1695

## Sheet: 4d_bottom
time_model	topN	numUniqueEntries
time_agnostic	1	294
time_agnostic	2	722
time_agnostic	3	987
time_agnostic	4	1155
time_agnostic	5	1230
time_agnostic	6	1250
time_agnostic	7	1267
time_agnostic	8	1285
time_agnostic	9	1294
time_agnostic	10	1294
time_agnostic	11	1293
time_agnostic	12	1295
time_agnostic	13	1298
time_agnostic	14	1300
time_agnostic	15	1298
diagnostic	1	140
diagnostic	2	290
diagnostic	3	361
diagnostic	4	397
diagnostic	5	412
diagnostic	6	426
diagnostic	7	429
diagnostic	8	433
diagnostic	9	431
diagnostic	10	432
diagnostic	11	430
diagnostic	12	433
diagnostic	13	434
diagnostic	14	435
diagnostic	15	435
prognostic	1	200
prognostic	2	489
prognostic	3	669
prognostic	4	771
prognostic	5	818
prognostic	6	837
prognostic	7	854
prognostic	8	855
prognostic	9	860
prognostic	10	858
prognostic	11	861
prognostic	12	861
prognostic	13	862
prognostic	14	865
prognostic	15	864

## Sheet: 4e
ICD10	X	Y	clusters
M4646	-20.0892	13.9978	0
I972	-23.8125	38.2746	0
M4787	-20.4021	33.191	0
M7967	-11.3165	32.9983	0
M2416	-26.906	24.9751	0
M5497	-17.6821	11.0923	0
R252	-11.7186	9.9195	0
M774	-33.5017	19.8167	0
D350	-9.48952	7.2134	0
M500	-13.5467	18.1071	0
M1917	-19.9229	31.2971	0
M2107	-17.5601	8.80276	0
M503	-13.9157	8.96127	0
E612	-12.9583	24.1428	0
M868	-18.4793	8.80751	0
M821	-22.6564	17.203	0
G93	-6.77177	19.7469	0
M138	-19.5693	16.8053	0
M5446	-23.1388	36.4122	0
M7065	-31.0067	26.6421	0
E279	-10.7019	24.7938	0
J03	-18.0857	30.1862	0
M212	-33.9198	18.9889	0
N852	-18.6747	31.4259	0
M62	-13.1319	14.6383	0
M258	-23.6621	27.8836	0
M2335	-21.4918	17.0951	0
I801	-10.4855	32.9945	0
M160	-27.1281	33.8354	0
K634	-30.1351	7.72854	0
B353	-22.7956	37.8825	0
M248	-29.8212	20.9154	0
M7985	-26.2183	31.3026	0
M5458	-11.0163	13.5942	0
K601	-19.6475	32.0594	0
M2537	-34.5128	12.909	0
C910	-16.8122	-9.27579	0
M4712	-12.4055	17.2699	0
M712	-31.876	19.0013	0
M189	-32.3009	16.2165	0
M50	-15.197	33.4852	0
G471	-24.5008	19.5286	0
R522	6.46341	16.965	0
M678	-23.7343	29.9051	0
M2447	-28.4046	10.2288	0
M234	-26.8246	18.948	0
R12	-4.03528	11.5748	0
E349	-28.7282	6.47536	0
M204	-33.9619	21.0353	0
M2332	-24.2613	35.3794	0
N303	-26.6161	3.91387	0
M240	-27.8327	20.2546	0
M7918	-26.485	8.69407	0
M7920	-24.0868	20.7575	0
M4797	-25.3892	17.7998	0
I260	-22.5685	39.3785	0
M759	-26.7014	8.45661	0
K402	-18.5457	37.7131	0
M4690	-19.7624	10.635	0
E249	-9.47741	25.434	0
M181	-27.9979	12.3912	0
K41	-28.392	30.4184	0
M94	-25.636	32.5421	0
G553	-19.6311	33.063	0
G992	-13.7164	18.1423	0
M259	-25.0033	23.8062	0
M7791	-27.2968	16.5525	0
K14	-12.8842	8.82882	0
Z903	4.58779	2.71072	0
M8190	-28.9937	33.0219	0
M2326	-24.7263	31.4551	0
M4699	-15.7929	34.642	0
M1901	-20.4378	33.8912	0
M2324	-26.4235	20.9298	0
G552	-19.7732	35.0486	0
M9488	-21.5797	25.6469	0
M791	-13.9312	8.98281	0
M7963	-36.286	-5.79483	0
K140	-15.028	20.4788	0
M1126	-29.3095	17.2215	0
I484	-28.2234	4.14325	0
L539	-11.4533	31.0713	0
M112	-29.4719	16.732	0
M518	-24.6257	22.8199	0
M755	-23.7965	28.8642	0
M2349	-26.4844	19.3779	0
K600	-31.6651	10.5878	0
M430	-15.835	19.3187	0
M4790	-33.6723	22.0124	0
M2487	-29.5622	22.1275	0
K440	-21.3974	19.6967	0
M2322	-22.4312	33.556	0
M20	-38.0283	21.2456	0
M2553	-15.902	21.7874	0
E278	-10.8784	24.391	0
M542	-11.9447	11.6781	0
M4692	-12.5192	9.307	0
M15	-29.8641	13.9967	0
M1907	-23.4078	31.1368	0
Q74	-25.2375	21.6895	0
M501	-19.7026	20.5586	0
M2586	-26.2387	21.0763	0
Q796	-28.5979	0.608052	0
N492	-11.8753	24.6212	0
M210	-25.6149	36.1485	0
M541	-21.255	30.5256	0
M502	-27.4635	15.1526	0
M6591	-25.8719	24.9617	0
M2336	-21.213	32.0055	0
M18	-32.3597	16.2552	0
M4726	-19.5196	35.179	0
L732	-9.94126	22.8498	0
M7980	-16.4791	22.0547	0
M161	-26.7285	36.2246	0
I481	-29.6256	35.7776	0
Z478	-24.2678	12.7667	0
M538	-23.9187	23.9837	0
G834	-23.7545	32.0344	0
A02	-31.1012	3.915	0
G83	-17.175	16.3358	0
M224	-24.5592	33.4493	0
M1993	-27.7387	11.3651	0
N62	-15.3772	15.6398	0
M418	-31.9163	0.460111	0
Z978	-10.645	14.4674	0
M53	-18.2012	32.9693	0
M7962	-18.3264	36.0121	0
K639	-12.7356	7.43375	0
Z47	-7.64418	5.37998	0
B15	-33.108	-8.6613	0
C445	-40.4059	19.7655	0
M7965	-14.9944	16.4549	0
M191	-21.6434	31.0765	0
M239	-26.794	21.722	0
K299	-11.4789	8.54734	0
M11	-29.5901	16.3423	0
M5439	-13.8267	34.7211	0
M7988	-22.8505	15.0018	0
Z908	-7.29058	23.2334	0
M201	-38.0665	21.2322	0
M2596	-25.1914	26.0917	0
N49	-12.0636	24.698	0
M4792	-17.3517	25.7882	0
M1994	-31.0001	14.9648	0
M1397	-22.2452	31.6458	0
M175	-19.2536	12.141	0
E038	-17.7486	20.0511	0
M70	-18.0624	26.1227	0
N809	-21.101	16.7096	0
H609	-17.841	13.9392	0
M24	-21.5338	33.864	0
M489	-15.7042	9.05176	0
M484	-26.0479	10.9172	0
M5450	-25.8136	18.046	0
M2572	-25.6467	9.71066	0
K575	-16.8727	21.6873	0
M89	-15.4733	16.0283	0
M628	-13.1433	14.5142	0
M9486	-27.5249	18.897	0
M1995	-16.7105	10.3335	0
N218	-29.1264	1.5643	0
G558	-28.1775	8.14525	0
Z462	-17.894	11.0015	0
M2339	-25.7336	26.2462	0
G258	-5.08467	12.0392	0
M4800	-18.6656	34.337	0
M5412	-26.3957	11.5258	0
J039	-18.1212	30.1215	0
M510	-20.0407	18.0473	0
I840	-24.904	19.425	0
M4784	-28.654	21.7727	0
M1398	-26.3304	15.8296	0
M1391	-22.0821	30.5584	0
M77	-23.048	32.316	0
M71	-24.9605	15.7257	0
H60	-14.1845	22.2414	0
L73	-13.7468	22.6599	0
M241	-25.0174	28.9132	0
M2577	-23.647	28.0736	0
M4807	-21.6007	29.5203	0
B159	-33.0985	-8.66026	0
H55	-28.1116	10.7199	0
I800	-29.0531	35.5508	0
J350	-28.4922	14.7266	0
M198	-26.0751	5.88327	0
U51	-21.8213	12.1185	0
E873	-11.4618	25.6651	0
M5417	-23.996	19.4828	0
D175	-19.509	30.6354	0
M792	-14.6648	10.2207	0
M46	-15.0549	35.4828	0
R635	-12.1259	34.7703	0
M7915	-27.9656	7.07901	0
M469	-15.6347	34.5625	0
M67	-24.0134	29.5831	0
N831	-31.1017	11.6785	0
M472	-19.6748	35.3128	0
M8417	-25.3075	17.1617	0
M4722	-20.2053	28.4058	0
M5422	-12.0352	11.6646	0
E46	-21.7757	42.0111	0
M8412	-24.3086	18.3565	0
B950	-22.0226	8.92367	0
M2566	-25.1785	23.5735	0
M664	-29.0655	8.7383	0
Q764	-33.1849	6.42787	0
M22	-22.8478	35.3297	0
N701	-18.9378	18.1762	0
Z975	-26.8983	4.15372	0
R529	-4.62115	10.6094	0
K829	-23.3512	7.06445	0
M5496	-17.5048	33.0697	0
M4186	-31.9278	0.466225	0
M2320	-23.0765	30.495	0
M2417	-34.812	12.47	0
N830	-31.1737	11.5111	0
M2575	-26.9763	33.9177	0
Q76	-33.9853	6.12032	0
M2126	-19.5863	38.4937	0
M222	-30.3537	20.9347	0
E24	-9.4801	25.4471	0
M93	-28.4301	20.6335	0
M1992	-23.8886	25.3956	0
M1909	-17.0643	24.3342	0
M4317	-20.7909	29.3429	0
K435	-13.1559	30.9205	0
K250	-27.4521	27.6355	0
Q67	-27.1879	23.7913	0
M2571	-25.7073	25.1873	0
A020	-31.0916	3.89146	0
R062	-12.3899	29.8769	0
M4802	-18.4614	27.683	0
H743	-28.8312	1.29086	0
R224	-10.7248	34.8463	0
M180	-25.6744	13.6283	0
M6595	-34.721	13.5211	0
M771	-28.8637	12.6269	0
M2578	-18.7031	27.9977	0
M2552	-22.2095	19.5641	0
M519	-24.6778	14.8835	0
M471	-12.3731	17.2387	0
M4306	-23.7247	15.563	0
Z470	-7.64847	5.36787	0
M92	-24.307	37.1538	0
G571	-24.0275	17.4765	0
Z801	-14.596	7.76817	0
M1395	-20.5965	30.9071	0
M76	-22.3155	35.2208	0
H026	-12.859	22.3226	0
K605	-21.8241	18.0746	0
M205	-34.0385	20.5797	0
M948	-25.6661	32.7586	0
M7712	-28.9054	12.4975	0
Z422	-24.7598	9.77067	0
G822	-10.8886	19.5426	0
R740	-22.6545	0.875743	0
M544	-22.842	36.4558	0
M4697	-22.8074	13.8806	0
M5436	-19.921	32.8379	0
M7126	-31.845	18.958	0
C447	-40.4024	19.7709	0
G82	-10.8819	19.509	0
M4696	-26.7774	16.9915	0
M6597	-27.9698	33.8967	0
L53	-11.5364	30.736	0
K112	-16.4508	17.681	0
M1998	-16.5585	23.4797	0
K433	-26.5092	31.7431	0
M1990	-17.6075	46.2407	0
N70	-18.7605	18.0798	0
M2106	-26.0284	35.7387	0
K419	-28.2558	30.6721	0
G933	-32.8837	9.43252	0
M2329	-26.2678	19.9806	0
M706	-31.0092	26.6534	0
M7747	-33.4988	19.8359	0
Z827	12.0802	-23.0731	1
M8448	-22.5975	-5.15082	1
K089	-20.1336	-13.5482	1
K630	-28.8267	-4.66435	1
J21	-20.2916	-23.0935	1
M625	-21.4587	-9.7369	1
G301	-29.017	-13.1937	1
C05	-23.91	-5.31415	1
B371	-20.2422	-24.1588	1
R260	-13.3335	0.707432	1
F312	-28.0906	-17.9377	1
K120	-23.7484	-19.309	1
G589	-12.7837	3.10506	1
M118	-14.4746	2.78214	1
M192	-20.5009	2.28315	1
G252	-29.4382	-20.7491	1
K591	-21.9784	-6.65649	1
I68	-25.4217	-9.83763	1
F400	-22.1517	-22.6699	1
M8195	-18.9654	-12.8205	1
R091	-10.2313	-44.7925	1
I780	-31.5056	-3.72917	1
U808	-18.6472	-21.9743	1
K599	-25.6908	-14.8672	1
I513	-23.7484	-7.99622	1
K108	-19.9052	-20.4634	1
K572	-11.1744	4.45619	1
E02	-16.702	3.98722	1
A46	-20.7615	-0.87674	1
R71	-24.9294	-4.221	1
M5464	-18.0265	2.98295	1
Z859	-21.768	-10.4717	1
R064	-15.5943	5.43902	1
F332	-28.2546	-15.9876	1
K580	-15.999	5.65968	1
M45X2	-21.5098	-20.4204	1
G379	-13.2976	-13.9943	1
J985	-20.8513	-14.0579	1
F313	-28.2492	-17.5584	1
K513	-6.77672	-37.7385	1
I602	-24.8769	-12.8054	1
H442	-14.2235	-18.1913	1
F34	-20.9068	2.578	1
I612	5.85966	-2.78596	1
M8416	-19.8587	2.61271	1
Z480	-12.3582	-2.89812	1
M315	-15.6142	-0.896002	1
J848	-13.745	-0.329052	1
E739	-16.0085	-11.2954	1
M7204	-37.0453	-0.63896	1
K510	-6.11395	-38.742	1
K558	-13.9528	-2.95961	1
K570	-23.3252	-19.8363	1
M316	-16.2723	0.644875	1
C240	-28.9815	-8.42658	1
M720	-37.0703	-0.631647	1
C811	-19.8434	-17.5359	1
K102	-24.1718	-6.37379	1
J982	-29.8922	-20.8193	1
E781	6.60856	0.84468	1
D443	-30.8746	-5.62056	1
C163	-26.7118	-3.99108	1
M7961	-23.8569	6.56026	1
K512	-7.15256	-37.1528	1
R49	-10.749	-43.8366	1
L400	-16.092	7.53691	1
R520	-23.4465	4.24629	1
Z097	-22.4211	-6.56501	1
G253	-30.6698	-11.1028	1
Q211	3.44263	-1.01794	1
M432	-23.4537	-4.17198	1
J942	-20.0023	-20.3731	1
I510	4.95885	-2.03931	1
Z032	-22.79	-21.2734	1
M6288	-16.4411	-2.88328	1
Z939	-18.0366	-22.4215	1
M4302	-12.7856	-3.2494	1
F320	-19.201	-0.715405	1
M6280	-27.9932	-9.19566	1
K518	-6.88472	-38.1663	1
F48	-26.647	-1.00538	1
I309	-0.347837	-3.76205	1
I680	-25.422	-9.83518	1
E80	-42.5656	7.16599	1
M72	-37.1112	-0.662352	1
R490	-10.8495	-43.6916	1
R278	-21.5368	-17.8162	1
H262	-21.6041	-15.5692	1
K515	-7.26985	-36.8999	1
I601	-24.0802	-13.984	1
M2157	-18.7751	-14.3001	1
N321	-5.29024	-47.8859	1
F44	-26.1347	0.179373	1
Z962	-20.0561	-5.04502	1
I349	-24.1618	-10.8276	1
M130	-12.6927	5.10478	1
K613	-20.4942	5.50925	1
K624	-19.3669	-3.18245	1
J340	-18.4974	-1.8161	1
Z017	-28.2679	-11.2212	1
F331	-26.1833	-18.4904	1
M2545	-14.3022	1.63996	1
Z918	-17.2608	12.0565	1
Q210	-20.4196	-10.961	1
M8415	-21.391	-6.31622	1
K05	-20.2862	-21.4282	1
C23	-23.6008	5.10562	1
I614	-25.2157	-11.6613	1
Z826	-14.6061	-14.2428	1
K578	-13.8699	7.33385	1
K413	-23.6869	-15.2929	1
M7983	-17.0801	0.247582	1
G821	-24.8408	1.77555	1
M215	-18.9928	-14.1446	1
K45	-29.2771	-3.17248	1
A48	-21.9286	-21.8221	1
K626	-20.1728	-3.41359	1
G951	-20.8748	-8.33822	1
K03	-22.1053	-14.3385	1
K900	-39.6597	-13.4573	1
M548	-17.3578	2.20025	1
I891	-17.5803	4.10382	1
D44	-32.0253	-4.48502	1
K90	-39.6599	-13.4579	1
G458	-23.3906	-9.66321	1
I458	-21.5383	-0.169243	1
G439	-34.8974	-0.282329	1
G919	-21.8857	-15.1079	1
Z033	-20.8168	-15.4811	1
I844	-15.1061	-12.4716	1
Z431	-14.8163	-28.3556	1
K117	-27.6686	-8.19124	1
C884	-17.1648	-11.153	1
Z081	-22.3212	-8.18187	1
A16	-15.9785	2.37334	1
B948	-19.0466	-2.32744	1
N509	-24.2231	-2.40172	1
R223	-15.4422	-12.1953	1
C73	-30.5258	-20.7559	1
M890	-17.256	-0.4209	1
K458	-29.2727	-3.23649	1
M895	-28.6556	-8.00122	1
R061	-14.9249	0.685152	1
J860	-18.5764	-0.00178796	1
L219	-22.3854	-13.2949	1
M893	-26.1785	-2.31741	1
K523	-14.3439	-2.06252	1
E854	1.66545	-5.98832	1
M5418	-25.1561	-8.55879	1
Z465	-18.2574	5.30926	1
J9600	-16.5085	-41.0829	1
R234	-21.69	-10.5802	1
K10	-19.1986	-19.9973	1
N644	-24.7872	-0.857499	1
F23	-15.2826	-15.0606	1
F333	-28.1981	-16.053	1
K912	-28.5223	-6.66117	1
G838	-28.8846	-9.35196	1
I428	-21.7919	-11.3698	1
D462	-23.4275	-18.5775	1
Z433	-13.84	6.59976	1
M7928	-15.7278	-0.384135	1
Z834	-22.8599	-9.08966	1
K293	-20.8822	-3.21785	1
D126	-32.6059	-4.45558	1
Z531	-20.0556	-8.78489	1
Z947	-20.4749	-12.7572	1
K27	9.44237	14.4288	1
J00	-18.7428	-17.6636	1
K71	-35.947	-5.93912	1
I051	-23.3832	-10.9791	1
H341	-25.9237	-6.15545	1
I650	-9.22052	-0.577003	1
I603	-22.6293	-1.27973	1
D061	-17.0859	-12.1864	1
G061	-25.4513	-1.63953	1
M1300	-13.1092	5.24337	1
M4312	-23.0845	-5.80115	1
M546	-17.9689	2.9319	1
Q21	3.4434	-1.00315	1
K908	-18.2288	1.74476	1
F99	-11.8345	2.01401	1
M4195	-23.4157	-14.1153	1
K808	-14.7524	4.10133	1
R102	-15.5345	-2.31906	1
I052	-30.4207	-3.19206	1
M814	-19.1188	-17.7392	1
G119	-19.8975	-15.6059	1
M357	-17.4133	-13.2676	1
M7919	-22.8135	-3.92843	1
I483	-26.3514	-10.4483	1
I479	-21.0612	5.23233	1
K279	9.43671	14.428	1
K593	-14.3353	0.314025	1
Z519	-25.7398	-7.98394	1
G825	-22.8161	-16.4659	1
K229	-21.4398	-2.78127	1
M671	-27.7377	-12.9038	1
R450	-25.8511	-13.8882	1
K514	-7.31836	-38.5808	1
F39	-27.0746	-21.3282	1
G58	-12.5706	3.13448	1
J04	-18.9381	-11.8307	1
I610	1.50314	-2.20367	1
G958	-22.4737	-12.7785	1
M4850	-19.897	-10.784	1
R72	-20.2983	-22.2518	1
Q25	-24.4547	-9.43085	1
E804	-42.5652	7.16571	1
K122	-24.4091	-1.73494	1
Z48	22.9928	-0.764092	2
R031	25.2662	0.394387	2
R26	34.1088	10.2213	2
I7000	34.7674	-7.17103	2
N12	30.5917	3.33336	2
K650	28.9384	1.34744	2
R29	33.4484	9.41973	2
R570	31.2327	-8.39145	2
E877	44.4784	15.9184	2
R190	19.1831	-4.70499	2
F059	31.7923	8.00801	2
I99	33.1539	-6.68999	2
B96	37.0259	1.86285	2
R68	35.5493	6.22971	2
Z01	17.9236	5.91763	2
R33	36.9605	9.2007	2
Z048	18.382	1.56408	2
R25	14.8699	0.681208	2
M866	37.8416	-11.9686	2
A40	23.9664	3.88762	2
D35	13.6329	5.54564	2
B961	23.6347	2.53526	2
K559	23.8427	-5.30499	2
K029	18.05	10.1154	2
Z51	35.7091	2.42285	2
A04	27.5206	-1.07756	2
I713	31.0282	-1.87535	2
K65	28.9295	1.27902	2
B029	21.3714	-3.77084	2
D868	27.7325	-5.54933	2
R93	27.0813	1.79469	2
K550	19.2783	-5.98175	2
M31	28.0791	-3.54604	2
L890	22.5419	-5.95478	2
R44	25.8962	6.65843	2
E878	37.9675	-14.1507	2
Z896	37.9107	-12.2627	2
R19	19.9863	6.54337	2
Z99	43.4999	11.0989	2
R410	32.7755	7.94237	2
R40	23.4868	0.421562	2
K590	26.3094	10.4153	2
M35	15.9506	13.0107	2
R296	33.2001	9.37187	2
Z45	38.5532	7.92055	2
L89	30.8095	7.74449	2
Z862	19.2944	-3.92145	2
B962	37.9196	3.35606	2
R69	21.9633	7.47742	2
I72	19.3979	-0.515647	2
R161	37.2963	-3.96489	2
B259	23.8496	-9.15648	2
R509	31.833	1.35166	2
R53	33.9866	7.00309	2
R300	17.7526	-3.01947	2
A08	30.4987	-6.75649	2
I723	18.5788	-0.218325	2
N182	30.623	4.3186	2
R263	26.8449	7.17105	2
I950	22.335	-8.02377	2
R162	25.0761	-6.89397	2
A498	26.3051	4.02644	2
I776	27.7739	-2.47485	2
K921	23.9485	12.1561	2
R41	32.8057	7.99053	2
Z85	34.2543	2.82056	2
E213	42.6458	-0.355273	2
R13	26.362	9.80809	2
I770	25.8453	-8.76076	2
R478	36.0944	-14.7256	2
E835	39.8428	-1.2764	2
I319	17.2696	-1.24661	2
J90	35.0928	0.485808	2
D683	20.4538	1.71145	2
Z515	34.4187	2.27312	2
Z509	24.0863	-2.35846	2
Z452	29.1629	-1.42824	2
B95	38.6106	4.1962	2
E274	30.1961	-6.26319	2
Z098	24.77	5.49624	2
E20	16.2057	3.27633	2
R55	34.304	7.09114	2
U801	26.4455	-3.58389	2
R943	21.2868	22.4865	2
B958	21.4336	2.88641	2
A41	37.407	2.92138	2
F05	31.7971	8.06912	2
A419	37.1046	2.73587	2
Z960	37.089	8.97139	2
R04	33.2225	0.296	2
D58	14.1664	-18.991	2
I958	21.611	-8.19176	2
J991	22.4673	-9.70616	2
I779	34.2393	-4.62718	2
Z505	24.3864	-0.4739	2
I97	19.5101	2.0047	2
A415	29.0208	4.31205	2
N39	44.4073	10.3522	2
Z508	24.6066	-2.11425	2
R59	32.1974	-1.48487	2
R16	37.2863	-3.95991	2
U821	22.9681	2.65808	2
D351	13.0356	5.76869	2
K659	20.6505	-10.1552	2
A410	24.964	3.88342	2
A09	38.2834	-0.412668	2
I700	34.81	-7.20125	2
E210	13.2597	5.68212	2
A047	27.7377	-1.22927	2
E041	-2.505	-6.93002	2
B955	15.6021	-5.85776	2
B37	33.1236	-2.51867	2
Z518	33.163	4.15695	2
R630	25.8693	-0.598229	2
L892	29.8711	7.4632	2
R591	28.6606	-1.98009	2
R05	34.1221	0.756281	2
J17	21.8402	-4.0143	2
U80	26.2991	-3.66702	2
B952	26.0348	3.97779	2
L899	28.3002	7.09163	2
I778	18.9175	-2.14293	2
E27	33.6677	-8.82878	2
A490	26.5569	-2.5245	2
R74	11.995	2.13771	2
U820	25.1687	3.05311	2
J180	-18.0222	-39.3648	2
M313	28.0933	-4.34883	2
B968	36.9279	1.13152	2
Z532	22.895	-0.607524	2
G72	20.5745	-7.67462	2
R688	35.525	6.27129	2
Z488	22.9246	-1.05837	2
R933	23.1477	-5.38073	2
A418	20.2638	-7.7282	2
R268	34.2015	10.2331	2
E05	44.0688	17.0013	2
K55	28.0379	0.319147	2
E209	16.1844	3.28731	2
A084	30.5545	-7.07812	2
B965	29.2467	-3.40944	2
U82	25.1962	2.63008	2
R34	20.8611	-6.74162	2
R30	17.794	-3.0454	2
B954	17.3161	20.744	2
R54	33.8083	8.36244	2
L891	30.1782	7.57667	2
Z09	23.4073	10.1122	2
I78	25.1337	-24.3999	2
K59	26.2838	10.4231	2
R50	31.7949	1.36301	2
B02	21.0161	-3.92468	2
R634	28.446	11.383	2
A099	38.2762	-0.412091	2
R799	16.5975	-5.92701	2
Z04	22.0623	1.13981	2
Z858	21.2045	-1.73603	2
Z29	22.771	7.30085	2
R79	36.3521	10.0107	2
E059	44.0474	17.038	2
R65	25.7881	1.20948	2
I828	20.1169	0.711491	2
Z090	22.1219	9.49229	2
R798	36.2816	10.1101	2
J81	36.0764	5.34651	2
I82	20.1832	0.710673	2
I633	19.6741	-1.75614	2
Z514	22.6066	4.29396	2
Z290	22.8752	7.33986	2
R638	30.8067	-9.30171	2
R590	32.0889	-1.79646	2
Z018	17.8497	5.95025	2
R458	3.42184	11.6327	2
E21	42.657	-0.341515	2
K02	18.0588	10.0986	2
R11	36.5626	1.44238	2
R400	27.994	7.03233	2
Z863	20.4836	3.50032	2
B956	38.7057	4.28803	2
K92	23.5657	12.0945	2
I469	34.6802	12.8809	2
I871	20.4109	-4.72765	2
R298	25.9193	6.91287	2
I781	25.1372	-24.4295	2
A49	32.874	1.85198	2
B370	32.7883	-2.49348	2
R77	18.6406	-4.92664	2
A045	21.4227	3.85921	2
R21	26.7234	2.34902	2
B25	23.9032	-9.13735	2
A411	21.4577	4.04003	2
Z223	33.4561	0.999688	2
Z458	27.4202	3.87795	2
I728	6.19931	-13.5863	3
Q610	8.60449	-14.2504	3
D686	6.89149	-7.02096	3
B348	5.78142	-15.5987	3
R452	1.91841	-16.921	3
Z292	16.311	-10.851	3
M2137	10.1532	-7.67093	3
Z434	5.97457	-12.3975	3
R251	14.5214	0.11093	3
M348	12.0193	-0.641089	3
I671	15.0474	-1.97267	3
J398	-15.9356	-27.3111	3
F321	1.66393	-12.2444	3
I808	12.8428	-2.7731	3
M84	1.58766	-9.73332	3
E22	-5.44325	-25.7077	3
M609	10.1654	-6.50214	3
R619	14.411	-6.47293	3
L930	11.657	-16.8147	3
K220	4.19695	-15.6185	3
N82	11.6527	-4.12827	3
G60	-16.5795	-19.1702	3
J06	8.28414	8.05797	3
M7022	6.17412	-16.6088	3
R778	18.0677	-5.4246	3
R464	4.30135	-13.6468	3
M858	-2.92829	-19.0863	3
B978	-8.76814	-22.0026	3
K257	16.1356	-4.64944	3
Z468	12.4019	-5.7859	3
M485	-2.03511	-22.3989	3
M80	-2.71981	-23.7323	3
A491	-0.802595	-12.1327	3
D68	7.86724	-6.33887	3
L984	11.2181	-7.64687	3
G959	-19.4704	-7.09783	3
K260	1.46706	-18.631	3
K631	10.1009	-2.35049	3
M40	-5.13074	-20.2519	3
K571	9.2296	-11.1222	3
D735	7.55481	-12.3218	3
I43	4.43729	-4.67704	3
U822	13.5202	-8.58702	3
Z524	8.28171	-16.2629	3
L299	13.3147	-7.08207	3
M8198	-2.66198	-14.4693	3
R23	8.39026	9.24431	3
R500	21.1568	-11.7089	3
N10	18.3476	-11.8108	3
Q85	-10.8214	-30.8023	3
Z291	0.639304	-24.079	3
F30	-0.284239	-15.2585	3
M4196	-1.09375	-20.0654	3
B49	3.58619	-22.2904	3
M4794	8.9318	-8.79346	3
K121	11.3081	-13.5249	3
B34	13.9246	-10.5774	3
M34	15.4393	-16.0406	3
I514	5.74686	-4.10263	3
M819	8.55907	4.07572	3
Q05	-35.9596	5.71992	3
D071	-17.891	-27.4117	3
F311	4.76597	-12.5123	3
I809	12.0211	-8.89832	3
R935	12.7299	-6.03264	3
Z970	-8.91793	-22.0623	3
Z039	12.3357	-23.482	3
I342	15.6869	-3.59641	3
Z016	-17.2645	-13.4003	3
U828	17.3715	-12.1266	3
M87	0.72938	-20.2682	3
R748	11.9947	2.12303	3
M809	-2.72735	-23.631	3
A081	19.3077	-7.86374	3
K226	-2.79923	-16.5442	3
R61	14.8127	-6.14149	3
L95	14.0354	-14.1768	3
M349	15.4573	-16.0481	3
F309	-0.136376	-15.6074	3
G710	-45.6831	-12.8442	3
I730	3.91211	-7.12657	3
M8589	-3.5065	-18.5648	3
K658	12.812	-5.02242	3
M33	4.24479	-20.0978	3
R636	-9.23653	-23.1279	3
Z865	7.44301	9.47716	3
R930	-6.59137	-14.1839	3
Q059	-35.9753	5.81505	3
R233	3.79385	-15.3961	3
I66	-3.43744	-8.77986	3
M213	10.2431	-7.60894	3
L93	11.6706	-16.8131	3
A499	19.7195	-9.96512	3
M60	11.2681	-5.64682	3
M843	5.6385	-20.1749	3
K264	18.1336	-9.67017	3
L959	13.9975	-14.1424	3
K12	11.3585	-13.5676	3
R99	-26.6032	-21.894	3
R401	0.0369131	-11.5419	3
R100	3.3962	-12.1111	3
R680	17.7035	-8.04217	3
I312	-9.30711	1.84949	3
M2559	-4.08329	-7.7649	3
I709	27.6788	-18.5155	3
Z019	5.80179	-11.7295	3
E222	-5.44514	-25.7139	3
H10	-5.58406	-13.7494	3
A409	15.971	-9.19531	3
M32	11.4783	-30.7101	3
K319	3.83272	-9.89633	3
K638	-4.3334	-4.41924	3
H109	-5.41512	-13.6724	3
B59	4.6816	-16.3917	3
C790	-18.6853	-10.136	3
M4854	-2.24077	-22.3286	3
E232	8.66805	-8.66955	3
Q87	-35.084	5.53447	3
M81	8.55833	4.06926	3
R471	16.166	-0.989253	3
R58	17.209	-8.24091	3
M85	-2.94558	-19.2114	3
I611	4.40548	-4.2662	3
K528	-15.1648	-16.5269	3
I742	19.1727	-9.96088	3
G729	10.8039	-5.19237	3
K254	13.6876	-2.90171	3
I7090	27.657	-18.4487	3
M419	-4.8531	-22.3256	3
G608	-16.5943	-17.5484	3
M41	-4.89968	-22.3686	3
D688	6.06222	-8.08166	3
I868	5.22312	-9.7185	3
G95	-5.17965	-18.3145	3
D648	6.67805	-21.1145	3
M8098	-2.75165	-23.4499	3
Z298	6.63696	-10.9523	3
I748	25.6363	-4.79637	3
B91	-45.206	-13.2425	3
R258	1.4842	-13.493	3
K311	4.52217	3.10727	3
E859	4.32029	-18.6878	3
B001	3.89221	-17.4666	3
G600	-16.6132	-19.2052	3
M702	5.96372	-16.5109	3
D728	5.55064	-32.3636	3
Q78	-36.4103	4.73969	3
L94	2.92124	-20.1117	3
E85	1.64558	-6.33744	3
D72	5.59452	-32.3656	3
M4856	-1.42534	-22.0019	3
I491	5.52119	-4.23242	3
B99	13.5184	-9.81747	3
K291	12.4351	-10.1315	3
M402	-5.14702	-20.2473	3
R454	-19.465	-9.07598	3
K768	15.0779	-7.54665	3
R048	7.0261	-14.9858	3
I60	14.6779	-1.5557	3
I749	13.9311	-4.62282	3
I878	6.60006	-5.36483	3
A403	4.87392	-21.2161	3
B181	14.7039	-15.7336	3
J069	8.29129	8.04924	3
K564	3.10898	-14.059	3
R402	1.44072	-16.798	3
D899	5.75492	-19.7247	3
R253	-6.25314	-14.9107	3
I822	-22.4618	14.8049	3
R008	3.17992	-13.0706	3
M4024	-1.19116	-18.0501	3
D410	18.5736	-6.74722	3
Z099	8.81907	9.65249	3
M8199	8.55551	4.06785	3
Z049	2.6229	-12.714	3
K909	5.83007	-9.09731	3
M879	0.862883	-20.1838	3
D759	6.46519	-19.7173	3
R827	19.0535	-11.74	3
Z112	-16.3851	-13.8394	3
M4199	-5.91977	-22.8282	3
Z52	8.17072	-16.2152	3
B349	14.0683	-10.7567	3
D62	6.95474	-20.7661	3
I444	8.35099	-4.05021	3
I898	7.72816	-13.9506	3
R946	2.45824	-14.8277	3
R098	12.3928	-7.52331	3
G628	-0.281251	-13.4748	3
F32	4.90612	28.0216	4
Z974	0.6994	7.99156	4
M2547	-9.57261	29.1834	4
A408	19.9184	20.7599	4
K227	8.56159	22.5329	4
U838	1.11367	15.8695	4
R601	1.92152	17.7857	4
F40	-0.882549	14.0684	4
B957	2.08314	16.6455	4
I110	1.4996	36.5426	4
K58	-1.25582	23.5897	4
M4789	-6.00607	22.5457	4
R202	1.56417	29.139	4
K30	10.581	17.1018	4
Z916	2.61112	12.168	4
B35	-8.21847	29.9005	4
L409	-3.10321	27.0994	4
K635	4.73293	24.7662	4
L97	8.19433	35.7251	4
R090	13.3998	22.6411	4
K31	9.55501	23.4526	4
K449	8.08334	26.706	4
K44	8.09214	26.7042	4
K04	-6.49005	21.6194	4
Z507	10.1632	36.9575	4
I254	-9.47591	1.02889	4
Z853	0.535617	14.507	4
Z901	0.42929	13.3449	4
Z998	5.54016	39.7934	4
U837	2.26639	16.958	4
Z988	-5.38165	34.2208	4
K920	21.9789	13.2432	4
D12	3.07976	24.0936	4
R52	6.95723	17.0583	4
M7909	-1.09105	27.8574	4
R10	17.2555	15.8459	4
K42	9.62592	32.8046	4
Z83	1.66508	6.45989	4
K420	7.94823	33.1347	4
M799	-8.10295	30.6636	4
K831	4.48323	4.25945	4
N81	8.70128	30.5695	4
Z41	-2.98968	14.9947	4
M790	-1.07715	27.6565	4
N47	7.87348	33.8191	4
N823	-3.34272	17.6485	4
F402	-0.826699	14.1268	4
N73	-3.81519	27.9483	4
K61	4.04502	34.2447	4
L60	6.02423	31.8791	4
Z50	10.1118	37.0922	4
Z968	5.95777	19.4362	4
Z115	9.09643	37.3104	4
Z854	20.7399	10.1992	4
K529	14.8212	16.2857	4
B372	0.459379	36.121	4
K469	-0.706651	31.7697	4
R22	16.5565	25.0263	4
R17	11.5512	11.3734	4
Z993	7.44636	18.1937	4
N904	-3.76822	14.651	4
E55	-1.56341	41.7013	4
E282	7.11649	31.5259	4
Z411	-2.89295	15.0968	4
I11	7.13563	38.4503	4
L918	-7.36397	30.7758	4
Z092	16.1617	25.9581	4
J986	-9.35554	14.7473	4
K29	13.3114	17.0765	4
K269	20.7016	13.7757	4
M7989	-5.32177	32.1325	4
N736	-3.80665	28.0889	4
M7979	-2.02129	26.3748	4
K823	-4.61406	29.6083	4
I803	-7.33645	31.9716	4
K589	-1.23141	23.5236	4
K922	6.92865	22.8526	4
K432	-1.75214	31.4835	4
K821	-2.63431	18.0627	4
K621	4.09744	23.6058	4
I829	-0.439922	9.83367	4
Z924	7.35046	15.6828	4
F329	4.90679	28.0247	4
K750	-2.80703	10.1706	4
B972	5.00464	36.3394	4
K83	11.8464	11.9542	4
I453	1.13573	34.4743	4
B373	-0.0730544	15.9116	4
K296	11.7402	17.3896	4
K210	8.00296	25.5991	4
G70	-20.1418	23.5086	4
K838	13.087	23.254	4
R208	-6.51276	20.8074	4
E042	0.524832	32.05	4
R068	2.25936	37.0327	4
M7987	-8.21606	28.8419	4
R32	4.21459	37.7791	4
N318	-17.0726	18.1799	4
K822	0.232567	31.3692	4
B97	5.27408	35.7376	4
N61	-6.95045	29.9077	4
N76	-1.58121	15.6341	4
Z435	-0.61314	10.8893	4
Z501	9.94655	37.0994	4
K610	4.02535	34.3186	4
N393	8.83919	30.7794	4
G932	-6.65115	30.9573	4
E28	7.51966	31.3763	4
N840	7.41205	33.0952	4
I358	20.0301	20.836	4
R262	3.55115	31.0025	4
R103	13.8518	24.1621	4
I724	0.970937	8.93648	4
R238	-2.68441	32.3729	4
L600	6.53869	31.8035	4
L893	2.63359	14.2799	4
K63	4.87535	24.6509	4
R51	13.8032	24.715	4
G250	-2.11805	12.3818	4
Z981	-13.3762	32.4264	4
I830	3.70958	31.3618	4
I452	1.26775	34.8762	4
K62	6.82275	23.0952	4
G25	-1.73786	12.5569	4
G700	-20.1295	23.5003	4
M5499	-5.19412	44.2181	4
K830	12.1455	12.306	4
N818	-3.39987	15.7028	4
R20	1.56129	29.2157	4
K047	-6.39311	22.005	4
K859	12.4525	23.4968	4
M353	-10.7967	5.33896	4
K46	-0.230843	32.4495	4
U071	4.55087	37.2588	4
R101	13.6864	24.1971	4
D124	3.20576	23.9902	4
N816	7.77783	30.9562	4
K221	8.81447	21.6683	4
M7900	-4.91102	25.7065	4
Z97	-1.65268	32.35	4
K297	12.705	17.2995	4
K603	-3.91472	29.0972	4
I45	7.81638	39.511	4
M7969	-4.61914	29.5205	4
N946	-5.68119	26.5373	4
E559	-1.56181	41.6975	4
N811	8.71374	30.6488	4
K08	14.2194	23.3999	4
E04	-1.6755	37.64	4
I832	-3.91474	33.9852	4
Z873	-4.76857	34.1121	4
M797	-1.90017	26.6758	4
Z907	5.63041	25.6452	4
B964	5.71884	34.8452	4
K429	9.611	32.8661	4
K625	-1.22859	29.9911	4
B951	3.19992	15.2511	4
K20	9.16125	20.8098	4
D122	2.18248	22.7541	4
N850	5.69935	32.8818	4
Z98	5.85791	19.5282	4
R195	2.26236	27.981	4
D125	2.74962	22.8702	4
R104	17.3178	15.7817	4
K298	20.2745	14.0252	4
Z860	21.4296	9.8742	4
U07	4.84885	36.5747	4
E876	10.1229	44.0174	4
K22	9.12488	20.9519	4
D123	3.11168	24.3812	4
G562	-3.03047	31.3228	4
N812	-0.5903	16.8545	4
M464	-20.0299	14.0043	4
D120	2.5612	22.6987	4
Z980	5.51272	19.7043	4
Z835	1.6505	6.4633	4
K52	14.8597	16.2815	4
I422	21.7343	21.2772	4
N815	-2.95107	17.7609	4
U83	3.06903	15.0519	4
Z035	1.20372	35.2528	4
I119	7.10029	38.4663	4
K26	20.777	13.7479	4
K295	11.3857	17.3643	4
M7970	-5.22856	26.648	4
I451	7.76989	39.4744	4
E052	-2.64603	10.0405	4
K317	8.68775	23.7741	4
J849	-13.0048	-49.7459	5
J449	-24.3063	-46.6244	5
J370	-25	-34.0633	5
J84	-12.6144	-50.6458	5
J988	-16.4292	-33.0888	5
J961	-16.8695	-44.5482	5
J960	-16.9389	-41.6086	5
B379	27.0488	-17.3695	5
F319	22.3995	-15.9833	5
J92	-12.6144	-36.9398	5
J9690	-16.2596	-48.6959	5
C349	-24.5336	-43.2812	5
J20	-6.6173	8.55866	5
C34	-24.5046	-43.4591	5
R000	14.7924	9.25646	5
J40	-13.8233	-48.1234	5
C329	-23.0213	-32.6929	5
F33	-6.94463	13.2015	5
C15	-4.38391	-15.8239	5
J981	-16.0403	-48.6566	5
B44	-21.3184	-37.327	5
J98	-16.8586	-49.4194	5
J42	-13.9156	-47.8319	5
F410	-8.05876	10.0235	5
J37	-24.9814	-34.0753	5
J989	-17.9001	-25.5132	5
C320	-23.3735	-31.4927	5
Z915	4.54809	9.27422	5
J181	-17.5092	-50.1298	5
H333	-27.8486	-37.5034	5
F171	-27.546	-43.5984	5
C343	-23.8579	-42.3503	5
J440	-24.0595	-46.3768	5
J44	-24.3723	-46.6554	5
F259	22.3843	-17.347	5
C340	-21.7507	-40.5403	5
J948	-20.7452	-33.5463	5
J39	-16.5567	-28.1034	5
J86	-16.7915	-37.0651	5
J392	-16.9175	-27.965	5
Z825	-21.6759	-29.7921	5
Q850	-10.8798	-30.825	5
C342	-22.6012	-34.4425	5
J938	-23.4359	-35.3439	5
J432	-24.4081	-42.5531	5
B953	-17.6591	-33.0351	5
J869	-16.9117	-37.0295	5
J920	-12.4433	-36.0864	5
H33	-27.0632	-38.3929	5
J209	-6.75833	8.59088	5
Z81	-24.001	-24.9597	5
J980	-19.6938	-39.1552	5
Z851	-21.5137	-42.7865	5
D02	-24.2082	-30.4329	5
H330	-27.621	-37.7536	5
C159	-4.324	-15.8395	5
K056	-19.3309	-27.878	5
Z870	-15.2698	-48.0434	5
C793	-19.2841	-31.3877	5
J448	-19.0926	-45.1934	5
R001	14.8123	9.26989	5
B963	-20.4087	-42.9555	5
H540	9.92264	-35.0453	5
J189	-17.8763	-50.5458	5
D38	-21.2366	-34.2476	5
B441	-21.4497	-37.659	5
R09	-13.7054	-49.3584	5
F431	-8.86453	11.3543	5
F310	-17.505	-24.9018	5
H544	9.99264	-35.1027	5
R093	-16.5824	-32.8459	5
F220	-15.8765	-24.6091	5
H335	-27.959	-37.4019	5
F419	4.07885	9.03273	5
A31	-23.1048	-35.9393	5
F22	-15.6883	-24.5479	5
F432	-8.62436	10.7403	5
J9611	-16.8038	-44.5704	5
R092	19.1169	-15.929	5
J384	-20.8774	-27.072	5
J85	-19.9043	-35.1682	5
R468	20.4771	-21.2836	5
J969	-17.4201	-48.9956	5
F20	23.4085	-19.7398	5
R46	20.4829	-21.253	5
F412	-7.46638	10.9488	5
J939	-22.9747	-40.9568	5
J99	-16.2709	-35.5457	5
J998	-21.5417	-37.7876	5
C341	-24.0525	-42.9182	5
J43	-24.4171	-45.7707	5
B974	-11.9628	-1.23864	5
J9601	-17.8194	-43.4498	5
E272	19.1122	-18.4594	5
J439	-24.3509	-45.7593	5
F25	22.3921	-17.4214	5
R91	-16.598	-47.6674	5
J38	-17.8817	-35.4673	5
B449	-21.0921	-36.7819	5
Z930	-13.9322	-38.8595	5
F29	-14.7168	-24.1634	5
M30	-12.2421	-31.611	5
E271	19.0997	-18.4362	5
R845	-17.0131	-36.0195	5
Z818	-23.9944	-24.9556	5
C32	-22.5114	-32.1721	5
F200	22.9083	-19.3183	5
H332	-25.614	-39.7365	5
F17	-27.5399	-43.5975	5
J984	-20.9357	-43.0525	5
F209	23.3978	-19.722	5
J950	-17.3959	-29.8847	5
I279	-17.7632	-43.7657	5
J383	-19.187	-33.6229	5
H405	-15.3954	-21.0146	5
Z902	-21.869	-42.6501	5
J22	-16.6189	-50.43	5
J46	-24.0675	-39.1658	5
D020	-24.2852	-30.3255	5
K265	-20.9509	-27.0721	5
C771	-21.7624	-40.6882	5
C797	-19.2719	-31.355	5
J9699	-8.45206	9.01355	5
Z852	-16.2395	-38.0891	5
R84	-17.032	-36.1742	5
F41	4.13503	9.06375	5
J381	-9.36939	-12.4494	5
J94	-20.5489	-33.5579	5
F172	-26.0277	-43.2163	5
J93	-23.193	-41.0807	5
J9691	-18.758	-45.4306	5
H54	10.4102	-35.2531	5
J96	-17.4009	-48.8771	5
J387	-18.3915	-28.5964	5
R042	-15.4188	-47.4686	5
J958	-18.4764	-37.9807	5
K551	-19.1078	-27.5797	5
F31	22.401	-16.0286	5
J95	-18.1863	-38.0567	5
J441	-23.6966	-46.483	5
J931	-24.6192	-40.3334	5
B378	-21.3195	-32.5695	5
F43	-8.60732	11.0768	5
D381	-21.5893	-34.2707	5
F339	-6.98421	13.1901	5
J929	-12.6112	-36.9235	5
J47	-18.0714	-47.4842	5
J841	-12.5653	-50.6963	5
H352	35.7306	-20.0199	6
G80	-11.5774	-23.874	6
I845	-9.61516	-6.41818	6
G24	-11.8033	-20.8361	6
Z982	-23.0902	0.928209	6
F06	16.6912	-22.3055	6
C259	34.648	-17.1738	6
H342	35.4251	-19.643	6
H34	33.0224	-19.9251	6
M653	-15.177	27.4771	6
M4194	-13.3874	-21.4137	6
K565	3.38809	-7.02457	6
G318	-9.05894	-19.3274	6
G249	-11.8835	-20.8522	6
F009	13.0857	-26.4652	6
R81	35.8029	-22.9853	6
D51	10.8825	-19.8646	6
K862	33.8741	-15.7985	6
H348	32.9563	-20.243	6
G909	36.6784	-18.373	6
R631	-18.0962	-7.31417	6
J380	-12.7818	-19.703	6
G510	-15.1949	28.5135	6
K290	9.10128	-11.9052	6
H353	38.6938	-21.5977	6
E782	-13.409	28.0619	6
G30	13.1468	-26.5263	6
D50	41.1191	-30.0345	6
N15	17.888	-13.0941	6
D64	41.9546	-29.747	6
G51	-15.1792	28.5844	6
C25	-7.35588	-17.1608	6
F03	14.2548	-26.1973	6
R27	-10.8662	-16.6181	6
F02	-31.8432	-15.9199	6
D519	-0.368794	-8.58716	6
A412	-16.6529	-7.77128	6
R45	30.5184	-11.8868	6
K267	-6.33927	-16.6251	6
E831	39.4387	-30.9998	6
D649	41.9504	-29.7479	6
N48	38.3994	-17.6285	6
F002	-7.75173	-18.8704	6
I708	42.7882	-8.42018	6
F050	30.7732	-10.8252	6
G308	-7.88937	-18.8068	6
F023	-31.8499	-16.0889	6
C169	-13.9785	-7.26924	6
Q24	-13.8736	-20.2507	6
G309	13.0819	-26.7962	6
U832	-15.9482	-5.0802	6
H258	38.3888	-21.4051	6
H334	35.0583	-21.0196	6
G46	-11.115	-15.3252	6
G21	-1.24693	-8.16544	6
F00	13.0995	-26.8103	6
K562	-4.80026	-10.2438	6
Z972	-15.2551	-6.68746	6
H25	39.6461	-22.4203	6
K552	11.5922	-11.0408	6
C16	-13.7498	-7.34201	6
G938	-11.3339	-17.6012	6
I653	34.8161	-19.4656	6
R90	-8.22674	-14.6101	6
H182	-14.1492	-21.3813	6
I618	-12.8473	-16.3986	6
H31	34.3308	-21.3912	6
G809	-11.5783	-23.8727	6
D13	-14.3421	-9.18595	6
K263	-15.2309	-8.77908	6
K315	-18.9624	-8.77194	6
I615	-13.0428	-16.7705	6
I7080	42.7614	-8.40386	6
I632	34.4929	-9.10191	6
I609	-7.63709	-14.5204	6
U800	36.6124	-16.9025	6
D510	10.915	-19.8494	6
N360	-16.5359	-3.01235	6
I672	32.6622	-19.0297	6
Z121	6.29387	12.598	6
F019	40.7639	-20.4731	6
Z961	39.8525	-23.1082	6
H549	36.2241	-15.8411	6
M6534	-15.1704	27.4647	6
M8698	-17.8224	-3.89908	6
K294	-0.0396014	-6.31965	6
F051	13.6779	-26.0227	6
K928	-18.9901	-5.52815	6
Z833	38.3882	-17.7656	6
N764	-17.1055	-6.20514	6
Z131	39.5661	-18.2177	6
G912	-11.3515	-18.6424	6
E34	-17.3761	-5.40332	6
G31	18.3345	-24.5604	6
A090	33.824	-15.928	6
I341	-7.96763	-15.8818	6
D539	9.27575	-21.0791	6
N181	17.8586	-13.9012	6
H251	39.3345	-22.2522	6
E050	36.0184	-15.3651	6
E784	6.76289	0.722634	6
M6289	-30.0839	-8.39906	6
G319	18.3934	-24.6577	6
N481	-13.7757	25.5311	6
R451	30.7271	-11.7578	6
R56	19.5213	-25.4905	6
H310	36.2987	-20.1545	6
K869	-9.40415	-15.56	6
G11	-12.0102	-19.8034	6
G35	-11.2987	-21.8406	6
F067	16.6178	-22.2379	6
I213	31.0839	-16.4217	6
D509	41.1737	-30.0011	6
D508	39.8451	-30.7303	6
F01	40.7688	-20.4646	6
G91	-12.4312	-17.8248	6
F028	-31.8436	-15.4711	6
N482	-16.7219	-7.47063	6
H547	-10.0683	-17.9641	6
K119	-18.3798	-5.45923	6
I30	-0.281761	-3.81113	6
U898	-14.5967	-4.97899	6
K868	34.1689	-14.7023	6
K863	32.9864	-15.4658	6
G20	-9.36036	-19.9252	6
R568	19.5259	-25.5072	6
I88	-15.7582	-6.85746	6
R270	-10.7938	-16.7208	6
Z12	6.29532	12.5969	6
F058	16.006	-21.2752	6
D500	9.17034	-21.0645	6
G90	-8.80424	-16.9276	6
E539	-0.964831	-8.30021	6
D56	38.9934	-31.3322	6
R413	-9.49302	-16.7042	6
U89	-14.4948	-4.92069	6
R42	31.4401	15.1571	7
I459	28.216	28.8137	7
I420	37.3632	13.4335	7
I490	28.5393	29.6651	7
I313	32.8724	14.9638	7
I229	34.3275	35.4919	7
I088	27.4134	26.7167	7
G45	31.806	24.9431	7
I83	0.882321	39.8931	7
I211	31.1833	33.6297	7
I455	29.1885	25.0854	7
I952	28.2961	18.0068	7
I371	26.8076	26.2545	7
I34	34.8257	22.5365	7
N23	18.1428	27.5246	7
I495	25.2896	28.1478	7
Z95	34.0653	37.0547	7
I251	32.2489	37.8495	7
Z951	34.4041	36.8701	7
I959	40.4115	12.2723	7
R002	28.5318	30.2413	7
I200	33.4125	37.3476	7
I20	32.6241	38.6868	7
G459	32.1081	24.944	7
I698	31.1283	25.13	7
I498	25.6121	26.7203	7
I460	33.7552	14.1433	7
I36	33.4806	25.6914	7
I446	29.521	24.7301	7
I67	37.2893	17.7053	7
R35	17.272	25.3423	7
I42	37.3689	13.3907	7
I351	31.1185	17.9197	7
I493	26.1072	28.3776	7
I429	37.3154	13.3254	7
R00	32.1081	13.8748	7
I25	32.0922	38.6363	7
I46	34.4617	13.3546	7
Z500	26.5268	30.0055	7
I95	40.3996	12.322	7
I059	36.6084	21.9385	7
I49	22.3949	30.2936	7
I050	29.328	23.3966	7
Z954	32.4108	20.2405	7
I634	19.8621	24.5659	7
I480	22.0391	30.2201	7
I69	35.9968	25.2226	7
Z950	33.8296	33.0726	7
I38	21.7641	26.9835	7
I209	32.7011	38.7848	7
I482	22.3281	31.529	7
I201	29.0078	31.1141	7
I694	35.9429	25.1402	7
I71	39.1296	10.1607	7
I714	39.165	10.1576	7
I635	21.5747	25.0186	7
I619	31.0802	22.441	7
I454	26.6117	23.1471	7
I361	33.5259	25.712	7
I47	24.2228	31.0201	7
R470	30.0859	21.0165	7
I210	31.472	32.9485	7
I071	21.8985	26.4352	7
I21	32.3284	36.2862	7
I951	37.704	16.5023	7
I63	36.9376	18.1907	7
I516	29.207	23.9605	7
I255	33.1719	34.1552	7
I330	25.6135	19.91	7
I421	25.2164	18.3981	7
Z953	27.4189	25.046	7
I359	24.2322	22.144	7
I31	32.9299	14.8207	7
I240	29.7162	31.002	7
R418	29.6883	20.086	7
I37	26.9496	26.0422	7
I253	30.5454	31.7443	7
N31	-9.11127	17.3692	7
Z952	32.4508	20.2376	7
I340	34.7655	22.6068	7
I33	25.5968	19.9749	7
I678	37.4915	17.3111	7
I691	2.04535	-4.25709	7
I839	0.876711	39.9133	7
Z959	30.7046	32.3579	7
I61	31.1898	22.4376	7
I082	25.768	24.5522	7
I258	34.748	37.8433	7
I208	32.4834	34.5774	7
I221	30.4934	33.416	7
I212	29.393	31.575	7
I443	26.8458	27.9894	7
I639	36.9672	18.3715	7
I638	24.8688	25.8152	7
I629	2.20169	-4.61644	7
I22	34.3339	35.8754	7
I219	32.3476	35.4855	7
R03	31.5675	13.8304	7
R040	29.7891	17.3038	7
I270	35.1316	14.9488	7
I471	24.201	30.9805	7
Z450	33.5584	23.9301	7
I442	25.2349	32.3859	7
I220	34.7551	35.5112	7
R011	18.7673	26.0053	7
I693	31.5726	27.128	7
I441	25.2348	32.5777	7
I081	33.3023	17.6192	7
R01	18.7618	26.0808	7
I248	30.9237	29.848	7
I64	35.3582	24.5375	7
I250	29.9484	32.8775	7
I05	36.5526	21.9674	7
I447	12.6167	49.7054	7
Z955	33.4458	36.2739	7
I712	25.9997	18.3493	7
I080	32.6887	16.499	7
I499	22.4591	30.8444	7
I352	20.2765	25.3184	7
Z958	32.3719	32.847	7
I28	9.40713	-0.265573	7
Z866	33.6873	32.6399	7
I472	33.4992	22.9516	7
I259	33.0964	38.7305	7
G81	30.708	27.8823	7
I679	33.0856	32.6218	7
I08	33.7964	16.9356	7
G819	30.6918	27.8019	7
R47	29.9189	20.5048	7
I719	26.651	18.0931	7
I62	27.6402	23.7266	7
I083	33.1946	17.2219	7
I620	27.5872	23.44	7
I07	21.9012	26.5368	7
I252	33.0359	37.5196	7
Z86	6.70213	43.1094	8
I89	1.75605	56.7303	8
Z824	10.4566	52.3775	8
K80	1.60442	61.8569	8
I51	7.93295	55.991	8
I48	8.49368	58.1013	8
I501	13.0258	46.2571	8
M100	-22.924	54.1892	8
M478	-4.10998	54.4528	8
M7986	0.734417	58.3299	8
K82	-0.0406436	54.9798	8
I44	11.6587	49.9776	8
I440	10.9774	50.1634	8
Z87	7.44927	44.0371	8
E66	2.67746	65.2878	8
I35	8.45272	51.886	8
G473	2.28283	63.1807	8
Z539	16.4544	24.0169	8
K800	0.427904	55.2692	8
K259	6.77521	46.6351	8
M179	1.52993	63.2168	8
Z82	10.4229	52.3781	8
M7966	-0.800452	58.0489	8
I518	8.55945	51.191	8
M10	-21.0032	54.2268	8
Z96	2.50978	58.8573	8
Z92	9.89071	55.3257	8
M139	-1.76875	56.4848	8
I500	9.79718	56.1877	8
R072	6.55225	52.5738	8
Z538	8.7431	45.6913	8
R074	7.57504	53.5782	8
Z966	1.34657	59.6338	8
Z530	9.48674	45.5414	8
M255	-0.516512	57.3149	8
I27	12.9709	45.3517	8
M199	-1.80653	57.2966	8
I26	3.71552	56.8435	8
K660	1.11014	46.2353	8
K43	0.52221	50.5263	8
E039	5.01751	60.2758	8
R600	4.4815	55.0569	8
M798	0.401974	57.5494	8
I519	7.91024	50.6589	8
M1097	-22.5299	54.1719	8
K81	0.364767	55.6882	8
Z871	7.51414	44.2245	8
I831	1.60756	51.8219	8
Z910	1.40581	52.6592	8
K802	1.31967	61.2611	8
I849	5.49891	51.8682	8
M1999	-1.52539	56.1685	8
M796	-0.106573	57.9204	8
I489	8.48746	58.0505	8
I272	12.8992	45.2917	8
M170	-1.73275	58.3894	8
M79	0.429475	58.7835	8
R060	5.95386	54.9753	8
M109	-20.9603	54.2394	8
R073	6.69977	53.1184	8
M1094	-23.2698	53.9553	8
I84	5.80344	51.9179	8
K579	3.44241	45.4679	8
I509	9.36941	55.9098	8
I890	1.41536	57.0411	8
M17	1.68671	63.2891	8
I80	3.72672	54.2316	8
E668	2.5574	64.9303	8
M545	-2.89844	54.4562	8
R07	7.37003	53.6772	8
M47	-4.16011	54.3592	8
K439	0.742018	50.8602	8
K805	-0.77205	54.3407	8
K573	3.39527	45.1349	8
M25	-1.1448	57.2961	8
R60	4.69761	55.4071	8
I517	7.78115	56.027	8
K57	3.38451	45.2577	8
K760	0.435773	61.5566	8
I350	8.51535	51.9775	8
M1399	-2.25477	55.0505	8
Z90	15.3985	18.219	8
M1099	-20.8247	54.2263	8
I872	1.97449	51.5093	8
K801	1.53232	61.1556	8
K219	2.93908	46.3898	8
M13	-2.28189	55.8581	8
R609	7.36075	47.569	8
M19	-2.154	57.1387	8
I50	9.19547	56.0501	8
M1090	-23.0444	54.0187	8
Z867	12.5525	46.2854	8
K66	1.1184	46.2194	8
Z512	15.226	17.4509	8
Z53	9.57822	46.1444	8
E662	2.58811	60.8666	8
G47	2.22663	63.0322	8
Z904	4.72638	44.4882	8
I87	2.48325	50.9511	8
Z038	8.47704	45.3159	8
M1096	-22.4656	54.0382	8
I10	3.31317	63.0279	8
Z91	5.27241	40.5957	8
H471	-22.1243	21.7832	8
E03	5.01764	60.276	8
E669	2.67272	65.2736	8
M54	-2.84244	54.67	8
I802	3.71465	54.0358	8
I269	3.73892	56.7979	8
Z991	2.45746	57.5264	8
K21	2.92641	46.4119	8
K25	6.80358	46.5422	8
R06	5.68939	55.3713	8
M171	-1.11889	58.9741	8
Z03	8.43117	45.8906	8
M232	-12.4849	48.6787	9
M2576	-7.11886	52.7136	9
M1991	-12.3293	47.5041	9
E291	-7.06852	36.7872	9
M5456	-6.35089	48.2222	9
M1996	-13.9639	42.8338	9
N800	-12.2676	41.3344	9
M48	-9.48842	49.7753	9
M4809	-15.5895	38.3137	9
M479	-8.86914	45.1307	9
M2323	-15.0293	46.8133	9
M549	-5.26474	44.4578	9
M2556	-3.81085	55.9825	9
K602	-11.5681	42.8405	9
C541	-7.61974	54.5178	9
E07	-3.77158	37.2375	9
M722	-17.8602	41.4425	9
M21	-13.8636	45.3449	9
M211	-15.2297	43.5784	9
M4780	-10.0046	44.2881	9
M7960	-6.56032	40.2642	9
M2333	-14.4645	44.2162	9
B36	-10.0204	39.4797	9
E079	-3.80445	37.3054	9
G551	-11.0959	45.4475	9
M51	-8.81819	48.4024	9
K083	-4.72774	47.7551	9
K85	-3.22834	48.4216	9
M751	-12.8225	47.6675	9
M2555	-6.70023	42.246	9
M2557	-13.0169	43.717	9
M6596	-14.5147	43.785	9
M766	-16.7157	43.7448	9
M169	-9.86735	53.0828	9
M7227	-17.7489	41.632	9
E230	-7.5049	38.6187	9
M75	-13.2178	48.0266	9
M233	-7.2968	52.0608	9
R64	-20.4186	42.423	9
E049	-9.50004	36.9849	9
I848	-4.2143	38.7777	9
M1396	-7.07113	51.3197	9
M4799	-7.0841	41.5031	9
G56	-6.39935	56.8705	9
M2546	-5.95545	46.454	9
G560	-6.43164	56.8688	9
M2330	-18.3684	38.8649	9
R030	-1.87485	34.2791	9
K804	-5.0288	48.8376	9
M2116	-15.3025	43.6413	9
M65	-12.838	45.4406	9
M480	-5.58623	53.9301	9
M4806	-5.80831	53.7794	9
M4316	-15.3966	39.2562	9
M190	-12.7585	43.5033	9
I841	-16.3759	31.5311	9
K811	-4.72432	50.5914	9
M5457	-8.56317	46.385	9
M5416	-17.9003	39.7977	9
M659	-13.3342	45.122	9
M4786	-9.63823	46.107	9
K828	-4.49424	49.7209	9
M257	-8.01382	51.4238	9
M23	-8.04828	52.635	9
M5459	-5.07929	44.8606	9
M4782	-9.43842	45.1689	9
M254	-5.71909	46.16	9
N851	-15.7197	44.4776	9
C54	-7.62772	54.514	9
B369	-9.85927	39.3899	9
N480	-11.5677	41.0361	9
E74	-9.59586	36.1133	9
K430	-2.23015	50.2806	9
K810	-3.81121	48.7608	9
M431	-15.1147	39.6649	9
M512	-9.10285	48.0323	9
K824	-5.94778	51.983	9
Z028	-12.6707	37.43	9
R065	-6.76103	51.3441	9
I842	-3.7699	38.4853	9
M7667	-16.5198	43.6847	9
E23	-7.41292	38.5286	9
M1390	-6.10435	48.8765	9
Z02	-12.6898	37.3907	9
G55	-10.8294	45.5651	9
M16	-9.96565	53.0948	9
K851	-4.57972	49.3268	9
M2551	-6.56186	41.2134	9
M543	-9.71588	43.8239	9
E29	-7.06959	36.762	9
M754	-13.7355	47.6024	9
Z034	22.4928	35.2073	9
I846	-11.1369	42.311	9
K60	-5.4589	49.6267	9
M1997	-14.934	40.9092	9
N394	-5.86257	41.0418	9
K819	-0.634552	48.9022	9
M2550	-7.28752	41.4933	9
N80	-12.3399	41.5265	9
G479	-7.63759	50.2949	9
M43	-15.0905	39.6277	9
M4796	-8.6772	42.7454	9
D685	-11.0345	-11.1251	10
Z432	-7.39151	-4.13283	10
C155	-8.84236	-11.7952	10
M841	1.56627	-9.64305	10
C78	-3.77875	-44.5405	10
K913	-7.69218	-10.5226	10
Z93	0.929337	-47.9918	10
U88	-2.70262	-11.8442	10
C77	-4.6451	-44.0451	10
H19	-12.3935	-10.6543	10
K11	-8.60143	-7.45392	10
K136	-13.0571	-11.1447	10
C800	-9.3443	-11.9099	10
N319	-9.0283	17.2617	10
K566	-0.113753	-45.0775	10
K224	-6.17861	-11.0631	10
R221	-7.52782	-7.32446	10
M889	-33.481	-12.0102	10
D730	-34.6879	-35.845	10
B98	-35.6575	-14.0849	10
R508	-3.10086	-10.3682	10
C81	-8.70712	-27.1487	10
M90	-10.6212	-9.50403	10
J029	-6.82156	-7.03862	10
Z42	-9.7649	-3.55464	10
Z931	-12.752	-26.7815	10
J02	-6.72563	-6.989	10
C819	-8.69075	-27.1533	10
Z900	-7.96439	-12.7439	10
C93	-36.6683	-33.5097	10
R220	-6.15839	-10.2642	10
F42	-25.4154	-17.6103	10
C779	-9.11804	-7.98	10
K914	-0.10179	-47.1473	10
Z504	-4.29845	-12.7394	10
D131	-13.1324	-9.76351	10
R599	-7.81403	-2.42092	10
M8795	0.581093	-20.2402	10
D73	-34.6877	-35.8486	10
B980	-35.6632	-14.0937	10
M246	-11.8456	-6.17938	10
R521	-5.83354	-6.14333	10
K91	-1.38989	-47.7748	10
Z43	0.181763	-46.8965	10
M6593	-11.4625	-8.93727	10
Z932	0.889996	-47.4766	10
C160	-9.25279	-10.8726	10
G952	-2.36355	-13.6822	10
C221	-36.3838	-9.83157	10
Z920	-7.4968	-9.88952	10
C79	-3.77861	-45.1633	10
F322	-0.776468	-14.578	10
C189	-10.5558	-8.27657	10
G54	-6.5136	-8.33838	10
R071	-7.63476	-8.79698	10
M250	-19.536	7.90172	10
C931	-36.6674	-33.5079	10
I494	-5.86845	-11.8294	10
F429	-25.4369	-17.6509	10
Z934	-7.42629	-4.39272	10
Z451	-10.4003	-4.78905	10
M88	-33.5097	-12.0223	10
M907	-10.4211	-9.4597	10
E06	-10.7551	-11.014	10
K56	-0.0255753	-44.9373	10
Z421	-9.86609	-3.48755	10
K567	-7.35237	-13.0315	10
C260	-11.5461	-6.9145	10
D352	-41.1056	2.25439	10
M7964	-23.0261	10.8172	10
G500	-12.8321	-12.0651	10
M5490	-10.3406	12.4985	10
C798	-8.90231	-9.1398	10
K225	-17.3009	-15.541	10
K088	-6.60679	-10.817	10
M12	-15.2106	12.2653	10
C780	-4.13496	-44.1823	10
K661	-3.30789	-11.4514	10
Z967	-8.8246	-5.15358	10
K222	-5.36819	-3.51135	10
Z511	-2.62809	-44.2095	10
Z933	-0.323004	-47.9688	10
K253	-2.2955	-5.12709	10
D699	-1.43464	8.56054	10
K628	-5.11589	-4.38133	10
C795	-4.54505	-44.2256	10
K560	-2.60503	-12.9058	10
M2506	-19.4484	7.96597	10
G50	-12.7824	-12.0959	10
K598	-6.90653	-11.3757	10
C26	-11.4178	-7.42859	10
M206	-12.0852	-11.0981	10
Z878	-4.83378	-5.59849	10
C787	-4.20639	-44.6636	10
F323	-14.2628	-23.9452	10
K521	-6.91147	-12.7614	10
K228	-6.4227	-5.49935	10
C833	0.774704	-33.5261	11
C09	-2.43403	-33.4368	11
C029	-29.4837	-26.2509	11
D479	0.694245	-24.6889	11
D80	-4.42015	-30.5417	11
C154	-26.5011	-27.6051	11
D869	4.25735	-35.9403	11
L80	-2.49539	-33.6624	11
D84	-4.96487	-29.8338	11
D52	-34.6424	-27.9811	11
Z856	1.99322	-36.4123	11
C92	2.27545	-26.9215	11
D693	8.92621	-41.7808	11
D47	8.95585	-41.2605	11
C91	1.87921	-37.2751	11
K852	-32.7341	-24.2941	11
D89	7.39803	-25.957	11
C02	-29.4824	-26.3068	11
D472	6.96226	-24.9728	11
C959	-1.05473	-37.0794	11
C857	0.038104	-33.0168	11
C902	3.23427	-23.6746	11
C880	7.90726	-28.1941	11
D696	9.42916	-41.3972	11
C921	2.76112	-26.7971	11
D473	9.11508	-42.0613	11
D86	4.0564	-35.9664	11
D529	-34.6013	-27.9302	11
C770	-27.9314	-24.7611	11
C82	-0.390745	-33.7242	11
B24	-33.6015	-26.6574	11
D46	3.71301	-28.139	11
D45	-0.858447	-27.9663	11
C829	-0.475042	-34.0868	11
C10	-28.9969	-24.5368	11
D619	8.1241	-39.5758	11
D892	7.44409	-26.1399	11
C85	2.10617	-34.535	11
C859	2.2428	-34.7975	11
D860	3.37684	-36.0597	11
D849	-4.91231	-29.8885	11
C851	0.6638	-33.5481	11
K292	-33.5611	-24.9499	11
C83	2.24518	-33.9171	11
C140	-32.3326	-25.9658	11
Z423	-30.3336	-23.3956	11
C900	6.35845	-27.5392	11
C04	-29.9465	-27.1311	11
K860	-29.4975	-28.0082	11
D471	8.22143	-42.3801	11
C90	6.30458	-27.5282	11
D61	8.135	-39.598	11
D474	7.84872	-42.6964	11
C14	-32.3461	-25.9274	11
D69	9.47075	-41.3999	11
D469	3.70782	-28.111	11
C95	-1.0367	-37.0587	11
D758	-34.7063	-28.0238	11
C911	1.8731	-37.3171	11
Z036	-30.616	-23.2119	11
C838	2.78754	-23.7146	11
Z857	2.80544	-33.7302	11
D59	5.10506	-25.3514	11
D751	-0.997541	-27.961	11
D70	4.26071	-32.8612	11
C830	0.253321	-32.299	11
C321	-27.5405	-27.8558	11
D801	-4.25255	-30.7986	11
D75	-0.770143	-27.9506	11
Z948	5.00574	-27.1064	11
C88	7.93807	-28.1875	11
C920	1.91976	-26.9561	11
D695	-17.5337	-16.0211	11
D630	7.49964	-22.2028	11
C827	-1.53001	-34.3404	11
D591	5.16065	-25.248	11
C099	-2.40783	-33.4492	11
Z513	8.10228	-23.4493	11
C109	-29.0428	-24.5165	11
N312	18.6964	-36.4479	12
N40	28.2684	-34.5093	12
N210	25.5821	-38.8317	12
D300	18.431	-34.7849	12
N320	19.9448	-32.2065	12
N35	26.8599	-34.8847	12
Z935	22.8189	-37.9974	12
N202	24.4207	-38.3068	12
N028	29.6552	-40.2786	12
Z080	25.2102	-35.4506	12
R391	23.1316	-28.0235	12
Z906	27.6175	-37.0558	12
R790	16.0529	-31.1735	12
N398	-11.8227	-13.5372	12
D41	23.3171	-33.2788	12
R829	21.1009	-33.3768	12
E260	27.5442	-38.4479	12
N029	23.0869	-35.9256	12
N134	22.6823	-33.9313	12
R39	23.2134	-28.5884	12
R31	28.3621	-39.8935	12
C68	18.5705	-33.6165	12
N420	17.2847	-33.8488	12
Z087	24.3179	-35.1127	12
R398	23.2329	-28.7704	12
N328	30.1362	-34.9523	12
N201	26.355	-40.649	12
R828	18.6401	-34.0923	12
N209	25.1206	-33.7067	12
N323	23.3686	-35.0494	12
Z936	27.6308	-37.164	12
N300	22.1926	-35.1247	12
N359	26.8361	-34.9207	12
N200	27.5289	-40.8942	12
Z436	24.4479	-32.8345	12
R160	19.9473	-26.8419	12
N329	23.1662	-34.1635	12
C65	17.8862	-32.5276	12
N02	28.5197	-38.8201	12
N130	24.1761	-33.6103	12
E26	27.4897	-38.4899	12
I710	26.7257	-33.0291	12
N459	23.2139	-30.7659	12
D689	18.5447	-30.83	12
Z46	28.7234	-35.9008	12
C67	25.4509	-36.93	12
R76	14.8191	-32.3772	12
N309	26.9869	-36.0908	12
D414	22.8032	-34.2377	12
R768	14.8984	-32.3719	12
N132	25.4136	-39.9169	12
N421	20.6699	-35.6058	12
Z08	25.3906	-35.5523	12
Z082	21.4118	-34.3834	12
N45	23.2369	-30.8018	12
N049	28.9331	-38.7288	12
Z874	28.8445	13.9418	12
N32	30.0176	-35.0544	12
G37	-13.0617	-13.9883	12
N302	24.2553	-36.5066	12
C679	25.1695	-36.6994	12
Z089	22.1365	-31.1864	12
N20	27.1129	-40.8939	12
N30	27.4633	-36.0686	12
N04	29.2517	-38.0532	12
N308	22.8631	-33.1939	12
Z466	28.6702	-35.94	12
N21	25.555	-38.8015	12
D30	19.1391	-34.3527	12
R80	28.6318	-40.5517	12
H58	45.4241	-18.377	13
I249	45.2391	-11.3636	13
E611	42.0522	-16.2479	13
E788	42.55	-18.1992	13
H350	43.2001	-18.8184	13
E53	47.3388	-14.7294	13
R739	47.9037	-18.0856	13
H26	44.9182	-20.8888	13
K861	43.539	-15.1255	13
I702	47.7289	-10.6451	13
Z911	44.7931	-15.8563	13
E833	44.9828	-14.4942	13
E872	52.0683	-15.6377	13
H431	45.6303	-18.9219	13
B374	38.3936	-14.7688	13
G62	47.3742	-16.6632	13
E834	49.0305	-15.5962	13
R73	49.7821	-18.5865	13
I745	44.9474	-7.60673	13
I739	48.9029	-10.2566	13
E139	45.8551	-17.1585	13
E871	49.0303	-13.8981	13
E785	50.5733	-19.0914	13
I743	47.1928	-9.7415	13
I73	48.2864	-8.82868	13
M14	54.4255	-17.0106	13
E13	46.3373	-17.3917	13
M750	43.8135	-17.9921	13
G629	47.529	-16.7005	13
I652	45.5363	-9.31426	13
I65	45.8569	-9.45894	13
Z895	48.6402	-16.5791	13
E538	47.3349	-14.7332	13
M869	49.3201	-16.6647	13
I214	13.705	49.662	13
E88	42.8135	-13.371	13
G98	44.4535	-17.4539	13
E83	46.4633	-13.8578	13
H588	45.1038	-18.3868	13
I77	47.672	-8.70787	13
H28	47.6508	-19.0676	13
G99	43.1023	-17.7843	13
E870	44.8888	-15.8275	13
Z894	49.8382	-16.2499	13
E875	53.1137	-16.1135	13
I74	47.1236	-9.00533	13
E780	53.5763	-19.8292	13
K86	43.5809	-14.7827	13
E789	48.7404	-19.4101	13
H35	44.7502	-20.0654	13
H269	44.9517	-21.028	13
E87	52.3498	-15.957	13
H358	43.7127	-18.6061	13
E86	52.1064	-15.6905	13
I771	46.8467	-10.0579	13
M86	49.4614	-16.7311	13
I7020	47.5334	-10.4704	13
I7021	49.7382	-15.0838	13
I70	47.5479	-9.84341	13
R730	49.1401	-18.7546	13
M8697	51.0271	-16.8137	13
[truncated: 260 more rows]
