# Supplementary material for: Disease prediction with multi-omics and biomarkers empowers case–control genetic discoveries in the UK Biobank
Source: Nat Genet. 2024 Sep 11;56(9):1821–31. doi: 10.1038/s41588-024-01898-1 (PMC11390475; doi:10.1038/s41588-024-01898-1)
Supplement: Supplementary file 8 — Statistical source data used for reproducing main Fig. 5. Each tab contains data for each figure panel. [file 41588_2024_1898_MOESM8_ESM.xlsx]

## Sheet: 5a
group	ICD10_code	QV model	cohort	time_model	orig_PheWAS	milton_PheWAS
ATM	C78	ptv	L0	time_agnostic	71.00402751280483	82.08634598940264
SCN5A	I44	ptv	L0	time_agnostic	71.08952613874881	83.86751249349751
UBR3	I45	ptv	L2	prognostic	48.520341930358626	81.5379
MEN1	D35	ptv	L3	time_agnostic	45.40969909268105	106.08865921687467
ENG	D64	ptv	L2	prognostic	69.07521123217708	81.02619282446726

## Sheet: 5b
cohort	QV model	gene	pValue	nSamples	BinQVcases	BinQVcontrols	BinCaseFreq	BinCtrlFreq	BinOddsRatio	BinOddsRatioLCI	BinOddsRatioUCI	time_model	ICD10_CODE	ancestry	ICD10_CODE_3_char	annotation	chr	Gene start (bp)	HGNC ID	HGNC symbol	ind	minusTenlog10pvalue	chromosome
L3	flexdmg	ALPL	1.7615987653446334e-14	408722	280	3661	0.00641804	0.010027527081992359	0.6377173911748939	0.5422342994466669	0.7500142861156522	diagnostic	Z980	EUR	Z98	known quant	1	21509397	HGNC:438	ALPL	300	137.54093002757088	1
L3	flexdmg	ALPL	6.715599371584472e-13	450706	293	4063	0.00663151	0.00999451	0.6612686595328408	0.5647958718693054	0.7742199648752858	diagnostic	C78	EUR	C78	known quant	1	21509397	HGNC:438	ALPL	300	121.72915220202226	1
L3	flexdmg	ALPL	5.2151297160720844e-09	298827	250	2654	0.00698519	0.010089835270323186	0.6901353813845932	0.5786201643563668	0.8231424930872566	diagnostic	Z960	EUR	Z96	known quant	1	21509397	HGNC:438	ALPL	300	82.82734884883911	1
L3	flexdmg	ALPL	1.829082558346178e-09	367177	352	3199	0.00726432	0.010036991600804466	0.7217335244305255	0.6202427878073515	0.8398312572538935	diagnostic	Z93	EUR	Z93	known quant	1	21509397	HGNC:438	ALPL	300	87.37766691557485	1
L2	flexdmg	ALPL	3.971576624653452e-10	437550	216	4026	0.00658697	0.00994668	0.6599883175859858	0.5522597931203791	0.7887312905559164	diagnostic	R945	EUR	R94	known quant	1	21509397	HGNC:438	ALPL	300	94.01037054078168	1
L3	flexdmg	ALPL	4.196533147565756e-09	405902	292	3644	0.00710722	0.00998857	0.70947	0.6044908456875175	0.8326807031338492	diagnostic	R590	EUR	R59	putative novel	1	21509397	HGNC:438	ALPL	300	83.77109342133137	1
L3	flexdmg	ALPL	4.3184037037216003e-11	405019	277	3663	0.00681125	0.010053492374111777	0.6752894091162517	0.5736266983294918	0.7949695985081928	diagnostic	R59	EUR	R59	putative novel	1	21509397	HGNC:438	ALPL	300	103.64676760310445	1
L3	flexdmg	ALPL	2.347973745305051e-09	377222	74	3610	0.00527066	0.00993992	0.5277622782356677	0.3987483655269517	0.6985182797186315	diagnostic	R011	EUR	R01	putative novel	1	21509397	HGNC:438	ALPL	300	86.29306763613899	1
L3	flexdmg	ALPL	1.0506638167671152e-11	305485	68	2863	0.00468191	0.00983981	0.47334704309955405	0.35268147619433526	0.6352968282565271	diagnostic	N132	EUR	N13	putative novel	1	21509397	HGNC:438	ALPL	300	109.78536223913562	1
L3	flexdmg	ALPL	6.610387149901567e-10	453580	43	4344	0.00428928	0.0097936	0.435546	0.3065549942827437	0.6188140532248834	diagnostic	M503	EUR	M50	known quant	1	21509397	HGNC:438	ALPL	300	91.79773104486797	1
L3	flexdmg	ALPL	5.818235551749929e-13	412230	261	3744	0.00652109	0.010058945852565514	0.6459787461865398	0.5469504995224064	0.7629365744964265	diagnostic	M4786	EUR	M47	putative novel	1	21509397	HGNC:438	ALPL	300	122.35208700284838	1
L3	flexdmg	ALPL	7.818546288156427e-10	409706	383	3569	0.00728234	0.00999404	0.7266779862710397	0.6286988281323954	0.8399266422995956	diagnostic	M1399	EUR	M13	putative novel	1	21509397	HGNC:438	ALPL	300	91.06873988336716	1
L1	flexnonsynmtr	ANGPTL3	3.895973758479716e-09	370225	258	1322	0.00312542	0.00459545	0.6791084978658906	0.5636076926461941	0.818279	prognostic	E78	EUR	E78	known binary	1	62597520	HGNC:491	ANGPTL3	770	84.09383976995124	1
L3	flexdmg	ALPL	1.0992050407523644e-13	381191	112	3595	0.00525131	0.00998991	0.5231574773912989	0.413747	0.6615001224626471	diagnostic	K838	EUR	K83	known quant	1	21509397	HGNC:438	ALPL	300	129.58921288685255	1
L3	flexdmg	ALPL	1.276484337714329e-12	373617	62	3548	0.00443745	0.00986528	0.4473518763317412	0.33083592243830817	0.6049031791426673	prognostic	K830	EUR	K83	known quant	1	21509397	HGNC:438	ALPL	300	118.93984509560062	1
L3	flexdmg	ALPL	3.936455700727604e-20	447214	118	4193	0.0046574	0.00993889	0.4661174732814475	0.3718034600916098	0.5843557745394521	diagnostic	K83	EUR	K83	known quant	1	21509397	HGNC:438	ALPL	300	194.04894631568033	1
L3	flexdmg	ALPL	1.1948079395895683e-09	378400	99	3550	0.00558124	0.00984301	0.5645953868228932	0.4406244902128472	0.7234458317732385	diagnostic	K828	EUR	K82	putative novel	1	21509397	HGNC:438	ALPL	300	89.227	1
L3	flexdmg	ALPL	6.645376063414571e-13	379534	230	3420	0.00630638	0.00996901	0.6302665021410437	0.5283364434759724	0.751862	diagnostic	K82	EUR	K82	putative novel	1	21509397	HGNC:438	ALPL	300	121.77480437197624	1
L3	flexdmg	ALPL	3.140384758979798e-09	394195	294	3480	0.00700901	0.00987938	0.707408	0.6025397738147316	0.8305283959252221	diagnostic	K805	EUR	K80	putative novel	1	21509397	HGNC:438	ALPL	300	85.03017139039864	1
L3	flexdmg	ALPL	6.424779426768807e-10	433109	163	4026	0.00624306	0.00989189	0.6288114575080064	0.5150017867492582	0.7677718005391225	diagnostic	K800	EUR	K80	putative novel	1	21509397	HGNC:438	ALPL	300	91.92141777783675	1
L3	flexdmg	ALPL	6.210298830440924e-11	363628	126	3379	0.00573353	0.00989018	0.5772955994861247	0.46100105998930463	0.7229272080063679	diagnostic	K74	EUR	K74	known quant	1	21509397	HGNC:438	ALPL	300	102.06887501709241	1
L3	flexdmg	ALPL	7.353095625338914e-11	421420	148	3904	0.00594497	0.00984553	0.6014546306987368	0.4884746293654091	0.7405659394407246	diagnostic	K660	EUR	K66	putative novel	1	21509397	HGNC:438	ALPL	300	101.33529786090413	1
L3	flexdmg	ALPL	3.106001377704712e-09	403512	230	3680	0.0067995	0.00995439	0.6808957911656149	0.5713095678296982	0.8115023877304449	diagnostic	K519	EUR	K51	putative novel	1	21509397	HGNC:438	ALPL	300	85.07798355970814	1
L3	flexdmg	ALPL	1.2322763742500187e-13	438530	102	4145	0.00508551	0.00990506	0.510938	0.40134459678959206	0.6504575457841623	diagnostic	K12	EUR	K12	known quant	1	21509397	HGNC:438	ALPL	300	129.0929187792579	1
L3	flexdmg	ALPL	9.324880074139856e-09	450331	140	4225	0.00622776	0.00987493	0.628349	0.50835	0.7766736848838923	prognostic	J329	EUR	J32	putative novel	1	21509397	HGNC:438	ALPL	300	80.30356744878439	1
L3	flexdmg	ALPL	2.3332384838096324e-13	407472	74	3856	0.00459856	0.00985232	0.46428538122827584	0.35158816234513085	0.6131062939789296	diagnostic	K831	EUR	K83	known quant	1	21509397	HGNC:438	ALPL	300	126.32040869046267	1
L3	flexdmg	ALPL	3.023042693402712e-10	439201	484	3779	0.00752523	0.010080451553013733	0.7445948357231619	0.6525534121916261	0.8496185278130051	diagnostic	E876	EUR	E87	known quant	1	21509397	HGNC:438	ALPL	300	95.19555719385767	1
L3	flexdmg	ALPL	5.55747044333725e-23	433041	186	3991	0.00516193	0.010052694152258897	0.5109633339169127	0.4233009131885185	0.6167799796151444	diagnostic	C787	EUR	C78	known quant	1	21509397	HGNC:438	ALPL	300	222.55122838359907	1
L3	flexdmg	ALPL	2.3034168076552188e-09	339223	171	3136	0.00646112	0.010026953833167603	0.6420624774439154	0.5254184061531807	0.7846017956615562	diagnostic	C20	EUR	C20	putative novel	1	21509397	HGNC:438	ALPL	300	86.3763	1
L3	flexdmg	ALPL	1.9464638325264713e-10	385827	119	3610	0.00572804	0.009889	0.5768091635893926	0.4586666993342144	0.7253825308958421	diagnostic	C189	EUR	C18	known quant	1	21509397	HGNC:438	ALPL	300	97.10753661547724	1
L3	ptv5pcnt	FLG	8.205578748431377e-09	393893	5048	42758	0.11304698347292516	0.12243191625219406	0.9135756933093464	0.868626	0.9608511468821707	prognostic	E55	EUR	E55	known quant	1	152302165	HGNC:3748	FLG	1216	80.85890782266458	1
L0	flexdmg	PCSK9	6.851492537901255e-09	369823	368	1835	0.00459902	0.00633182	0.7250704017008138	0.6187784757244721	0.8496208385513943	time_agnostic	E78	EUR	E78	known binary	1	55039447	HGNC:20001	PCSK9	746	81.64214810935758	1
L3	flexdmg	ALPL	2.5799084061867636e-15	385269	154	3559	0.00550236	0.00996135	0.5498942542653882	0.44759577703137954	0.6755731541517386	diagnostic	C772	EUR	C77	known quant	1	21509397	HGNC:438	ALPL	300	145.88395712406455	1
L3	UR	IFFO2	3.8637239777760777e-10	433937	4	367	0.000107492	0.000925074	0.116103	0.0388193	0.34725075315652043	prognostic	Z130	EUR	Z13	putative novel	1	18904280	HGNC:27006	IFFO2	268	94.1299	1
L0	ptv5pcnt	IFIH1	1.9794702258393913e-10	344891	1906	20365	0.0566032	0.0654364	0.8569112145130572	0.7963791124973338	0.9220443103481082	prognostic	E03	EUR	E03	known binary	2	162267074	HGNC:18873	IFIH1	2900	97.03451026294148	2
L0	ptv5pcnt	IFIH1	6.387440539903272e-10	343960	1894	20199	0.056486728303012226	0.0650678	0.8602255484343727	0.7992795031732582	0.9258188046125981	time_agnostic	E039	EUR	E03	known binary	2	162267074	HGNC:18873	IFIH1	2900	91.94673129645818	2
L0	ptv	APOB	3.746943390629753e-09	369991	70	544	0.000925277	0.00184822	0.50017	0.35993028264415144	0.6950523021183425	prognostic	E780	EUR	E78	known binary	2	21001429	HGNC:603	APOB	2208	84.2632	2
L0	ptv	APOB	4.581077399587797e-12	369823	63	527	0.000787333	0.00181846	0.43252044973297976	0.30696826700536506	0.6094243592740793	time_agnostic	E78	EUR	E78	known binary	2	21001429	HGNC:603	APOB	2208	113.39032370540023	2
L3	ptv5pcnt	GPLD1	2.995425645726865e-10	385269	183	3654	0.00653852	0.010227244101981354	0.63695	0.5254904849807052	0.7720497226820335	diagnostic	C772	EUR	C77	known quant	6	24424565	HGNC:4459	GPLD1	6372	95.2354	6
L3	ptv5pcnt	GPLD1	1.1992716167801386e-15	407472	72	4013	0.00447427	0.010253462108436813	0.4338338601791369	0.3277017384798346	0.5743387847468275	diagnostic	K831	EUR	K83	known quant	6	24424565	HGNC:4459	GPLD1	6372	149.21082444666342	6
L3	ptv5pcnt	GPLD1	9.669745563579729e-18	433041	215	4113	0.00596675	0.01036	0.5733963449791696	0.48003771016101154	0.6849115423144406	diagnostic	C787	EUR	C78	known quant	6	24424565	HGNC:4459	GPLD1	6372	170.1458495319591	6
L3	ptv5pcnt	GPLD1	3.1077951827912384e-13	381191	118	3695	0.00553263	0.010267796355835416	0.5362678900791684	0.42633229274338924	0.6745518808331517	diagnostic	K838	EUR	K83	known quant	6	24424565	HGNC:4459	GPLD1	6372	125.07547610821776	6
L3	ptv5pcnt	GPLD1	1.6446136153586649e-13	374028	58	3652	0.0043261	0.010126975411858988	0.42469680545949967	0.31148235692228987	0.579061	diagnostic	K830	EUR	K83	known quant	6	24424565	HGNC:4459	GPLD1	6372	127.83936118642916	6
L3	ptv5pcnt	GPLD1	1.2527055649258742e-09	453580	46	4494	0.00458853	0.010131776217154581	0.45036289603806623	0.3202998816138023	0.6332401283006089	diagnostic	M503	EUR	M50	known quant	6	24424565	HGNC:4459	GPLD1	6372	89.02150993294927	6
L3	ptv5pcnt	GPLD1	8.69521521395601e-09	385116	233	3604	0.00707519	0.010233287145355837	0.6891902629571263	0.5784253263400815	0.8211660121459645	diagnostic	M2555	EUR	M25	putative novel	6	24424565	HGNC:4459	GPLD1	6372	80.60719664371236	6
L3	ptv5pcnt	GPLD1	3.543368410207706e-17	447214	134	4339	0.00528892	0.010284963899515973	0.5116549590669456	0.41289839079881646	0.6340320111960779	diagnostic	K83	EUR	K83	known quant	6	24424565	HGNC:4459	GPLD1	6372	164.50583690962804	6
L3	ptvraredmg	GPT	9.639394353351478e-09	349276	17	1503	0.00139941	0.00445825	0.31293031775045244	0.1810703636768824	0.5408139784937177	time_agnostic	H332	EUR	H33	putative novel	8	144502973	HGNC:4552	GPT	9718	80.15950252120028	8
L3	ptv5pcnt	IL33	6.017080198138724e-09	409628	117	4736	0.0072725	0.0120344	0.6014129600610566	0.4786409447134099	0.7556761545880104	prognostic	J31	EUR	J31	known quant	9	6215786	HGNC:16028	IL33	9770	82.20614200012916	9
L3	ptv5pcnt	IL33	2.2312822270037367e-09	405682	103	4737	0.00700728	0.012115616279991713	0.5753922130307967	0.45217854707997923	0.7321802437432278	time_agnostic	J310	EUR	J31	known quant	9	6215786	HGNC:16028	IL33	9770	86.51445493867512	9
L3	ptv5pcnt	IL33	5.750329224424881e-13	433292	162	4976	0.00714254	0.012118525806663729	0.5864364590158878	0.48113691731666164	0.7147814023107879	prognostic	J32	EUR	J32	known quant	9	6215786	HGNC:16028	IL33	9770	122.4030728987421	9
L3	ptv5pcnt	IL33	6.921626849916851e-25	318519	227	3546	0.00657933	0.012485168141343652	0.523839	0.43873480581013197	0.6254508131921163	prognostic	J33	EUR	J33	known quant	9	6215786	HGNC:16028	IL33	9770	241.5979181755132	9
L3	ptv5pcnt	IL33	1.9242737884063138e-11	320051	69	3730	0.00585987	0.012099547159039303	0.4812653990598071	0.3602176265869502	0.6429901460590718	prognostic	J330	EUR	J33	known quant	9	6215786	HGNC:16028	IL33	9770	107.1573313586645	9
L3	ptv5pcnt	IL33	4.657345902665004e-14	314435	119	3589	0.00642306	0.012128769752760993	0.5265309951008011	0.4181555556028943	0.6629946322299226	prognostic	J339	EUR	J33	known quant	9	6215786	HGNC:16028	IL33	9770	133.31861505670452	9
L1	ptv5pcnt	IL33	2.294320975699849e-13	431695	461	4678	0.00877427	0.012337962047183869	0.7086033812822975	0.6211445659873764	0.8083766315600508	prognostic	J45	EUR	J45	known binary	9	6215786	HGNC:16028	IL33	9770	126.39345824349346	9
L3	ptv5pcnt	IL33	4.12962594943126e-12	440489	137	5143	0.00704298	0.012215078484788748	0.5735773396520906	0.46403960959516916	0.7089717294809882	prognostic	J450	EUR	J45	known binary	9	6215786	HGNC:16028	IL33	9770	113.84089283804809	9
L0	ptv5pcnt	IL33	5.123707959057536e-13	429962	438	4664	0.00871486	0.012283284567148535	0.7069351244866571	0.6180736738273692	0.8085723294737025	prognostic	J459	EUR	J45	known binary	9	6215786	HGNC:16028	IL33	9770	122.90415632124913	9
L3	ptv5pcnt	IL33	9.287740112410034e-15	450331	154	5217	0.00685053	0.012193497268909037	0.5587961379644009	0.4569521728739686	0.6833387438340331	prognostic	J329	EUR	J32	known quant	9	6215786	HGNC:16028	IL33	9770	140.32089945436294	9
L3	flexdmg	SLC22A12	1.422310413490316e-09	252093	68	1067	0.00239033	0.00477095	0.4998208144521433	0.36532171109232653	0.6838379405719676	time_agnostic	M109	EUR	M10	known quant	11	64590641	HGNC:17989	SLC22A12	11978	88.47005610249067	11
L3	ptv5pcnt	APOC3	1.6502897768695788e-10	332652	13	1676	0.00128155	0.00519677	0.24563751843687787	0.13288083063756886	0.45407445283359377	prognostic	G933	EUR	G93	known quant	11	116829706	HGNC:610	APOC3	12406	97.8244	11
L3	ptv5pcnt	APOC3	9.864157213411878e-13	433109	62	2171	0.00237466	0.00533415	0.4438597576782374	0.32678536969824823	0.6028773095567372	diagnostic	K800	EUR	K80	known quant	11	116829706	HGNC:610	APOC3	12406	120.0594001463889	11
L3	flexdmg	SLC22A12	2.7151523563980324e-12	252406	66	1099	0.00223661	0.00493053	0.45239918082337777	0.32983876668773465	0.6205001942765083	prognostic	M10	EUR	M10	known quant	11	64590641	HGNC:17989	SLC22A12	11978	115.66205795656545	11
L3	flexdmg	ALOX15	7.199638032050999e-13	318847	180	2613	0.00546797	0.00913866	0.5961248883903092	0.48858153239586927	0.7273399811403988	time_agnostic	J33	EUR	J33	known quant	17	4630919	HGNC:433	ALOX15	16142	121.42689337545747	17
L3	flexdmg	ADAMTS10	7.93595510514529e-09	395234	279	2244	0.00470299	0.00668036	0.702603	0.5926586151302387	0.8329439070779568	diagnostic	F329	EUR	F32	putative novel	19	8580240	HGNC:13201	ADAMTS10	17958	81.00400797714113	19

## Sheet: 5c
cohort_MILTON	QV model	gene	pValue_MILTON	nSamples_MILTON	BinQVcases_MILTON	BinQVcontrols_MILTON	BinCaseFreq_MILTON	BinCtrlFreq_MILTON	BinOddsRatio_MILTON	BinOddsRatioLCI_MILTON	BinOddsRatioUCI_MILTON	time_model	ICD10_CODE	ancestry_MILTON	ICD10_CODE_3_char	annotation	cohort_Baseline	pValue_Baseline	nSamples_Baseline	BinQVcases_Baseline	BinQVcontrols_Baseline	BinCaseFreq_Baseline	BinCtrlFreq_Baseline	BinOddsRatio_Baseline	BinOddsRatioLCI_Baseline	BinOddsRatioUCI_Baseline	ancestry_Baseline	PHRED_MILTON	PHRED_Baseline	chr	Gene start (bp)	HGNC ID	HGNC symbol	ind	minusTenlog10pvalue	chromosome
L3	ptv5pcnt	PCSK9	2.1922917181823518e-11	309158	125	323	0.0026108	0.00123622	2.114831551600765	1.5711526391834054	2.846644164357356	diagnostic	I739	EUR	I73	known quant												106.59101656771902		1	55039447	HGNC:20001	PCSK9	746	106.59101656771902	1
L3	ptv5pcnt	PCSK9	3.029299718403506e-11	351345	165	367	0.00247261	0.00128947	1.9198235248031066	1.4711849096653673	2.505274722553925	diagnostic	E785	EUR	E78	known binary												105.18657755518497		1	55039447	HGNC:20001	PCSK9	746	105.18657755518497	1
L0	ptv5pcnt	MYOC	6.307905482778904e-19	414756	106	1362	0.0093905	0.00337573	2.798657954321911	2.1469277169549867	3.6482301120031235	diagnostic	H409	EUR	H40	known binary	known	2.6357888890034e-26	425850	104	1394	0.011955397172088746	0.00334172	3.6088119698566867	2.758019439441623	4.722056577098523	EUR	182.00114822732974	255.79089377087314	1	171635417	HGNC:7610	MYOC	1562	182.00114822732974	1
L0	ptv5pcnt	MYOC	9.408744271368329e-29	438728	141	1381	0.010118406889128094	0.003251	3.134	2.4714588354184714	3.9741418840948737	diagnostic	H40	EUR	H40	known binary	known	8.408382509714566e-29	439892	140	1390	0.010207057451151939	0.00326156	3.1514585620837448	2.483873548773074	3.9984688727156685	EUR	280.2646833538322	280.7528753983427	1	171635417	HGNC:7610	MYOC	1562	280.2646833538322	1
L0	rec	MUTYH	7.655667014255175e-11	365859	15	150	0.00435287	0.000413892	10.558525211308657	5.228505071834894	21.322051543638803	diagnostic	D126	EUR	D12	known binary	known	6.385466656772705e-10	364497	14	159	0.00436273	0.000440092	9.952276060274997	4.857905701136465	20.388991650610155	EUR	101.16016964601185	91.94807358532813	1	45329163	HGNC:7527	MUTYH	634	101.16016964601185	1
L0	rec	MUTYH	4.801648880078415e-09	380023	14	153	0.00343811	0.000406968	8.473815943331497	4.1401835749928955	17.343568308219826	diagnostic	C180	EUR	C18	known binary	known	1.8946735579037866e-11	419556	12	170	0.00706298	0.000406838	17.477052895847134	8.117497757341942	37.628267608447956	EUR	83.18609600842856	107.22465605861409	1	45329163	HGNC:7527	MUTYH	634	83.18609600842856	1
L0	rec	MUTYH	7.673464496206572e-12	391103	24	146	0.00248782	0.000382744	6.513675141890363	3.627218838531381	11.697106169436145	diagnostic	C18	EUR	C18	known binary	known	5.125799532055762e-12	395138	22	158	0.00298103	0.000407471	7.334821996896515	4.0262839236470285	13.362101318832233	EUR	111.15008511947363	112.90238382900982	1	45329163	HGNC:7527	MUTYH	634	111.15008511947363	1
L3	ptv5pcnt	PCSK9	9.92261837771191e-37	345820	229	305	0.00348825	0.00108862	3.211997834922894	2.493731244344541	4.137145939421828	diagnostic	I63	EUR	I63	known quant												360.03373711218444		1	55039447	HGNC:20001	PCSK9	746	360.03373711218444	1
L3	ptv5pcnt	PCSK9	3.301177120417405e-34	341656	186	308	0.00358243	0.00106304	3.3785216986593256	2.585159392728544	4.41536	diagnostic	I639	EUR	I63	known quant												334.81331173532067		1	55039447	HGNC:20001	PCSK9	746	334.81331173532067	1
L3	ptv5pcnt	PCSK9	1.295778626513164e-10	338891	79	392	0.00299515	0.00125434	2.3919967785570324	1.7109138286907453	3.3442061737297646	diagnostic	I64	EUR	I64	known quant												98.87469187891192		1	55039447	HGNC:20001	PCSK9	746	98.87469187891192	1
L3	flexdmg	PCSK9	2.1112143248304105e-16	389151	450	1915	0.00887276	0.00565841	1.5731508107021819	1.3549683957535186	1.8264658282576816	diagnostic	I67	EUR	I67	known quant												156.7546767604033		1	55039447	HGNC:20001	PCSK9	746	156.7546767604033	1
L3	flexnonsynmtr	PCSK9	4.401232121323954e-23	388884	458	1489	0.00784421	0.00450534	1.7469529436354903	1.4977096864247754	2.0376743336432894	diagnostic	I678	EUR	I67	known quant												223.56425726108324		1	55039447	HGNC:20001	PCSK9	746	223.56425726108324	1
L3	flexdmg	PCSK9	2.598702585293138e-16	385387	303	2074	0.00998583	0.00584153	1.7166104146576664	1.447894164092649	2.0351980060350643	diagnostic	G45	EUR	G45	known quant												155.85243421521335		1	55039447	HGNC:20001	PCSK9	746	155.85243421521335	1
L3	ptv5pcnt	PCSK9	7.295944468170439e-12	359821	111	432	0.0029497	0.00134082	2.203462967898602	1.6423465548343248	2.9562877801940526	diagnostic	I679	EUR	I67	known quant												111.36918480224998		1	55039447	HGNC:20001	PCSK9	746	111.36918480224998	1
L3	ptv5pcnt	PCSK9	7.898122225979009e-13	375872	166	404	0.00259529	0.00129525	2.006317631261527	1.545573382016299	2.6044123717112617	diagnostic	I73	EUR	I73	known quant												121.02476149700831		1	55039447	HGNC:20001	PCSK9	746	121.02476149700831	1
L3	flexnonsynmtr	PCSK9	3.0128589653900444e-20	362403	408	1393	0.00775857	0.00449622	1.731251059446686	1.4728340860703226	2.0350087353234745	diagnostic	I49	EUR	I49	known quant												195.21021197562104		1	55039447	HGNC:20001	PCSK9	746	195.21021197562104	1
L2	ptv	SPEN	4.854766352941554e-09	353776	5	20	0.00566893	5.6674242123697204e-05	100.59122006841505	25.198852585694425	401.55	time_agnostic	C95	EUR	C95	putative novel												83.13831666697261		1	15836095	HGNC:17575	SPEN	220	83.13831666697261	1
L3	ptv	SPEN	7.406519218288765e-09	335651	5	17	0.00477099	5.080647812482255e-05	94.35057244374259	22.89816731048521	388.7660702167038	time_agnostic	C959	EUR	C95	putative novel												81.30385845927725		1	15836095	HGNC:17575	SPEN	220	81.30385845927725	1
L3	ptv	SPTA1	2.4699571119458526e-51	431539	44	326	0.0279543	0.000758201	37.90070973174546	23.99496829203367	59.86520926751674	prognostic	D58	EUR	D58	known quant												506.0731058771481		1	158610704	HGNC:11272	SPTA1	1402	500	1
L3	flexdmg	PCSK9	5.08384812634573e-09	398080	431	1984	0.00794968	0.00576972	1.3808551520840142	1.1882588807373564	1.6046679574182974	diagnostic	I959	EUR	I95	known quant												82.93807431932977		1	55039447	HGNC:20001	PCSK9	746	82.93807431932977	1
L3	ptv5pcnt	PCSK9	6.128486009981567e-09	462085	80	602	0.00295946	0.00138374	2.1421175482141748	1.5649750795432578	2.932102657958185	diagnostic	K50	EUR	K50	known quant												82.12646800966253		1	55039447	HGNC:20001	PCSK9	746	82.12646800966253	1
L3	ptv5pcnt	PCSK9	1.7612408062495383e-12	462085	79	603	0.00352285	0.00137151	2.5741324553579843	1.875948099561588	3.532164828694284	diagnostic	K509	EUR	K50	known quant												117.54181260911977		1	55039447	HGNC:20001	PCSK9	746	117.54181260911977	1
L3	ptvraredmg	PCSK9	1.8800860142785757e-09	439580	72	1589	0.00824553	0.00368808	2.2460018865264515	1.6568965920069687	3.044562043651764	diagnostic	Q21	EUR	Q21	known quant												87.25822281229924		1	55039447	HGNC:20001	PCSK9	746	87.25822281229924	1
L3	ptvraredmg	PCSK9	2.4257456298120976e-09	439606	60	1589	0.00887443	0.00367106	2.430092950818702	1.7485787101792027	3.377229583799255	diagnostic	Q211	EUR	Q21	known quant												86.15154742365134		1	55039447	HGNC:20001	PCSK9	746	86.15154742365134	1
L3	flexnonsynmtr	PCSK9	2.328357334547822e-09	446851	253	1940	0.00716572	0.00471396	1.5238611532486843	1.2712440296018224	1.826677459486478	diagnostic	R072	EUR	R07	known quant												86.32950367444286		1	55039447	HGNC:20001	PCSK9	746	86.32950367444286	1
L3	flexnonsynmtr	PCSK9	6.394536337166818e-12	361032	247	1536	0.00768059	0.0046705	1.6494790809818145	1.3652576607748719	1.9928701495455385	diagnostic	I69	EUR	I69	known quant												111.94190940397242		1	55039447	HGNC:20001	PCSK9	746	111.94190940397242	1
L3	flexdmg	PCSK9	9.632202475051409e-22	375520	345	1952	0.010366898043811412	0.00570358	1.8261763373990902	1.5498866491692154	2.151718654434484	diagnostic	G459	EUR	G45	known quant												210.16274396842758		1	55039447	HGNC:20001	PCSK9	746	210.16274396842758	1
L3	ptv5pcnt	PCSK9	1.170136853420324e-18	371809	177	403	0.00300448	0.00128796	2.3367536529573782	1.8079915953460437	3.0201565364934924	diagnostic	I08	EUR	I08	known quant												179.31763342348245		1	55039447	HGNC:20001	PCSK9	746	179.31763342348245	1
L3	ptvraredmg	PCSK9	2.1324933853556702e-11	386341	179	1269	0.0062785	0.00354637	1.7752706042625288	1.4297676936235537	2.2042641839048516	diagnostic	I081	EUR	I08	known quant												106.71112307268523		1	55039447	HGNC:20001	PCSK9	746	106.71112307268523	1
L3	ptv5pcnt	PCSK9	1.347334529184336e-10	330612	170	329	0.00238059	0.00126929	1.8776216984098113	1.433948605410925	2.458570153097681	diagnostic	I51	EUR	I51	known quant												98.70524560074324		1	55039447	HGNC:20001	PCSK9	746	98.70524560074324	1
L3	flexdmg	PCSK9	4.22957533686796e-42	310040	611	1300	0.0103959	0.00517378	2.0199527182696606	1.746084191738908	2.3367767736225544	diagnostic	I518	EUR	I51	known quant												413.73703235015796		1	55039447	HGNC:20001	PCSK9	746	413.73703235015796	1
L3	ptv5pcnt	PCSK9	1.8395330562568976e-18	303012	133	298	0.00306402	0.0011479	2.67438	1.9876588466218759	3.598349206690252	diagnostic	I451	EUR	I45	known quant												177.35292403526807		1	55039447	HGNC:20001	PCSK9	746	177.35292403526807	1
L3	ptv5pcnt	PCSK9	7.403621257596124e-11	308287	137	336	0.00262628	0.00131187	2.004568625135916	1.50469	2.670518771477608	diagnostic	I45	EUR	I45	known quant												101.30555806280996		1	55039447	HGNC:20001	PCSK9	746	101.30555806280996	1
L3	ptv5pcnt	PCSK9	4.853806453946816e-19	360405	162	380	0.00303729	0.00123751	2.4587858362408137	1.8834320028835663	3.209899682729443	diagnostic	I447	EUR	I44	known quant												183.13917545197893		1	55039447	HGNC:20001	PCSK9	746	183.13917545197893	1
L3	ptv5pcnt	PCSK9	9.539883329945588e-10	291297	104	328	0.00270004	0.00129758	2.0837569382097736	1.5217490556152768	2.853323917971341	diagnostic	I440	EUR	I44	known quant												90.20456936561175		1	55039447	HGNC:20001	PCSK9	746	90.20456936561175	1
L3	flexnonsynmtr	PCSK9	1.3582115440947365e-17	326560	433	1204	0.00738946	0.00449316	1.6494008892486614	1.4018817208376355	1.9406225596755342	diagnostic	I44	EUR	I44	known quant												168.67032582575402		1	55039447	HGNC:20001	PCSK9	746	168.67032582575402	1
L3	flexdmg	PCSK9	1.0114015456729854e-10	374965	482	1786	0.00799138	0.00567615	1.4111734548056853	1.2180527184501437	1.6349132425746677	diagnostic	I340	EUR	I34	known quant												99.95076386993037		1	55039447	HGNC:20001	PCSK9	746	99.95076386993037	1
L0	ptv	SERPINC1	7.52458236499446e-10	378003	6	4	0.00127334	1.0715500775534369e-05	118.98225669358266	19.43473084055907	728.4267286250899	time_agnostic	D68	EUR	D68	known binary	known	4.269961952314205e-12	462085	6	6	0.00316623	1.3038092961602816e-05	243.6124933827422	46.86589901368742	1266.3161953817212	EUR	91.23517599602785	113.69575994758023	1	173903800	HGNC:775	SERPINC1	1584	91.23517599602785	1
L3	ptv5pcnt	RORC	2.349989822974675e-13	423009	510	2322	0.00916244	0.006321	1.4536816364302854	1.2649680821133065	1.6705483165743216	diagnostic	R945	EUR	R94	known quant												126.28934018509332		1	151806071	HGNC:10260	RORC	1204	126.28934018509332	1
L3	ptv5pcnt	RORC	4.875216528457555e-12	420459	502	2317	0.00903219	0.00635003	1.4262343387441363	1.2401542721369518	1.6402349568234125	diagnostic	R94	EUR	R94	known quant												113.12006090729348		1	151806071	HGNC:10260	RORC	1204	113.12006090729348	1
L3	ptv5pcnt	RORC	2.2012107418299572e-10	390595	213	2417	0.010549254618394335	0.00652531	1.6232425589538646	1.3406665663792403	1.9653778734225107	time_agnostic	K769	EUR	K76	known quant												96.57338376514119		1	151806071	HGNC:10260	RORC	1204	96.57338376514119	1
L3	ptv5pcnt	RORC	6.3125967211623684e-09	315428	140	1961	0.011157156518967166	0.00647451	1.7314034044262867	1.3741798500657136	2.1814886520971632	time_agnostic	K766	EUR	K76	known quant												81.9979		1	151806071	HGNC:10260	RORC	1204	81.9979	1
L3	flexdmg	PCSK9	3.2894223995927484e-11	384783	461	1905	0.00826032	0.00579073	1.4300242303671715	1.2333610976214502	1.6580458905189779	diagnostic	I34	EUR	I34	known quant												104.82880354539994		1	55039447	HGNC:20001	PCSK9	746	104.82880354539994	1
L3	ptv5pcnt	PCSK9	4.2684988849445995e-13	270925	131	272	0.0027461	0.00121852	2.2570822271901636	1.6667120443311327	3.0565688882041697	diagnostic	I258	EUR	I25	known quant												123.69724827692578		1	55039447	HGNC:20001	PCSK9	746	123.69724827692578	1
L3	ptv5pcnt	PCSK9	3.012200670364609e-13	288526	149	271	0.00256423	0.00117612	2.1832868157868233	1.6306502588942995	2.9232150143714852	diagnostic	I252	EUR	I25	known quant												125.21116099161566		1	55039447	HGNC:20001	PCSK9	746	125.21116099161566	1
L3	ptv5pcnt	PCSK9	4.912458835485637e-09	289705	153	266	0.00222361	0.00120418	1.8484701864487303	1.3827560842208515	2.471037422420823	diagnostic	I251	EUR	I25	known quant												83.087		1	55039447	HGNC:20001	PCSK9	746	83.087	1
L3	ptv5pcnt	PCSK9	6.721153698599432e-24	312178	138	322	0.0035959	0.00117604	3.065071934786101	2.293851965405052	4.095585114950733	diagnostic	I24	EUR	I24	known quant												231.72556173087486		1	55039447	HGNC:20001	PCSK9	746	231.72556173087486	1
L3	ptv5pcnt	PCSK9	2.2062359715263183e-20	287487	156	271	0.00306513	0.00114543	2.6811167112439764	2.0087615945203394	3.5785166537038404	diagnostic	I219	EUR	I21	known quant												196.56348038744852		1	55039447	HGNC:20001	PCSK9	746	196.56348038744852	1
L3	ptv5pcnt	PCSK9	6.364097666093243e-22	307115	153	310	0.00329252	0.00118935	2.774169032369501	2.0909753001684614	3.680585714971332	diagnostic	I214	EUR	I21	known quant												211.96263164110323		1	55039447	HGNC:20001	PCSK9	746	211.96263164110323	1
L3	ptv5pcnt	PCSK9	6.5415590458611986e-15	287329	156	272	0.0026957	0.0011854	2.277532059710255	1.707579636013692	3.0377220327582095	diagnostic	I21	EUR	I21	known quant												141.84318734195074		1	55039447	HGNC:20001	PCSK9	746	141.84318734195074	1
L3	ptv5pcnt	PCSK9	2.4001828579853597e-19	315055	168	292	0.00285326	0.00113985	2.5075002753165205	1.8991572115809596	3.3107093990804106	diagnostic	I200	EUR	I20	known quant												186.1975567029304		1	55039447	HGNC:20001	PCSK9	746	186.1975567029304	1
L3	flexnonsynmtr	PCSK9	2.2441360476518625e-13	328765	472	1115	0.00656778	0.00434023	1.5166270268531943	1.2922271711501077	1.7799947175962676	diagnostic	I20	EUR	I20	known quant												126.48950818113971		1	55039447	HGNC:20001	PCSK9	746	126.48950818113971	1
L3	flexdmg	PCSK9	9.358704301401774e-10	378404	199	2125	0.0096205	0.00594042	1.6255165593719672	1.3329432346360435	1.9823080354310452	diagnostic	I61	EUR	I61	known quant												90.28784274520775		1	55039447	HGNC:20001	PCSK9	746	90.28784274520775	1
L3	ptv5pcnt	PCSK9	1.8637341842927264e-10	327608	47	439	0.00425686	0.00138675	3.0785100011064226	2.0602618190235584	4.6000094451121285	diagnostic	I62	EUR	I62	known quant												97.29616028960031		1	55039447	HGNC:20001	PCSK9	746	97.29616028960031	1
L3	ptv5pcnt	PCSK9	2.953962423154575e-09	407166	113	490	0.00260651	0.00134685	1.9377135211161245	1.4563182127586158	2.5782371304715634	diagnostic	R268	EUR	R26	known quant												85.29595033573972		1	55039447	HGNC:20001	PCSK9	746	85.29595033573972	1
L2	flexdmg	POGZ	3.4479444347716564e-09	362723	57	407	0.00300395	0.00118401	2.5417386506825137	1.7480453189989018	3.695805422294904	diagnostic	G473	EUR	G47	putative novel												84.62439741648515		1	151402724	HGNC:18801	POGZ	1194	84.62439741648515	1
L3	flexdmg	PCSK9	5.099222754576068e-10	304627	268	1628	0.00908444	0.00591729	1.5401434093323396	1.281927335455391	1.8503714334691208	diagnostic	I46	EUR	I46	known quant												92.92496015886977		1	55039447	HGNC:20001	PCSK9	746	92.92496015886977	1
L3	ptv5pcnt	PCSK9	4.736066073885434e-09	389828	56	521	0.00351009	0.00139352	2.5242214704151635	1.7496254535021225	3.6417474488331467	diagnostic	R413	EUR	R41	known quant												83.24582247306321		1	55039447	HGNC:20001	PCSK9	746	83.24582247306321	1
L3	flexdmg	ALPL	1.1156567689511052e-11	298327	392	2516	0.013693366402347435	0.00932888	1.4743414838499163	1.2645140650154278	1.7189866614684535	diagnostic	M819	EUR	M81	putative novel												109.52469395253118		1	21509397	HGNC:438	ALPL	300	109.52469395253118	1
L3	flexdmg	ALPL	3.1951014271017968e-09	409272	54	3935	0.0242152	0.00966731	2.5422044341879064	1.8039274994834562	3.582629228200822	prognostic	L728	EUR	L72	putative novel												84.95515350797771		1	21509397	HGNC:438	ALPL	300	84.95515350797771	1
L3	flexdmg	ALPL	4.589524441709547e-11	414900	228	3756	0.015129396151293962	0.00939399	1.61992	1.3517381360458394	1.941305006367019	diagnostic	D35	EUR	D35	known quant												103.38232312946673		1	21509397	HGNC:438	ALPL	300	103.38232312946673	1
L3	ptv5pcnt	PCSK9	2.2611515769524436e-11	419530	138	472	0.00257089	0.00129014	1.9952783599146529	1.5250279458765095	2.6105329704338955	diagnostic	R29	EUR	R29	known quant												106.45670323622112		1	55039447	HGNC:20001	PCSK9	746	106.45670323622112	1
L3	ptv5pcnt	PCSK9	4.600729148460176e-09	423798	105	514	0.0026368	0.00133862	1.9723507232087119	1.4747714066208817	2.637810414466471	diagnostic	R298	EUR	R29	known quant												83.37173333523205		1	55039447	HGNC:20001	PCSK9	746	83.37173333523205	1
L1	flexdmg	LMNA	9.604137777337368e-10	348772	224	1736	0.00850902	0.00538383	1.5854589677073305	1.3064128971556268	1.9241084834331297	prognostic	I44	EUR	I44	known binary	known	8.667528773849842e-13	327720	140	1742	0.010997643362136685	0.00553033	1.9995969319407727	1.583075216570333	2.5257093588321684	EUR	90.17541618345524	120.62104707929025	1	156082573	HGNC:6636	LMNA	1334	90.17541618345524	1
L3	ptv5pcnt	PCSK9	3.7761140626188023e-16	389187	129	456	0.00316463	0.00130875	2.4225603137636877	1.8357082268882778	3.197021393629128	diagnostic	R47	EUR	R47	known quant												154.22954895725195		1	55039447	HGNC:20001	PCSK9	746	154.22954895725195	1
L3	flexnonsynmtr	PCSK9	1.1717242720897196e-19	392744	201	1752	0.00985536	0.00470526	2.105433375029339	1.7201971425596272	2.5769428323148005	diagnostic	R470	EUR	R47	known quant												189.31174573640595		1	55039447	HGNC:20001	PCSK9	746	189.31174573640595	1
L3	flexdmg	ANGPTL3	2.2437301890452742e-12	382813	243	1471	0.0070578	0.00422236	1.6763007203333637	1.3851760852972055	2.0286114774983566	diagnostic	K90	EUR	K90	known quant												116.49029368652002		1	62597520	HGNC:491	ANGPTL3	770	116.49029368652002	1
L0	ptv5pcnt	FLG	3.026602339511863e-13	364989	664	43634	0.15950036031707904	0.12092809276493378	1.379498824977436	1.2209897592414072	1.558585560370677	prognostic	C446	EUR	C44	known binary	known	1.4752997745860485e-12	366236	652	43893	0.1589856132650573	0.12120618001573999	1.3706186326210388	1.2120354558308393	1.5499508921545584	EUR	125.19044636559343	118.3111972394306	1	152302165	HGNC:3748	FLG	1216	125.19044636559343	1
L0	UR	MPZ	6.7651359845994e-13	462085	8	149	0.022922636103151862	0.000322695	72.67799011986065	27.75725739146103	190.2958269028227	time_agnostic	G600	EUR	G60	known binary	known	3.971957160363778e-15	337471	8	109	0.043956	0.000323165	142.2250342718549	50.64134378869923	399.4356954276599	EUR	121.69723469315052	144.0099544424462	1	161304735	HGNC:7225	MPZ	1486	121.69723469315052	1
L0	UR	MPZ	1.002771236033216e-10	462085	8	149	0.012195121951219513	0.00032291	38.220233656475266	15.028767237052989	97.19934028614391	time_agnostic	G60	EUR	G60	known binary	known	3.157761057803062e-13	340617	8	101	0.023529411764705882	0.000296817	81.1585	29.88932546568494	220.36990537341921	EUR	99.988	125.00620735380168	1	161304735	HGNC:7225	MPZ	1486	99.988	1
L1	flexdmg	CFH	9.903864671904053e-09	414226	113	2241	0.010120007164606842	0.00555997	1.8285410609132349	1.4276068094245127	2.342075135375358	time_agnostic	H353	EUR	H35	putative novel												80.04195302557281		1	196651754	HGNC:4883	CFH	1678	80.04195302557281	1
L3	ptv5pcnt	PCSK9	8.07822665166309e-13	376682	172	383	0.00248612	0.00124554	1.9985089057807937	1.5400402000423656	2.593463369576503	diagnostic	Z824	EUR	Z82	known quant												120.92683965948687		1	55039447	HGNC:20001	PCSK9	746	120.92683965948687	1
L3	ptv5pcnt	PCSK9	1.3475152201684554e-12	383997	183	394	0.00246744	0.00127166	1.9426527262985578	1.506364239635378	2.505303508737507	diagnostic	Z82	EUR	Z82	known quant												118.7046632076249		1	55039447	HGNC:20001	PCSK9	746	118.7046632076249	1
L3	ptv5pcnt	PCSK9	1.5453179748639168e-09	424413	176	450	0.00226889	0.00129742	1.750471735900252	1.362578086585227	2.2487895030403338	diagnostic	Z50	EUR	Z50	known quant												88.10982143734185		1	55039447	HGNC:20001	PCSK9	746	88.10982143734185	1
L3	flexnonsynmtr	PCSK9	2.0324065799922242e-10	394409	159	1783	0.0083504	0.00475001	1.76436	1.4168926477604455	2.1970376006353383	diagnostic	R478	EUR	R47	known quant												96.91989407714857		1	55039447	HGNC:20001	PCSK9	746	96.91989407714857	1
L0	flexdmg	LMNA	2.9294438690235264e-09	332560	133	1751	0.00976075	0.00549016	1.7855288714333464	1.4085662403504724	2.2633748129081876	prognostic	Z950	EUR	Z95	known binary	known	1.2888716268529662e-12	307935	93	1652	0.012778235779060182	0.00549463	2.342742648880082	1.7738546082017586	3.0940772110097354	EUR	85.33214819078853	118.89790336739506	1	156082573	HGNC:6636	LMNA	1334	85.33214819078853	1
L3	ptv	EPB41	1.482808293014612e-32	431539	25	140	0.0158831	0.000325608	49.550977589228076	26.912026693343712	91.23428004979894	prognostic	D58	EUR	D58	known quant												318.28914993723936		1	28887091	HGNC:3377	EPB41	442	318.28914993723936	1
L3	flexdmg	ANGPTL3	1.8589469606997334e-17	384853	217	1458	0.00797062	0.00407686	1.9627596497344282	1.6076288896458253	2.396340018170697	time_agnostic	K900	EUR	K90	known quant												167.3073300130074		1	62597520	HGNC:491	ANGPTL3	770	167.3073300130074	1
L1	flexdmg	IER5	9.834910186440422e-09	320307	13	293	0.00795107	0.000919441	8.709020170606381	4.280721344097419	17.71828302643721	diagnostic	N05	EUR	N05	putative novel												80.07229601754958		1	181088700	HGNC:5393	IER5	1628	80.07229601754958	1
L3	ptv5pcnt	PCSK9	1.5367764513422097e-10	416216	182	425	0.00228402	0.00126288	1.8104309325551557	1.4089976674801508	2.326235335374468	diagnostic	Z866	EUR	Z86	known quant												98.13389302968389		1	55039447	HGNC:20001	PCSK9	746	98.13389302968389	1
L3	raredmg	ZBTB7B	6.089900126747818e-09	403299	13	123	0.00286533	0.000308455	9.313124941594243	4.387942370582043	19.766507591174182	prognostic	E139	EUR	E13	putative novel												82.15389829659075		1	155002630	HGNC:18668	ZBTB7B	1294	82.15389829659075	1
L0	ptv5pcnt	FLG	9.366143764243212e-31	429962	6937	45500	0.13802503034282418	0.11983049910061284	1.1761484589460676	1.1238019259498506	1.2309332859631885	prognostic	J459	EUR	J45	known binary	known	5.332255210645781e-30	421563	6130	45300	0.13907164571895275	0.12000476840139343	1.184550003478677	1.1293689772912379	1.2424271774374156	EUR	300.2843918036364	292.73089072701026	1	152302165	HGNC:3748	FLG	1216	300.2843918036364	1
L3	ptv5pcnt	FLG	4.1603489181722855e-09	439619	2859	50603	0.13465523737754334	0.12094783059703097	1.1309688603974681	1.061852101976214	1.204584481029167	time_agnostic	J450	EUR	J45	known binary												83.80870244641929		1	152302165	HGNC:3748	FLG	1216	83.80870244641929	1
L3	ptv5pcnt	PCSK9	3.2097749551110403e-09	408722	114	493	0.00261306	0.00135033	1.9375724556728262	1.457837632099414	2.575174997764098	diagnostic	Z980	EUR	Z98	known quant												84.93525415937688		1	55039447	HGNC:20001	PCSK9	746	84.93525415937688	1
L0	ptv5pcnt	FLG	3.061074897359121e-31	430167	6895	45486	0.13801869607862763	0.11963388653638779	1.1782818274334532	1.1257292052317622	1.2332877733007632	prognostic	J45	EUR	J45	known binary	known	3.7191877124258616e-30	422124	6200	45225	0.13880493429153515	0.1198149723014807	1.184039680627374	1.1291109705738973	1.2416405489246107	EUR	305.14126044100203	294.2955190165893	1	152302165	HGNC:3748	FLG	1216	305.14126044100203	1
L2	ptv5pcnt	FLG	3.278015946339928e-12	395443	2579	45507	0.13813604713444028	0.12078094767937193	1.1667208658199302	1.0915064678261546	1.2471181975225945	prognostic	C449	EUR	C44	known binary	known	1.678134151264785e-11	396346	2564	45872	0.13828066012296408	0.12141745455315454	1.161173326787884	1.0861783622839056	1.2413463033902872	EUR	114.84388938077726	107.75173324302756	1	152302165	HGNC:3748	FLG	1216	114.84388938077726	1
L3	ptv5pcnt	PCSK9	4.964725079959597e-12	275009	128	277	0.00265908	0.00122095	2.181011036363293	1.6091807778858198	2.956043973498177	diagnostic	Z955	EUR	Z95	known quant												113.04104795418795		1	55039447	HGNC:20001	PCSK9	746	113.04104795418795	1
L0	ptv5pcnt	FLG	2.2834368724269506e-14	425076	568	51075	0.16583941605839417	0.12113098273216476	1.4424707295080859	1.2656154589941817	1.6440394992813967	time_agnostic	C447	EUR	C44	known binary	known	3.19045539524686e-14	424084	566	50955	0.1656423763535265	0.12112906408156571	1.4404425938100347	1.2635861493423508	1.6420525558483487	EUR	136.41410990334887	134.96147322733665	1	152302165	HGNC:3748	FLG	1216	136.41410990334887	1
L3	URmtr	CAD	4.293353796222352e-11	351871	80	602	0.00431709	0.00180596	2.3964920285407105	1.7457187356285089	3.289862178623787	prognostic	M80	EUR	M80	known quant												103.6720332176607		2	27217369	HGNC:1424	CAD	2258	103.6720332176607	2
L3	ptv	CAD	8.292615431142496e-09	365903	44	133	0.00121262	0.000403497	3.0077138155949736	1.8627317687830525	4.856492248710062	diagnostic	M06	EUR	M06	known quant												80.81308474495329		2	27217369	HGNC:1424	CAD	2258	80.81308474495329	2
L3	ptv	CAD	3.947000173747794e-09	362800	19	161	0.00266368	0.000452671	5.897402899016374	3.1389046693529723	11.080094688092538	prognostic	D529	EUR	D52	known quant												84.03732854486748		2	27217369	HGNC:1424	CAD	2258	84.03732854486748	2
L3	ptv	CAD	1.8604002471619503e-09	361736	19	152	0.00265363	0.000428681	6.204033048592634	3.287387250680738	11.70839427574566	prognostic	D52	EUR	D52	known quant												87.3039		2	27217369	HGNC:1424	CAD	2258	87.3039	2
L3	ptv	APOB	8.819233935022085e-24	462085	76	688	0.00656531	0.00152716	4.320828614762386	3.135227994753994	5.9547694615473565	time_agnostic	Z823	EUR	Z82	known quant												230.54569137344578		2	21001429	HGNC:603	APOB	2208	230.54569137344578	2
L3	ptv	CAD	3.3281845936582517e-15	398095	37	154	0.00227706	0.000403304	5.65663	3.435310970227503	9.31427	diagnostic	D47	EUR	D47	known quant												144.77792594104895		2	27217369	HGNC:1424	CAD	2258	144.77792594104895	2
L3	ptv	APOB	7.960881142231168e-24	346925	82	496	0.00611393	0.0014872	4.130174781598625	2.9847042227144844	5.715254327961275	diagnostic	I493	EUR	I49	known quant												230.99038860148013		2	21001429	HGNC:603	APOB	2208	230.99038860148013	2
L3	ptv	APOB	1.3124927022394107e-24	370895	76	518	0.00649295	0.00144213	4.525212066359199	3.245526308558126	6.309467956406846	diagnostic	I495	EUR	I49	known quant												238.81903102692266		2	21001429	HGNC:603	APOB	2208	238.81903102692266	2
L0	ptv	MSH6	7.743035751428298e-10	427267	43	446	0.00333075	0.00107637	3.1014391457829515	2.0541095910754943	4.682770976186618	diagnostic	Z980	EUR	Z98	known binary	known	1.639918554838171e-11	410724	29	448	0.0054155	0.00110517	4.921405185478247	3.0255771247464414	8.005160007838821	EUR	91.1109	107.85177720283208	2	47695530	HGNC:7329	MSH6	2410	91.1109	2
L3	ptv	APOB	1.1303754811500126e-29	408381	145	534	0.00466433	0.00141534	3.3063068101076873	2.5444494839645255	4.296278936350414	diagnostic	Z136	EUR	Z13	known quant												289.4677727129108		2	21001429	HGNC:603	APOB	2208	289.4677727129108	2
L3	ptv	APOB	4.5132085975429207e-14	382458	50	581	0.0057971	0.00155417	3.7459492279823166	2.5543749678789056	5.493373445588249	diagnostic	I498	EUR	I49	known quant												133.45514593209697		2	21001429	HGNC:603	APOB	2208	133.45514593209697	2
L3	ptv	APOB	1.3880975312730625e-31	250424	156	241	0.00411371	0.00113411	3.6381179321539516	2.7018906121562227	4.898755718943536	diagnostic	Z951	EUR	Z95	known quant												308.57580018171075		2	21001429	HGNC:603	APOB	2208	308.57580018171075	2
L3	ptv	APOB	1.0649683155789734e-32	305416	196	351	0.00424757	0.00135379	3.1466585415397117	2.432046754379442	4.071245735393466	diagnostic	Z950	EUR	Z95	known quant												319.7266331295192		2	21001429	HGNC:603	APOB	2208	319.7266331295192	2
L3	ptv	APOB	1.1380470649066157e-36	413807	214	474	0.00407837	0.0013118	3.117615811715098	2.4626242877414666	3.9468173841369896	diagnostic	Z870	EUR	Z87	known quant												359.4383977695099		2	21001429	HGNC:603	APOB	2208	359.4383977695099	2
L3	ptv	APOB	3.961498534907009e-09	369686	23	612	0.00776765	0.00166883	4.683168377403151	2.763971493432168	7.934982724396576	time_agnostic	Z920	EUR	Z92	known quant												84.02140500353808		2	21001429	HGNC:603	APOB	2208	84.02140500353808	2
L3	ptv	APOB	3.4440826811543503e-62	383997	322	353	0.00434161	0.00113933	3.8229246157545504	3.0548702250494957	4.784082969516417	diagnostic	Z82	EUR	Z82	known quant												614.6292643110396		2	21001429	HGNC:603	APOB	2208	500	2
L3	ptv	APOB	1.6143773672073945e-10	402680	171	506	0.00270249	0.00149084	1.8149262914498634	1.4160377082024689	2.326179185988863	diagnostic	Z512	EUR	Z51	known quant												97.91994939663806		2	21001429	HGNC:603	APOB	2208	97.91994939663806	2
L3	ptv	APOB	1.138402574228735e-09	386847	86	570	0.00339652	0.00157665	2.1582063464915757	1.584445821731252	2.93974	prognostic	Z835	EUR	Z83	known quant												89.43704130868193		2	21001429	HGNC:603	APOB	2208	89.43704130868193	2
L3	ptv	APOB	6.516346288722346e-45	416216	298	408	0.00373977	0.00121237	3.0925142132533865	2.479550216465598	3.8570076523017254	diagnostic	Z866	EUR	Z86	known quant												441.8599584466967		2	21001429	HGNC:603	APOB	2208	441.8599584466967	2
L3	ptv	APOB	2.509967553907914e-22	447058	232	510	0.00310272	0.00136992	2.2688342854347034	1.8101438696774506	2.8437568422013073	diagnostic	Z507	EUR	Z50	known quant												216.00331892562718		2	21001429	HGNC:603	APOB	2208	216.00331892562718	2
L3	ptv	APOB	1.1735969827794857e-16	295177	78	410	0.00471214	0.00147152	3.212656575002776	2.2919306036383436	4.503261247318813	diagnostic	Z500	EUR	Z50	known quant												159.30481015698436		2	21001429	HGNC:603	APOB	2208	159.30481015698436	2
L3	ptv	APOB	1.6841399745229816e-30	288138	211	276	0.0036016	0.00120234	3.0027170499274294	2.303446934161234	3.914268459241951	diagnostic	Z95	EUR	Z95	known quant												297.7362181566497		2	21001429	HGNC:603	APOB	2208	297.7362181566497	2
L3	ptv	APOB	4.762826550888566e-20	424413	232	479	0.00299081	0.00138103	2.1691291553999674	1.7258449923314734	2.7262710809560873	diagnostic	Z50	EUR	Z50	known quant												193.22135234017193		2	21001429	HGNC:603	APOB	2208	193.22135234017193	2
L3	ptv	APOB	7.135977501791487e-10	271634	34	440	0.00603693	0.00165412	3.665719899964273	2.3151093832007175	5.804262417362015	time_agnostic	Z41	EUR	Z41	putative novel												91.4655		2	21001429	HGNC:603	APOB	2208	91.4655	2
L3	ptv	APOB	2.8487541773606817e-14	272541	51	404	0.00577707	0.00153197	3.787114330095423	2.546964892752075	5.631108222193387	diagnostic	I490	EUR	I49	known quant												135.4534502496967		2	21001429	HGNC:603	APOB	2208	135.4534502496967	2
L3	URmtr	CAD	9.726127806996101e-11	350773	67	617	0.00466541	0.00183406	2.550997811868792	1.8191255501674821	3.5773175939177086	time_agnostic	M809	EUR	M80	known quant												100.12060027847374		2	27217369	HGNC:1424	CAD	2258	100.12060027847374	2
L3	ptv	APOB	2.504226745301914e-31	389915	274	383	0.0032707	0.00125106	2.61965	2.08373	3.2934081149443464	diagnostic	Z867	EUR	Z86	known quant												306.0132635047155		2	21001429	HGNC:603	APOB	2208	306.0132635047155	2
L3	ptv	APOB	1.0271320287432586e-64	376682	307	335	0.00443744	0.00108944	4.086845748607891	3.2472990979678733	5.143446189901794	diagnostic	Z824	EUR	Z82	known quant												639.884		2	21001429	HGNC:603	APOB	2208	500	2
L3	ptv	APOB	3.2185244482649916e-13	376753	274	360	0.00246038	0.0013565	1.815770454452256	1.4406830627338723	2.288513295217929	diagnostic	Z92	EUR	Z92	known quant												124.92343187573928		2	21001429	HGNC:603	APOB	2208	124.92343187573928	2
L3	ptv	APOB	2.538278093353846e-13	325970	72	472	0.00433239	0.00152577	2.8474729916734356	2.026824151887544	4.000397582966801	time_agnostic	Z450	EUR	Z45	known quant												125.95460798398614		2	21001429	HGNC:603	APOB	2208	125.95460798398614	2
L0	ptv	MSH2	7.039063143776359e-22	462085	31	73	0.00213911	0.000163095	13.141742599130586	7.207692733279956	23.961259855650304	diagnostic	Z121	EUR	Z12	known binary	known	4.334018988201977e-22	454833	31	71	0.00216073	0.000161186	13.432095085179983	7.342562524727433	24.571963503165897	EUR	211.52485138949237	213.6310919028125	2	47403067	HGNC:7325	MSH2	2408	211.52485138949237	2
L3	ptv	APOB	5.4005661409923336e-12	445368	92	643	0.00359263	0.00153183	2.3501714046649473	1.7464009363299142	3.16268	time_agnostic	Z97	EUR	Z97	known quant												112.67560710728674		2	21001429	HGNC:603	APOB	2208	112.67560710728674	2
L3	ptv	APOB	7.519088841329941e-11	318436	41	470	0.00523093	0.00151321	3.4697600550129755	2.27475	5.292563661898054	prognostic	Z953	EUR	Z95	known quant												101.23834783764421		2	21001429	HGNC:603	APOB	2208	101.23834783764421	2
L0	ptv	MSH6	3.489672883235337e-09	400071	85	377	0.0022479	0.00104069	2.162616807054488	1.5596151039563835	2.9987600416861206	time_agnostic	K63	EUR	K63	known binary												84.57215281254031		2	47695530	HGNC:7329	MSH6	2410	84.57215281254031	2
L0	ptv	MSH2	5.179673481627331e-09	367492	14	71	0.0017374	0.000197533	8.809088744300713	4.031885410823843	19.24658977079147	diagnostic	C20	EUR	C20	known binary	known	5.96551527762007e-14	340379	14	64	0.00408759	0.000189937	21.605009527997655	9.652062773447371	48.36027776248637	EUR	82.85697616624842	132.24352037733445	2	47403067	HGNC:7325	MSH2	2408	82.85697616624842	2
L0	ptv	MSH2	5.85662328836823e-14	250702	15	39	0.00316857	0.000158557	20.04409343570183	8.546697397329217	47.008296068220915	time_agnostic	C54	EUR	C54	known binary	known	3.162947020830903e-17	250702	15	39	0.0053267	0.00015733	34.03276302419466	14.38876361741654	80.49537749435544	EUR	132.3235270990486	164.99908082429357	2	47403067	HGNC:7325	MSH2	2408	132.3235270990486	2
L0	ptv	MSH2	5.170513619264281e-14	250702	15	39	0.00319625	0.000158531	20.223139408688787	8.621968784964672	47.43410440738878	time_agnostic	C541	EUR	C54	known binary	known	2.2003073822330522e-17	250702	15	39	0.0054605	0.000157287	34.90201599279198	14.749428191453912	82.5897	EUR	132.8646631359216	166.57516644140225	2	47403067	HGNC:7325	MSH2	2408	132.8646631359216	2
L3	ptv	MSH2	1.2142956266756054e-13	373513	32	54	0.00102867	0.000157708	6.528339125584588	3.4850811105192316	12.229	diagnostic	D12	EUR	D12	known binary	known	9.28579987968685e-14	373573	32	54	0.00103866	0.000157543	6.59867	3.5224453066589465	12.361442793690536	EUR	129.15675569105773	130.3218068014478	2	47403067	HGNC:7325	MSH2	2408	129.15675569105773	2
L0	ptv	MSH2	7.88270038683748e-09	399129	28	63	0.000754737	0.000174019	4.33962	2.3094742136324737	8.154384771949706	diagnostic	K63	EUR	K63	known binary	known	4.719544423537594e-10	396456	28	58	0.000808244	0.000160304	5.045221575258882	2.656193530388769	9.582984241262022	EUR	81.03324980200534	93.26099921682187	2	47403067	HGNC:7325	MSH2	2408	81.03324980200534	2
L0	ptv	MSH2	9.902530780021849e-27	345752	35	50	0.00255773	0.000150572	17.02781156128654	9.081097033508186	31.928561659105213	time_agnostic	Z08	EUR	Z08	known binary	known	2.1119211460761646e-33	348039	35	47	0.00384193	0.000138672	27.808147236387082	14.646529264378014	52.79701687425137	EUR	260.04253799004675	326.75322301319716	2	47403067	HGNC:7325	MSH2	2408	260.04253799004675	2
L0	ptv	MSH6	2.249781295241735e-16	373553	91	343	0.00294775	0.00100093	2.950767792497116	2.130285222208308	4.087260463747841	diagnostic	D12	EUR	D12	known binary	known	2.814872836912233e-16	373573	91	346	0.00295368	0.00100944	2.931763568422348	2.117515620595847	4.0591141512854225	EUR	156.47859698282514	155.50541219808989	2	47695530	HGNC:7329	MSH6	2410	156.47859698282514	2
L0	ptv	MSH6	1.4614416951386884e-39	250702	57	221	0.011365902293120638	0.000899518	12.769309256578792	8.362925993610741	19.497393497768915	diagnostic	C541	EUR	C54	known binary	known	1.2807251313824998e-49	250702	54	224	0.019657808518383692	0.00090339	22.17633348363482	14.291234672851044	34.41198595049542	EUR	388.35218506330926	488.925	2	47695530	HGNC:7329	MSH6	2410	388.35218506330926	2
L0	ptv	MSH6	4.055148847158123e-40	250702	58	220	0.011292834890965732	0.000895889	12.737717068280283	8.36126	19.4049	diagnostic	C54	EUR	C54	known binary	known	4.659080620108918e-49	250702	54	224	0.019176136363636364	0.000903641	21.616304179166235	13.936938778109049	33.527061703117944	EUR	393.91993200068606	483.3169977451303	2	47695530	HGNC:7329	MSH6	2410	393.91993200068606	2
L0	ptv	MSH6	9.587599835145089e-20	391103	52	401	0.00539028	0.00105124	5.149933919760266	3.476846706199855	7.62812	diagnostic	C18	EUR	C18	known binary	known	1.3349146886673875e-19	395138	46	421	0.00623306	0.00108573	5.770637780499764	3.827620199357329	8.699990766932018	EUR	190.18290100735075	188.74546488175713	2	47695530	HGNC:7329	MSH6	2410	190.18290100735075	2
L0	ptv	MSH2	2.0557975678621274e-14	433269	22	76	0.00187123	0.000180303	10.395793061691297	5.352695322281519	20.190297947958744	time_agnostic	Z980	EUR	Z98	known binary	known	9.084497832634448e-21	410724	22	78	0.00410831	0.000192417	21.43499834124248	10.971704549952475	41.876734084227415	EUR	136.87019652074014	200.41699074359627	2	47403067	HGNC:7325	MSH2	2408	136.87019652074014	2
L0	ptv	MSH2	7.110137047643006e-13	462085	22	82	0.00156662	0.000183019	8.571741690599989	4.457921862024426	16.481840167786995	prognostic	Z98	EUR	Z98	known binary	known	5.0653577393191676e-17	436753	22	78	0.0025528	0.000182186	14.045372922408752	7.2309441901265945	27.28170697249971	EUR	121.48122028178604	162.9538987730748	2	47403067	HGNC:7325	MSH2	2408	121.48122028178604	2
L0	ptv	MSH2	1.0505514756533187e-10	392084	20	67	0.00132074	0.000177747	7.438980459732679	3.7057821964397886	14.932995882340107	diagnostic	Z93	EUR	Z93	known binary	known	2.396791985208369e-14	367673	18	65	0.00257363	0.000180216	14.315128793225124	6.886171321043615	29.758613722024922	EUR	99.78582662872992	136.20369656244313	2	47403067	HGNC:7325	MSH2	2408	99.78582662872992	2
L0	ptv	MSH2	2.0897656307990457e-21	447571	38	60	0.0014159	0.000142608	9.94128	5.532959581780997	17.86186834568277	time_agnostic	Z904	EUR	Z90	known binary	known	1.9496820967275002e-25	433710	38	60	0.00190773	0.000145001	13.179902084066864	7.321147839150916	23.727128964211218	EUR	206.7990241769667	247.1003619627457	2	47403067	HGNC:7325	MSH2	2408	206.7990241769667	2
L1	ptv5pcnt	MSH2	4.109119785737596e-19	388727	47	43	0.000939286	0.00012696	7.404291842299056	4.076113404149776	13.449953975795191	time_agnostic	Z90	EUR	Z90	known binary	known	2.7704033671573494e-18	370846	46	50	0.00104934	0.000152901	6.86904	3.8499857405448195	12.255566788681884	EUR	183.86251198352002	175.57456993615335	2	47403067	HGNC:7325	MSH2	2408	183.86251198352002	2
L0	ptv	MSH2	3.441145308608885e-28	340162	31	49	0.00348354	0.000147919	23.629178058232764	12.258859505189417	45.54567702414023	diagnostic	Z080	EUR	Z08	known binary	known	4.7020012543192564e-30	349015	31	57	0.00440529	0.000166677	26.542539978264244	14.018212278414671	50.25651021011852	EUR	274.633	293.27717259357433	2	47403067	HGNC:7325	MSH2	2408	274.633	2
L0	ptv	MSH2	8.02653478047747e-10	322869	19	60	0.00136681	0.000194195	7.046597512366134	3.4202260729220306	14.51791064175556	prognostic	Z854	EUR	Z85	known binary	known	4.929709451290662e-11	301379	19	57	0.00165751	0.000196609	8.442823022253291	4.063744007950164	17.540785159113884	EUR	90.95471908086714	103.07178676548256	2	47403067	HGNC:7325	MSH2	2408	90.95471908086714	2
L0	ptv5pcnt	MSH2	6.549969425845453e-09	462085	34	72	0.000661221	0.000175325	3.7732288734069375	2.1151191203379454	6.731184071012045	prognostic	Z85	EUR	Z85	known binary	known	1.2469361368814853e-09	455429	34	71	0.000707979	0.000174274	4.064624965881976	2.2740619678548195	7.265050973459578	EUR	81.83760727217012	89.04155788791067	2	47403067	HGNC:7325	MSH2	2408	81.83760727217012	2
L1	ptv	MSH2	4.1036464595557433e-38	412595	44	52	0.00307692	0.000130556	23.637405033238366	13.144921767881268	42.50515344036312	time_agnostic	Z800	EUR	Z80	known binary	known	2.2734846959104362e-38	400546	44	54	0.00330132	0.000139456	23.74788941305051	13.265218421162675	42.51435850274118	EUR	373.868	376.43307964926663	2	47403067	HGNC:7325	MSH2	2408	373.868	2
L0	ptv	MSH2	2.0747578978959834e-33	403434	46	48	0.00215983	0.00012561	17.22979797979798	9.565353661707062	31.03554232532902	time_agnostic	Z80	EUR	Z80	known binary	known	7.86930129024249e-34	391365	46	49	0.00230877	0.000131919	17.53967774855188	9.760779031723667	31.51800635207283	EUR	326.83032573526424	331.0406382663243	2	47403067	HGNC:7325	MSH2	2408	326.83032573526424	2
L0	ptv	MSH6	1.743532499532466e-09	388998	75	382	0.00244571	0.00106605	2.2973469766028094	1.6334190210243615	3.2311385278201397	prognostic	K635	EUR	K63	known binary	known	2.6114002169384793e-09	381189	70	367	0.00245184	0.00104072	2.3592290971435568	1.6600520852414085	3.3528839138799595	EUR	87.58569952941824	85.83126564144784	2	47695530	HGNC:7329	MSH6	2410	87.58569952941824	2
L1	ptv	MSH2	2.0862755974652e-11	383653	14	73	0.00262369	0.00019296	13.630203909334734	6.227755766941629	29.831365513114726	time_agnostic	C189	EUR	C18	known binary	known	1.3731044873860491e-14	382463	13	76	0.0055914	0.000199927	28.118773902749954	12.479369902143446	63.35780187573151	EUR	106.80628321723273	138.62296413550862	2	47403067	HGNC:7325	MSH2	2408	106.80628321723273	2
L0	ptv	MSH2	1.081765034032137e-10	380023	12	71	0.00294695	0.000188854	15.647540414903212	6.807052280741833	35.96939041128477	diagnostic	C180	EUR	C18	known binary	known	3.778638584537513e-13	419556	11	87	0.0064744	0.000208205	31.292354415209456	13.35051685735078	73.34633222892234	EUR	99.65867060398406	124.22664645062929	2	47403067	HGNC:7325	MSH2	2408	99.65867060398406	2
L0	ptv	MSH2	1.3128766520246306e-28	391103	32	57	0.00331709	0.000149427	22.269239401154994	11.869415500930874	41.781250598823604	diagnostic	C18	EUR	C18	known binary	known	4.172060073128549e-31	395138	32	64	0.00433604	0.000165051	26.380919978225368	14.227222365060522	48.91699314454132	EUR	278.8177607502359	303.7964944683218	2	47403067	HGNC:7325	MSH2	2408	278.8177607502359	2
L3	ptv	APOB	5.4823998639243175e-09	320504	67	445	0.00342256	0.00147876	2.318994344874535	1.6342219807146532	3.2907003057249082	prognostic	Z954	EUR	Z95	known quant												82.6103		2	21001429	HGNC:603	APOB	2208	82.6103	2
L3	ptv	APOB	1.7560910499870337e-55	275009	236	250	0.00490267	0.00110194	4.466110686624496	3.42775	5.8190213590554425	diagnostic	Z955	EUR	Z95	known quant												547.5545297050177		2	21001429	HGNC:603	APOB	2208	500	2
L3	ptv	APOB	5.470104193291398e-29	306113	164	366	0.00430062	0.00136578	3.1581254110593493	2.4124313134653033	4.134317133221142	diagnostic	Z958	EUR	Z95	known quant												282.62004401245997		2	21001429	HGNC:603	APOB	2208	282.62004401245997	2
L0	ptv	MSH2	1.7139720668969372e-20	448360	32	69	0.00180679	0.000160223	11.295281144992298	6.198017646414057	20.584545482575944	time_agnostic	Z12	EUR	Z12	known binary	known	2.28086195732291e-22	462085	32	72	0.00210056	0.000161128	13.061994766770454	7.195230009498823	23.712335403023864	EUR	197.65996260179082	216.41900998365207	2	47403067	HGNC:7325	MSH2	2408	197.65996260179082	2
L3	ptv	APOB	2.076943717530235e-12	433301	133	591	0.00312735	0.00151239	2.071174788553945	1.5918338089775672	2.6948573277864907	diagnostic	Z98	EUR	Z98	known quant												116.82575272120286		2	21001429	HGNC:603	APOB	2208	116.82575272120286	2
L3	ptv	APOB	3.724115203273959e-21	462085	78	686	0.00578979	0.00152916	3.80248	2.7705250084275965	5.2188257078317815	diagnostic	Z988	EUR	Z98	known quant												204.28976892843136		2	21001429	HGNC:603	APOB	2208	204.28976892843136	2
L3	ptv	APOB	1.3541816261864086e-11	357257	116	442	0.00297405	0.00138883	2.1448110410590897	1.6071007387573721	2.862430643523885	diagnostic	Z99	EUR	Z99	known quant												108.68323083095078		2	21001429	HGNC:603	APOB	2208	108.68323083095078	2
L3	ptv	APOB	2.090144577387988e-09	329664	59	480	0.0038384	0.00152724	2.519125386407175	1.750582485397732	3.625074948124647	diagnostic	Z991	EUR	Z99	known quant												86.79823672266856		2	21001429	HGNC:603	APOB	2208	86.79823672266856	2
L1	ptv	MSH6	2.9506254796882535e-12	330478	68	295	0.00275371	0.000964733	2.859490107602961	1.979439046892267	4.130808517855927	prognostic	Z907	EUR	Z90	known binary	known	1.6460078328951955e-11	305302	55	279	0.00298248	0.000972596	3.0726998530516636	2.060233640450846	4.582725085916766	EUR	115.30085911620665	107.83568102431728	2	47695530	HGNC:7329	MSH6	2410	115.30085911620665	2
L0	ptv	MSH6	5.127168697392241e-12	447571	74	441	0.00275728	0.00104817	2.6350765284941255	1.882754279423092	3.6880162148128526	time_agnostic	Z904	EUR	Z90	known binary	known	1.0098957545935642e-11	433710	61	443	0.0030624	0.00107059	2.8662	1.9976302378209423	4.112423032580998	EUR	112.90122392888983	109.95723453486008	2	47695530	HGNC:7329	MSH6	2410	112.90122392888983	2
L3	ptv	APOB	3.911491193052831e-28	389190	107	541	0.00564942	0.00146117	3.882639147687138	2.9016147884051806	5.195343920699528	diagnostic	I499	EUR	I49	known quant												274.07657643255834		2	21001429	HGNC:603	APOB	2208	274.07657643255834	2
L3	ptv	MSH6	3.669823377849171e-15	370831	142	287	0.0022036	0.000936712	2.355472227909181	1.7599751592312107	3.1524589352016865	time_agnostic	Z90	EUR	Z90	known binary	known	2.1731274460406977e-14	370846	110	330	0.0025093	0.00100915	2.490292039243488	1.8309413736699767	3.387085206496245	EUR	144.35354837075246	136.6291480313683	2	47695530	HGNC:7329	MSH6	2410	144.35354837075246	2
L3	ptv	MSH6	2.5190205923257926e-10	454929	134	382	0.00193818	0.000990171	1.959279712628019	1.4804749525475165	2.592936128848506	diagnostic	Z85	EUR	Z85	known binary												95.98768282245075		2	47695530	HGNC:7329	MSH6	2410	95.98768282245075	2
L1	ptv	MSH6	5.911774186068883e-28	412595	75	395	0.00524476	0.000991727	5.311116549131277	3.763419981937443	7.495299258079192	time_agnostic	Z800	EUR	Z80	known binary	known	2.0774270179783232e-29	400546	74	378	0.00555222	0.000976194	5.713790705491324	4.031167611164117	8.098746411770051	EUR	272.2828216318177	286.82474224461316	2	47695530	HGNC:7329	MSH6	2410	272.2828216318177	2
L1	ptv	MSH6	1.9798278441661554e-26	410181	92	383	0.00415106	0.000987068	4.218810572525672	3.060941549285965	5.814669231761796	prognostic	Z80	EUR	Z80	known binary	known	8.615246571274648e-27	391365	88	371	0.00441678	0.000998813	4.437215354586858	3.1969721554211548	6.158602310500151	EUR	257.03372572152216	260.6473228838292	2	47695530	HGNC:7329	MSH6	2410	257.03372572152216	2
L0	ptv	MSH6	2.7243501607388966e-17	341834	50	361	0.00504388	0.00108761	4.656031397458197	3.1102016817593237	6.97017	prognostic	Z080	EUR	Z08	known binary	known	7.228414175853221e-18	349015	43	377	0.00611056	0.00110241	5.570839044303985	3.636134517494324	8.534955873669814	EUR	165.64737073299892	171.40956971062096	2	47695530	HGNC:7329	MSH6	2410	165.64737073299892	2
L0	ptv	MSH6	2.64529695662665e-16	347578	56	346	0.00413864	0.00103578	4.008119510547256	2.720363330742328	5.905469254522622	prognostic	Z08	EUR	Z08	known binary	known	2.8065868627434253e-17	348039	48	372	0.00526894	0.00109758	4.8206548436932675	3.2041166678133557	7.252767464888404	EUR	155.77525567717547	165.51821511995396	2	47695530	HGNC:7329	MSH6	2410	155.77525567717547	2
L3	ptv	APOB	7.655317166448888e-42	327717	245	321	0.00403465	0.00120228	3.365378132076328	2.630471519486412	4.3056044849589785	diagnostic	I50	EUR	I50	known quant												411.1603681139484		2	21001429	HGNC:603	APOB	2208	411.1603681139484	2
L3	ptv	APOB	3.4258203814349795e-15	327825	164	377	0.00301543	0.00137874	2.1906784297931456	1.6787555827081706	2.858707981193483	prognostic	I500	EUR	I50	known quant												144.65235411188547		2	21001429	HGNC:603	APOB	2208	144.65235411188547	2
L0	ptv	MSH6	1.143582999100516e-09	383879	38	379	0.00338289	0.00101705	3.3340708783251096	2.1464877976579575	5.1787057135029215	prognostic	K660	EUR	K66	putative novel												89.41732309637689		2	47695530	HGNC:7329	MSH6	2410	89.41732309637689	2
L1	ptv	MSH6	1.042763800866158e-09	379851	43	393	0.00329502	0.00107143	3.0822205541701857	2.0288480619170848	4.682501229575769	prognostic	K66	EUR	K66	putative novel												89.81814053603584		2	47695530	HGNC:7329	MSH6	2410	89.81814053603584	2
L3	ptv	APOB	3.6246823680548206e-51	309183	253	299	0.0045538	0.00117891	3.875829838726503	3.02213	4.970685029153858	diagnostic	I501	EUR	I50	known quant												504.4073004477437		2	21001429	HGNC:603	APOB	2208	500	2
L1	ptv	MSH6	1.2245367824050177e-14	349716	65	347	0.00344517	0.00104882	3.292713357184701	2.283453404023613	4.748054518422933	diagnostic	Z854	EUR	Z85	known binary	known	5.344264215470979e-16	301379	53	326	0.00462357	0.00112446	4.126256163197712	2.766562399066388	6.154204195818155	EUR	139.12028165087565	152.72112078884956	2	47695530	HGNC:7329	MSH6	2410	139.12028165087565	2
L3	ptv	APOB	3.9131910497457864e-09	428378	150	561	0.00267356	0.00150696	1.7762172333860717	1.377410653012471	2.290491694163706	diagnostic	Z139	EUR	Z13	known quant												84.07468948464026		2	21001429	HGNC:603	APOB	2208	84.07468948464026	2
L3	ptv	APOB	7.327558779243445e-19	377371	180	451	0.00323224	0.00140201	2.3096704040202987	1.7984939472541892	2.9661358512502853	diagnostic	R41	EUR	R41	known quant												181.35040689109428		2	21001429	HGNC:603	APOB	2208	181.35040689109428	2
L3	ptv	APOB	6.832326460303667e-16	418330	103	585	0.00390033	0.00149264	2.6193525978129664	1.9611951631087474	3.4983810692220714	prognostic	Z099	EUR	Z09	known quant												151.6543139048633		2	21001429	HGNC:603	APOB	2208	151.6543139048633	2
L3	ptv	APOB	7.406046311654428e-15	419589	145	555	0.00323827	0.00148074	2.1907791686649905	1.6918356516539068	2.8368673760743564	diagnostic	I849	EUR	I84	known quant												141.30413576538118		2	21001429	HGNC:603	APOB	2208	141.30413576538118	2
L3	ptv	APOB	6.903727807492422e-11	330286	51	489	0.00459459	0.00153202	3.0082665782706925	2.046566809053655	4.421877539451098	time_agnostic	I85	EUR	I85	known quant												101.60916339835487		2	21001429	HGNC:603	APOB	2208	101.60916339835487	2
L2	ptv	APOB	4.1436053516842143e-10	349532	34	543	0.00586308	0.00157971	3.72747	2.378166663533501	5.84234	prognostic	I859	EUR	I85	known quant												93.82621614688397		2	21001429	HGNC:603	APOB	2208	93.82621614688397	2
L3	ptv	APOB	2.1739374681247835e-10	285343	43	421	0.00492724	0.00152197	3.2484961558702437	2.1361729429984977	4.94002	time_agnostic	I86	EUR	I86	known quant												96.6275		2	21001429	HGNC:603	APOB	2208	96.6275	2
L3	ptv	APOB	3.617959315169623e-11	309574	25	474	0.0084717	0.00154587	5.518489116923494	3.2749786964267757	9.298906941541365	time_agnostic	I864	EUR	I86	known quant												104.41536321195574		2	21001429	HGNC:603	APOB	2208	104.41536321195574	2
L3	ptv	APOB	2.745652717764269e-39	391777	243	445	0.00411753	0.0013373	3.087590208528452	2.4528813776801166	3.8865366187487953	diagnostic	I95	EUR	I95	known quant												385.614		2	21001429	HGNC:603	APOB	2208	385.614	2
L3	ptv	APOB	8.784068232157888e-23	363542	193	412	0.00336272	0.00134575	2.5038196935588912	1.9511833651380615	3.2129799637820047	time_agnostic	I951	EUR	I95	known quant												220.56304299404164		2	21001429	HGNC:603	APOB	2208	220.56304299404164	2
L3	ptv	APOB	5.511625170454862e-48	398080	243	436	0.00448207	0.00126794	3.546328209976548	2.8137970027204595	4.46956	diagnostic	I959	EUR	I95	known quant												472.5872032519664		2	21001429	HGNC:603	APOB	2208	472.5872032519664	2
L3	ptv	APOB	2.683091303492762e-11	313243	36	475	0.00611621	0.00154543	3.975799190283401	2.545869889424823	6.208871579462118	time_agnostic	I98	EUR	I98	known quant												105.7136454837599		2	21001429	HGNC:603	APOB	2208	105.7136454837599	2
L3	ptv	APOB	2.2060998702193726e-12	312734	36	459	0.00648882	0.00149421	4.364481060929451	2.7882580639813606	6.831754627479563	time_agnostic	I982	EUR	I98	known quant												116.56374830924199		2	21001429	HGNC:603	APOB	2208	116.56374830924199	2
L3	ptv	APOB	1.1641796063155568e-18	448735	167	580	0.0033685	0.00145306	2.3226669876961945	1.8180137280428736	2.967404399933382	diagnostic	J47	EUR	J47	putative novel												179.33980012800833		2	21001429	HGNC:603	APOB	2208	179.33980012800833	2
L3	ptv	APOB	9.871020920550449e-11	381494	157	489	0.00281302	0.00150146	1.875978232093387	1.4511124693454271	2.425238843737402	diagnostic	J90	EUR	J90	known quant												100.05637927651316		2	21001429	HGNC:603	APOB	2208	100.05637927651316	2
L3	ptv	APOB	1.418004950757691e-17	392901	91	566	0.00452984	0.00151819	2.9927361994149946	2.206201912350683	4.059678268407396	prognostic	I848	EUR	I84	known quant												168.48322252874397		2	21001429	HGNC:603	APOB	2208	168.48322252874397	2
L3	ptv	APOB	1.3794658163946148e-11	399493	161	508	0.00282928	0.00148283	1.9106005588297656	1.4835124027299882	2.4606430581120096	diagnostic	J981	EUR	J98	known quant												108.60289057008015		2	21001429	HGNC:603	APOB	2208	108.60289057008015	2
L3	ptv	APOB	2.2335750174028668e-11	462085	94	670	0.00347736	0.00154004	2.2623537963903844	1.688119910579149	3.0319201070770214	diagnostic	K50	EUR	K50	known quant												106.50999456625323		2	21001429	HGNC:603	APOB	2208	106.50999456625323	2
L3	ptv	APOB	3.097189304263769e-11	462085	82	682	0.00366923	0.00155093	2.3708615874235086	1.7431047683201093	3.224696971104873	time_agnostic	K509	EUR	K50	known quant												105.09032249184835		2	21001429	HGNC:603	APOB	2208	105.09032249184835	2
L3	ptv	APOB	8.018469169313742e-11	425730	98	607	0.00332824	0.00153173	2.176785201937236	1.6253992080668185	2.9152184840846456	diagnostic	K55	EUR	K55	known quant												100.95908536301651		2	21001429	HGNC:603	APOB	2208	100.95908536301651	2
L3	ptv	APOB	1.1405803000623424e-09	428363	68	654	0.00378051	0.00159366	2.3774241989052673	1.7057292858177207	3.3136241890991123	diagnostic	K565	EUR	K56	known quant												89.42874133757492		2	21001429	HGNC:603	APOB	2208	89.42874133757492	2
L3	ptv	APOB	7.107569581558796e-09	325237	39	481	0.00459526	0.00151855	3.03544	1.9784949496769082	4.657035577094277	prognostic	K729	EUR	K72	known quant												81.48278879968282		2	21001429	HGNC:603	APOB	2208	81.48278879968282	2
L3	ptv	APOB	7.474218164054225e-13	361590	80	512	0.00392773	0.00150049	2.624011114944795	1.8999666973785136	3.623976325929307	prognostic	K74	EUR	K74	known quant												121.2643422973202		2	21001429	HGNC:603	APOB	2208	121.2643422973202	2
L3	ptv	APOB	6.712230756023231e-11	369970	28	586	0.00756757	0.00159991	4.758430182842951	2.9240473395101545	7.743601650711978	prognostic	K740	EUR	K74	known quant												101.73133121555861		2	21001429	HGNC:603	APOB	2208	101.73133121555861	2
L2	ptv	APOB	2.0906819633350107e-13	369434	49	557	0.00560962	0.00154422	3.6474960635389664	2.476147236084547	5.372954943733398	prognostic	K746	EUR	K74	known quant												126.7971202747583		2	21001429	HGNC:603	APOB	2208	126.7971202747583	2
L3	ptv	APOB	5.982456203966442e-12	431780	68	642	0.00418745	0.00154497	2.717561590100813	1.9469134907490668	3.793255853987563	prognostic	K75	EUR	K75	known quant												112.23120472061842		2	21001429	HGNC:603	APOB	2208	112.23120472061842	2
L3	ptv	APOB	3.618777044973962e-10	413992	35	645	0.00574996	0.00158125	3.651582922168083	2.359447656432544	5.651347170646934	time_agnostic	K758	EUR	K75	known quant												94.41438173211303		2	21001429	HGNC:603	APOB	2208	94.41438173211303	2
L1	ptv	APOB	1.0219237058112413e-15	439747	96	623	0.00402499	0.00149797	2.6937782803518933	2.006966637763369	3.615626332375124	time_agnostic	K76	EUR	K76	known binary												149.906		2	21001429	HGNC:603	APOB	2208	149.906	2
L1	ptv	APOB	3.1757798107485677e-19	445119	101	638	0.0044859	0.00150969	2.9802917903135437	2.2328818995813853	3.977881300876462	time_agnostic	K760	EUR	K76	known binary												184.9814961653836		2	21001429	HGNC:603	APOB	2208	184.9814961653836	2
L3	ptv	APOB	3.1045865736731474e-19	398564	64	600	0.00630293	0.00154476	4.0997423191278495	2.8957788117559597	5.804271726491338	diagnostic	K224	EUR	K22	known quant												185.0799622502905		2	21001429	HGNC:603	APOB	2208	185.0799622502905	2
L3	ptv	APOB	1.1756157570293438e-10	313943	52	438	0.00425219	0.00145171	2.937334888777143	1.995154784579306	4.324444557140811	prognostic	K766	EUR	K76	known binary												99.2973		2	21001429	HGNC:603	APOB	2208	99.2973	2
L3	ptv	APOB	1.9930335684857372e-10	396945	93	575	0.00338502	0.00155628	2.179062790287775	1.6142141825890495	2.941564195899263	prognostic	I846	EUR	I84	known quant												97.00485386454883		2	21001429	HGNC:603	APOB	2208	97.00485386454883	2
L3	ptv	APOB	3.4996499666196566e-12	430683	153	559	0.00291162	0.00147831	1.972396210770634	1.5313437098003813	2.5404791800591147	diagnostic	I84	EUR	I84	known quant												114.55975391411917		2	21001429	HGNC:603	APOB	2208	114.55975391411917	2
L3	ptv	APOB	1.940618966571886e-31	337234	237	343	0.00356187	0.0012671	2.817509183644887	2.206329942751041	3.5979922341193697	diagnostic	I517	EUR	I51	known quant												307.1205972837256		2	21001429	HGNC:603	APOB	2208	307.1205972837256	2
L2	ptv	APOB	8.415390171888432e-62	312063	208	354	0.00632603	0.00126799	5.014438320689255	3.8872284832551127	6.468513950314835	diagnostic	I518	EUR	I51	known quant												610.7492574355389		2	21001429	HGNC:603	APOB	2208	500	2
L3	ptv	APOB	3.114616958866069e-44	378404	139	503	0.00671985	0.00140613	4.804524744843506	3.665529200624148	6.29744	diagnostic	I61	EUR	I61	known quant												435.0659535602875		2	21001429	HGNC:603	APOB	2208	435.0659535602875	2
L3	ptv	APOB	1.5305329292993499e-13	378626	60	590	0.00510943	0.00160814	3.188404998135782	2.2354188426688575	4.547660705946353	diagnostic	I619	EUR	I61	known quant												128.15157322153445		2	21001429	HGNC:603	APOB	2208	128.15157322153445	2
L3	ptv	APOB	6.234597604144344e-35	327608	90	461	0.00815144	0.00145625	5.635345458204572	4.091698495490523	7.761353498628149	diagnostic	I62	EUR	I62	known quant												342.0519157168651		2	21001429	HGNC:603	APOB	2208	342.0519157168651	2
L1	ptv	APOB	9.25779316241564e-52	356383	169	449	0.00651077	0.00135885	4.816220610542774	3.717716424589418	6.239308844535865	diagnostic	I63	EUR	I63	known quant												510.335		2	21001429	HGNC:603	APOB	2208	500	2
L3	ptv	APOB	5.508590237207499e-09	353251	72	516	0.00348297	0.00155151	2.249241363738993	1.6100567921930171	3.1421790441712267	time_agnostic	I635	EUR	I63	known quant												82.58959531917532		2	21001429	HGNC:603	APOB	2208	82.58959531917532	2
L3	ptv	APOB	7.173078001221737e-51	343403	240	348	0.00460299	0.0011948	3.865723207760282	3.0292995830994887	4.933092785668421	time_agnostic	I639	EUR	I63	known quant												501.4429444654976		2	21001429	HGNC:603	APOB	2208	500	2
L3	ptv	APOB	3.533915294859311e-61	338891	184	409	0.00697604	0.00130874	5.360779827133241	4.145760150253426	6.931891694998802	diagnostic	I64	EUR	I64	known quant												604.5174386439803		2	21001429	HGNC:603	APOB	2208	500	2
L3	ptv	APOB	6.085399646722106e-40	316649	139	398	0.00602384	0.00135571	4.464187873444656	3.3704281557540483	5.912890721431715	diagnostic	I65	EUR	I65	known quant												392.15710895056475		2	21001429	HGNC:603	APOB	2208	392.15710895056475	2
L3	ptv	APOB	1.9392116920147656e-36	318038	128	423	0.00615592	0.00142307	4.346405881508404	3.2660550989977484	5.784116775190958	diagnostic	I652	EUR	I65	known quant												357.1237477903083		2	21001429	HGNC:603	APOB	2208	357.1237477903083	2
L3	ptv	APOB	1.732909487450138e-80	389151	287	385	0.00565885	0.00113759	4.997028824833703	3.9795259266944534	6.274691391936774	diagnostic	I67	EUR	I67	known quant												797.6122412056798		2	21001429	HGNC:603	APOB	2208	500	2
L3	ptv	APOB	4.87876125877028e-21	425833	127	570	0.00404691	0.00144505	2.8078531715627255	2.1429820928377747	3.679	prognostic	I842	EUR	I84	known quant												203.11690433483452		2	21001429	HGNC:603	APOB	2208	203.11690433483452	2
L3	ptv	APOB	4.51301623062623e-93	388884	331	358	0.00566907	0.00108322	5.257686519969546	4.207332782094411	6.570259348134724	diagnostic	I678	EUR	I67	known quant												923.4553310457896		2	21001429	HGNC:603	APOB	2208	500	2
L3	ptv	APOB	8.27475985544401e-33	361032	155	459	0.0048198	0.00139568	3.4652646904975657	2.663128886214156	4.509004215819074	diagnostic	I69	EUR	I69	known quant												320.82244601173863		2	21001429	HGNC:603	APOB	2208	320.82244601173863	2
L3	ptv	APOB	1.1237174927678938e-24	359443	114	486	0.00485809	0.00144653	3.3699648746611177	2.5249453872530867	4.497785700151224	diagnostic	I694	EUR	I69	known quant												239.49342858476268		2	21001429	HGNC:603	APOB	2208	239.49342858476268	2
L3	ptv	APOB	2.7542076308936944e-10	270737	103	336	0.00304572	0.00141821	2.1510886951547636	1.5702337848925725	2.94681	diagnostic	I71	EUR	I71	known quant												95.60003322774668		2	21001429	HGNC:603	APOB	2208	95.60003322774668	2
L3	ptv	APOB	4.169230933227354e-31	331601	89	468	0.00730826	0.00146514	5.017451585922924	3.644687503267523	6.907264448463912	diagnostic	I72	EUR	I72	known quant												303.7994404868549		2	21001429	HGNC:603	APOB	2208	303.7994404868549	2
L3	ptv	APOB	7.273799758407101e-56	375872	286	377	0.0044714	0.00120868	3.71153	2.9544932227088156	4.662543902852521	diagnostic	I73	EUR	I73	known quant												551.3823865887875		2	21001429	HGNC:603	APOB	2208	500	2
L3	ptv	APOB	6.899327958876079e-25	363626	121	492	0.00473674	0.00145527	3.2656126884782064	2.4626585063506297	4.33037	diagnostic	I730	EUR	I73	known quant												241.6119321041724		2	21001429	HGNC:603	APOB	2208	241.6119321041724	2
L3	ptv	APOB	4.462834544056178e-45	309158	224	332	0.00467856	0.00127067	3.6945755068791555	2.873491550074321	4.7502795599584475	diagnostic	I739	EUR	I73	known quant												443.50389213974034		2	21001429	HGNC:603	APOB	2208	443.50389213974034	2
L3	ptv	APOB	1.6366271568658274e-17	309494	76	426	0.00489186	0.00144919	3.3872711039848404	2.412973969826232	4.75496	diagnostic	I74	EUR	I74	known quant												167.86050246769156		2	21001429	HGNC:603	APOB	2208	167.86050246769156	2
L3	ptv	APOB	1.1641867259374636e-17	335911	107	445	0.0040015	0.00143933	2.787256158090601	2.0691383500351654	3.754604853117698	diagnostic	I77	EUR	I77	known quant												169.33977356850636		2	21001429	HGNC:603	APOB	2208	169.33977356850636	2
L3	ptv	APOB	4.613365674688287e-09	306339	55	450	0.00396197	0.00153869	2.5811632635021655	1.7705142485212761	3.7629766597007355	diagnostic	I771	EUR	I77	known quant												83.35982120027516		2	21001429	HGNC:603	APOB	2208	83.35982120027516	2
L3	ptv	APOB	1.403007298870808e-09	382948	151	494	0.00273576	0.00150723	1.8173208580724673	1.4020012966830329	2.355671930545952	time_agnostic	I802	EUR	I80	putative novel												88.52940069633743		2	21001429	HGNC:603	APOB	2208	88.52940069633743	2
L3	ptv	APOB	1.405754857981624e-09	394459	116	548	0.00298638	0.00154099	1.9407746420338212	1.4683433541644706	2.5652080628681118	prognostic	I839	EUR	I83	known quant												88.52090406989133		2	21001429	HGNC:603	APOB	2208	88.52090406989133	2
L3	ptv	APOB	4.424980657969374e-59	359821	216	406	0.00573995	0.00126013	4.575582749470228	3.5841315100212947	5.841291659837879	diagnostic	I679	EUR	I67	known quant												583.5408862330639		2	21001429	HGNC:603	APOB	2208	500	2
L3	ptv	APOB	2.784676739153838e-09	450572	75	678	0.00350795	0.00157971	2.2249233114500107	1.6188424665887975	3.0579156675231354	prognostic	K768	EUR	K76	known binary												85.55225212896012		2	21001429	HGNC:603	APOB	2208	85.55225212896012	2
L3	ptv	APOB	2.7255537272995607e-11	390828	77	572	0.00381585	0.00154324	2.4782637395437117	1.795356690073167	3.420930891725411	prognostic	K769	EUR	K76	known binary												105.64545252550339		2	21001429	HGNC:603	APOB	2208	105.64545252550339	2
L3	ptv	APOB	5.859458950486709e-12	378866	156	483	0.00290627	0.00148529	1.9594923035376721	1.5138706166715936	2.536286816944215	prognostic	K802	EUR	K80	known quant												112.32142483924957		2	21001429	HGNC:603	APOB	2208	112.32142483924957	2
L3	ptv	APOB	1.4792802049532242e-31	440182	133	599	0.00522696	0.00144429	3.632816308892402	2.786011257336648	4.737006822711454	diagnostic	R202	EUR	R20	known quant												308.29949554239164		2	21001429	HGNC:603	APOB	2208	308.29949554239164	2
L3	ptv	APOB	2.920778216621139e-11	453152	84	673	0.00369296	0.00156364	2.366817064731752	1.7439207696051104	3.2122004138834197	diagnostic	R208	EUR	R20	known quant												105.34501419046452		2	21001429	HGNC:603	APOB	2208	105.34501419046452	2
L3	ptv	APOB	4.827605076395418e-10	434365	70	651	0.00375335	0.00156598	2.4020741460930357	1.7295027482877674	3.3361960303566622	time_agnostic	R25	EUR	R25	known quant												93.16268264705052		2	21001429	HGNC:603	APOB	2208	93.16268264705052	2
L3	ptv	APOB	3.0375844393187335e-23	411806	189	485	0.00340332	0.00136132	2.5051385451893604	1.9643534197732726	3.1948014381840792	diagnostic	R26	EUR	R26	known quant												225.1747164062969		2	21001429	HGNC:603	APOB	2208	225.1747164062969	2
L3	ptv	APOB	2.0227258726854274e-19	407166	152	515	0.0035061	0.00141556	2.4820216540294937	1.9175560597958132	3.2126474006331183	diagnostic	R268	EUR	R26	known quant												186.941		2	21001429	HGNC:603	APOB	2208	186.941	2
L3	ptv	APOB	2.0107336619520452e-22	419530	187	520	0.00348374	0.00142134	2.4560955617264155	1.930113856118235	3.12541	diagnostic	R29	EUR	R29	known quant												216.9664545143452		2	21001429	HGNC:603	APOB	2208	216.9664545143452	2
L3	ptv	APOB	3.540790302783301e-21	423798	152	569	0.00381708	0.00148186	2.5819108305764473	2.0024747318221015	3.3290125618624717	diagnostic	R298	EUR	R29	known quant												204.50899792824146		2	21001429	HGNC:603	APOB	2208	204.50899792824146	2
L3	ptv	APOB	1.050050115000555e-98	362403	321	327	0.00610417	0.00105547	5.812771261475789	4.619010224887022	7.315054111850396	diagnostic	I49	EUR	I49	known quant												979.7878997316928		2	21001429	HGNC:603	APOB	2208	500	2
L3	ptv	APOB	3.879810531279863e-14	370573	159	452	0.00299706	0.00142353	2.1086974471252615	1.6265209450723501	2.7338135035911284	diagnostic	R410	EUR	R41	known quant												134.11189482454452		2	21001429	HGNC:603	APOB	2208	134.11189482454452	2
L3	ptv	APOB	1.0385812291999994e-12	389828	69	579	0.00432493	0.00154865	2.8004993794452027	2.000973315784677	3.919490935938558	diagnostic	R413	EUR	R41	known quant												119.83559530892252		2	21001429	HGNC:603	APOB	2208	119.83559530892252	2
L3	ptv	APOB	2.1276917188719579e-32	462085	174	590	0.00436922	0.00139724	3.1363735225596856	2.4618940863554566	3.995638531946648	diagnostic	R42	EUR	R42	known quant												316.7209129672078		2	21001429	HGNC:603	APOB	2208	316.7209129672078	2
L3	ptv	APOB	1.4406660042118863e-64	389187	233	430	0.00571597	0.00123413	4.652459676725251	3.6745058583467003	5.890691667938586	diagnostic	R47	EUR	R47	known quant												638.4143669187201		2	21001429	HGNC:603	APOB	2208	500	2
L3	ptv	APOB	1.83862747980802e-38	446825	205	540	0.00437007	0.00135029	3.2462173928558684	2.570464574300682	4.099619760193306	diagnostic	R20	EUR	R20	known quant												377.35506253280664		2	21001429	HGNC:603	APOB	2208	377.35506253280664	2
L3	ptv	APOB	1.140053101771865e-38	392744	129	529	0.00632508	0.00142071	4.474028502206103	3.3991525529953606	5.888800436718705	diagnostic	R470	EUR	R47	known quant												379.4307491947984		2	21001429	HGNC:603	APOB	2208	379.4307491947984	2
L3	ptv	APOB	1.4109268764292587e-14	438380	136	596	0.00332007	0.00149968	2.217889102536599	1.708123993650441	2.879786297385889	diagnostic	R53	EUR	R53	known quant												138.50495493677394		2	21001429	HGNC:603	APOB	2208	138.50495493677394	2
L3	ptv	APOB	5.842193009091033e-12	411222	106	572	0.00333585	0.00150746	2.216953460180489	1.6646543869538566	2.952494333433359	diagnostic	R73	EUR	R73	known quant												112.33424099296988		2	21001429	HGNC:603	APOB	2208	112.33424099296988	2
L3	ptv	APOB	2.6776400601245323e-14	456262	87	666	0.00408719	0.00153112	2.6762672385107407	1.9776520151526904	3.6216716980782437	time_agnostic	R933	EUR	R93	known quant												135.7224780312978		2	21001429	HGNC:603	APOB	2208	135.7224780312978	2
L3	ptv	APOB	1.2590879982393696e-15	420459	171	528	0.0030767	0.00144705	2.1296629301971493	1.6639786562318255	2.7256745026566183	diagnostic	R94	EUR	R94	known quant												148.99943915790283		2	21001429	HGNC:603	APOB	2208	148.99943915790283	2
L3	ptv	APOB	8.374245441901441e-11	423009	153	536	0.00274873	0.00145911	1.8862775177240318	1.4621954313998817	2.4333565797457894	diagnostic	R945	EUR	R94	known quant												100.77054314462066		2	21001429	HGNC:603	APOB	2208	100.77054314462066	2
L3	ptv	APOB	2.256887973472918e-30	416783	220	472	0.00362564	0.00132546	2.7417039310293205	2.1705194259223077	3.4631988802530507	diagnostic	Z03	EUR	Z03	known quant												296.46489997727735		2	21001429	HGNC:603	APOB	2208	296.46489997727735	2
L3	ptv	APOB	4.4096569956767785e-33	384305	151	498	0.00493529	0.00140794	3.517757085164438	2.707336194001533	4.570771423823251	diagnostic	Z034	EUR	Z03	known quant												323.5559519073132		2	21001429	HGNC:603	APOB	2208	323.5559519073132	2
L3	ptv	APOB	1.2210023069750983e-13	433404	79	641	0.00419722	0.00154614	2.7218764064012917	1.9858198052026719	3.730757016479594	diagnostic	Z035	EUR	Z03	known quant												129.13283515493603		2	21001429	HGNC:603	APOB	2208	129.13283515493603	2
L3	ptv	APOB	5.407953589683848e-11	419474	138	560	0.00293498	0.00150354	1.9548549214272002	1.5043834173083392	2.5402152934293456	diagnostic	Z038	EUR	Z03	known quant												102.66967044106121		2	21001429	HGNC:603	APOB	2208	102.66967044106121	2
L3	ptv	APOB	1.5908073789677212e-11	462085	49	715	0.00502719	0.00158068	3.191419613589133	2.190990067950264	4.648656011266144	prognostic	Z048	EUR	Z04	known quant												107.9838240320433		2	21001429	HGNC:603	APOB	2208	107.9838240320433	2
L3	ptv	APOB	1.1412381553676777e-20	421549	113	585	0.00434967	0.00147888	2.9496732337140594	2.2277157756054486	3.905602447567403	time_agnostic	Z092	EUR	Z09	known quant												199.42623716870702		2	21001429	HGNC:603	APOB	2208	199.42623716870702	2
L3	ptv	APOB	1.9486321429475888e-09	427797	59	659	0.00398756	0.00159564	2.5050424318833304	1.7640164637461633	3.5573577200121522	prognostic	Z098	EUR	Z09	known quant												87.10270137981607		2	21001429	HGNC:603	APOB	2208	87.10270137981607	2
L3	ptv	APOB	2.878328815493272e-28	394409	108	553	0.00567197	0.00147322	3.86631	2.8947825287105946	5.163882617976518	diagnostic	R478	EUR	R47	known quant												275.40859594486557		2	21001429	HGNC:603	APOB	2208	275.40859594486557	2
L3	ptv	APOB	5.937430730980186e-10	433384	88	631	0.00334779	0.00155	2.163766871547156	1.5995293730679978	2.927040386526203	prognostic	R18	EUR	R18	known quant												92.26401444032939		2	21001429	HGNC:603	APOB	2208	92.26401444032939	2
L3	ptv	APOB	1.9475529825453426e-16	352200	75	499	0.00476887	0.00148303	3.226239086913925	2.3122297820072535	4.501550290082087	diagnostic	R17	EUR	R17	known quant												157.10510718654584		2	21001429	HGNC:603	APOB	2208	157.10510718654584	2
L3	ptv	APOB	1.317944548373015e-32	423153	254	451	0.00347189	0.00128859	2.7002282075616737	2.15436	3.384412914749587	diagnostic	R074	EUR	R07	known quant												318.801		2	21001429	HGNC:603	APOB	2208	318.801	2
L3	ptv	APOB	2.528894430742131e-09	394195	123	546	0.00293234	0.00155004	1.8944073046719916	1.4411112702023867	2.4902858718817726	diagnostic	K805	EUR	K80	known quant												85.97069299996484		2	21001429	HGNC:603	APOB	2208	85.97069299996484	2
L3	ptv	APOB	2.5015489235241716e-10	444205	128	609	0.00293854	0.00152005	1.9359449764587044	1.4850259379544097	2.5237828216241924	diagnostic	K81	EUR	K81	putative novel												96.01790999073272		2	21001429	HGNC:603	APOB	2208	96.01790999073272	2
L3	ptv	APOB	1.3070072348776643e-22	382813	140	504	0.00406622	0.00144668	2.8181118563883216	2.1580581219378505	3.6800465911386344	diagnostic	K90	EUR	K90	known quant												218.83722008395927		2	21001429	HGNC:603	APOB	2208	218.83722008395927	2
L3	ptv	APOB	2.2346160658645364e-18	385345	119	537	0.00404432	0.00150876	2.68738	2.0331388760247058	3.552144281777191	diagnostic	K900	EUR	K90	known quant												176.50797083180657		2	21001429	HGNC:603	APOB	2208	176.50797083180657	2
L3	ptv	APOB	3.0320944362297128e-09	410540	144	539	0.00271616	0.00150759	1.8038397631160747	1.3914709522074251	2.3384159660945696	diagnostic	M13	EUR	M13	putative novel												85.1826		2	21001429	HGNC:603	APOB	2208	85.1826	2
L3	ptv	APOB	2.739684870813424e-09	411211	129	559	0.00283311	0.00152867	1.8557446649905465	1.4196089030980932	2.4258711354411067	diagnostic	M139	EUR	M13	putative novel												85.62299388543676		2	21001429	HGNC:603	APOB	2208	85.62299388543676	2
L3	ptv	APOB	7.653475966682498e-13	409706	158	538	0.0030042	0.00150653	1.9971212366665332	1.5518360994738472	2.570176860363519	diagnostic	M1399	EUR	M13	putative novel												121.16141277226403		2	21001429	HGNC:603	APOB	2208	121.16141277226403	2
L3	ptv	APOB	2.9360680040948273e-09	358856	72	538	0.00359982	0.0015877	2.2718964591959447	1.6288553755422839	3.1687979171193654	diagnostic	M1994	EUR	M19	known quant												85.3223		2	21001429	HGNC:603	APOB	2208	85.3223	2
L3	ptv	APOB	9.906956779414536e-13	400772	46	624	0.0057608	0.00158865	3.641447527783968	2.4591410509864087	5.392183621303494	time_agnostic	M4787	EUR	M47	known quant												120.04059731678157		2	21001429	HGNC:603	APOB	2208	120.04059731678157	2
L2	ptv	APOB	5.542747315900838e-09	433552	25	687	0.00676041	0.00159822	4.2519550391523016	2.573526560662149	7.025037911526752	diagnostic	M70	EUR	M70	putative novel												82.56274919677664		2	21001429	HGNC:603	APOB	2208	82.56274919677664	2
L3	ptv	APOB	1.198770019824389e-15	334721	94	493	0.00432542	0.00157514	2.753647094070663	2.025200682116685	3.7441091076261674	diagnostic	M85	EUR	M85	putative novel												149.21264126910614		2	21001429	HGNC:603	APOB	2208	149.21264126910614	2
L3	ptv	APOB	7.229160681048535e-12	324841	87	461	0.00370449	0.00152975	2.4269149763249875	1.7661813371139197	3.3348310156731156	diagnostic	N394	EUR	N39	known quant												111.40912122172772		2	21001429	HGNC:603	APOB	2208	111.40912122172772	2
L3	ptv	APOB	5.423366667971024e-30	439580	74	648	0.00847458	0.00150401	5.6742640075973405	4.083901883090728	7.8839484761439715	diagnostic	Q21	EUR	Q21	known quant												292.65731032390414		2	21001429	HGNC:603	APOB	2208	292.65731032390414	2
L3	ptv	APOB	9.829796262368717e-38	442109	81	655	0.010154193305754042	0.00150876	6.788950439685376	4.932799324561859	9.34355	time_agnostic	Q211	EUR	Q21	known quant												370.0745548349502		2	21001429	HGNC:603	APOB	2208	370.0745548349502	2
L3	ptv	APOB	9.366923879903051e-24	427036	165	541	0.00376678	0.00141168	2.6746079908935263	2.0842389752452406	3.432201388571476	diagnostic	R00	EUR	R00	known quant												230.28403009039974		2	21001429	HGNC:603	APOB	2208	230.28403009039974	2
L3	ptv	APOB	2.188236149900501e-18	446526	182	559	0.00319826	0.00143473	2.2331116151155412	1.7574159903989217	2.837568061749554	diagnostic	R000	EUR	R00	known quant												176.59905811650975		2	21001429	HGNC:603	APOB	2208	176.59905811650975	2
L3	ptv	APOB	8.719465145310571e-14	322547	123	423	0.00338507	0.00147793	2.294796762966475	1.7240183144747379	3.054545383368419	diagnostic	R001	EUR	R00	known quant												130.5951015400829		2	21001429	HGNC:603	APOB	2208	130.5951015400829	2
L3	ptv	APOB	8.949844390749705e-18	379027	84	571	0.00497454	0.00157673	3.1657352108236636	2.312048025043075	4.334632895379424	diagnostic	R002	EUR	R00	known quant												170.48184515614395		2	21001429	HGNC:603	APOB	2208	170.48184515614395	2
L3	ptv	APOB	5.708431087536439e-18	444668	153	583	0.00342236	0.00145764	2.352508213953285	1.828448873180359	3.0267703832984187	diagnostic	R03	EUR	R03	known quant												172.43483237402356		2	21001429	HGNC:603	APOB	2208	172.43483237402356	2
L3	ptv	APOB	8.607023959526947e-15	361006	128	486	0.00347147	0.00149938	2.3198515543872005	1.7606612869100837	3.0566419983240944	diagnostic	R04	EUR	R04	known quant												140.65146988079317		2	21001429	HGNC:603	APOB	2208	140.65146988079317	2
L3	ptv	APOB	1.1572819010264506e-10	358600	83	493	0.00342042	0.00147457	2.32413	1.6886751648911251	3.198712616823708	diagnostic	R042	EUR	R04	known quant												99.36560838846036		2	21001429	HGNC:603	APOB	2208	99.36560838846036	2
L3	ptv	APOB	3.6860739899561707e-10	447782	159	584	0.0027206	0.00149998	1.8159793907113304	1.4173995060275244	2.326641947781415	diagnostic	R05	EUR	R05	putative novel												94.33435951507838		2	21001429	HGNC:603	APOB	2208	94.33435951507838	2
L3	ptv	APOB	7.972448283888911e-15	419223	166	539	0.00308338	0.00147515	2.0935841189236877	1.6333419052962261	2.6835131387965867	diagnostic	R06	EUR	R06	known quant												140.98408289280928		2	21001429	HGNC:603	APOB	2208	140.98408289280928	2
L3	ptv	APOB	2.337948609604125e-17	452651	173	582	0.0032192	0.00145897	2.2103839576053295	1.7355701615415746	2.8151	diagnostic	R060	EUR	R06	known quant												166.31165039286515		2	21001429	HGNC:603	APOB	2208	166.31165039286515	2
L3	ptv	APOB	1.0761452323698706e-18	433083	238	486	0.00288394	0.00138637	2.083340784829594	1.66176	2.6118772868652247	diagnostic	R07	EUR	R07	known quant												179.68129114022275		2	21001429	HGNC:603	APOB	2208	179.68129114022275	2
L3	ptv	APOB	2.0207945658020717e-45	446851	187	564	0.0052964	0.00137045	3.8799728186238873	3.0540121418933652	4.929315396869115	diagnostic	R072	EUR	R07	known quant												446.94477834665497		2	21001429	HGNC:603	APOB	2208	446.94477834665497	2
L3	ptv	APOB	2.3061187524358543e-16	442616	155	580	0.00327426	0.00146733	2.2354902231615625	1.7393416052701833	2.8731656407854693	diagnostic	R073	EUR	R07	known quant												156.3711833268759		2	21001429	HGNC:603	APOB	2208	156.3711833268759	2
L3	ptv	APOB	9.001569578393761e-34	429030	210	506	0.00397186	0.00134518	2.9604459373470275	2.3425026683676937	3.7414002836810556	diagnostic	Z13	EUR	Z13	known quant												330.457		2	21001429	HGNC:603	APOB	2208	330.457	2
L3	ptv	APOB	3.593017103828963e-10	335552	173	386	0.0026086	0.0014337	1.8216309924552203	1.4043276532787592	2.3629382109836583	time_agnostic	I489	EUR	I48	known quant												94.4454		2	21001429	HGNC:603	APOB	2208	94.4454	2
L0	flexdmg	PROC	8.332491181982187e-09	406689	178	2177	0.00905622	0.00562483	1.6156188037907873	1.3146921986068425	1.9854260350281117	time_agnostic	I269	EUR	I26	known binary	known	6.714298571683583e-12	399984	112	2179	0.011619462599854757	0.00558224	2.094219115806852	1.6303063786566918	2.690140799562178	EUR	80.79225137267613	111.72999350435109	2	127418427	HGNC:9451	PROC	2790	80.79225137267613	2
L3	ptv	APOB	5.335411486012722e-19	380685	188	461	0.00324558	0.00142831	2.276468617119659	1.7803082074728582	2.910905731366011	time_agnostic	I480	EUR	I48	known quant												182.72832080604402		2	21001429	HGNC:603	APOB	2208	182.72832080604402	2
L3	ptv	COL4A4	6.769648489501245e-20	246341	75	357	0.00584795	0.0015288	3.841802603394299	2.7033060396142563	5.459776668702035	prognostic	N21	EUR	N21	known quant												191.6943388124591		2	227002714	HGNC:2206	COL4A4	3246	191.6943388124591	2
L3	ptvraredmg	COL4A4	1.1044766284576824e-16	243905	216	2338	0.019010737546206653	0.010054054518949184	1.9081168109040947	1.5676439534517417	2.322536157549052	prognostic	N210	EUR	N21	known quant												159.56843469687752		2	227002714	HGNC:2206	COL4A4	3246	159.56843469687752	2
L3	ptv	COL4A4	1.891830954787984e-16	350752	111	484	0.00392046	0.00150106	2.618140103187102	1.9585768934942454	3.499815413265371	time_agnostic	N28	EUR	N28	known quant												157.2311767273481		2	227002714	HGNC:2206	COL4A4	3246	157.2311767273481	2
L3	ptv	COL4A4	6.562243963464169e-29	341981	184	423	0.00414116	0.00142161	2.920952311343799	2.268705336053108	3.7607186220083704	diagnostic	N281	EUR	N28	known quant												281.8294762795534		2	227002714	HGNC:2206	COL4A4	3246	281.8294762795534	2
L3	ptv	COL4A4	3.4305450714261754e-11	364010	65	554	0.00422544	0.00158909	2.6660719344363986	1.8871609214225424	3.7664724183836285	prognostic	N288	EUR	N28	known quant												104.6463687042208		2	227002714	HGNC:2206	COL4A4	3246	104.6463687042208	2
L3	ptv	COL4A4	8.627101325177453e-29	418328	115	576	0.00540668	0.00145067	3.7418450786522754	2.825140182939357	4.956	time_agnostic	N30	EUR	N30	known quant												280.641		2	227002714	HGNC:2206	COL4A4	3246	280.641	2
L3	ptvraredmg	COL4A4	1.9412537395456966e-12	411681	62	4183	0.028783658310120707	0.010214222749659973	2.8718773840579344	2.0746985973659324	3.97536	time_agnostic	N300	EUR	N30	known quant												117.11917694656819		2	227002714	HGNC:2206	COL4A4	3246	117.11917694656819	2
L3	ptv	COL4A4	3.978751171861118e-25	419478	61	638	0.00869317	0.00154681	5.660570203031685	3.9686542133354106	8.073783529888532	prognostic	N302	EUR	N30	known quant												244.00253220458217		2	227002714	HGNC:2206	COL4A4	3246	244.00253220458217	2
L3	ptv	COL4A4	4.2967891370970605e-19	438717	61	675	0.00659816	0.0015717	4.219353626274358	2.9738288243518785	5.986539937259026	diagnostic	N308	EUR	N30	known quant												183.66855958590287		2	227002714	HGNC:2206	COL4A4	3246	183.66855958590287	2
L3	ptvraredmg	COL4A4	2.2278480364027393e-21	430579	227	4252	0.0206064	0.010134354077933469	2.0550615906396423	1.7130070715162362	2.46542	time_agnostic	N309	EUR	N30	known quant												206.52114436120638		2	227002714	HGNC:2206	COL4A4	3246	206.52114436120638	2
L3	ptv	COL4A4	1.0180426273613083e-11	316805	100	430	0.00340669	0.00149591	2.2817074508594333	1.6808374622130575	3.097377948997387	prognostic	N32	EUR	N32	known quant												109.92234036891004		2	227002714	HGNC:2206	COL4A4	3246	109.92234036891004	2
L3	ptv	COL4A4	9.089977739085625e-33	246980	96	335	0.00724419	0.00143329	5.083822601797943	3.6612199389483053	7.059191383617265	prognostic	N323	EUR	N32	known quant												320.41437180342837		2	227002714	HGNC:2206	COL4A4	3246	320.41437180342837	2
L3	ptv	COL4A4	1.625446407860664e-20	343342	113	476	0.00443799	0.00149742	2.9725081558916515	2.224215383800036	3.9725490621086146	diagnostic	N328	EUR	N32	known quant												197.89027344933822		2	227002714	HGNC:2206	COL4A4	3246	197.89027344933822	2
L3	ptv	COL4A4	6.745193285662671e-17	339361	68	525	0.0056138	0.00160429	3.51336	2.4894572688240224	4.958386199848316	time_agnostic	N329	EUR	N32	known quant												161.7100560096702		2	227002714	HGNC:2206	COL4A4	3246	161.7100560096702	2
L3	ptv	COL4A4	1.6248548452711106e-25	331103	115	462	0.00514495	0.00149635	3.4509422986960425	2.580596412729073	4.614825739579839	prognostic	N35	EUR	N35	known quant												247.89185430201104		2	227002714	HGNC:2206	COL4A4	3246	247.89185430201104	2
L3	ptv	COL4A4	4.704118475671417e-18	334791	86	503	0.00501195	0.00158359	3.175825152173703	2.3125439342526684	4.361372446936243	diagnostic	N359	EUR	N35	known quant												173.27521748861682		2	227002714	HGNC:2206	COL4A4	3246	173.27521748861682	2
L3	ptv	COL4A4	3.92649563396912e-09	211475	100	268	0.00310598	0.00149488	2.0811050988824573	1.4942228503634747	2.8985	diagnostic	N40	EUR	N40	known quant												84.05994881121163		2	227002714	HGNC:2206	COL4A4	3246	84.05994881121163	2
L3	ptv	COL4A4	7.762340877057465e-11	211383	24	344	0.00914983	0.00164783	5.59471	3.2327484419813586	9.682404925155309	time_agnostic	N421	EUR	N42	known quant												101.10007289478705		2	227002714	HGNC:2206	COL4A4	3246	101.10007289478705	2
L3	ptvraredmg	COL4A4	1.6441637668612628e-09	393852	54	4072	0.026785714285714284	0.010392102818526119	2.620924280384276	1.8565114680084627	3.7000816864744084	time_agnostic	Q600	EUR	Q60	known quant												87.84054926758289		2	227002714	HGNC:2206	COL4A4	3246	87.84054926758289	2
L2	ptv5pcnt	COL4A4	7.530446173503346e-70	363175	225	430	0.00668092	0.00130502	5.147108508361957	4.051634340737066	6.538775163020398	time_agnostic	R31	EUR	R31	known binary	known	3.696093107527303e-56	351759	167	441	0.0070643	0.00134402	5.286357954761166	4.071105863246474	6.864370852685626	EUR	691.2317929140222	554.3225709709045	2	227002714	HGNC:2206	COL4A4	3246	500	2
L3	ptv	COL4A4	6.054797244997793e-12	290550	115	389	0.00334341	0.00151862	2.20565	1.6395431403893366	2.967214155991026	diagnostic	R33	EUR	R33	known quant												112.17900395353787		2	227002714	HGNC:2206	COL4A4	3246	112.17900395353787	2
L3	ptv	COL4A4	6.752048787153239e-10	297526	34	462	0.00578723	0.00158409	3.668805599468157	2.3239587823113173	5.791898991126677	prognostic	N202	EUR	N20	known quant												91.7056		2	227002714	HGNC:2206	COL4A4	3246	91.7056	2
L3	ptvraredmg	COL4A4	3.861106291115078e-10	285075	396	2543	0.014053516928099936	0.00989891	1.4256860184935727	1.2234192983647723	1.6613932983113902	prognostic	N201	EUR	N20	known quant												94.13288242662571		2	227002714	HGNC:2206	COL4A4	3246	94.13288242662571	2
L3	ptv	COL4A4	2.104502989552523e-28	323242	151	424	0.00464358	0.00145843	3.194152733013068	2.440263623832617	4.180946510111429	prognostic	N200	EUR	N20	known quant												276.7685045297833		2	227002714	HGNC:2206	COL4A4	3246	276.7685045297833	2
L3	ptvraredmg	COL4A4	1.0755645023164751e-13	312686	468	2784	0.014594442885209093	0.00992092	1.478053784984466	1.2817630370895718	1.7044047363602037	time_agnostic	N20	EUR	N20	known quant												129.68363539567437		2	227002714	HGNC:2206	COL4A4	3246	129.68363539567437	2
L3	ptv	APOB	1.6973894117406065e-09	347942	53	496	0.00398796	0.00148214	2.6974530092823876	1.8490190309401497	3.9351962394821522	diagnostic	E831	EUR	E83	known quant												87.70218511265628		2	21001429	HGNC:603	APOB	2208	87.70218511265628	2
L3	ptv	APOB	1.8572840036822348e-14	412765	193	495	0.00284951	0.00143464	1.9890344410673706	1.5645422866510352	2.5286999536591077	diagnostic	E83	EUR	E83	known quant												137.31121681719947		2	21001429	HGNC:603	APOB	2208	137.31121681719947	2
L3	ptv	APOB	6.832672204158347e-72	351345	316	302	0.00473543	0.00106109	4.479289716029003	3.5436014955532853	5.662046475965394	diagnostic	E785	EUR	E78	known binary												711.6540941395316		2	21001429	HGNC:603	APOB	2208	500	2
L3	ptv	APOB	1.0666122432802532e-11	365414	256	375	0.00250727	0.00142417	1.7624244471282087	1.3951706754747264	2.226351217408052	diagnostic	E780	EUR	E78	known binary	known	5.778440790640166e-13	366056	48	540	0.000696925	0.00181707	0.38311361662420856	0.2624399447256497	0.5592747834035642	EUR	109.71993435505442	122.382	2	21001429	HGNC:603	APOB	2208	109.71993435505442	2
L3	ptv	APOB	6.64604865354302e-16	366066	282	347	0.00260414	0.00134612	1.9369878070396174	1.5362998357283517	2.4421806716143917	diagnostic	E78	EUR	E78	known binary	known	4.917991949956624e-15	366710	49	530	0.000653429	0.0018168	0.35923981952857886	0.24667413751266665	0.5231729975271487	EUR	151.7743648371817	143.08212186474137	2	21001429	HGNC:603	APOB	2208	151.7743648371817	2
L3	ptv	APOB	7.253195762515931e-09	353924	89	505	0.00318164	0.00154931	2.0569441150111283	1.5084391059100777	2.8048988359568146	diagnostic	E162	EUR	E16	known quant												81.39470600846111		2	21001429	HGNC:603	APOB	2208	81.39470600846111	2
L3	ptv	APOB	5.3100737125592346e-11	339304	115	454	0.00312883	0.00150058	2.088478745455245	1.5649868407080023	2.787079965634123	diagnostic	E149	EUR	E14	known quant												102.74899450154778		2	21001429	HGNC:603	APOB	2208	102.74899450154778	2
L3	ptv	APOB	3.262602833253271e-09	337703	108	457	0.00298318	0.00151575	1.9710109748678648	1.4686993709141694	2.6451187628898376	diagnostic	E14	EUR	E14	known quant												84.86435791006726		2	21001429	HGNC:603	APOB	2208	84.86435791006726	2
L3	ptv	APOB	3.569510015389422e-12	350690	145	447	0.00300263	0.00147818	2.0344085769691387	1.5561840247996055	2.659594361649204	diagnostic	E119	EUR	E11	known quant												114.47391395153136		2	21001429	HGNC:603	APOB	2208	114.47391395153136	2
L3	ptv	APOB	1.645231182385571e-09	343182	108	460	0.0029926	0.00149792	2.0008364317882745	1.4913947816057518	2.684296925366012	time_agnostic	E113	EUR	E11	known quant												87.83773067817343		2	21001429	HGNC:603	APOB	2208	87.83773067817343	2
L3	ptvraredmg	COL4A4	2.9124372037075913e-39	334744	163	3381	0.0353349	0.010241389024356997	3.5399572628269675	2.8407869818804956	4.41121	time_agnostic	R80	EUR	R80	known quant												385.3574342987229		2	227002714	HGNC:2206	COL4A4	3246	385.3574342987229	2
L3	ptv	APOB	2.7454671272713947e-12	350628	144	439	0.00296797	0.00145311	2.045594439604174	1.5625737984642671	2.677925750100311	diagnostic	E11	EUR	E11	known quant												115.61383751929148		2	21001429	HGNC:603	APOB	2208	115.61383751929148	2
L3	ptv	APOB	1.247876952222587e-09	362393	85	512	0.00330161	0.00152088	2.1747399892829304	1.5873820678898687	2.9794301678570108	diagnostic	E10	EUR	E10	known quant												89.03828236452752		2	21001429	HGNC:603	APOB	2208	89.03828236452752	2
L3	ptv	APOB	1.3163832061739123e-13	306357	44	494	0.00662252	0.00164824	4.03804	2.6761870354339243	6.092919720147538	diagnostic	E079	EUR	E07	known quant												128.8061766687639		2	21001429	HGNC:603	APOB	2208	128.8061766687639	2
L3	ptv	APOB	2.1909878945402702e-20	312977	55	480	0.0078225	0.0015689	5.017389979931193	3.428614132307175	7.342384193514879	diagnostic	E07	EUR	E07	known quant												196.59360021959554		2	21001429	HGNC:603	APOB	2208	196.59360021959554	2
L3	ptv	APOB	7.499752001334148e-09	315970	157	383	0.00264608	0.00149238	1.7751126788751774	1.3571181326893968	2.321850210975394	diagnostic	E039	EUR	E03	known quant												81.24953097439345		2	21001429	HGNC:603	APOB	2208	81.24953097439345	2
L3	ptv	APOB	9.705908015349694e-09	344546	23	538	0.00699939	0.00157651	4.4640460178160675	2.6253271293309335	7.590561430056176	prognostic	C229	EUR	C22	known quant												80.12963828888789		2	21001429	HGNC:603	APOB	2208	80.12963828888789	2
L3	ptv	APOB	3.482919169971352e-12	279466	32	399	0.00692341	0.00145173	4.795343478522013	2.9753974260129232	7.728486579965107	time_agnostic	C220	EUR	C22	known quant												114.58056604336697		2	21001429	HGNC:603	APOB	2208	114.58056604336697	2
L3	ptv	APOB	3.832565056610225e-11	346721	52	497	0.00447081	0.00148318	3.0233801113964205	2.0648514394656514	4.426869228109177	time_agnostic	C22	EUR	C22	known quant												104.16510464396085		2	21001429	HGNC:603	APOB	2208	104.16510464396085	2
L3	ptv	APOB	7.549162266790608e-09	311286	26	476	0.00627868	0.00154976	4.07068	2.4485611234141937	6.767401069579628	prognostic	B182	EUR	B18	known quant												81.22101239509378		2	21001429	HGNC:603	APOB	2208	81.22101239509378	2
L3	ptv	APOB	5.284457692141658e-12	327778	41	492	0.00579587	0.00153412	3.7941608607042987	2.489723553358628	5.7820301444635085	prognostic	B18	EUR	B18	known quant												112.76999574751054		2	21001429	HGNC:603	APOB	2208	112.76999574751054	2
L3	ptvraredmg	COL4A4	7.896698675274539e-09	331451	319	3139	0.014435695538057743	0.010146984189582774	1.4288494601442527	1.2157086524381882	1.67936	prognostic	N19	EUR	N19	known quant												81.02554433616957		2	227002714	HGNC:2206	COL4A4	3246	81.02554433616957	2
L3	ptv	APOB	2.3053204141633408e-11	365855	90	521	0.00355605	0.0015299	2.3291	1.7114004659577897	3.1697419068035515	diagnostic	E109	EUR	E10	known quant												106.37268703926321		2	21001429	HGNC:603	APOB	2208	106.37268703926321	2
L3	ptvraredmg	COL4A4	3.4040501700850205e-13	348139	557	3052	0.014004123296625936	0.00989736	1.4208282854437875	1.2451694786428005	1.6212676678499351	diagnostic	Z08	EUR	Z08	known quant												124.68004047755925		2	227002714	HGNC:2206	COL4A4	3246	124.68004047755925	2
L3	ptvraredmg	COL4A4	3.402553248165945e-15	349267	280	3379	0.017113868345455658	0.010150012315788841	1.6980395139661693	1.432980589957573	2.0121264804262515	diagnostic	Z080	EUR	Z08	known quant												144.68195069591582		2	227002714	HGNC:2206	COL4A4	3246	144.68195069591582	2
L3	ptv	COL4A4	9.002022223940798e-25	326368	96	462	0.00566539	0.0014931	3.810296653314043	2.7950716032407916	5.194271434557399	time_agnostic	Z087	EUR	Z08	known quant												240.45659919222143		2	227002714	HGNC:2206	COL4A4	3246	240.45659919222143	2
L0	ptv	TTN	3.08629824219372e-42	316384	168	3787	0.043121149897330596	0.012118865364429994	3.673466716381205	2.9518851667279806	4.571437218649783	diagnostic	I420	EUR	I42	known binary	known	9.792133211628705e-70	302726	136	3753	0.0907877	0.012459	7.914686361532409	6.122434217957082	10.231593835291452	EUR	415.10562108512494	690.0912268704066	2	178525989	HGNC:12403	TTN	2982	415.10562108512494	2
L0	ptv5pcnt	TTN	4.639120953476884e-16	324591	114	4016	0.029827315541601257	0.012519913083870324	2.4248906477649275	1.8881957093603472	3.1141341040382797	prognostic	I429	EUR	I42	known binary	known	3.7679171311573936e-29	332610	82	4138	0.0580326	0.012494074523621893	4.869354744413163	3.5926891049333824	6.599684786078539	EUR	153.3356430419114	284.2389865733267	2	178525989	HGNC:12403	TTN	2982	153.3356430419114	2
L0	ptv5pcnt	TTN	5.366306646808549e-10	335917	282	4014	0.018675496688741723	0.012511805795827528	1.5020051966854033	1.2707000644604756	1.7754147292247418	diagnostic	I47	EUR	I47	known binary	known	2.620441505563474e-13	377957	164	4625	0.023482245131729668	0.0124672	1.9047656970753746	1.5457670963171732	2.347140374121786	EUR	92.70324514069641	125.81625530330606	2	178525989	HGNC:12403	TTN	2982	92.70324514069641	2
L0	ptv5pcnt	TTN	9.315913681452827e-16	352505	658	3819	0.017256753212693418	0.012147912524850894	1.4279377864598533	1.2642338454676545	1.6128395306847791	time_agnostic	I48	EUR	I48	known binary	known	1.0282668593344129e-19	341388	550	3809	0.0188369	0.0122009	1.5543364130677435	1.3642558453365201	1.770900739217544	EUR	150.30774544165095	189.87894161122574	2	178525989	HGNC:12403	TTN	2982	150.30774544165095	2
L0	ptv5pcnt	TTN	1.995951951697191e-13	348931	584	3852	0.017146715992835963	0.012233542518864809	1.4086214584898915	1.2407317477732236	1.5992291781678956	time_agnostic	I489	EUR	I48	known binary	known	4.7345619441919805e-17	337402	485	3794	0.018628768964855002	0.012184977855713675	1.538869231158065	1.3423673580311133	1.7641359471660558	EUR	126.99849917639798	163.2472019702416	2	178525989	HGNC:12403	TTN	2982	126.99849917639798	2
L0	ptv5pcnt	TTN	4.300409468404014e-29	341820	559	3776	0.020542407761281786	0.012002237705334894	1.726471628150105	1.5155306214293536	1.9667727201685052	diagnostic	I50	EUR	I50	known binary	known	1.1691789992650008e-37	330020	454	3779	0.024228839790799445	0.012140117321271387	2.0204918614070584	1.7532005519046652	2.3285341529108474	EUR	283.665	369.32118994020414	2	178525989	HGNC:12403	TTN	2982	283.665	2
L0	ptv5pcnt	TTN	6.878860936292245e-13	358053	297	4269	0.019648055041016143	0.012448350571679347	1.5899576605729753	1.3505512708351002	1.8718025868440713	diagnostic	I500	EUR	I50	known binary	known	4.567801027537832e-24	330245	218	3967	0.026834071885770555	0.012315247996870742	2.2114385241612897	1.8299004794356306	2.6725280424282727	EUR	121.62483470200257	233.40292822127446	2	178525989	HGNC:12403	TTN	2982	121.62483470200257	2
L0	ptv5pcnt	TTN	1.3622318029926902e-13	324220	360	3783	0.019026478515934676	0.0123911	1.5458777690860592	1.3264031948160944	1.8016679138697556	diagnostic	I501	EUR	I50	known binary	known	9.42888406392177e-23	310685	241	3687	0.025033759218863614	0.012246809584864047	2.0709135437130857	1.7257027602053099	2.4851805330739913	EUR	128.65748984791185	220.255	2	178525989	HGNC:12403	TTN	2982	128.65748984791185	2
L0	ptv5pcnt	TTN	1.1696504705728605e-19	339374	351	3933	0.020928984556675214	0.012191455132159341	1.7320132004002486	1.4838636937452432	2.0216612475968723	diagnostic	I509	EUR	I50	known binary	known	2.0498676657517972e-29	337219	234	4022	0.028498355864084765	0.012224626756796187	2.370275631450864	1.9711000836988402	2.850289853626826	EUR	189.31943900117426	286.8827417498759	2	178525989	HGNC:12403	TTN	2982	189.31943900117426	2
L0	ptv5pcnt	TTN	5.999443031737643e-13	337151	499	3822	0.017655592116901958	0.012373416901919142	1.434569637592051	1.2537141105275378	1.641514622687805	diagnostic	I51	EUR	I51	known binary	known	2.0426393915163693e-19	331011	363	3877	0.020949962486293067	0.012359572053404063	1.7099121038425331	1.4674461334302356	1.9924407010652287	EUR	122.21889066194797	186.89808297145223	2	178525989	HGNC:12403	TTN	2982	122.21889066194797	2
L0	ptv	TTN	4.747549970567993e-34	329862	260	3874	0.028921023359288096	0.012073350120920492	2.437002698401716	2.0406520368246945	2.910335542191921	diagnostic	I42	EUR	I42	known binary	known	1.1893347520134307e-63	338689	187	4112	0.0570992	0.0122595	4.879049975050906	3.944741757564341	6.03465	EUR	333.23530455379205	629.2469589097361	2	178525989	HGNC:12403	TTN	2982	333.23530455379205	2
L0	ptv	TTN	7.047655029456322e-12	295384	329	3443	0.0187646	0.012391533591745217	1.5241447338166059	1.298604441792879	1.7888566332128732	diagnostic	I518	EUR	I51	known binary	known	7.393863533426745e-14	311339	171	3821	0.0236842	0.012564160739710442	1.9065315736344264	1.547707876672772	2.3485456758668883	EUR	111.51955362040697	131.31128569346717	2	178525989	HGNC:12403	TTN	2982	111.51955362040697	2
L3	ptv	APOB	2.474194684620962e-52	270925	229	248	0.00480044	0.00111101	4.336817085392991	3.3201792770180156	5.66475	diagnostic	I258	EUR	I25	known quant												516.0656613044254		2	21001429	HGNC:603	APOB	2208	500	2
L3	ptv	APOB	5.093322321643176e-61	288526	272	241	0.00468102	0.00104592	4.491846779739329	3.472713025451683	5.810064737505992	diagnostic	I252	EUR	I25	known quant												602.9299883941745		2	21001429	HGNC:603	APOB	2208	500	2
L2	UR	UBR3	9.225105518434688e-10	364590	121	396	0.00246396	0.00125522	1.9653434131050642	1.4720404397552713	2.6239596597479484	prognostic	I209	EUR	I20	putative novel												90.35028657601224		2	169827454	HGNC:30467	UBR3	2928	90.35028657601224	2
L2	ptv	UBR3	7.017932818596805e-09	348015	21	40	0.000737515	0.00012518	5.895266755702386	2.777263772908821	12.513816822119598	prognostic	I45	EUR	I45	putative novel												81.5379		2	169827454	HGNC:30467	UBR3	2928	81.5379	2
L2	ptv	UBR3	5.7227410248738185e-09	348860	21	46	0.000829548	0.000142175	5.838709816041612	2.8068422600901126	12.14551056205282	time_agnostic	I451	EUR	I45	putative novel												82.42395907073104		2	169827454	HGNC:30467	UBR3	2928	82.42395907073104	2
L2	ptv	UBR3	6.617900544751687e-09	368552	27	46	0.000661505	0.000140357	4.715481688903765	2.3906049794895554	9.301313997569977	time_agnostic	I50	EUR	I50	putative novel												81.79279763799028		2	169827454	HGNC:30467	UBR3	2928	81.79279763799028	2
L2	ptv	UBR3	7.794161990606705e-09	384996	23	51	0.000749894	0.000143936	5.213084946847442	2.594912287601507	10.472899139171506	time_agnostic	I500	EUR	I50	putative novel												81.08230572254449		2	169827454	HGNC:30467	UBR3	2928	81.08230572254449	2
L2	UR	UBR3	9.19602979515788e-09	412713	83	490	0.00270209	0.00128274	2.1095007148253306	1.5348057089029272	2.8993854010547158	diagnostic	M139	EUR	M13	putative novel												80.36399630285351		2	169827454	HGNC:30467	UBR3	2928	80.36399630285351	2
L3	ptv	UBR3	7.603920617859318e-09	409706	30	47	0.000570418	0.000131611	4.336024733845222	2.2510576071798867	8.35212	diagnostic	M1399	EUR	M13	putative novel												81.18962425657938		2	169827454	HGNC:30467	UBR3	2928	81.18962425657938	2
L3	UR	UBR3	5.9648986465241316e-09	288138	132	271	0.00225314	0.00118056	1.9105913016942428	1.4127816503960435	2.583809834369239	diagnostic	Z95	EUR	Z95	putative novel												82.24396931311202		2	169827454	HGNC:30467	UBR3	2928	82.24396931311202	2
L0	ptv5pcnt	TTN	3.023911728674293e-10	379072	1303	3496	0.014775085328102145	0.0120186	1.2327934171718526	1.117989458212434	1.359386350433256	time_agnostic	Z92	EUR	Z92	known binary	known	8.609248447612889e-11	376685	1257	3518	0.014922183838455786	0.012029489003173214	1.2441096240098952	1.1270952049187088	1.373272417271687	EUR	95.19430890521754	100.65034759034226	2	178525989	HGNC:12403	TTN	2982	95.19430890521754	2
L3	ptv	APOB	5.100852677747371e-12	402069	176	499	0.00279192	0.00147185	1.8993957563409594	1.4841944205252018	2.4307490914360206	time_agnostic	E86	EUR	E86	known quant												112.924		2	21001429	HGNC:603	APOB	2208	112.924	2
L3	ptv	APOB	1.0456586365570601e-43	305221	255	259	0.00383909	0.00108459	3.5494428424438853	2.7473428363390013	4.585719818122315	diagnostic	I259	EUR	I25	known quant												429.8061007116283		2	21001429	HGNC:603	APOB	2208	429.8061007116283	2
L3	ptv	COL4A4	8.829920063072717e-22	298827	145	386	0.00405141	0.00146747	2.767968459848375	2.098834867843334	3.6504298228036127	diagnostic	Z960	EUR	Z96	known quant												210.54043228055903		2	227002714	HGNC:2206	COL4A4	3246	210.54043228055903	2
L0	URmtr	SPAST	8.970743838685534e-14	462085	10	159	0.015432098765432098	0.000344576	45.472092427199776	19.324756171936034	106.99804806389163	time_agnostic	G11	EUR	G11	known binary	known	6.431282025531344e-17	372957	10	130	0.0325733	0.000348853	96.48277648277649	38.88969773147487	239.36740835841846	EUR	130.4717154450964	161.9170244525374	2	32063556	HGNC:11233	SPAST	2308	130.4717154450964	2
L0	URmtr	SPAST	4.5936800196837695e-12	366290	7	130	0.030837004405286344	0.00035513	89.56402097902098	31.402137323499478	255.45120611671027	time_agnostic	G821	EUR	G82	known binary	known	1.1064417470861853e-13	333515	7	111	0.0492958	0.00033296	155.67794461127795	51.877187708241216	467.1730197614786	EUR	113.37839259581891	129.5607144625095	2	32063556	HGNC:11233	SPAST	2308	113.37839259581891	2
L3	ptvraredmg	COL4A4	2.088403629007591e-09	342066	183	3366	0.0165162	0.010169614424779296	1.6345583675501785	1.3371034154035268	1.9981857993549308	time_agnostic	Z089	EUR	Z08	known quant												86.80185560789513		2	227002714	HGNC:2206	COL4A4	3246	86.80185560789513	2
L3	ptv	COL4A4	2.0393024305777862e-10	462085	39	732	0.00550459	0.00160879	3.434970661182022	2.2738244110366868	5.189065341154385	diagnostic	Z292	EUR	Z29	known quant												96.90518363142218		2	227002714	HGNC:2206	COL4A4	3246	96.90518363142218	2
L3	ptv	COL4A4	1.0039424687899214e-11	337838	31	560	0.00782433	0.00167727	4.693823818003416	2.935120922662056	7.5063285687302805	diagnostic	Z436	EUR	Z43	known quant												109.98291173847335		2	227002714	HGNC:2206	COL4A4	3246	109.98291173847335	2
L3	ptv	COL4A4	1.2044907070422142e-09	267605	88	387	0.00349165	0.00159652	2.1911938931046384	1.5833321194500127	3.0324216999064326	diagnostic	Z46	EUR	Z46	known quant												89.19196546347129		2	227002714	HGNC:2206	COL4A4	3246	89.19196546347129	2
L3	ptv	COL4A4	5.197230799943755e-15	259583	98	358	0.00405545	0.0015207	2.6736208717145082	1.9448476362808373	3.6754799873871633	diagnostic	Z466	EUR	Z46	known quant												142.84227996489372		2	227002714	HGNC:2206	COL4A4	3246	142.84227996489372	2
L3	ptv	COL4A4	5.87776880297723e-24	292536	151	373	0.00420449	0.0014535	2.900656833837359	2.2027764454545227	3.819638658770594	prognostic	Z855	EUR	Z85	known quant												232.30787500530488		2	227002714	HGNC:2206	COL4A4	3246	232.30787500530488	2
L3	ptv	COL4A4	8.719213582729602e-18	432033	160	574	0.0034191	0.00148999	2.299149495850882	1.7923851013525456	2.9491923361126178	diagnostic	Z874	EUR	Z87	known quant												170.59522683884265		2	227002714	HGNC:2206	COL4A4	3246	170.59522683884265	2
L3	ptv	COL4A4	1.2295619623190763e-14	377116	99	542	0.00392141	0.00154034	2.55189	1.8964766246907587	3.433819679125564	time_agnostic	Z905	EUR	Z90	known quant												139.10249580617656		2	227002714	HGNC:2206	COL4A4	3246	139.10249580617656	2
L3	ptv	COL4A4	1.2040105955754695e-09	327457	46	510	0.0046748	0.00160571	2.9203397838612677	1.959413449455318	4.3525190947186845	time_agnostic	Z992	EUR	Z99	known quant												89.19369691168136		2	227002714	HGNC:2206	COL4A4	3246	89.19369691168136	2
L3	ptv	COL4A4	1.713753392355412e-24	315598	67	484	0.00793557	0.00157575	5.068336974196248	3.5591471015955154	7.2174706329191025	prognostic	Z906	EUR	Z90	known quant												237.66051672520575		2	227002714	HGNC:2206	COL4A4	3246	237.66051672520575	2
L3	ptv	APOB	7.045563580611383e-46	338819	265	325	0.00407655	0.00118694	3.4444618972877725	2.707966617746362	4.381264408547645	diagnostic	I35	EUR	I35	known quant												451.52084261580876		2	21001429	HGNC:603	APOB	2208	451.52084261580876	2
L3	ptv	APOB	1.4345685473453626e-67	374965	294	360	0.00487441	0.00114413	4.276339392323798	3.400745109047407	5.377374078900819	diagnostic	I340	EUR	I34	known quant												668.4327869522377		2	21001429	HGNC:603	APOB	2208	500	2
L3	ptv	APOB	1.3788329575431947e-65	384783	278	386	0.00498128	0.00117335	4.261609932108127	3.389221318527126	5.3585521589174645	diagnostic	I34	EUR	I34	known quant												648.6048834441982		2	21001429	HGNC:603	APOB	2208	500	2
L3	ptv	APOB	5.202130703921739e-13	304116	51	462	0.00542611	0.00156761	3.4748282846806595	2.3537849472474965	5.129793876087326	diagnostic	I319	EUR	I31	known quant												122.83818740321833		2	21001429	HGNC:603	APOB	2208	122.83818740321833	2
L3	ptv	APOB	2.6784643674830495e-22	397339	100	573	0.00507872	0.00151728	3.35923	2.500877891476097	4.512187932777788	diagnostic	I313	EUR	I31	known quant												215.721		2	21001429	HGNC:603	APOB	2208	215.721	2
L3	ptv	APOB	6.255284950781239e-32	358600	154	444	0.00465004	0.00136413	3.42005	2.6233889354592095	4.458628442117485	diagnostic	I31	EUR	I31	known quant												312.03752901840556		2	21001429	HGNC:603	APOB	2208	312.03752901840556	2
L3	ptvraredmg	COL4A4	6.759618157007172e-09	339804	90	3419	0.020066889632107024	0.0101963	1.9878874029589715	1.51284	2.612106127489993	time_agnostic	Z935	EUR	Z93	known quant												81.70077836157253		2	227002714	HGNC:2206	COL4A4	3246	81.70077836157253	2
L3	ptv	COL4A4	6.099932784158302e-22	354303	70	540	0.00676655	0.00156996	4.332569162836803	3.0798369664222416	6.094853641740104	time_agnostic	Z936	EUR	Z93	known quant												212.14674950502345		2	227002714	HGNC:2206	COL4A4	3246	212.14674950502345	2
L3	ptv	APOB	2.8084955986623983e-09	309570	22	456	0.00740741	0.00148728	5.010212097407698	2.8926944427177803	8.677800492963952	prognostic	I30	EUR	I30	known quant												85.51526252392479		2	21001429	HGNC:603	APOB	2208	85.51526252392479	2
L3	ptv	APOB	4.900587959348074e-09	399171	83	571	0.00324688	0.00152834	2.1281119493466254	1.5567364909723496	2.909201714750795	diagnostic	I27	EUR	I27	known quant												83.09751811362938		2	21001429	HGNC:603	APOB	2208	83.09751811362938	2
L3	ptv	COL4A4	1.510849838062545e-10	367177	143	492	0.00295113	0.00154367	1.9144617020549772	1.4692950570019399	2.4945048247245287	diagnostic	Z93	EUR	Z93	known quant												98.20778697634188		2	227002714	HGNC:2206	COL4A4	3246	98.20778697634188	2
L3	ptv	APOB	1.2377872000291727e-15	411520	194	486	0.00289397	0.00141081	2.0543382016407956	1.6151181338983114	2.6130010914647133	diagnostic	E87	EUR	E87	known quant												149.0735401266392		2	21001429	HGNC:603	APOB	2208	149.0735401266392	2
L3	ptv	APOB	3.4847899441856418e-12	450867	142	603	0.00299711	0.00149447	2.008490687953631	1.5542378856278287	2.5955066987489603	diagnostic	E871	EUR	E87	known quant												114.5782339513569		2	21001429	HGNC:603	APOB	2208	114.5782339513569	2
L3	ptv	APOB	2.0990199637078247e-16	439201	193	540	0.00300076	0.00144045	2.0864780506287586	1.6472536249347678	2.6428174689419675	diagnostic	E876	EUR	E87	known quant												156.77983430837838		2	21001429	HGNC:603	APOB	2208	156.77983430837838	2
L3	flexdmg	COL4A3	4.862961500847333e-11	326368	402	5152	0.023723812334021835	0.0166503	1.4351473414099074	1.2428605661632854	1.6571833942033134	time_agnostic	Z087	EUR	Z08	known quant												103.13099168646042		2	227164624	HGNC:2204	COL4A3	3248	103.13099168646042	2
L3	ptv	COL4A4	2.4472875911655306e-46	279466	125	390	0.00833167	0.00147469	5.688854822642966	4.237931341468649	7.636525131125123	diagnostic	C67	EUR	C67	known quant												456.1131499185899		2	227002714	HGNC:2206	COL4A4	3246	456.1131499185899	2
L3	ptv	COL4A4	1.7358574358529012e-47	277604	127	387	0.00843405	0.00147403	5.761938681933448	4.296740997454067	7.7267718473216815	diagnostic	C679	EUR	C67	known quant												467.60485945844334		2	227002714	HGNC:2206	COL4A4	3246	467.60485945844334	2
L3	ptvraredmg	COL4A4	2.1399094706345446e-17	280110	162	2747	0.021485411140583555	0.010078145063653373	2.1567344271574314	1.7343266201838263	2.682022714264207	diagnostic	D09	EUR	D09	known quant												166.69604599190762		2	227002714	HGNC:2206	COL4A4	3246	166.69604599190762	2
L3	ptvraredmg	COL4A4	5.639259058195186e-20	274952	165	2676	0.022599643884399397	0.00999809	2.2895382033119507	1.8420324620269517	2.845761566360614	diagnostic	D090	EUR	D09	known quant												192.48777954186178		2	227002714	HGNC:2206	COL4A4	3246	192.48777954186178	2
L3	ptvraredmg	COL4A4	4.1109038211759976e-11	321306	85	3251	0.023079	0.0102354	2.284465770911725	1.7211604131137292	3.0321310080715063	time_agnostic	D30	EUR	D30	known quant												103.86062683866979		2	227002714	HGNC:2206	COL4A4	3246	103.86062683866979	2
L3	ptv	COL4A4	3.6277548306252846e-28	301884	102	421	0.00603122	0.00147734	4.101195561402344	3.0128882888636594	5.582618212243787	diagnostic	D41	EUR	D41	known quant												274.40362070924067		2	227002714	HGNC:2206	COL4A4	3246	274.40362070924067	2
L3	ptv	COL4A4	4.033032469941124e-40	297049	104	425	0.00850855	0.00149214	5.742602330807725	4.217197811228353	7.819761606153564	diagnostic	D414	EUR	D41	known quant												393.9436828147379		2	227002714	HGNC:2206	COL4A4	3246	393.9436828147379	2
L0	ptvraredmg	PROC	6.763824603378233e-12	462085	25	1927	0.024271844660194174	0.00417954	5.9268783224510555	3.589951289222465	9.785059411418494	time_agnostic	D685	EUR	D68	known binary	known	7.763194811655945e-16	403704	21	1679	0.0479452	0.0041635	12.045149348061754	6.780546284196077	21.39733536739869	EUR	111.69807662868001	151.09959515399686	2	127418427	HGNC:9451	PROC	2790	111.69807662868001	2
L0	flexdmg	PROC	3.09140423628005e-09	406084	184	2168	0.00910711	0.00561833	1.6266714834980518	1.3270194608993005	1.9939874230876458	time_agnostic	I26	EUR	I26	known binary	known	2.089613246012991e-11	400464	113	2198	0.011483739837398374	0.00562689	2.0529583189779808	1.600123424802482	2.633945478287806	EUR	85.09844202278256	106.79934087413004	2	127418427	HGNC:9451	PROC	2790	85.09844202278256	2
L3	ptvraredmg	COL4A3	5.3754583652048674e-09	347297	333	2674	0.0119056	0.00837386	1.4268408645050512	1.2151679178792618	1.6753856176309987	time_agnostic	Z080	EUR	Z08	known quant												82.69584497553423		2	227164624	HGNC:2204	COL4A3	3248	82.69584497553423	2
L3	ptv	APOB	6.420955966648127e-63	330612	316	281	0.00442509	0.0010841	4.095503510289851	3.2268580325306235	5.197981700373214	diagnostic	I51	EUR	I51	known quant												621.9240030835906		2	21001429	HGNC:603	APOB	2208	500	2
L0	flexdmg	PROC	8.733895014507764e-15	392049	175	2123	0.010960105217010083	0.00564505	1.9519779567252282	1.5830361052447988	2.406905269511834	time_agnostic	I802	EUR	I80	known binary	known	1.958658635612067e-25	385854	113	2105	0.018016581632653062	0.00554557	3.2900813324185414	2.5488720262047524	4.246833525827009	EUR	140.58792032805565	247.0804124832805	2	127418427	HGNC:9451	PROC	2790	140.58792032805565	2
L0	flexdmg	PROC	4.354607806004052e-15	394725	409	1880	0.00848583	0.00542526	1.5689605303989211	1.344459221296517	1.830949653925395	prognostic	Z867	EUR	Z86	known binary	known	2.4599321850531852e-18	390837	372	1908	0.00918405	0.00544626	1.692664970733318	1.4429801226724555	1.98555	EUR	143.6105095325293	176.09076865280014	2	127418427	HGNC:9451	PROC	2790	143.6105095325293	2
L3	ptv	APOB	2.4629600583709493e-14	339250	112	451	0.00352989	0.00146657	2.411893963413407	1.8010365846311776	3.229935771649694	prognostic	I42	EUR	I42	known quant												136.08542631023158		2	21001429	HGNC:603	APOB	2208	136.08542631023158	2
L3	ptv	APOB	2.9188792260323896e-09	355086	74	521	0.00351294	0.00155978	2.2566110272467563	1.6213084874835801	3.1408540494322383	diagnostic	I351	EUR	I35	known quant												85.34783874368892		2	21001429	HGNC:603	APOB	2208	85.34783874368892	2
L3	ptvraredmg	COL4A4	2.9395859473414453e-13	369727	757	3131	0.013511825078090138	0.00998081	1.3586261313213854	1.2072639591629972	1.5289655180206514	prognostic	I08	EUR	I08	known quant												125.3171383742746		2	227002714	HGNC:2206	COL4A4	3246	125.3171383742746	2
L3	ptvraredmg	COL4A4	5.351419751174185e-10	382052	480	3488	0.013724873473822664	0.010049585252925127	1.3708046600068036	1.1958472910024087	1.5713590104980915	prognostic	I081	EUR	I08	known quant												92.71530982782213		2	227002714	HGNC:2206	COL4A4	3246	92.71530982782213	2
L0	ptv5pcnt	COL4A4	4.4132900183606727e-10	402412	336	348	0.00223352	0.00138108	1.6186126352009973	1.297725776929983	2.0188447431707828	time_agnostic	I10	EUR	I10	known binary	known	1.7874841793205662e-09	400130	324	354	0.00222064	0.00139246	1.596080668558961	1.2782174231563996	1.9929891850925878	EUR	93.55237532050859	87.47757793366985	2	227002714	HGNC:2206	COL4A4	3246	93.55237532050859	2
L3	ptvraredmg	COL4A4	1.7262257663423715e-12	383970	728	3225	0.013198687383287706	0.00980801	1.350329311736889	1.1988447947297938	1.5209552213527293	time_agnostic	I34	EUR	I34	known quant												117.62902405222962		2	227002714	HGNC:2206	COL4A4	3246	117.62902405222962	2
L3	ptv	COL4A4	1.419567242618232e-12	375648	166	488	0.00299115	0.00152428	1.9652242643453364	1.5264753649762222	2.5300810597960934	prognostic	I340	EUR	I34	known quant												118.47844030819431		2	227002714	HGNC:2206	COL4A4	3246	118.47844030819431	2
L3	ptv	COL4A4	1.5428537528464985e-11	339375	170	411	0.0028135	0.00147337	1.9121306132377816	1.4762712467005545	2.47667	time_agnostic	I35	EUR	I35	known quant												108.11675238772838		2	227002714	HGNC:2206	COL4A4	3246	108.11675238772838	2
L0	flexdmg	PROC	1.0489477603890608e-16	396114	199	2100	0.010850599781897492	0.00555888	1.9623826585923494	1.6075346506211543	2.395559994464794	diagnostic	I80	EUR	I80	known binary	known	7.827500904360982e-25	395548	135	2181	0.0160714	0.0056335	2.88309	2.278440134636073	3.6482103680575992	EUR	159.79246139966304	241.06376873534242	2	127418427	HGNC:9451	PROC	2790	159.79246139966304	2
L3	ptvraredmg	COL4A4	2.3433719085916163e-11	353918	314	3379	0.015328288991945325	0.010133969942987047	1.5205441242983617	1.2937331307146231	1.7871185169859223	prognostic	I351	EUR	I35	known quant												106.30158780531737		2	227002714	HGNC:2206	COL4A4	3246	106.30158780531737	2
L3	ptvraredmg	COL4A3	6.755803558689993e-09	348139	452	2585	0.011364207773922663	0.00838292	1.3597258837095343	1.177173709345577	1.5705876406783692	diagnostic	Z08	EUR	Z08	known quant												81.70322987078721		2	227164624	HGNC:2204	COL4A3	3248	81.70322987078721	2
L2	ptvraredmg	COL4A3	5.890047611194148e-17	361159	448	2715	0.0130078	0.00830992	1.5727790560715051	1.3614571987803883	1.8169017442730402	diagnostic	R31	EUR	R31	known binary	known	6.321447643169946e-09	351759	291	2780	0.012309644670050761	0.00847254	1.458532246539913	1.2325679739893984	1.7259221066010457	EUR	162.2988119465342	81.9918	2	227164624	HGNC:2204	COL4A3	3248	162.2988119465342	2
L3	ptv	APOB	1.005314527862989e-12	339584	201	377	0.002716	0.00141955	1.9157731400958544	1.4916939870280044	2.4604153105323388	time_agnostic	I48	EUR	I48	known quant												119.97698041383053		2	21001429	HGNC:603	APOB	2208	119.97698041383053	2
L3	ptv	APOB	4.6441889578386766e-14	277511	76	381	0.0042432	0.00146764	2.899227756328609	2.0558376999086585	4.088611461614737	prognostic	I472	EUR	I47	known quant												133.33090118460342		2	21001429	HGNC:603	APOB	2208	133.33090118460342	2
L3	ptv	APOB	1.3956483425289763e-26	431322	156	571	0.00423936	0.00144731	2.9373367015600658	2.2823302228116926	3.7803236412050207	diagnostic	I471	EUR	I47	known quant												258.5522399585193		2	21001429	HGNC:603	APOB	2208	258.5522399585193	2
L3	ptv	APOB	8.322806487988535e-38	373516	206	441	0.00441728	0.00134911	3.284298865324271	2.577288658726465	4.185258411101055	diagnostic	I47	EUR	I47	known quant												370.79730202949145		2	21001429	HGNC:603	APOB	2208	370.79730202949145	2
L3	ptv	APOB	1.5376249457980185e-20	299186	91	413	0.0050077	0.00146968	3.419464575136931	2.4825951428761845	4.709885143443039	diagnostic	I460	EUR	I46	known quant												198.13149583802388		2	21001429	HGNC:603	APOB	2208	198.13149583802388	2
L3	ptv	APOB	2.3092911168477186e-39	304627	159	369	0.00538965	0.0013412	4.034872457306128	3.0719931851681537	5.299554642676219	diagnostic	I46	EUR	I46	known quant												386.36521315038175		2	21001429	HGNC:603	APOB	2208	386.36521315038175	2
L3	ptv	APOB	1.1421013909177302e-10	334854	25	526	0.00819403	0.00158528	5.203273153581508	3.104341126738249	8.721351940863835	prognostic	I455	EUR	I45	known quant												99.42295339556482		2	21001429	HGNC:603	APOB	2208	99.42295339556482	2
L3	ptv	APOB	9.886857724875226e-64	303012	236	290	0.00543691	0.00111708	4.888206402925335	3.7843255621753324	6.314087264697439	diagnostic	I451	EUR	I45	known quant												630.0494171543891		2	21001429	HGNC:603	APOB	2208	500	2
L3	ptv	APOB	4.883912639075276e-67	308287	272	287	0.00521422	0.00112056	4.672380335548402	3.649742167297144	5.981556230364263	diagnostic	I45	EUR	I45	known quant												663.1123211309466		2	21001429	HGNC:603	APOB	2208	500	2
L3	ptv	APOB	2.9802946714657997e-88	360405	307	331	0.00575585	0.00107794	5.364817098911692	4.255540849426695	6.76324	diagnostic	I447	EUR	I44	known quant												875.2574079368725		2	21001429	HGNC:603	APOB	2208	500	2
L3	flexnonsynmtr	COL4A3	5.485945175527467e-10	334744	101	3646	0.0218946	0.011044100675186517	2.0044667258980016	1.545405424140015	2.599891777569062	time_agnostic	R80	EUR	R80	known quant												92.60748536885494		2	227164624	HGNC:2204	COL4A3	3248	92.60748536885494	2
L3	ptv	APOB	5.640630651806818e-26	297751	104	394	0.00534594	0.00141575	3.790961581342882	2.783975772530341	5.16218	diagnostic	I442	EUR	I44	known quant												252.48672336923033		2	21001429	HGNC:603	APOB	2208	252.48672336923033	2
L3	ptv	APOB	5.714570053735407e-83	326560	314	277	0.00535864	0.00103372	5.206353339683114	4.094329390876182	6.6204041028142155	diagnostic	I44	EUR	I44	known quant												822.4301643898948		2	21001429	HGNC:603	APOB	2208	500	2
L3	flexdmg	COL4A3	7.870355172393056e-11	279466	371	4538	0.024728387655802174	0.017159300166753006	1.4522914422189297	1.2488762315374964	1.6888386373930393	diagnostic	C67	EUR	C67	known quant												101.0400566841223		2	227164624	HGNC:2204	COL4A3	3248	101.0400566841223	2
L3	ptvraredmg	COL4A3	6.2098781746594136e-12	277604	215	2220	0.014278124584938238	0.00845566	1.6985617632724013	1.3973626921005597	2.0646837646094998	diagnostic	C679	EUR	C67	known quant												112.06916919725536		2	227164624	HGNC:2204	COL4A3	3248	112.06916919725536	2
L3	ptvraredmg	COL4A3	2.6817459261630935e-10	297049	175	2403	0.014317270719136055	0.00843673	1.707140953456254	1.3842157337917202	2.1054017548149333	diagnostic	D414	EUR	D41	known quant												95.71582370441261		2	227164624	HGNC:2204	COL4A3	3248	95.71582370441261	2
L3	raredmgmtr	COL4A3	1.3050896794059635e-13	366738	72	1098	0.00858676	0.00306402	2.8180629588655335	2.0567789581174556	3.8611241177801157	prognostic	N02	EUR	N02	known quant												128.84359644698893		2	227164624	HGNC:2204	COL4A3	3248	128.84359644698893	2
L3	ptvraredmg	COL4A3	4.801866180409408e-10	370127	389	2824	0.011882216384629482	0.00837016	1.4246381006475324	1.225532959047867	1.656090685144386	diagnostic	N133	EUR	N13	known quant												93.18589947136044		2	227164624	HGNC:2204	COL4A3	3248	93.18589947136044	2
L3	ptvraredmg	COL4A3	3.1118044512362153e-09	350752	336	2678	0.011867340091124218	0.00830545	1.43401	1.222006151740799	1.6828008333057547	time_agnostic	N28	EUR	N28	known quant												85.06987702304909		2	227164624	HGNC:2204	COL4A3	3248	85.06987702304909	2
L3	ptvraredmg	COL4A3	1.0404953788322421e-11	418328	277	3295	0.013023	0.00829854	1.5768295479951515	1.3322353022759312	1.866330534240426	time_agnostic	N30	EUR	N30	known quant												109.82759844286677		2	227164624	HGNC:2204	COL4A3	3248	109.82759844286677	2
L3	ptvraredmg	COL4A3	4.975302034305669e-09	419478	110	3502	0.015676214906655266	0.0084905	1.8598	1.453285829922829	2.3800313417334906	prognostic	N302	EUR	N30	known quant												83.03180549521129		2	227164624	HGNC:2204	COL4A3	3248	83.03180549521129	2
L3	URmtr	COL4A3	8.066645892597121e-10	246980	55	357	0.00415032	0.00152742	2.7243703422112953	1.8461550615751994	4.020352307344994	prognostic	N323	EUR	N32	known quant												90.93307007178328		2	227164624	HGNC:2204	COL4A3	3248	90.93307007178328	2
L3	ptv	APOB	1.6202816307758947e-32	291297	169	327	0.00438756	0.00129362	3.4022304246936015	2.5892522169782715	4.470469036121691	diagnostic	I440	EUR	I44	known quant												317.90409491592237		2	21001429	HGNC:603	APOB	2208	317.90409491592237	2
L3	ptv	APOB	3.5449060208330374e-09	313263	52	459	0.00404292	0.00152796	2.652643036571034	1.8064784821742976	3.8951557679223328	prognostic	I481	EUR	I48	known quant												84.50395273929333		2	21001429	HGNC:603	APOB	2208	84.50395273929333	2
L3	ptvraredmg	COL4A4	4.536389619481671e-10	358492	676	3089	0.013188185258886417	0.010054225769283347	1.315871472313485	1.1636745856636441	1.487974175066282	time_agnostic	I447	EUR	I44	known quant												93.43289652015454		2	227002714	HGNC:2206	COL4A4	3246	93.43289652015454	2
L3	ptvraredmg	COL4A4	3.5442484960784897e-09	344425	662	2933	0.012959301528884365	0.00999857	1.3000035642609988	1.1475566154815673	1.472702300079631	prognostic	I639	EUR	I63	known quant												84.50475836251046		2	227002714	HGNC:2206	COL4A4	3246	84.50475836251046	2
L3	ptv	APOB	2.6438984669703947e-33	271364	136	317	0.00512106	0.0012949	3.97001	2.9582518399857354	5.327799195703778	diagnostic	I211	EUR	I21	known quant												325.77755226978064		2	21001429	HGNC:603	APOB	2208	325.77755226978064	2
L3	ptv	APOB	9.818052314046304e-45	267331	145	309	0.00624919	0.00126573	4.961984846992009	3.70864	6.638905367833142	diagnostic	I210	EUR	I21	known quant												440.07974658155774		2	21001429	HGNC:603	APOB	2208	440.07974658155774	2
L3	ptv	APOB	1.6562360479907548e-86	287329	315	217	0.00544323	0.000945703	5.781785164821307	4.477060690302835	7.466738113368428	diagnostic	I21	EUR	I21	known quant												857.8087776716811		2	21001429	HGNC:603	APOB	2208	500	2
L3	ptv	APOB	2.1943920230569403e-29	333980	180	379	0.00396913	0.0013131	3.030777309758561	2.337735917089445	3.9292766279536475	diagnostic	I350	EUR	I35	known quant												286.58685784126027		2	21001429	HGNC:603	APOB	2208	286.58685784126027	2
L3	ptv	COL4A4	1.284364012399875e-13	331888	62	505	0.00496835	0.00158104	3.153142489895281	2.2060575142647734	4.506821557141744	time_agnostic	N185	EUR	N18	known quant												128.91311871771927		2	227002714	HGNC:2206	COL4A4	3246	128.91311871771927	2
L3	ptv	COL4A4	2.0743435186684624e-10	369002	117	511	0.00311361	0.00154183	2.022610837078141	1.526462515376375	2.6800229662090618	time_agnostic	N189	EUR	N18	known quant												96.83119321279472		2	227002714	HGNC:2206	COL4A4	3246	96.83119321279472	2
L3	ptv	APOB	4.04212270832469e-51	328081	289	284	0.00404745	0.00110644	3.668869405085348	2.8779223542424757	4.677194536443427	diagnostic	I209	EUR	I20	known quant												503.93390506570495		2	21001429	HGNC:603	APOB	2208	500	2
L3	ptv	APOB	8.11085415988476e-33	321777	147	417	0.00512677	0.0014227	3.6169610760245483	2.7532220709838193	4.751671709794869	diagnostic	I208	EUR	I20	known quant												320.9093340751621		2	21001429	HGNC:603	APOB	2208	320.9093340751621	2
L3	ptv	APOB	6.260341471400584e-56	315961	264	299	0.00466126	0.001153	4.056983801218437	3.1719887484296043	5.188895317329678	time_agnostic	I200	EUR	I20	known quant												552.034		2	21001429	HGNC:603	APOB	2208	500	2
L3	ptv	APOB	1.088155315677711e-56	328765	303	281	0.00421618	0.00109382	3.866650209856651	3.0394428977784735	4.9189882317947635	diagnostic	I20	EUR	I20	known quant												559.6330911205724		2	21001429	HGNC:603	APOB	2208	500	2
L3	ptv	APOB	1.904917060533247e-98	307115	307	277	0.00660655	0.00106274	6.251198142720418	4.904660431791576	7.9674176761054545	diagnostic	I214	EUR	I21	known quant												977.2012392861665		2	21001429	HGNC:603	APOB	2208	500	2
L3	ptv	APOB	7.026655605628832e-13	399857	362	309	0.00225382	0.00129158	1.746688782043942	1.396968147112462	2.1839593892132867	diagnostic	I10	EUR	I10	known quant												121.53251331824998		2	21001429	HGNC:603	APOB	2208	121.53251331824998	2
L3	ptv	APOB	1.431267746609545e-14	371722	86	530	0.00411621	0.00151071	2.73182	1.9968780803145103	3.737252785444463	diagnostic	I080	EUR	I08	known quant												138.44279115368045		2	21001429	HGNC:603	APOB	2208	138.44279115368045	2
L2	ptv	APOB	1.1619949676308231e-54	344315	195	391	0.00578893	0.00125873	4.6199693919397244	3.5847317147664257	5.95417	diagnostic	I08	EUR	I08	known quant												539.3479575278467		2	21001429	HGNC:603	APOB	2208	500	2
L3	ptv	APOB	3.390134299948672e-10	414421	58	624	0.00414167	0.00155838	2.664581012108977	1.8673737991359836	3.802126801488165	diagnostic	H532	EUR	H53	known quant												94.69783096908621		2	21001429	HGNC:603	APOB	2208	94.69783096908621	2
L3	ptv	APOB	5.441830084156686e-10	389175	58	585	0.00408336	0.00156012	2.6239652174333354	1.8342101479311441	3.7537647853851257	prognostic	H34	EUR	H34	known quant												92.64255022766697		2	21001429	HGNC:603	APOB	2208	92.64255022766697	2
L3	ptv	APOB	2.059284849433824e-09	419623	60	647	0.00395049	0.00159976	2.475248819552799	1.7458419435195598	3.5093994284190377	diagnostic	H264	EUR	H26	known quant												86.86283575683605		2	21001429	HGNC:603	APOB	2208	86.86283575683605	2
L3	ptv	APOB	6.153541928970636e-37	367330	169	462	0.0049611	0.00138628	3.591563179759427	2.780392609816886	4.639390145355474	diagnostic	G819	EUR	G81	known quant												362.10874835863126		2	21001429	HGNC:603	APOB	2208	362.10874835863126	2
L3	ptv	APOB	4.366898997634352e-39	368757	177	466	0.00506423	0.00139602	3.640995406019642	2.8298917347636916	4.684577640834428	diagnostic	G81	EUR	G81	known quant												383.5982685279524		2	21001429	HGNC:603	APOB	2208	383.5982685279524	2
L2	ptv	APOB	4.145960823317003e-55	443137	147	594	0.0078576	0.00139953	5.6510133934572275	4.359531813815471	7.3250875866608975	diagnostic	G459	EUR	G45	known quant												543.8237480602836		2	21001429	HGNC:603	APOB	2208	500	2
L3	ptv	APOB	2.751734629581277e-96	385387	244	425	0.00804139	0.00119703	6.764112624417852	5.346790623171663	8.557136948195778	diagnostic	G45	EUR	G45	known quant												955.6039345069289		2	21001429	HGNC:603	APOB	2208	500	2
L3	ptv	APOB	3.940657049780715e-09	388723	64	585	0.00373505	0.00157432	2.3776206662270747	1.6851447830770592	3.3546553917744717	diagnostic	F410	EUR	F41	putative novel												84.04431359569489		2	21001429	HGNC:603	APOB	2208	84.04431359569489	2
L3	ptv	APOB	7.539949301774558e-66	386341	196	459	0.00687478	0.00128273	5.389676277376812	4.212591936464888	6.895662056291002	diagnostic	I081	EUR	I08	known quant												651.2263157429384		2	21001429	HGNC:603	APOB	2208	500	2
L3	ptvraredmg	COL4A4	3.5019061957504313e-12	347304	769	2861	0.013207385143838558	0.00989695	1.3389675035193715	1.1885541547484293	1.508415891962762	prognostic	I63	EUR	I63	known quant												114.55695491380382		2	227002714	HGNC:2206	COL4A4	3246	114.55695491380382	2
L2	ptv	APOB	5.292683675196595e-57	334772	184	394	0.00642885	0.00128695	5.0212775984101645	3.877866627236452	6.50183	diagnostic	I219	EUR	I21	known quant												562.7632406146345		2	21001429	HGNC:603	APOB	2208	500	2
L3	ptv	APOB	3.441576915234201e-23	278899	64	407	0.00753562	0.00150514	5.0369967029119955	3.4887468599003597	7.272334968399207	diagnostic	I248	EUR	I24	known quant												224.63242520026125		2	21001429	HGNC:603	APOB	2208	224.63242520026125	2
L3	ptv	COL4A4	7.243330472488298e-11	388760	185	488	0.0027377	0.00151937	1.8040615368335526	1.4136947424857826	2.3022212157056043	prognostic	I67	EUR	I67	known quant												101.40061699929205		2	227002714	HGNC:2206	COL4A4	3246	101.40061699929205	2
L3	ptv	COL4A4	1.434000683310162e-09	304185	45	477	0.00475536	0.00161847	2.9474370635114613	1.9644491281961916	4.422300948733679	time_agnostic	I712	EUR	I71	known quant												88.43450641724174		2	227002714	HGNC:2206	COL4A4	3246	88.43450641724174	2
L3	ptv	COL4A4	2.3550253190860393e-53	366738	102	534	0.012164579606440072	0.00149015	8.251533193070415	6.0903510478940515	11.179618301294228	prognostic	N02	EUR	N02	known quant												526.28		2	227002714	HGNC:2206	COL4A4	3246	500	2
L3	ptvraredmg	COL4A4	1.781921805278975e-15	297274	69	3027	0.031695	0.010257644096686853	3.158297335366897	2.298235986866811	4.340216633795017	time_agnostic	N028	EUR	N02	known quant												147.49111357695864		2	227002714	HGNC:2206	COL4A4	3246	147.49111357695864	2
L3	ptvraredmg	COL4A4	2.425514469289662e-22	400787	136	4059	0.0269254	0.010256837891927951	2.6700808045720335	2.121643566258456	3.36029	time_agnostic	N029	EUR	N02	known quant												216.1519613026739		2	227002714	HGNC:2206	COL4A4	3246	216.1519613026739	2
L3	ptvraredmg	COL4A4	1.9666393809977657e-24	386689	102	3950	0.034355	0.010293964349004482	3.4205507454976534	2.6241735952805763	4.458610292995335	prognostic	N04	EUR	N04	known quant												237.06275268550897		2	227002714	HGNC:2206	COL4A4	3246	237.06275268550897	2
L3	ptvraredmg	COL4A4	5.316750379367169e-17	375604	77	3819	0.031492842535787324	0.010234243311832222	3.1447470152792225	2.3330050243082137	4.238925200360427	prognostic	N049	EUR	N04	known quant												162.74353729267966		2	227002714	HGNC:2206	COL4A4	3246	162.74353729267966	2
L3	ptvraredmg	COL4A4	1.47155123857348e-22	368563	119	3670	0.028737020043467763	0.0100707	2.9083560851285233	2.2736745817924877	3.7202048110313517	prognostic	N05	EUR	N05	known quant												218.32224611415336		2	227002714	HGNC:2206	COL4A4	3246	218.32224611415336	2
L3	ptvraredmg	COL4A4	2.9527975018401965e-09	348199	54	3557	0.0258126	0.010277168621264522	2.551700430090855	1.8047378410316042	3.6078232178054224	prognostic	N059	EUR	N05	known quant												85.29766335239071		2	227002714	HGNC:2206	COL4A4	3246	85.29766335239071	2
L3	ptv	COL4A4	1.424157745978057e-09	369236	60	553	0.00392131	0.00156243	2.515689750438791	1.7629658788464455	3.5898000048666954	diagnostic	N12	EUR	N12	known quant												88.46441903667184		2	227002714	HGNC:2206	COL4A4	3246	88.46441903667184	2
L3	ptv	APOB	8.767590247890211e-104	312178	286	299	0.00745238	0.00109203	6.868042547994334	5.386233154314946	8.757513291691115	diagnostic	I24	EUR	I24	known quant												1030.5711975507759		2	21001429	HGNC:603	APOB	2208	500	2
L3	ptv	COL4A4	8.521692638346498e-17	350969	109	492	0.00405566	0.00151808	2.6783760400274454	2.001091860015675	3.5848920057757407	diagnostic	N13	EUR	N13	known quant												160.69474134049827		2	227002714	HGNC:2206	COL4A4	3246	160.69474134049827	2
L3	ptv	REV1	2.612073892598201e-09	406974	19	47	0.000824653	0.000122417	6.741165097177692	3.1791536055131027	14.294152628737907	time_agnostic	J441	EUR	J44	putative novel												85.83014541526467		2	99400475	HGNC:14060	REV1	2678	85.83014541526467	2
L3	ptv	COL4A4	3.499181766414277e-38	370127	170	481	0.00519274	0.00142565	3.656150623726158	2.83626	4.7130589720239495	diagnostic	N133	EUR	N13	known quant												374.56033497328355		2	227002714	HGNC:2206	COL4A4	3246	374.56033497328355	2
L3	ptvraredmg	COL4A4	1.9163266766887623e-09	334343	113	3349	0.019010767160161507	0.010197960407918417	1.8809204354010511	1.4687481608644295	2.4087599076393578	prognostic	N134	EUR	N13	known quant												87.1753		2	227002714	HGNC:2206	COL4A4	3246	87.1753	2
L3	ptvraredmg	COL4A4	2.0872813605224227e-16	378279	186	3765	0.020049584995149295	0.010203196730641026	1.9847740486738559	1.625884562119157	2.4228829746404257	prognostic	N135	EUR	N13	known quant												156.8041900513375		2	227002714	HGNC:2206	COL4A4	3246	156.8041900513375	2
L3	ptv	COL4A4	4.630520207486574e-13	407419	155	537	0.00305359	0.00150564	2.0312472343489216	1.5756158385908052	2.618636615598071	time_agnostic	N18	EUR	N18	known quant												123.34370216206686		2	227002714	HGNC:2206	COL4A4	3246	123.34370216206686	2
L3	ptv	COL4A4	3.1199024745149764e-12	436813	154	573	0.00292698	0.00149141	1.9653768948202204	1.528283633873793	2.5274800129228874	time_agnostic	N183	EUR	N18	known quant												115.05858981443728		2	227002714	HGNC:2206	COL4A4	3246	115.05858981443728	2
L3	ptvraredmg	COL4A4	1.3622970711115362e-11	344947	268	3359	0.016088365950294153	0.010231838410668648	1.581742002081229	1.3314086314187425	1.8791434140560688	time_agnostic	N184	EUR	N18	known quant												108.65728177095488		2	227002714	HGNC:2206	COL4A4	3246	108.65728177095488	2
L3	ptv	APOB	1.3051996941277966e-48	289705	267	222	0.00388042	0.00100499	3.8723026206831284	2.9763526292807456	5.037953983891014	diagnostic	I251	EUR	I25	known quant												478.8432303666062		2	21001429	HGNC:603	APOB	2208	478.8432303666062	2
L3	ptv	APOB	1.4723403311041758e-36	307287	275	260	0.00347521	0.00113958	3.056707565105678	2.3785976680694985	3.9281385263265474	diagnostic	I25	EUR	I25	known quant												358.32		2	21001429	HGNC:603	APOB	2208	358.32	2
L3	ptv	APOB	3.3705098775700553e-09	333189	86	466	0.00323552	0.00151985	2.132501455508106	1.552039886819176	2.9300551463688085	time_agnostic	I249	EUR	I24	known quant												84.72304395785868		2	21001429	HGNC:603	APOB	2208	84.72304395785868	2
L3	ptv	COL4A4	7.596102927144924e-10	305485	60	465	0.00413109	0.00159815	2.5914930059948618	1.8010672982504243	3.7288090270941674	diagnostic	N132	EUR	N13	known quant												91.19409159207764		2	227002714	HGNC:2206	COL4A4	3246	91.19409159207764	2
L3	ptv	APOB	2.0989652995874888e-24	334376	181	386	0.00363133	0.00135661	2.68287	2.0729513633556103	3.472247071563455	diagnostic	I509	EUR	I50	known quant												236.77994741180459		2	21001429	HGNC:603	APOB	2208	236.77994741180459	2
L0	ptv	MLH1	4.893575304363789e-09	380023	13	127	0.00319253	0.00033781	9.477746545539901	4.4703687580591165	20.09402007822139	diagnostic	C180	EUR	C18	known binary	known	1.784159496539027e-12	419556	12	137	0.00706298	0.000327863	21.68856736140257	9.902526581112378	47.50241772511924	EUR	83.10373724190326	117.48566324079553	3	36993350	HGNC:7127	MLH1	3568	83.10373724190326	3
L0	URmtr	MLH1	7.638571016502867e-09	452516	43	439	0.00286418	0.00100342	2.8597440895458344	1.8951779293536788	4.3152340110257414	time_agnostic	Z98	EUR	Z98	known binary	known	1.486372853742765e-10	436753	34	434	0.00394523	0.0010137	3.9033702183034773	2.4780613579305784	6.148475304042641	EUR	81.16987879342264	98.27872234982146	3	36993350	HGNC:7127	MLH1	3568	81.16987879342264	3
L3	flexdmg	GP9	5.453285289111512e-13	362531	114	719	0.00471289	0.00212507	2.2235233254910116	1.692871736553449	2.9205142198595087	diagnostic	D696	EUR	D69	known quant												122.63341781563882		3	129060779	HGNC:4444	GP9	4164	122.63341781563882	3
L3	flexdmg	GP9	4.604613051520449e-10	434760	44	987	0.00701642	0.00230344	3.0605170899223224	2.081079344717936	4.500916738941613	diagnostic	D693	EUR	D69	known quant												93.36806859853726		3	129060779	HGNC:4444	GP9	4164	93.36806859853726	3
L0	flexdmg	PROS1	1.0277366529161483e-10	406084	204	2358	0.010097	0.00611071	1.6590010178117047	1.365614464780267	2.015418295633772	time_agnostic	I26	EUR	I26	known binary	known	2.671874579628572e-13	400464	128	2450	0.013008130081300813	0.00627202	2.0881498167636083	1.649396132015755	2.643615789204628	EUR	99.8812	125.73183931920157	3	93873051	HGNC:9456	PROS1	3954	99.8812	3
L0	flexdmg	PROS1	4.2373774412739736e-10	406689	198	2386	0.0100738	0.00616483	1.6405231024839049	1.3476879225376734	1.9969875850157612	time_agnostic	I269	EUR	I26	known binary	known	1.1912562550420815e-13	399984	127	2437	0.0131756	0.0062432	2.125225833993939	1.677012005964121	2.6932334589212625	EUR	93.72902849814976	129.23994805956448	3	93873051	HGNC:9456	PROS1	3954	93.72902849814976	3
L0	ptv	SCN5A	4.104391227012673e-09	344430	40	174	0.00172659	0.000541612	3.191661833285372	1.9851863009831376	5.1313598391272945	time_agnostic	I44	EUR	I44	putative novel												83.86751249349751		3	38548057	HGNC:10593	SCN5A	3590	83.86751249349751	3
L3	ptv	TFRC	7.338025743979444e-16	442241	37	37	0.000712827	9.47903723724493e-05	7.524687192735545	3.904047903874526	14.503130786977678	time_agnostic	D50	EUR	D50	known quant												151.3442076894303		3	196012511	HGNC:11763	TFRC	4518	151.3442076894303	3
L3	ptv	TFRC	9.245596853628921e-28	462085	44	34	0.00117165	8.008837988274119e-05	14.645402794548904	7.685932084901711	27.90654674608978	diagnostic	D508	EUR	D50	known quant												270.3406504752583		3	196012511	HGNC:11763	TFRC	4518	270.3406504752583	3
L0	URmtr	MLH1	1.8755816848679796e-10	444581	41	427	0.00331984	0.000987898	3.368370623501815	2.2096547334444816	5.134702940483203	prognostic	Z980	EUR	Z98	known binary	known	1.0581986054125086e-14	410724	32	406	0.00597572	0.00100156	5.996292693941803	3.733888493988533	9.629512538820416	EUR	97.26864016815897	139.75432815155173	3	36993350	HGNC:7127	MLH1	3568	97.26864016815897	3
L3	ptv	TFRC	2.4040375774991685e-18	377294	15	53	0.00548246	0.0001415	38.95331904890683	17.224026332541673	88.09560759084238	time_agnostic	D56	EUR	D56	known quant												176.191		3	196012511	HGNC:11763	TFRC	4518	176.191	3
L3	ptv	TFRC	3.2446607221438885e-10	328924	17	41	0.00116871	0.000130416	8.970669258623207	4.0258982448541145	19.988807976075293	prognostic	K227	EUR	K22	known quant												94.88830708479671		3	196012511	HGNC:11763	TFRC	4518	94.88830708479671	3
L3	ptv	TFRC	2.4866764590591914e-10	406990	25	45	0.000721605	0.000120856	5.974388600038513	2.972991868538512	12.005858314646707	diagnostic	K317	EUR	K31	known quant												96.04380717016298		3	196012511	HGNC:11763	TFRC	4518	96.04380717016298	3
L3	UR	THPO	1.4975771059888177e-15	372716	37	71	0.00131546	0.000206043	6.391511188884822	3.615088239759136	11.300253982282236	diagnostic	D69	EUR	D69	known quant												148.24610807774457		3	184371935	HGNC:11795	THPO	4442	148.24610807774457	3
L3	UR	THPO	4.882969139162376e-18	362531	37	66	0.00152962	0.000195069	7.851920162205024	4.398684948638928	14.016155044866036	diagnostic	D696	EUR	D69	known quant												173.11316020490366		3	184371935	HGNC:11795	THPO	4442	173.11316020490366	3
L2	UR	UBA3	4.200524437989259e-09	369555	15	175	0.00370462	0.000478788	7.762539839932007	3.900045187315734	15.450340155675077	prognostic	D693	EUR	D69	putative novel												83.76696484291094		3	69054730	HGNC:12470	UBA3	3912	83.76696484291094	3
L0	UR	UBA3	2.2100615798660804e-09	360507	21	170	0.00263952	0.0004822	5.485748915823418	3.0006462386643236	10.028986682833123	time_agnostic	D696	EUR	D69	putative novel												86.55595625218308		3	69054730	HGNC:12470	UBA3	3912	86.55595625218308	3
L0	ptv	MLH1	3.679123914942003e-17	391103	28	117	0.00290246	0.00030672	9.487536686205987	5.33999	16.85646138453039	diagnostic	C18	EUR	C18	known binary	known	1.6567665326211274e-20	395138	28	114	0.00379404	0.000293998	12.95032739629269	7.251068916508683	23.12913883487403	EUR	164.34255584642574	197.80738686956693	3	36993350	HGNC:7127	MLH1	3568	164.34255584642574	3
L0	ptv	MLH1	5.5548674221569276e-09	380489	13	120	0.00299057	0.000319028	9.399103984002462	4.415542886288358	20.007314610491967	time_agnostic	C189	EUR	C18	known binary	known	3.62885283972912e-12	382463	13	123	0.0055914	0.000323567	17.37205319717557	8.089777896706714	37.30488477419802	EUR	82.55326301891928	114.40230643314865	3	36993350	HGNC:7127	MLH1	3568	82.55326301891928	3
L3	ptv	TFRC	2.4649900582470597e-13	438175	33	43	0.00070893	0.000109799	6.460512211852086	3.3649439514890904	12.40383752039005	prognostic	D509	EUR	D50	known quant												126.082		3	196012511	HGNC:11763	TFRC	4518	126.082	3
L0	UR	MLH1	1.895334160867755e-10	250702	29	343	0.00617942	0.00139426	4.4533865249113616	2.6945387807520635	7.360314010669637	time_agnostic	C541	EUR	C54	known binary	known	7.950370836537724e-12	250702	24	348	0.0087368	0.00140348	6.271151240391556	3.6303177066872023	10.833029243534769	EUR	97.22314209745002	110.99612613669831	3	36993350	HGNC:7127	MLH1	3568	97.22314209745002	3
L0	UR	MLH1	2.3108662166290498e-10	250702	29	343	0.0061259	0.00139449	4.413842354916765	2.670946241816311	7.2940458437714275	time_agnostic	C54	EUR	C54	known binary	known	1.3180369619401195e-11	250702	24	348	0.00852273	0.00140387	6.114464973816816	3.5412648357428154	10.557437427068471	EUR	96.36225196477437	108.80072410575428	3	36993350	HGNC:7127	MLH1	3568	96.36225196477437	3
L0	URmtr	MLH1	6.890809229087395e-11	442923	67	393	0.00246895	0.000945198	2.6160929491065947	1.837514062260309	3.7245659551288384	diagnostic	Z904	EUR	Z90	known binary	known	4.322646288059939e-13	433710	60	396	0.0030122	0.000957005	3.1540161166527048	2.1819040962989904	4.559236898165593	EUR	101.61729773289709	123.64250300304555	3	36993350	HGNC:7127	MLH1	3568	101.61729773289709	3
L1	ptv	BSN	9.758936316176861e-09	462085	11	80	0.00206186	0.000175151	11.794163223140496	5.092459942558709	27.3153	time_agnostic	K859	EUR	K85	putative novel												80.106		3	49554477	HGNC:1117	BSN	3766	80.106	3
L2	ptv	BSN	3.0417734006196677e-09	462085	19	72	0.00102875	0.000162303	6.34397	3.1566223134591564	12.749708732659231	diagnostic	K921	EUR	K92	putative novel												85.16873142198205		3	49554477	HGNC:1117	BSN	3766	85.16873142198205	3
L2	ptv	BSN	2.8518763166847594e-09	422477	15	72	0.00146814	0.000174647	8.417222113311116	3.938413257307541	17.989383915808094	time_agnostic	R065	EUR	R06	putative novel												85.44869313373496		3	49554477	HGNC:1117	BSN	3766	85.44869313373496	3
L1	UR	CASR	9.893126411315425e-57	376670	85	492	0.015482695810564663	0.0013255	11.848589457217422	8.511177700200994	16.494670546282745	time_agnostic	D35	EUR	D35	known quant												560.0466644160631		3	122183668	HGNC:1514	CASR	4100	500	3
L2	UR	CASR	3.1747294439604163e-63	340472	83	451	0.019894534995206135	0.00134106	15.115708197700933	10.743240078489007	21.267758390276857	time_agnostic	D351	EUR	D35	known quant												624.9829328013632		3	122183668	HGNC:1514	CASR	4100	500	3
L3	ptvraredmg	CASR	5.246864925297042e-57	339969	235	1241	0.014224320561709339	0.00383678	3.746421366344125	3.060258009066069	4.586434546570533	prognostic	E21	EUR	E21	known binary	known	1.7989937602055026e-10	338949	34	1382	0.015475648611743286	0.00410391	3.8145083107358126	2.470527197972042	5.889622937410481	EUR	562.8010011608625	97.44970342998539	3	122183668	HGNC:1514	CASR	4100	500	3
L0	ptv	MLH1	4.3483180378249585e-09	389358	44	94	0.000884156	0.000276802	3.1961228762879847	1.919672048565681	5.321326342155088	prognostic	Z90	EUR	Z90	known binary	known	9.812355800324861e-11	370846	44	89	0.00100372	0.000272164	3.6906211217892553	2.2028888271844185	6.183101070064441	EUR	83.61678698941506	100.08226712471748	3	36993350	HGNC:7127	MLH1	3568	83.61678698941506	3
L3	UR	CASR	4.233794945524611e-46	341298	86	448	0.011256544502617802	0.00134269	8.467622404402587	6.088219972149423	11.776944576827924	prognostic	E213	EUR	E21	known binary												453.73270179898014		3	122183668	HGNC:1514	CASR	4100	453.73270179898014	3
L2	ptvraredmg	CASR	4.6402365453263554e-54	373124	130	1466	0.0234615	0.00398821	6.000006807415444	4.658935809026115	7.727104035064387	time_agnostic	E210	EUR	E21	known binary												533.3345987985213		3	122183668	HGNC:1514	CASR	4100	500	3
L0	URmtr	MLH1	1.8790945108920347e-20	340162	49	318	0.00550624	0.000959962	5.762109583200085	3.8082063746622934	8.718515642879403	diagnostic	Z080	EUR	Z08	known binary	known	4.27436238867085e-22	349015	46	331	0.00653688	0.000967899	6.791538192609315	4.446747114338281	10.372748851164399	EUR	197.26051376085394	213.69128660288882	3	36993350	HGNC:7127	MLH1	3568	197.26051376085394	3
L0	ptv	MLH1	1.3339242681642899e-13	403434	34	110	0.00159639	0.000287856	5.553083316232301	3.2372855570193977	9.52549	time_agnostic	Z80	EUR	Z80	known binary	known	7.364621845678865e-14	391365	34	112	0.00170648	0.000301528	5.66741	3.3078190847355704	9.710200779149924	EUR	128.74868826230545	131.32849548149431	3	36993350	HGNC:7127	MLH1	3568	128.74868826230545	3
L0	URmtr	MLH1	9.152084570146351e-21	347578	61	318	0.00450817	0.000951962	4.752575954952305	3.246409377916703	6.957526170678269	prognostic	Z08	EUR	Z08	known binary	known	7.150212259932103e-25	348039	56	331	0.00614709	0.000976606	6.327088826557273	4.268375316168178	9.378756565175628	EUR	200.3847997541969	241.45681065618646	3	36993350	HGNC:7127	MLH1	3568	200.3847997541969	3
L3	UR	CASR	1.0127463633278372e-18	444990	133	516	0.00327861	0.00127589	2.5748292179022547	1.9674120963545467	3.3697797800712483	time_agnostic	E835	EUR	E83	known quant												179.94499307650162		3	122183668	HGNC:1514	CASR	4100	179.94499307650162	3
L3	UR	CASR	2.4546297319501696e-10	418476	145	464	0.00244071	0.00129224	1.8909192342737582	1.4506095827254764	2.4648779334743462	time_agnostic	E83	EUR	E83	known quant												96.10014009650415		3	122183668	HGNC:1514	CASR	4100	96.10014009650415	3
L0	ptv5pcnt	MLH1	6.653408239696589e-17	409297	32	116	0.00228898	0.000293435	7.816243584545553	4.517852333374569	13.522722582505512	time_agnostic	Z800	EUR	Z80	known binary	known	1.088334483695355e-16	400546	32	122	0.00240096	0.000315068	7.636385157128484	4.432012557220701	13.157539044650399	EUR	161.76955828303818	159.63237610062063	3	36993350	HGNC:7127	MLH1	3568	161.76955828303818	3
L3	ptv	PKD2	1.1116407407260127e-11	462085	17	55	0.00132285	0.000122431	10.817916896879028	5.059845279132809	23.128637247152678	time_agnostic	B02	EUR	B02	known quant												109.5403554506463		4	88007635	HGNC:9009	PKD2	4970	109.5403554506463	4
L2	ptv	PKD2	1.3588429071710794e-11	422223	19	51	0.00116357	0.000125649	9.270166263930465	4.411793888259153	19.47869386863491	diagnostic	B956	EUR	B95	known quant												108.6683074819189		4	88007635	HGNC:9009	PKD2	4970	108.6683074819189	4
L3	ptv	PKD2	3.968167882073243e-17	346317	22	37	0.0017692	0.000110818	15.991495402596668	7.470719342455461	34.23069633441994	diagnostic	B954	EUR	B95	known quant												164.0140996234556		4	88007635	HGNC:9009	PKD2	4970	164.0140996234556	4
L3	ptv	PKD2	3.3619594627182145e-11	438328	24	42	0.000722696	0.000103673	6.975216857874686	3.407639463491712	14.277816281809692	diagnostic	B96	EUR	B96	known quant												104.73407527429544		4	88007635	HGNC:9009	PKD2	4970	104.73407527429544	4
L3	ptv	PKD2	1.0219895465861715e-10	353630	13	45	0.00184974	0.000129832	14.271770016631029	6.024188169401266	33.81093247421788	time_agnostic	B952	EUR	B95	known quant												99.9055		4	88007635	HGNC:9009	PKD2	4970	99.9055	4
L3	ptv	PKD2	3.438829741216916e-16	368798	28	31	0.000984702	9.107923011608195e-05	10.821158346931753	5.176331180496829	22.621710993022592	diagnostic	B95	EUR	B95	known quant												154.6358932585883		4	88007635	HGNC:9009	PKD2	4970	154.6358932585883	4
L3	ptv	PKD2	2.051068113670017e-11	462085	20	52	0.000994481	0.000117654	8.46001	4.08988	17.49972750901395	diagnostic	B37	EUR	B37	known quant												106.88019916959844		4	88007635	HGNC:9009	PKD2	4970	106.88019916959844	4
L2	ptv	PKD2	7.545107712977398e-12	462085	15	57	0.00168558	0.000125776	13.42238560155454	6.095518755087061	29.55621046797114	prognostic	B34	EUR	B34	known quant												111.22334555912539		4	88007635	HGNC:9009	PKD2	4970	111.22334555912539	4
L3	ptv	PKD2	7.685610631430919e-18	400759	13	47	0.00626204	0.000117888	53.44693227173812	22.263462443758012	128.30774083213885	time_agnostic	B25	EUR	B25	known quant												171.1432162155062		4	88007635	HGNC:9009	PKD2	4970	171.1432162155062	4
L3	ptv	PKD2	6.007992440588906e-11	357152	14	41	0.00157021	0.000117736	13.356083313697662	5.685731781333665	31.374142914738506	time_agnostic	A498	EUR	A49	known quant												102.21270622444067		4	88007635	HGNC:9009	PKD2	4970	102.21270622444067	4
L3	ptv	PKD2	1.8291781431201913e-12	431537	19	49	0.00123779	0.000117736	10.525055942408272	4.9791023867495205	22.248347992526707	time_agnostic	A047	EUR	A04	known quant												117.37743996652281		4	88007635	HGNC:9009	PKD2	4970	117.37743996652281	4
L3	ptv	PKD2	2.0931432206336923e-12	355158	21	35	0.00101616	0.000104636	9.72023	4.473567001296084	21.120264849502572	time_agnostic	A49	EUR	A49	known quant												116.79201054603081		4	88007635	HGNC:9009	PKD2	4970	116.79201054603081	4
L3	ptv	PKD2	1.0145637618985341e-10	372737	24	35	0.000704267	0.000103349	6.818562115631476	3.2358419728155177	14.368065472700206	time_agnostic	A419	EUR	A41	known quant												99.93720653834663		4	88007635	HGNC:9009	PKD2	4970	99.93720653834663	4
L3	ptv	PKD2	2.370085963489493e-09	331988	10	37	0.00194894	0.000113199	17.248531484032362	6.520159305723308	45.629535170176574	prognostic	A418	EUR	A41	known quant												86.25235901756952		4	88007635	HGNC:9009	PKD2	4970	86.25235901756952	4
L0	ptv	PKD2	4.288290860624078e-17	350425	18	38	0.00249723	0.000110717	22.608967132713563	10.094294456247804	50.63904139350118	diagnostic	A415	EUR	A41	known quant												163.67715765554084		4	88007635	HGNC:9009	PKD2	4970	163.67715765554084	4
L1	ptv	PKD2	4.043428714748061e-12	378297	22	37	0.000915751	0.000104439	8.775385834964203	4.1202953863465055	18.68977569124562	diagnostic	A41	EUR	A41	known quant												113.93250209055024		4	88007635	HGNC:9009	PKD2	4970	113.93250209055024	4
L3	ptv	PKD2	7.009883968807434e-10	431509	16	54	0.00114269	0.000129339	8.843827954939066	4.069031410041134	19.221599691650212	time_agnostic	A084	EUR	A08	known quant												91.54289170638721		4	88007635	HGNC:9009	PKD2	4970	91.54289170638721	4
L3	ptv	PKD2	1.4338633108770555e-12	446386	20	50	0.0011562	0.000116526	9.932584789906238	4.770616920212859	20.67997541170732	prognostic	A08	EUR	A08	known quant												118.43492247664923		4	88007635	HGNC:9009	PKD2	4970	118.43492247664923	4
L3	ptv	PKD2	6.89498783099896e-12	452025	18	54	0.00127056	0.000123328	10.314132918698613	4.881196622971005	21.794110354815395	prognostic	A04	EUR	A04	known quant												111.61466495976117		4	88007635	HGNC:9009	PKD2	4970	111.61466495976117	4
L0	ptv5pcnt	ENPEP	2.0482677664172592e-12	403619	4275	6229	0.028316133903850994	0.024655148528567754	1.152814786526142	1.081480613065674	1.2288541430863456	prognostic	I10	EUR	I10	known binary	known	2.9696556828230964e-11	400130	4143	6327	0.028395383265708958	0.024887304996341838	1.1450780917370162	1.0738389508273365	1.2210432813653043	EUR	116.88613269436459	105.27293902103175	4	110365733	HGNC:3355	ENPEP	5074	116.88613269436459	4
L3	ptv	PKD2	4.393061857309932e-10	375326	14	44	0.00136015	0.000120537	11.29807020491912	4.86836	26.219569256638323	prognostic	B961	EUR	B96	known quant												93.57232681528843		4	88007635	HGNC:9009	PKD2	4970	93.57232681528843	4
L3	ptv	PKD2	1.1517613666142634e-14	350669	16	37	0.00215285	0.000107797	20.0122	8.654090750838375	46.2775	prognostic	A490	EUR	A49	known quant												139.38637493046636		4	88007635	HGNC:9009	PKD2	4970	139.38637493046636	4
L2	ptv	PKD2	1.1288833714849697e-16	462085	22	50	0.00159768	0.000111529	14.34656677334885	7.020405209746173	29.317962714804455	diagnostic	B962	EUR	B96	known quant												159.474		4	88007635	HGNC:9009	PKD2	4970	159.474	4
L3	ptv	PKD2	5.872906837223838e-12	386130	14	47	0.00194769	0.00012403	15.732135548582647	6.818698391443585	36.29726301276973	time_agnostic	B99	EUR	B99	known quant												112.31146888378994		4	88007635	HGNC:9009	PKD2	4970	112.31146888378994	4
L3	ptv	PKD2	1.5234479099203745e-09	402990	20	43	0.000764965	0.000114105	6.708392121953933	3.160996451060133	14.236816003637289	time_agnostic	B97	EUR	B97	known quant												88.17172390683773		4	88007635	HGNC:9009	PKD2	4970	88.17172390683773	4
L3	ptv	PKD2	3.980071612255607e-09	434365	17	52	0.000911528	0.000125086	7.29297	3.3951658769072703	15.665610550022057	time_agnostic	R25	EUR	R25	known quant												84.00109113723386		4	88007635	HGNC:9009	PKD2	4970	84.00109113723386	4
L3	ptv	PKD2	1.7592619788509472e-09	462085	13	59	0.00141674	0.000130269	10.88950217991665	4.7857830451107635	24.777817257628126	prognostic	R224	EUR	R22	known quant												87.54669483170453		4	88007635	HGNC:9009	PKD2	4970	87.54669483170453	4
L3	ptv	PKD2	2.5769700970929247e-09	462085	15	57	0.00110124	0.000127101	8.67278	3.95427	19.021753272255395	prognostic	R22	EUR	R22	known quant												85.88890620930229		4	88007635	HGNC:9009	PKD2	4970	85.88890620930229	4
L3	ptv	PKD2	6.742640180258781e-10	442389	24	44	0.000640547	0.000108663	5.897927571840615	2.9032776961986992	11.981475174842188	time_agnostic	R21	EUR	R21	known quant												91.71170015749375		4	88007635	HGNC:9009	PKD2	4970	91.71170015749375	4
L3	ptv	PKD2	9.142509006271836e-09	440754	17	52	0.000849108	0.000123594	6.875141317890268	3.202313486586363	14.76044376634367	prognostic	R202	EUR	R20	known quant												80.38934603166868		4	88007635	HGNC:9009	PKD2	4970	80.38934603166868	4
L3	ptv	PKD2	3.370693278801106e-10	445940	21	51	0.000825764	0.000121282	6.813450008102414	3.324872780642075	13.962369111742644	time_agnostic	R20	EUR	R20	known quant												94.72280764947043		4	88007635	HGNC:9009	PKD2	4970	94.72280764947043	4
L3	ptv	PKD2	3.873132348939985e-15	356321	21	37	0.00146464	0.000108193	13.555735102288152	6.278696352930482	29.26689615713635	time_agnostic	R190	EUR	R19	known quant												144.11937662468537		4	88007635	HGNC:9009	PKD2	4970	144.11937662468537	4
L2	ptv	PKD2	5.512667319759603e-13	438129	20	47	0.00118064	0.000111589	10.59156984055128	5.0420818723274765	22.24901430160462	diagnostic	R18	EUR	R18	known quant												122.58638215674578		4	88007635	HGNC:9009	PKD2	4970	122.58638215674578	4
L3	ptv	PKD2	5.004095029442443e-09	392843	27	43	0.000598391	0.000123662	4.841222108649529	2.431544210190761	9.638908232492414	diagnostic	R11	EUR	R11	known quant												83.00674451502479		4	88007635	HGNC:9009	PKD2	4970	83.00674451502479	4
L2	ptv	PKD2	9.217222508108955e-09	416590	23	44	0.000612663	0.00011608	5.280565328642251	2.576866941749419	10.821036095533954	diagnostic	R104	EUR	R10	known quant												80.35399928309437		4	88007635	HGNC:9009	PKD2	4970	80.35399928309437	4
L2	ptv	PKD2	5.9272748388543085e-09	410255	29	35	0.000476104	0.000100188	4.753908497468171	2.3454024282582613	9.635722096136393	time_agnostic	R10	EUR	R10	known quant												82.27144934709607		4	88007635	HGNC:9009	PKD2	4970	82.27144934709607	4
L3	ptv	PKD2	6.086155972857134e-09	450968	28	43	0.000507109	0.000108654	4.66906	2.3636561624601056	9.223066276534393	time_agnostic	R060	EUR	R06	known quant												82.15656921960897		4	88007635	HGNC:9009	PKD2	4970	82.15656921960897	4
L3	ptv	PKD2	8.493223815075405e-09	449961	22	49	0.000638644	0.000117927	5.418429592251703	2.6600402886325822	11.037193448405027	time_agnostic	R05	EUR	R05	known quant												80.70927431152316		4	88007635	HGNC:9009	PKD2	4970	80.70927431152316	4
L3	ptv	PKD2	2.871618344409008e-12	361878	23	30	0.000800557	9.005006783771778e-05	8.89645	4.0721426257795486	19.436173361729683	time_agnostic	R040	EUR	R04	known quant												115.41873280979641		4	88007635	HGNC:9009	PKD2	4970	115.41873280979641	4
L3	ptv	PKD2	1.7927486760855494e-12	361006	26	28	0.000705142	8.638402635946861e-05	8.167930614681959	3.787792007758201	17.61318741620769	diagnostic	R04	EUR	R04	known quant												117.46480589545226		4	88007635	HGNC:9009	PKD2	4970	117.46480589545226	4
L3	ptv	PKD2	2.1275392598690335e-10	413433	28	35	0.000554477	9.643600093680686e-05	5.752328115712304	2.817736941319536	11.743210753846553	time_agnostic	R26	EUR	R26	known quant												96.72122417054342		4	88007635	HGNC:9009	PKD2	4970	96.72122417054342	4
L3	ptv	PKD2	2.4479712573459865e-09	445040	20	51	0.00077238	0.000121676	6.351974197733511	3.0674366443626147	13.153515748344374	time_agnostic	R03	EUR	R03	known quant												86.11193685729629		4	88007635	HGNC:9009	PKD2	4970	86.11193685729629	4
L3	ptv	PKD2	1.307849462225852e-10	408391	29	35	0.000561787	9.810241892535807e-05	5.729191125977449	2.8247315975470575	11.620088431227293	time_agnostic	R268	EUR	R26	known quant												98.83442241858145		4	88007635	HGNC:9009	PKD2	4970	98.83442241858145	4
L3	ptv	PKD2	6.249032595549778e-10	423906	26	43	0.00062425	0.00011249	5.55222	2.7680643053318277	11.13670953695788	prognostic	R298	EUR	R29	known quant												92.04187210005261		4	88007635	HGNC:9009	PKD2	4970	92.04187210005261	4
L3	ptv	PKD2	9.1238667151732e-13	403354	27	33	0.000705053	9.039634689187228e-05	7.8043701359787905	3.7548167983241743	16.22134886755108	time_agnostic	R54	EUR	R54	known quant												120.39821067683816		4	88007635	HGNC:9009	PKD2	4970	120.39821067683816	4
L3	ptv	PKD2	1.6951754690826268e-10	438208	27	43	0.000625145	0.000108856	5.745836900575374	2.8858978858552424	11.439989560902175	time_agnostic	R53	EUR	R53	known quant												97.70785340935733		4	88007635	HGNC:9009	PKD2	4970	97.70785340935733	4
L2	ptv	PKD2	2.0658813655742118e-11	418338	20	46	0.000993888	0.000115515	8.611498608254447	4.091561093403342	18.12460002113376	time_agnostic	R509	EUR	R50	known quant												106.84894621710785		4	88007635	HGNC:9009	PKD2	4970	106.84894621710785	4
L3	ptv	PKD2	4.794748344572963e-12	418818	24	44	0.000860184	0.000112556	7.648005687321252	3.7584982416197996	15.562596343823188	diagnostic	R50	EUR	R50	known quant												113.1923418211822		4	88007635	HGNC:9009	PKD2	4970	113.1923418211822	4
L2	ptv	PKD2	3.4669205787688964e-15	390968	19	40	0.00165448	0.000105406	15.720532054077628	7.198963775211512	34.329264013558834	prognostic	R470	EUR	R47	known quant												144.60056107174722		4	88007635	HGNC:9009	PKD2	4970	144.60056107174722	4
L3	ptv	PKD2	2.860063487465451e-11	389068	26	36	0.000688231	0.000102479	6.719735231098867	3.256370167244312	13.866618122927784	prognostic	R47	EUR	R47	known quant												105.43624326329038		4	88007635	HGNC:9009	PKD2	4970	105.43624326329038	4
L3	ptv	PKD2	4.29800537376929e-09	462085	23	49	0.000624881	0.000115219	5.426198502454484	2.689454331162939	10.947808202903241	time_agnostic	R42	EUR	R42	known quant												83.66733045848557		4	88007635	HGNC:9009	PKD2	4970	83.66733045848557	4
L3	ptv	PKD2	4.829281795593e-10	367502	24	33	0.000634837	0.000100092	6.345931456648484	2.9833740266172617	13.498423494067337	time_agnostic	R410	EUR	R41	known quant												93.16117452147716		4	88007635	HGNC:9009	PKD2	4970	93.16117452147716	4
L2	ptv	PKD2	3.5746095397187606e-09	397973	13	44	0.00119982	0.000113655	10.568165017388822	4.467296854608793	25.000826107971143	prognostic	R40	EUR	R40	known quant												84.46771389948681		4	88007635	HGNC:9009	PKD2	4970	84.46771389948681	4
L3	ptv	PKD2	6.0616485272688e-13	303273	21	30	0.00113299	0.00010536	10.764588959706169	4.81938	24.043812935551898	prognostic	R391	EUR	R39	known quant												122.1740924894711		4	88007635	HGNC:9009	PKD2	4970	122.1740924894711	4
L3	ptv	PKD2	1.0785577080426121e-10	313918	19	29	0.000890764	9.911547978727767e-05	8.994255840030808	3.9193812146963296	20.640155597162572	time_agnostic	R39	EUR	R39	known quant												99.6716		4	88007635	HGNC:9009	PKD2	4970	99.6716	4
L3	ptv	PKD2	4.192628761769552e-11	290550	23	20	0.000668682	7.807803118436566e-05	8.569345125534577	3.6211984340489427	20.278832330769408	diagnostic	R33	EUR	R33	known quant												103.77513590697478		4	88007635	HGNC:9009	PKD2	4970	103.77513590697478	4
L3	ptv	PKD2	1.1959521990163706e-12	351188	31	30	0.00068306	9.810205229493401e-05	6.966826156299841	3.382290821639514	14.350234575209061	diagnostic	R31	EUR	R31	known quant												119.22286178306041		4	88007635	HGNC:9009	PKD2	4970	119.22286178306041	4
L3	ptv	PKD2	9.15862221728445e-09	396529	14	46	0.00105263	0.000120033	8.777729417693681	3.816158124563946	20.19007892631519	time_agnostic	R300	EUR	R30	known quant												80.38169854764021		4	88007635	HGNC:9009	PKD2	4970	80.38169854764021	4
L2	ptv	PKD2	2.652541839682056e-09	397697	14	49	0.00122228	0.000126863	9.645204795204796	4.22562	22.015717904321033	time_agnostic	R30	EUR	R30	known quant												85.76337757059144		4	88007635	HGNC:9009	PKD2	4970	85.76337757059144	4
L3	ptv	PKD2	8.96532234330784e-09	419102	28	38	0.000491469	0.000104935	4.685386196595732	2.327119523453746	9.433483579162694	prognostic	R29	EUR	R29	known quant												80.47434090998266		4	88007635	HGNC:9009	PKD2	4970	80.47434090998266	4
L3	ptv	PKD2	3.750519269841857e-11	382913	21	45	0.000981033	0.000124479	7.887877795962902	3.776474903001657	16.47531566397841	time_agnostic	R011	EUR	R01	known quant												104.259		4	88007635	HGNC:9009	PKD2	4970	104.259	4
L2	ptv	PKD2	9.463952417625903e-12	449674	18	54	0.0012527	0.000124051	10.109655540845004	4.784942358794771	21.35974218512456	time_agnostic	R01	EUR	R01	known quant												110.23927451898138		4	88007635	HGNC:9009	PKD2	4970	110.23927451898138	4
L3	ptv	PKD2	2.444860943012556e-09	322703	22	28	0.000629075	9.731311537512468e-05	6.46788	2.8992325629123004	14.429147266917411	time_agnostic	R001	EUR	R00	known quant												86.1175		4	88007635	HGNC:9009	PKD2	4970	86.1175	4
L3	ptv	PKD2	8.908109968862341e-12	418328	21	46	0.000987306	0.000115852	8.529559447298798	4.097190150991968	17.756897210980036	time_agnostic	N30	EUR	N30	known quant												110.502		4	88007635	HGNC:9009	PKD2	4970	110.502	4
L0	ptv	PKD2	4.643707265636663e-21	341611	16	31	0.00494285	9.161460395893302e-05	54.21566133538973	22.489643305542618	130.69740120374738	diagnostic	N289	EUR	N28	known quant												203.33135165532462		4	88007635	HGNC:9009	PKD2	4970	203.33135165532462	4
L3	ptv	PKD2	2.978959935206718e-19	361890	24	30	0.0015932	8.649870540270914e-05	18.446595744680852	8.479530498770252	40.12921406639514	diagnostic	N288	EUR	N28	known quant												185.25935337683126		4	88007635	HGNC:9009	PKD2	4970	185.25935337683126	4
L1	ptv	PKD2	1.1208185010833955e-19	345812	23	33	0.00199618	9.871668311944718e-05	20.259761718410296	9.366152968659035	43.82353632918821	time_agnostic	N281	EUR	N28	known quant												189.50464708867793		4	88007635	HGNC:9009	PKD2	4970	189.50464708867793	4
L3	ptv	PKD2	6.7492789799914465e-15	338748	12	44	0.00498546	0.00013082	38.29535016132093	15.496757757382515	94.63488214362387	time_agnostic	N280	EUR	N28	known quant												141.7074262001882		4	88007635	HGNC:9009	PKD2	4970	141.7074262001882	4
L1	ptv	PKD2	3.0106485310090634e-21	349148	26	32	0.00185582	9.548305474162883e-05	19.470367920480548	9.189644379735373	41.25243712312126	prognostic	N28	EUR	N28	known quant												205.21339941914272		4	88007635	HGNC:9009	PKD2	4970	205.21339941914272	4
L3	ptv	PKD2	4.487120388906137e-14	400720	9	55	0.00970874	0.000137571	71.25454545454545	26.59883329307878	190.88093797162938	time_agnostic	N27	EUR	N27	known quant												133.48032278241337		4	88007635	HGNC:9009	PKD2	4970	133.48032278241337	4
L3	ptv	PKD2	3.910751607778209e-17	370904	15	46	0.00408052	0.000125263	32.70506989062147	14.251488787682732	75.05332337452961	time_agnostic	N26	EUR	N26	known quant												164.07739767478463		4	88007635	HGNC:9009	PKD2	4970	164.07739767478463	4
L3	ptv	PKD2	1.5164471147948775e-12	405965	9	58	0.00677201	0.000143339	47.560109717868336	18.07065850751588	125.17330430625363	time_agnostic	N25	EUR	N25	known quant												118.19172730854964		4	88007635	HGNC:9009	PKD2	4970	118.19172730854964	4
L2	ptv	PKD2	3.0212835460802877e-13	351754	22	34	0.00105394	0.000102756	10.266488755486849	4.748875496675598	22.19489465249672	diagnostic	N200	EUR	N20	known quant												125.1980851447534		4	88007635	HGNC:9009	PKD2	4970	125.1980851447534	4
L3	ptv	PKD2	2.4950883231765175e-14	313174	24	29	0.00108313	9.965087830222393e-05	10.879950645441713	4.983249352482497	23.754245006479113	diagnostic	N20	EUR	N20	known quant												136.0291407625732		4	88007635	HGNC:9009	PKD2	4970	136.0291407625732	4
L1	ptv	PKD2	1.0743919904978302e-20	343639	22	36	0.00258459	0.000107422	24.11988614055752	11.176944267936847	52.05080149700412	prognostic	N19	EUR	N19	known quant												199.68837237956208		4	88007635	HGNC:9009	PKD2	4970	199.68837237956208	4
L0	ptv	PKD2	7.436738433068605e-23	385871	28	32	0.00172946	8.656111620559347e-05	20.012552592500928	9.591187027571227	41.757319518044554	prognostic	N189	EUR	N18	known binary	known	6.525911071392323e-13	369238	17	41	0.00155194	0.000114434	13.581400794349902	6.081366070894658	30.331087684322238	EUR	221.2861749336429	121.85358848639892	4	88007635	HGNC:9009	PKD2	4970	221.2861749336429	4
L3	ptv	PKD2	3.7457316971466534e-20	331888	23	26	0.0018431	8.140033624600433e-05	22.682331036016006	10.049224413436212	51.19680087346083	time_agnostic	N185	EUR	N18	known binary	known	5.604011823001306e-15	329388	10	39	0.00778816	0.000118865	66.0277	24.485957432206543	178.04699124295047	EUR	194.26463333907333	142.51500957137367	4	88007635	HGNC:9009	PKD2	4970	194.26463333907333	4
L2	ptv	PKD2	7.371895771930213e-21	347917	22	32	0.00237838	9.448809597628349e-05	25.22882125054183	11.471598315978307	55.48428424356926	prognostic	N184	EUR	N18	known binary												201.32420813712804		4	88007635	HGNC:9009	PKD2	4970	201.32420813712804	4
L3	ptv	PKD2	1.7507228589716545e-11	426327	14	52	0.0017717	0.000124276	14.27977746138243	6.2847471656928775	32.44554458128703	diagnostic	N302	EUR	N30	known quant												107.56782597688931		4	88007635	HGNC:9009	PKD2	4970	107.56782597688931	4
L2	ptv	PKD2	7.870409175301703e-11	356962	11	39	0.00223078	0.000110786	20.178820095893265	7.9136623676054345	51.453393074897434	time_agnostic	N308	EUR	N30	known quant												101.04002688485117		4	88007635	HGNC:9009	PKD2	4970	101.04002688485117	4
L3	ptv	PKD2	2.2560531695153645e-12	431214	17	53	0.00152125	0.000126179	12.073175350962336	5.611534143539872	25.975349935790486	diagnostic	N309	EUR	N30	known quant												116.4665066933629		4	88007635	HGNC:9009	PKD2	4970	116.4665066933629	4
L1	ptv	PKD2	9.619952217891331e-11	462085	13	59	0.0018038	0.000129705	13.930269103725799	6.106098808088945	31.78009452535391	time_agnostic	N31	EUR	N31	known quant												100.16827085088764		4	88007635	HGNC:9009	PKD2	4970	100.16827085088764	4
L3	ptv	PKD2	5.337108092585505e-09	426564	26	40	0.000532165	0.000105902	5.027207102045831	2.480667541352377	10.187907418291992	time_agnostic	R00	EUR	R00	known quant												82.72694001330188		4	88007635	HGNC:9009	PKD2	4970	82.72694001330188	4
L1	ptv	PKD2	2.3184581202375298e-76	346818	38	27	0.0316403	7.81211572347425e-05	418.2166173051814	196.3796675257967	890.6479025748051	time_agnostic	Q613	EUR	Q61	known binary	known	2.930132174744717e-94	398745	37	26	0.0891566	6.527251274069239e-05	1499.5164835164835	666.7306221099466	3372.500991812621	EUR	756.3480074463081	935.3311278870133	4	88007635	HGNC:9009	PKD2	4970	500	4
L0	ptv5pcnt	PKD2	4.9709690929341935e-51	369719	23	39	0.05	0.000105617	498.2726045883941	219.56269428435712	1130.773100104877	time_agnostic	Q612	EUR	Q61	known binary	known	1.0971449145332212e-55	462085	22	50	0.0964912	0.000108259	986.3838834951456	428.18605590051675	2272.267282438121	EUR	503.0355893708427	549.5973600558339	4	88007635	HGNC:9009	PKD2	4970	500	4
L3	ptv	PKD2	1.5064457921541834e-67	396907	45	25	0.00896593	6.379373698607765e-05	141.808	69.3653	289.9078158642241	diagnostic	Q61	EUR	Q61	known binary	known	1.4951671207267278e-93	391778	40	24	0.0564972	6.137008719666555e-05	975.6636726546906	443.2690415636957	2147.5	EUR	668.2204649133339	928.2531026181914	4	88007635	HGNC:9009	PKD2	4970	500	4
L3	ptv	PKD2	6.264604461655139e-17	393829	12	43	0.00625326	0.000109719	57.34569090620846	23.020844921834637	142.8500246918097	prognostic	Q600	EUR	Q60	known quant												162.03106344549067		4	88007635	HGNC:9009	PKD2	4970	162.03106344549067	4
L2	ptv	PKD2	2.5830081630116695e-19	359129	13	46	0.00892857	0.000128609	70.04054054054055	28.835976830746116	170.12350051483156	time_agnostic	Q60	EUR	Q60	known quant												185.8787422133527		4	88007635	HGNC:9009	PKD2	4970	185.8787422133527	4
L2	ptv5pcnt	PKD2	1.931326998283442e-35	398926	17	44	0.0338645	0.000110435	317.3598875351453	133.90050094855502	752.18	time_agnostic	Q446	EUR	Q44	known binary	known	5.096869896928858e-30	462085	12	60	0.0863309	0.000129885	727.3795275590551	268.7610446008697	1968.5925015575021	EUR	347.14144188402344	292.9269645210229	4	88007635	HGNC:9009	PKD2	4970	347.14144188402344	4
L2	ptv	PKD2	5.266058643931423e-10	395787	22	36	0.000666202	9.923807213505199e-05	6.716981640286995	3.1458028016808077	14.342234780847045	diagnostic	R55	EUR	R55	known quant												92.78514308808758		4	88007635	HGNC:9009	PKD2	4970	92.78514308808758	4
L3	ptv	PKD2	4.520970196242622e-36	369808	21	45	0.0172982	0.000122086	144.16557697680918	66.09648447761401	314.4450684377239	time_agnostic	Q44	EUR	Q44	known binary	known	8.961570900374716e-28	371410	12	50	0.06	0.000134695	473.8212765957447	176.2131564260239	1274.0626563208473	EUR	353.4476835597169	270.4761585489529	4	88007635	HGNC:9009	PKD2	4970	353.4476835597169	4
L3	ptv	PKD2	1.1819514803822738e-10	333635	18	37	0.00106176	0.000116836	9.096162593062504	4.076034057571958	20.29918610854709	time_agnostic	N359	EUR	N35	known quant												99.27400351064527		4	88007635	HGNC:9009	PKD2	4970	99.27400351064527	4
L3	ptv	PKD2	2.5246039845036556e-12	331103	22	33	0.000984252	0.000106882	9.216838334079714	4.243281176300205	20.0199	prognostic	N35	EUR	N35	known quant												115.97806736687212		4	88007635	HGNC:9009	PKD2	4970	115.97806736687212	4
L3	ptv	PKD2	3.323345605592222e-10	339361	15	38	0.00123834	0.00011612	10.676297082597385	4.584915560845644	24.860505691593218	time_agnostic	N329	EUR	N32	known quant												94.78424492667443		4	88007635	HGNC:9009	PKD2	4970	94.78424492667443	4
L3	ptv	PKD2	3.700908307462938e-11	343342	21	31	0.000824758	9.752107713602617e-05	8.463388409108488	3.820059612224967	18.750739683277377	diagnostic	N328	EUR	N32	known quant												104.31691674714716		4	88007635	HGNC:9009	PKD2	4970	104.31691674714716	4
L0	ptv	PKD2	9.937889668921104e-12	275637	11	33	0.0030454	0.000121312	25.17745070813663	9.558127342684317	66.32094357330699	time_agnostic	N323	EUR	N32	known quant												110.02705829128494		4	88007635	HGNC:9009	PKD2	4970	110.02705829128494	4
L3	ptv	PKD2	1.073102719141374e-11	218900	14	19	0.00159726	9.04180645775335e-05	17.69195700942449	6.516996662017876	48.02907827889046	time_agnostic	N320	EUR	N32	known quant												109.69358704668599		4	88007635	HGNC:9009	PKD2	4970	109.69358704668599	4
L3	ptv	PKD2	8.915202225105061e-09	421914	12	54	0.0013973	0.000130647	10.708747927031508	4.546408554672152	25.223708073233457	time_agnostic	N318	EUR	N31	known quant												80.49868801198537		4	88007635	HGNC:9009	PKD2	4970	80.49868801198537	4
L3	ptv	PKD2	1.8286367494225544e-10	406318	29	36	0.000567626	0.000101343	5.603628775168698	2.7755119659370306	11.313464267230268	time_agnostic	N39	EUR	N39	known quant												97.37872556628139		4	88007635	HGNC:9009	PKD2	4970	97.37872556628139	4
L3	ptv	PKD2	7.008246029399637e-09	378729	22	43	0.000692673	0.000123931	5.5923788281895135	2.692091049518332	11.617252307858594	time_agnostic	R56	EUR	R56	known quant												81.54390660359509		4	88007635	HGNC:9009	PKD2	4970	81.54390660359509	4
L3	ptv	PKD2	2.0073883043492622e-09	378445	22	39	0.000688727	0.000112553	6.122636091183442	2.903688149987831	12.910020211784502	time_agnostic	R568	EUR	R56	known quant												86.97368610509712		4	88007635	HGNC:9009	PKD2	4970	86.97368610509712	4
L3	ptv	PKD2	9.45551572694266e-10	404449	22	39	0.000670957	0.000104935	6.397667133834619	3.034903441620683	13.486473471950186	time_agnostic	R59	EUR	R59	known quant												90.24314778690213		4	88007635	HGNC:9009	PKD2	4970	90.24314778690213	4
L2	ptv	PKD2	1.2492658316811228e-11	402493	17	43	0.00122673	0.000110644	11.0996	5.0170968726834175	24.556203205387046	diagnostic	Z857	EUR	Z85	known quant												109.03345138128574		4	88007635	HGNC:9009	PKD2	4970	109.03345138128574	4
L2	ptv	PKD2	8.419160181219682e-15	348408	24	34	0.00114564	0.00010383	11.045329959940966	5.200871381422649	23.457475676046762	prognostic	Z855	EUR	Z85	known quant												140.7473122760397		4	88007635	HGNC:9009	PKD2	4970	140.7473122760397	4
L1	ptv	PKD2	4.335241342617821e-10	349716	18	38	0.000954047	0.000114856	8.313435586419494	3.7444445118941907	18.4575	diagnostic	Z854	EUR	Z85	known quant												93.62986720367788		4	88007635	HGNC:9009	PKD2	4970	93.62986720367788	4
L2	ptv	PKD2	1.6142094587014866e-11	430946	19	45	0.00101877	0.000109145	9.342575993415991	4.372563660130094	19.961682202279444	prognostic	Z539	EUR	Z53	known quant												107.92040112206207		4	88007635	HGNC:9009	PKD2	4970	107.92040112206207	4
L3	ptv	PKD2	2.439356193521957e-11	429191	19	47	0.00103435	0.000114405	9.049481129340831	4.261596851091488	19.216531167025156	diagnostic	Z532	EUR	Z53	known quant												106.12724779601629		4	88007635	HGNC:9009	PKD2	4970	106.12724779601629	4
L3	ptv	PKD2	4.014551352367679e-13	425581	31	31	0.00059959	8.291452582252547e-05	7.235160921987188	3.5363138154994815	14.80285865400686	diagnostic	Z530	EUR	Z53	known quant												123.96362982409741		4	88007635	HGNC:9009	PKD2	4970	123.96362982409741	4
L3	ptv	PKD2	9.07914325044629e-18	426515	14	53	0.00527506	0.000125041	42.40503144654088	18.4132	97.65761218540341	time_agnostic	Z524	EUR	Z52	known quant												170.4195513156247		4	88007635	HGNC:9009	PKD2	4970	170.4195513156247	4
L3	ptv	PKD2	3.300186831107508e-23	440559	20	50	0.00426257	0.000114714	37.31309931506849	17.676904565884314	78.76194473455392	diagnostic	Z52	EUR	Z52	known quant												224.81461473024464		4	88007635	HGNC:9009	PKD2	4970	224.81461473024464	4
L3	ptv	PKD2	4.77262619324647e-10	390742	22	38	0.000706237	0.000105676	6.687084813450311	3.1581511058943432	14.159266546435415	time_agnostic	Z518	EUR	Z51	known quant												93.2124		4	88007635	HGNC:9009	PKD2	4970	93.2124	4
L3	ptv	PKD2	2.4737790705385817e-09	418447	17	48	0.000913782	0.000120047	7.617908349921988	3.5070259342078076	16.54750455699722	time_agnostic	Z513	EUR	Z51	known quant												86.06639089157328		4	88007635	HGNC:9009	PKD2	4970	86.06639089157328	4
L2	ptv	PKD2	4.743145547202543e-09	418054	13	54	0.00133197	0.000132258	10.083102493074792	4.382536041240358	23.198658249271684	diagnostic	B965	EUR	B96	known quant												83.2393		4	88007635	HGNC:9009	PKD2	4970	83.2393	4
L3	ptv	PKD2	1.8224592697641885e-18	334657	16	34	0.00371144	0.000102922	36.19113880709443	15.323313814397826	85.47749814558303	time_agnostic	Z491	EUR	Z49	known binary												177.39342168971208		4	88007635	HGNC:9009	PKD2	4970	177.39342168971208	4
L2	ptv	PKD2	7.333765753719126e-18	307138	13	35	0.00637255	0.000114717	55.899908379730775	22.233281333976503	140.54604491002556	time_agnostic	Z490	EUR	Z49	known binary	known	4.44051665098201e-09	323398	5	48	0.013966480446927373	0.000148588	95.31161473087819	26.841942238970912	338.4369067532739	EUR	171.34672965863263	83.5257	4	88007635	HGNC:9009	PKD2	4970	171.34672965863263	4
L2	ptv	PKD2	4.724005769493358e-19	331831	16	36	0.0042735	0.000109727	39.109561278016216	16.679709051825828	91.7017	time_agnostic	Z49	EUR	Z49	known binary	known	1.511140757485569e-13	332244	8	43	0.011976047904191617	0.000129684	93.4554	32.00669653850283	272.8775873192801	EUR	183.2568958064836	128.20695080762133	4	88007635	HGNC:9009	PKD2	4970	183.2568958064836	4
L3	ptv	PKD2	2.560226208345039e-15	462085	18	54	0.00199402	0.00011919	16.76116476116476	7.899644684841442	35.56320003733816	time_agnostic	Z488	EUR	Z48	known quant												145.91721660978834		4	88007635	HGNC:9009	PKD2	4970	145.91721660978834	4
L3	ptv	PKD2	1.4705636646388577e-09	403536	22	35	0.000605994	9.530759846636459e-05	6.361544095064849	2.9671054872857447	13.639300472082303	diagnostic	Z858	EUR	Z85	known quant												88.32516168978853		4	88007635	HGNC:9009	PKD2	4970	88.32516168978853	4
L3	ptv	PKD2	6.783527496207659e-09	437534	13	54	0.00123469	0.000126462	9.774106124001522	4.2516656929227885	22.46958190580836	prognostic	Z862	EUR	Z86	known quant												81.68544410299734		4	88007635	HGNC:9009	PKD2	4970	81.68544410299734	4
L3	ptv	PKD2	8.666772681922344e-09	416952	31	34	0.000441043	9.807767752059631e-05	4.498412969526168	2.2363616280561374	9.0485	time_agnostic	Z866	EUR	Z86	known quant												80.62142594261275		4	88007635	HGNC:9009	PKD2	4970	80.62142594261275	4
L3	ptv	PKD2	8.452760193431966e-10	432459	26	45	0.00062407	0.000115149	5.422418633447551	2.7216720750262096	10.803147119065057	time_agnostic	Z874	EUR	Z87	known quant												90.73001451874525		4	88007635	HGNC:9009	PKD2	4970	90.73001451874525	4
L3	flexdmg	ABCG2	3.885040786074301e-09	252406	342	1802	0.011589684503032972	0.00808445	1.4386610276380416	1.2164227373897798	1.7015018618328697	prognostic	M10	EUR	M10	known quant												84.10604417513254		4	88090150	HGNC:74	ABCG2	4972	84.10604417513254	4
L3	flexnonsynmtr	ABCG2	8.396085103125525e-09	252093	264	1385	0.00928009	0.00619285	1.5031863842659532	1.2441622913975918	1.8161371080490882	time_agnostic	M109	EUR	M10	known quant												80.75923168037411		4	88090150	HGNC:74	ABCG2	4972	80.75923168037411	4
L0	ptv	ANKRD50	5.32965828962663e-09	386111	15	57	0.00124802	0.000152369	8.199788666935582	3.733516650287824	18.008901655017873	prognostic	H919	EUR	H91	putative novel												82.733		4	124664048	HGNC:29223	ANKRD50	5110	82.733	4
L3	ptv5pcnt	PKD2	2.897595198347944e-19	329188	21	31	0.00223666	9.693588785455865e-05	23.12308200876009	10.354241185289357	51.63844573598297	prognostic	Z992	EUR	Z99	known binary	known	1.728595121907927e-10	325023	7	43	0.00728408	0.000132691	55.290648920091655	18.28380974962079	167.20015685288107	EUR	185.3796228670586	97.62306716912398	4	88007635	HGNC:9009	PKD2	4970	185.3796228670586	4
L0	ptv	PKD2	2.5620292191937378e-14	363201	19	38	0.00152819	0.000108334	14.126389560173997	6.420842672750238	31.079235573345343	diagnostic	Z99	EUR	Z99	known binary												135.91415921561574		4	88007635	HGNC:9009	PKD2	4970	135.91415921561574	4
L2	ptv	PKD2	2.1465251706292348e-12	370477	21	38	0.00103561	0.00010851	9.552748497595372	4.455318451615362	20.48226290653239	diagnostic	Z960	EUR	Z96	known quant												116.68264014521468		4	88007635	HGNC:9009	PKD2	4970	116.68264014521468	4
L2	ptv	PKD2	2.3204396041645547e-09	320276	22	24	0.000572782	8.514654074439363e-05	6.7303	2.9299424928357025	15.460016116332172	prognostic	Z95	EUR	Z95	known quant												86.34429730808584		4	88007635	HGNC:9009	PKD2	4970	86.34429730808584	4
L1	ptv	PKD2	3.74191519308248e-15	395640	17	44	0.00211917	0.000113514	18.70637101811368	8.439920622047644	41.46109096727803	prognostic	Z48	EUR	Z48	known quant												144.269		4	88007635	HGNC:9009	PKD2	4970	144.269	4
L3	ptv	PKD2	5.8823507488383854e-15	367206	17	41	0.00209463	0.000114178	18.381772516329928	8.205903702785964	41.176398490684974	time_agnostic	Z948	EUR	Z94	known quant												142.30449083238761		4	88007635	HGNC:9009	PKD2	4970	142.30449083238761	4
L2	ptv	PKD2	1.0708627424979879e-19	364617	23	39	0.00215134	0.000110193	19.563422360666454	9.289313722703973	41.2008	diagnostic	Z94	EUR	Z94	known quant												189.70266191162375		4	88007635	HGNC:9009	PKD2	4970	189.70266191162375	4
L3	ptv	PKD2	3.5026740326065376e-10	354303	14	40	0.00135331	0.000116293	11.651466460168425	4.948511934040026	27.433837178118377	time_agnostic	Z936	EUR	Z93	known quant												94.55600277306141		4	88007635	HGNC:9009	PKD2	4970	94.55600277306141	4
L3	ptv	PKD2	5.373552331757626e-09	389531	17	43	0.000851192	0.000116355	7.320857976959787	3.3180451822364248	16.152571341024274	time_agnostic	Z933	EUR	Z93	known quant												82.69738517274952		4	88007635	HGNC:9009	PKD2	4970	82.69738517274952	4
L2	ptv	PKD2	1.1628656553083262e-11	400991	22	41	0.000884956	0.000109005	8.12482	3.8780452473143994	17.022177023849412	time_agnostic	Z93	EUR	Z93	known quant												109.34470455975261		4	88007635	HGNC:9009	PKD2	4970	109.34470455975261	4
L3	ptv	PKD2	6.279137443637841e-09	403106	14	52	0.00118544	0.000132892	8.929715418525184	3.9455350225486066	20.210140576660955	diagnostic	Z916	EUR	Z91	known quant												82.02100010593476		4	88007635	HGNC:9009	PKD2	4970	82.02100010593476	4
L2	ptv	PKD2	7.472607680013631e-09	317825	9	34	0.00202429	0.000108495	18.69377162629758	6.724869697739452	51.964887547730115	time_agnostic	Z906	EUR	Z90	known quant												81.26527818075395		4	88007635	HGNC:9009	PKD2	4970	81.26527818075395	4
L1	ptv	PKD2	3.40277562320996e-18	353666	20	33	0.00209974	9.589092842759218e-05	21.941115521336457	9.830309199698652	48.97226939060974	prognostic	Z905	EUR	Z90	known quant												174.68166687053017		4	88007635	HGNC:9009	PKD2	4970	174.68166687053017	4
L0	ptv	PKD2	4.2279797229986773e-22	317699	15	36	0.00842223	0.000113954	74.52859569648925	30.825277456604017	180.19340083184747	diagnostic	Z940	EUR	Z94	known quant												213.73867104195952		4	88007635	HGNC:9009	PKD2	4970	213.73867104195952	4
L0	ptv	PKD2	2.4197499271100603e-24	423658	33	37	0.00154357	9.19759669284253e-05	16.806726242779835	8.515362173133134	33.171348588196814	time_agnostic	N183	EUR	N18	known binary												236.1622951455179		4	88007635	HGNC:9009	PKD2	4970	236.1622951455179	4
L2	ptv	PKD2	4.773544573925109e-12	290541	19	29	0.00115368	0.000105812	10.914614820249449	4.746817788934861	25.096564050152907	diagnostic	Z466	EUR	Z46	known quant												113.21159017768748		4	88007635	HGNC:9009	PKD2	4970	113.21159017768748	4
L2	ptv	PKD2	4.5687779035531584e-17	376004	19	40	0.00218793	0.000108897	20.133641084824006	9.194068284716778	44.089677254882425	diagnostic	Z458	EUR	Z45	known quant												163.40199953260932		4	88007635	HGNC:9009	PKD2	4970	163.40199953260932	4
L3	ptv	PKD2	7.86487278750064e-11	333145	11	39	0.00239027	0.000118706	20.18187200151914	7.906158099061743	51.51781084848773	diagnostic	R80	EUR	R80	known quant												101.04308297596742		4	88007635	HGNC:9009	PKD2	4970	101.04308297596742	4
L3	ptv	PKD2	2.69902741528131e-09	390150	10	46	0.00198098	0.000119449	16.615289020832975	6.493329751883042	42.515602902463726	time_agnostic	R799	EUR	R79	known quant												85.68792704089306		4	88007635	HGNC:9009	PKD2	4970	85.68792704089306	4
L1	ptv	PKD2	2.091095594640086e-10	327819	19	34	0.000923945	0.000110657	8.356404163028074	3.7435730539018515	18.653166247975587	time_agnostic	R798	EUR	R79	known quant												96.79626112913694		4	88007635	HGNC:9009	PKD2	4970	96.79626112913694	4
L3	ptv	PKD2	1.0325238163039755e-10	302734	23	23	0.000670691	8.567990731669156e-05	7.832448205427488	3.409423290217739	17.993437502090384	prognostic	R79	EUR	R79	known quant												99.86099922073396		4	88007635	HGNC:9009	PKD2	4970	99.86099922073396	4
L3	ptv	PKD2	2.138978633010032e-10	457545	29	42	0.000557639	0.000103566	5.38685	2.734367114221265	10.612368413416108	prognostic	R69	EUR	R69	known quant												96.69793553723089		4	88007635	HGNC:9009	PKD2	4970	96.69793553723089	4
L3	ptv	PKD2	6.296598560277046e-12	365945	22	37	0.000925497	0.000108132	8.565952705832279	4.0214580994844304	18.246005290459795	time_agnostic	R688	EUR	R68	known quant												112.00893994265668		4	88007635	HGNC:9009	PKD2	4970	112.00893994265668	4
L3	ptv	PKD2	1.3807778323783745e-11	370090	23	36	0.000826684	0.000105181	7.865326890255845	3.7136568560131002	16.658342299562065	time_agnostic	R68	EUR	R68	known quant												108.59876193929728		4	88007635	HGNC:9009	PKD2	4970	108.59876193929728	4
L3	ptv	PKD2	4.11740838922464e-09	449049	18	50	0.000804074	0.000117189	6.866089055793991	3.226313894534192	14.612086877833214	prognostic	R630	EUR	R63	known quant												83.85376054938251		4	88007635	HGNC:9009	PKD2	4970	83.85376054938251	4
L2	ptv	PKD2	6.911061844080064e-12	411532	13	52	0.00224603	0.00012816	17.562424242424242	7.549632883230192	40.854800497123236	time_agnostic	R619	EUR	R61	known quant												111.60455220701623		4	88007635	HGNC:9009	PKD2	4970	111.60455220701623	4
L2	ptv	PKD2	3.4252364974365766e-12	406119	13	51	0.00236837	0.0001273	18.646525301135792	7.988723833781462	43.522959741783545	time_agnostic	R61	EUR	R61	known quant												114.6530943702242		4	88007635	HGNC:9009	PKD2	4970	114.6530943702242	4
L3	ptv	PKD2	1.6331261292677734e-11	404809	18	46	0.0011777	0.000118093	9.983284821626917	4.622611262161539	21.560535848113364	diagnostic	R609	EUR	R60	known quant												107.86980272624218		4	88007635	HGNC:9009	PKD2	4970	107.86980272624218	4
L3	ptv	PKD2	9.004914916407905e-10	405740	26	37	0.000575132	0.000102626	5.606815110633087	2.7316368110950626	11.508255986717819	time_agnostic	R600	EUR	R60	known quant												90.45520386287991		4	88007635	HGNC:9009	PKD2	4970	90.45520386287991	4
L3	ptv	PKD2	6.078103194480122e-10	403238	27	38	0.000587122	0.000106368	5.52239	2.7216720838960766	11.205184393403465	time_agnostic	R60	EUR	R60	known quant												92.16231930710038		4	88007635	HGNC:9009	PKD2	4970	92.16231930710038	4
L3	ptv	PKD2	6.593726596629542e-11	362502	14	39	0.00147306	0.000110482	13.35123611899165	5.643603189647071	31.585407392225715	diagnostic	R591	EUR	R59	known quant												101.80869064477787		4	88007635	HGNC:9009	PKD2	4970	101.80869064477787	4
L3	ptv	PKD2	1.3391829305659462e-10	407788	23	40	0.000724501	0.000106371	6.8152807111559435	3.275230974307089	14.181610865377472	time_agnostic	R590	EUR	R59	known quant												98.73160094900595		4	88007635	HGNC:9009	PKD2	4970	98.73160094900595	4
L3	ptv	PKD2	6.731492495211514e-20	413636	20	45	0.00281175	0.000110695	25.46974325234582	11.949741043134749	54.286349720783676	diagnostic	R82	EUR	R82	known quant												191.71888634056504		4	88007635	HGNC:9009	PKD2	4970	191.71888634056504	4
L2	ptv	PKD2	9.119568552655305e-09	417342	18	42	0.000713267	0.000107114	6.662995819312735	3.054756452512094	14.533241513139325	time_agnostic	R91	EUR	R91	known quant												80.4003		4	88007635	HGNC:9009	PKD2	4970	80.4003	4
L3	ptv	PKD2	4.473774723462839e-11	451678	20	51	0.000958222	0.000118383	8.101070852281062	3.906828374199054	16.79811413961388	diagnostic	R93	EUR	R93	known quant												103.49325888549674		4	88007635	HGNC:9009	PKD2	4970	103.49325888549674	4
L1	ptv	PKD2	9.821795574388942e-11	304877	9	36	0.00365556	0.000119042	30.817264573991032	11.077940225634622	85.72927606394965	time_agnostic	R934	EUR	R93	known quant												100.07809109283906		4	88007635	HGNC:9009	PKD2	4970	100.07809109283906	4
L1	ptv	PKD2	5.452300849665562e-17	398503	18	45	0.00248516	0.000115013	21.658961937716263	9.925281777595949	47.264213019961986	prognostic	Z452	EUR	Z45	known quant												162.63420188467438		4	88007635	HGNC:9009	PKD2	4970	162.63420188467438	4
L0	ptv	PKD2	9.158137749023611e-15	397954	21	43	0.00141091	0.000112251	12.585594945463138	5.9698301325870755	26.532949282197514	diagnostic	Z45	EUR	Z45	known quant												140.38192828466006		4	88007635	HGNC:9009	PKD2	4970	140.38192828466006	4
L3	ptv	PKD2	2.4587599859326515e-11	338459	11	43	0.00286011	0.000128507	22.31751614565962	8.850649920750655	56.2751	time_agnostic	Z436	EUR	Z43	known quant												106.0928386323869		4	88007635	HGNC:9009	PKD2	4970	106.0928386323869	4
L2	ptv	PKD2	2.6150626018257193e-14	393410	19	38	0.00140929	0.000100019	14.108668201738096	6.418104763339311	31.014532446361688	diagnostic	Z43	EUR	Z43	known quant												135.82517910122885		4	88007635	HGNC:9009	PKD2	4970	135.82517910122885	4
L3	ptv	PKD2	1.1380839978485984e-11	462085	13	59	0.00214805	0.000129377	16.636669557480893	7.27704	38.03454317568171	time_agnostic	Z292	EUR	Z29	known quant												109.43825683058799		4	88007635	HGNC:9009	PKD2	4970	109.43825683058799	4
L2	ptv	PKD2	1.499608266001766e-13	384069	19	35	0.00122636	9.496006251085257e-05	12.929114274635795	5.809858234690483	28.772129916780383	diagnostic	Z29	EUR	Z29	known quant												128.24022174366078		4	88007635	HGNC:9009	PKD2	4970	128.24022174366078	4
L2	ptv	PKD2	6.591193085237694e-13	391691	19	44	0.0013246	0.000116604	11.373563382516263	5.294152120772416	24.434119206465407	diagnostic	Z098	EUR	Z09	known quant												121.81035965764622		4	88007635	HGNC:9009	PKD2	4970	121.81035965764622	4
L1	ptv	PKD2	6.015221006168418e-13	297081	18	26	0.00125663	9.195174655269366e-05	13.682150576949962	5.752709415402004	32.54140456132364	diagnostic	Z46	EUR	Z46	known quant												122.20748411550048		4	88007635	HGNC:9009	PKD2	4970	122.20748411550048	4
L3	ptv	PKD2	1.3275141072654533e-12	401699	24	36	0.00081998	9.666246005960852e-05	8.48906	4.044545925644497	17.817624798361376	diagnostic	Z090	EUR	Z09	known quant												118.76960855048763		4	88007635	HGNC:9009	PKD2	4970	118.76960855048763	4
L2	ptv	PKD2	8.55050815972655e-13	335655	15	31	0.00162813	9.49632706575747e-05	17.171211834269723	7.10847	41.478761413319084	prognostic	Z087	EUR	Z08	known quant												120.68008074230053		4	88007635	HGNC:9009	PKD2	4970	120.68008074230053	4
L2	ptv	PKD2	1.371807831795325e-10	352520	17	33	0.000970929	9.85042282193719e-05	9.865334109445703	4.281375107915371	22.732139706950584	time_agnostic	Z080	EUR	Z08	known quant												98.62706722037538		4	88007635	HGNC:9009	PKD2	4970	98.62706722037538	4
L2	ptv	PKD2	1.344335219798411e-10	368050	20	35	0.000821119	0.000101835	8.069030694005013	3.67874	17.698785121617757	diagnostic	Z08	EUR	Z08	known quant												98.71492423279265		4	88007635	HGNC:9009	PKD2	4970	98.71492423279265	4
L3	ptv	PKD2	6.52954185530465e-11	441875	17	50	0.00113804	0.000117113	9.727335969439046	4.496741689330703	21.04213930874604	time_agnostic	Z018	EUR	Z01	known quant												101.85117289887756		4	88007635	HGNC:9009	PKD2	4970	101.85117289887756	4
L3	ptv	PKD2	1.456207269043767e-11	407904	21	45	0.000969126	0.000116509	8.32511	3.986557181758604	17.385294566305852	time_agnostic	Z01	EUR	Z01	known quant												108.3677680538323		4	88007635	HGNC:9009	PKD2	4970	108.3677680538323	4
L3	ptv	PKD2	2.2911534519977923e-09	408927	16	45	0.000951645	0.000114763	8.299238620653158	3.727529340189882	18.47801999568762	time_agnostic	U83	EUR	U83	known quant												86.39945822585338		4	88007635	HGNC:9009	PKD2	4970	86.39945822585338	4
L3	ptv	PKD2	1.3730133839335665e-13	357865	12	38	0.00321457	0.000107305	30.050835231049945	11.985830399480612	75.34335694611903	time_agnostic	R944	EUR	R94	known quant												128.62325229303548		4	88007635	HGNC:9009	PKD2	4970	128.62325229303548	4
L2	ptv	PKD2	3.0290261827422707e-11	401284	24	34	0.000679079	9.2910898448388e-05	7.313211393623648	3.454943708378445	15.480154063907653	diagnostic	Z09	EUR	Z09	known quant												105.18696972632367		4	88007635	HGNC:9009	PKD2	4970	105.18696972632367	4
L3	ptv	PKD2	1.354247630394521e-14	413693	21	44	0.00135466	0.0001105	12.274704770070057	5.844535270208602	25.77935973119775	time_agnostic	N182	EUR	N18	known binary												138.68301915650292		4	88007635	HGNC:9009	PKD2	4970	138.68301915650292	4
L3	ptv	PKD2	6.028886809397886e-09	402680	31	37	0.000489925	0.000109014	4.4958470582403285	2.2654196836414378	8.922249999434275	diagnostic	Z512	EUR	Z51	known quant												82.19762869811105		4	88007635	HGNC:9009	PKD2	4970	82.19762869811105	4
L2	ptv	PKD2	4.0299123020148426e-25	422076	40	30	0.0011274	7.760038903661704e-05	14.543491346877351	7.358408291048409	28.744414850424185	prognostic	N18	EUR	N18	known binary	known	5.323229033561476e-18	407936	28	40	0.00125358	0.000103734	12.098440021516945	6.02852	24.27996253299899	EUR	243.9470440476843	172.73824847772002	4	88007635	HGNC:9009	PKD2	4970	243.9470440476843	4
L3	ptv	PKD2	1.2065212120793287e-09	308589	30	28	0.000578057	0.000109081	5.301844517401316	2.5277837308672733	11.120237440983175	time_agnostic	I45	EUR	I45	known quant												89.18465038274036		4	88007635	HGNC:9009	PKD2	4970	89.18465038274036	4
L2	ptv	PKD2	3.9772406952236434e-10	367108	23	43	0.000804393	0.000127025	6.336827539051371	3.0766499466656136	13.051658120287332	time_agnostic	I447	EUR	I44	known quant												94.00418125522864		4	88007635	HGNC:9009	PKD2	4970	94.00418125522864	4
L2	ptv	PKD2	3.99742652831801e-09	346757	17	38	0.000883025	0.000116029	7.616240953306062	3.3852126491061827	17.135445323983532	time_agnostic	I440	EUR	I44	known quant												83.98219509730394		4	88007635	HGNC:9009	PKD2	4970	83.98219509730394	4
L2	ptv	PKD2	1.5817106377476533e-19	301490	14	34	0.00685938	0.000113542	60.823152151832616	24.55466618051539	150.6620293873339	diagnostic	N180	EUR	N18	known binary												188.00872964532286		4	88007635	HGNC:9009	PKD2	4970	188.00872964532286	4
L3	ptv	PKD2	1.3951353840047332e-09	334013	15	37	0.00110807	0.000115453	9.607136718141007	4.112011274410584	22.445725403387417	time_agnostic	I429	EUR	I42	known quant												88.55383646388023		4	88007635	HGNC:9009	PKD2	4970	88.55383646388023	4
L3	ptv	PKD2	3.949148540132897e-09	305096	14	31	0.00105605	0.000106223	9.951238999057322	4.060048365599081	24.3906	time_agnostic	I420	EUR	I42	known quant												84.03496530748939		4	88007635	HGNC:9009	PKD2	4970	84.03496530748939	4
L2	ptv	PKD2	2.4033391838493197e-13	340598	20	32	0.00117709	9.888537639791475e-05	11.916467798008368	5.337158652307822	26.606330077815414	time_agnostic	I42	EUR	I42	known quant												126.19184932783709		4	88007635	HGNC:9009	PKD2	4970	126.19184932783709	4
L3	ptv	PKD2	6.702700457885659e-11	353583	19	33	0.000895593	9.928753670630144e-05	9.027382239073123	4.025172258235737	20.24599814917042	time_agnostic	I351	EUR	I35	known quant												101.73750188691332		4	88007635	HGNC:9009	PKD2	4970	101.73750188691332	4
L2	ptv	PKD2	3.807899628407841e-11	388648	21	38	0.000846808	0.000104439	8.114191918977362	3.789622874077816	17.373789605388993	time_agnostic	I350	EUR	I35	known quant												104.19314507609809		4	88007635	HGNC:9009	PKD2	4970	104.19314507609809	4
L2	ptv	PKD2	1.5744669726214102e-10	389585	24	38	0.00070026	0.000106948	6.55154	3.1512416860804096	13.620863404618937	time_agnostic	I35	EUR	I35	known quant												98.02866445067905		4	88007635	HGNC:9009	PKD2	4970	98.02866445067905	4
L2	ptv	PKD2	7.238525709760088e-13	370054	26	35	0.000834323	0.000103278	8.084324116003469	3.895327040210643	16.778128187424553	prognostic	I340	EUR	I34	known quant												121.40349878735847		4	88007635	HGNC:9009	PKD2	4970	121.40349878735847	4
L3	ptv	PKD2	9.531991652739538e-12	383970	32	31	0.000580162	9.427851088612676e-05	6.156696071977178	3.026111297874518	12.5259	time_agnostic	I34	EUR	I34	known quant												110.20816346641439		4	88007635	HGNC:9009	PKD2	4970	110.20816346641439	4
L3	ptv	PKD2	6.300618053756256e-11	397339	19	42	0.000964957	0.000111214	8.68396	4.023846491275905	18.74107131674614	diagnostic	I313	EUR	I31	known quant												102.00616846709856		4	88007635	HGNC:9009	PKD2	4970	102.00616846709856	4
L3	ptv	PKD2	3.9415052871683724e-12	359815	26	34	0.0007805	0.000104134	7.500233272423312	3.597537039200987	15.636669901600127	time_agnostic	I31	EUR	I31	known quant												114.04337886534434		4	88007635	HGNC:9009	PKD2	4970	114.04337886534434	4
L3	ptv	PKD2	3.854340204335642e-10	393851	19	45	0.000923765	0.000120552	7.6689560454415195	3.5911731650539083	16.377067917311404	time_agnostic	I272	EUR	I27	known quant												94.14049954873886		4	88007635	HGNC:9009	PKD2	4970	94.14049954873886	4
L3	ptv	PKD2	1.3414574302929755e-10	302919	26	21	0.000579788	8.137169427492008e-05	7.12873	3.123446321995689	16.270103129068346	time_agnostic	I451	EUR	I45	known quant												98.72423104641092		4	88007635	HGNC:9009	PKD2	4970	98.72423104641092	4
L3	ptv	PKD2	3.405800969820975e-09	393243	21	43	0.000718907	0.000118121	6.089827672745525	2.901733826190395	12.78063506342563	time_agnostic	I27	EUR	I27	known quant												84.67780735185539		4	88007635	HGNC:9009	PKD2	4970	84.67780735185539	4
L2	ptv	PKD2	1.7088444218471217e-12	359534	18	39	0.00133067	0.000112714	11.820085754795947	5.332347934865892	26.201296118957004	prognostic	I46	EUR	I46	known quant												117.67297474908837		4	88007635	HGNC:9009	PKD2	4970	117.67297474908837	4
L2	ptv	PKD2	1.477492590518724e-10	345367	23	33	0.000738885	0.000105016	7.0404134578383095	3.2778595018930177	15.121887203733042	time_agnostic	I47	EUR	I47	known quant												98.30474688385726		4	88007635	HGNC:9009	PKD2	4970	98.30474688385726	4
L3	ptv	PKD2	2.4957821265464664e-09	415931	11	56	0.00189003	0.000136548	13.865814745591816	5.741884527895447	33.48392285233575	prognostic	I609	EUR	I60	known quant												86.02793329794325		4	88007635	HGNC:9009	PKD2	4970	86.02793329794325	4
L3	ptv	PKD2	7.071081218518051e-11	398289	15	51	0.00151164	0.000131319	11.527078534280083	5.162148472480744	25.739968589397506	prognostic	I60	EUR	I60	known quant												101.50514174416085		4	88007635	HGNC:9009	PKD2	4970	101.50514174416085	4
L3	ptv	PKD2	5.4020651109714355e-12	309838	33	23	0.000605194	9.008656143511809e-05	6.721375315645233	3.136636484551006	14.402971576807344	time_agnostic	I518	EUR	I51	known quant												112.67440185575227		4	88007635	HGNC:9009	PKD2	4970	112.67440185575227	4
L2	ptv	PKD2	4.054162118730996e-12	381242	26	34	0.000735731	9.829345221059083e-05	7.489821278949096	3.5940177925461443	15.608554556113374	time_agnostic	I517	EUR	I51	known quant												113.92098888632023		4	88007635	HGNC:9009	PKD2	4970	113.92098888632023	4
L2	ptv	PKD2	3.983271897419672e-12	371257	29	33	0.000684624	0.000100335	6.827370086406231	3.3296040722532942	13.999557090044485	time_agnostic	I51	EUR	I51	known quant												113.99760047716022		4	88007635	HGNC:9009	PKD2	4970	113.99760047716022	4
L1	ptv	PKD2	9.366318468292207e-13	371332	22	36	0.000984252	0.000103158	9.549644225506295	4.461760804067686	20.439397995205088	time_agnostic	I509	EUR	I50	known quant												120.28431079666197		4	88007635	HGNC:9009	PKD2	4970	120.28431079666197	4
L3	ptv	PKD2	6.038884608199074e-13	309561	32	18	0.000581131	7.072802715956243e-05	8.220619143665315	3.618145262367723	18.677685445103727	time_agnostic	I501	EUR	I50	known quant												122.19043268868448		4	88007635	HGNC:9009	PKD2	4970	122.19043268868448	4
L2	ptv	PKD2	1.557431138272601e-13	383062	25	30	0.000801745	8.525633738774582e-05	9.410672829005788	4.382436458744502	20.20811115649558	prognostic	I500	EUR	I50	known quant												128.07591146549606		4	88007635	HGNC:9009	PKD2	4970	128.07591146549606	4
L3	ptv	PKD2	2.8731615571351613e-12	328213	33	19	0.000526753	7.154557264699792e-05	7.36583	3.3015206994235826	16.433475107740108	prognostic	I50	EUR	I50	known quant												115.41639953054471		4	88007635	HGNC:9009	PKD2	4970	115.41639953054471	4
L3	ptv	PKD2	9.355155582100645e-10	390356	19	46	0.000899366	0.000124584	7.224572107749129	3.3944579188901662	15.376370362290983	time_agnostic	I499	EUR	I49	known quant												90.28948985514486		4	88007635	HGNC:9009	PKD2	4970	90.28948985514486	4
L3	ptv	PKD2	1.4642715279126385e-10	361340	32	31	0.00055656	0.000102026	5.457563332779457	2.6825678740469874	11.10316641731955	time_agnostic	I49	EUR	I49	known quant												98.34378382198457		4	88007635	HGNC:9009	PKD2	4970	98.34378382198457	4
L2	ptv	PKD2	1.122237288564607e-10	366212	28	32	0.000605432	0.000100011	6.056696235395933	2.9203644204346646	12.561298525339284	prognostic	I489	EUR	I48	known quant												99.49915305095402		4	88007635	HGNC:9009	PKD2	4970	99.49915305095402	4
L2	ptv	PKD2	3.807094161012273e-12	380931	25	34	0.000762242	9.766382388340089e-05	7.80994	3.7177730412016348	16.406368606808112	time_agnostic	I480	EUR	I48	known quant												114.19406381629992		4	88007635	HGNC:9009	PKD2	4970	114.19406381629992	4
L2	ptv	PKD2	1.3581201482330343e-11	366048	30	28	0.000582581	8.901520570460304e-05	6.5479660240662865	3.122965121266964	13.729214828672827	time_agnostic	I48	EUR	I48	known quant												108.67061807812166		4	88007635	HGNC:9009	PKD2	4970	108.67061807812166	4
L3	ptv	PKD2	4.0870201124868916e-10	433432	25	43	0.000639517	0.000109043	5.867930526031309	2.902522141188671	11.862996037035867	time_agnostic	I471	EUR	I47	known quant												93.88593225092278		4	88007635	HGNC:9009	PKD2	4970	93.88593225092278	4
L2	ptv	PKD2	8.655609077916746e-10	343547	13	42	0.00150411	0.000125409	12.010169398002539	5.029112165859073	28.681835722006973	prognostic	I460	EUR	I46	known quant												90.62702366278336		4	88007635	HGNC:9009	PKD2	4970	90.62702366278336	4
L3	ptv	PKD2	3.5314868523746845e-11	397133	32	31	0.000534259	9.192348407796297e-05	5.81457	2.8590394308300326	11.825392014134948	time_agnostic	I269	EUR	I26	known quant												104.52042406275834		4	88007635	HGNC:9009	PKD2	4970	104.52042406275834	4
L3	ptv	PKD2	8.410784624977871e-11	397576	32	31	0.000516554	9.236444028638935e-05	5.594936405500183	2.7513896830634033	11.377273664389891	time_agnostic	I26	EUR	I26	known quant												100.75163487863986		4	88007635	HGNC:9009	PKD2	4970	100.75163487863986	4
L1	ptv	PKD2	1.939973029008078e-10	336277	14	37	0.00139888	0.000113403	12.351324308098372	5.179392426197016	29.45426791609914	time_agnostic	I249	EUR	I24	known quant												97.122		4	88007635	HGNC:9009	PKD2	4970	97.122	4
L2	ptv	PKD2	7.606700949348276e-09	403587	23	43	0.000627781	0.000117182	5.360042098523757	2.606271696026476	11.023429115908684	diagnostic	E86	EUR	E86	known quant												81.188		4	88007635	HGNC:9009	PKD2	4970	81.188	4
L0	ptv	PKD2	1.9055518226755958e-14	412995	19	43	0.00150842	0.000107393	14.065475739213884	6.5182809424679915	30.35119374518826	diagnostic	E835	EUR	E83	known quant												137.2		4	88007635	HGNC:9009	PKD2	4970	137.2	4
L2	ptv	PKD2	7.175760276418899e-10	394725	24	36	0.00061684	0.000101176	6.09987	2.910443277701036	12.784447859368408	diagnostic	E83	EUR	E83	known quant												91.44132078376376		4	88007635	HGNC:9009	PKD2	4970	91.44132078376376	4
L2	ptv	PKD2	1.3278533589823712e-12	462085	11	61	0.00376971	0.000132849	28.47939682056314	11.79926763853582	68.73952418997327	diagnostic	E213	EUR	E21	known quant												118.7684988347793		4	88007635	HGNC:9009	PKD2	4970	118.7684988347793	4
L3	ptv	PKD2	3.715412180584614e-14	400486	10	53	0.0069541	0.000132816	52.71854024628719	20.511411458537935	135.49747618867707	time_agnostic	E211	EUR	E21	known quant												134.3		4	88007635	HGNC:9009	PKD2	4970	134.3	4
L3	ptv	PKD2	1.0748588808585923e-15	342274	21	40	0.00172925	0.000121164	14.2949	6.693218122344677	30.530094851758516	diagnostic	E21	EUR	E21	known quant												149.686		4	88007635	HGNC:9009	PKD2	4970	149.686	4
L3	ptv	PKD2	2.6323705905149816e-11	442480	26	45	0.000715072	0.000110805	6.457343290337181	3.2391313765937553	12.872982760307531	diagnostic	D70	EUR	D70	known quant												105.79652969888608		4	88007635	HGNC:9009	PKD2	4970	105.79652969888608	4
L2	ptv	PKD2	4.597568241739651e-13	368704	16	44	0.00185164	0.000122201	15.178666666666667	6.753450407427518	34.11469809926939	prognostic	D68	EUR	D68	known quant												123.37471815805814		4	88007635	HGNC:9009	PKD2	4970	123.37471815805814	4
L3	ptv	PKD2	4.2618657482279123e-20	395771	20	38	0.00262847	9.789726969667304e-05	26.91735267804509	12.316220087160442	58.828428695391054	diagnostic	D638	EUR	D63	known quant												193.70400234988338		4	88007635	HGNC:9009	PKD2	4970	193.70400234988338	4
L1	ptv	PKD2	2.150048882178916e-18	395407	18	48	0.00318528	0.000123154	25.943635718089826	11.962874154538829	56.263421781259495	diagnostic	D63	EUR	D63	known quant												176.6755166612196		4	88007635	HGNC:9009	PKD2	4970	176.6755166612196	4
L3	ptv	PKD2	7.381700160034735e-13	354456	16	36	0.0015829	0.000104545	15.16325362223103	6.5494	35.106171162613606	time_agnostic	D472	EUR	D47	known quant												121.31843599547709		4	88007635	HGNC:9009	PKD2	4970	121.31843599547709	4
L3	ptv	PKD2	5.6283136738539485e-14	329665	12	41	0.0040201	0.000125505	32.156629174768035	12.927482034537771	79.98841515470077	time_agnostic	D410	EUR	D41	known quant												132.4962170671921		4	88007635	HGNC:9009	PKD2	4970	132.4962170671921	4
L2	ptv	PKD2	5.156420295146633e-13	333979	16	35	0.00168191	0.00010787	15.616648866559364	6.709330731959793	36.34933670204876	diagnostic	D41	EUR	D41	known quant												122.87651690926131		4	88007635	HGNC:9009	PKD2	4970	122.87651690926131	4
L3	ptv	PKD2	1.9584379461107142e-12	414900	19	48	0.00126078	0.000120051	10.514054990809028	4.9584550002488434	22.2943	diagnostic	D35	EUR	D35	known quant												117.08090184692396		4	88007635	HGNC:9009	PKD2	4970	117.08090184692396	4
L3	ptv	PKD2	5.2122254662936595e-09	274952	11	29	0.00150664	0.00010835	13.924800151364646	5.217507709483408	37.1633	diagnostic	D090	EUR	D09	putative novel												82.82976806188671		4	88007635	HGNC:9009	PKD2	4970	82.82976806188671	4
L0	ptv	PKD2	9.945506330655e-15	339033	18	36	0.0017991	0.000109413	16.471012316010814	7.315123568303672	37.08676199123881	diagnostic	E875	EUR	E87	known quant												140.02373101829454		4	88007635	HGNC:9009	PKD2	4970	140.02373101829454	4
L2	ptv	PKD2	6.42479145776432e-09	418884	22	41	0.000606796	0.000107154	5.665689279843618	2.710146425466257	11.844391400443376	diagnostic	E876	EUR	E87	known quant												81.9214		4	88007635	HGNC:9009	PKD2	4970	81.9214	4
L3	ptv	PKD2	1.1837744162098493e-09	357639	21	34	0.000701684	0.00010375	6.767269712579585	3.1065416192909843	14.741775573973852	prognostic	E877	EUR	E87	known quant												89.26731050256167		4	88007635	HGNC:9009	PKD2	4970	89.26731050256167	4
L3	ptv	PKD2	7.984618497266304e-10	366899	10	49	0.00253357	0.000135004	18.811744154100552	7.390543255995824	47.883045381303745	time_agnostic	G72	EUR	G72	known quant												90.97745829492962		4	88007635	HGNC:9009	PKD2	4970	90.97745829492962	4
L1	ptv	PKD2	1.6465912302949477e-10	336811	15	31	0.00111474	9.586986439053053e-05	11.639542948753332	4.835454650721998	28.017832828944947	time_agnostic	I24	EUR	I24	known quant												97.83414201960241		4	88007635	HGNC:9009	PKD2	4970	97.83414201960241	4
L2	ptv	PKD2	6.092038158450187e-09	354911	20	37	0.000712987	0.000113198	6.302346726163215	2.9017376490431146	13.68820309095767	prognostic	I219	EUR	I21	known quant												82.15237385054897		4	88007635	HGNC:9009	PKD2	4970	82.15237385054897	4
L2	ptv	PKD2	4.7067568742892296e-09	328784	12	33	0.00124417	0.000103403	12.045940564159187	4.750784689732761	30.543308853556603	prognostic	I210	EUR	I21	known quant												83.27278234427968		4	88007635	HGNC:9009	PKD2	4970	83.27278234427968	4
L2	ptv	PKD2	2.6592539624283664e-10	340325	24	30	0.000660357	9.869037867498298e-05	6.694955947136564	3.0944192038984015	14.48492663102374	prognostic	I21	EUR	I21	known quant												95.75240184964616		4	88007635	HGNC:9009	PKD2	4970	95.75240184964616	4
L3	ptv	PKD2	9.750479779051699e-15	331268	10	41	0.00765111	0.000124257	62.04186020271922	23.198430281533756	165.9246927787938	time_agnostic	I151	EUR	I15	known quant												140.10974014017543		4	88007635	HGNC:9009	PKD2	4970	140.10974014017543	4
L3	ptv	PKD2	2.1359520968221193e-17	357910	13	45	0.00623202	0.000126467	49.580607814761215	20.521968057356883	119.78562019055047	time_agnostic	I15	EUR	I15	known quant												166.70408491493248		4	88007635	HGNC:9009	PKD2	4970	166.70408491493248	4
L3	ptv	PKD2	6.730412895929123e-18	331475	15	35	0.00409836	0.000106768	38.53968253968254	16.09399674155844	92.28951354414677	prognostic	I129	EUR	I12	known quant												171.71958291953868		4	88007635	HGNC:9009	PKD2	4970	171.71958291953868	4
L3	ptv	PKD2	2.3819498903171067e-15	375900	24	38	0.00122081	0.000106669	11.457617305295324	5.492367653086996	23.901712814293923	prognostic	I61	EUR	I61	known quant												146.23067379120107		4	88007635	HGNC:9009	PKD2	4970	146.23067379120107	4
L3	ptv	PKD2	8.303647697812755e-18	339221	24	32	0.00153689	9.888598754654595e-05	15.56437596203181	7.237609039654003	33.470970559506014	prognostic	I120	EUR	I12	known quant												170.80731085090704		4	88007635	HGNC:9009	PKD2	4970	170.80731085090704	4
L1	ptv	PKD2	1.4023699968829093e-11	403652	52	14	0.000340611	5.578022590991493e-05	6.108036562592144	2.7320587976802235	13.655676327918181	time_agnostic	I10	EUR	I10	known binary	known	2.0703433638016888e-09	400130	46	16	0.000315276	6.29361276974031e-05	5.010721043754885	2.278662426786184	11.018448842261952	EUR	108.53137388362907	86.83957621384671	4	88007635	HGNC:9009	PKD2	4970	108.53137388362907	4
L2	ptv	PKD2	2.6946719159967125e-19	336977	24	34	0.00188117	0.000104867	17.97050970537422	8.429302969068313	38.31149743412808	diagnostic	C64	EUR	C64	known quant												185.69494103852327		4	88007635	HGNC:9009	PKD2	4970	185.69494103852327	4
L2	ptv	PKD2	4.980756410837921e-13	357628	17	33	0.00137008	9.559121719483228e-05	14.351029461754989	6.211058333393613	33.15892969558235	time_agnostic	I083	EUR	I08	known quant												123.02704697379396		4	88007635	HGNC:9009	PKD2	4970	123.02704697379396	4
L3	ptv	PKD2	5.39348504451592e-13	382052	28	37	0.000800618	0.000106604	7.515420757715793	3.7081415348402134	15.231767351603876	prognostic	I081	EUR	I08	known quant												122.68130521175898		4	88007635	HGNC:9009	PKD2	4970	122.68130521175898	4
L3	ptv	PKD2	1.6363592376570096e-13	369743	22	36	0.00107896	0.000103048	10.480729575805185	4.893767485352423	22.44603830687453	time_agnostic	I080	EUR	I08	known quant												127.86121347482832		4	88007635	HGNC:9009	PKD2	4970	127.86121347482832	4
L2	ptv	PKD2	9.640285204579661e-14	382374	28	33	0.000792326	9.509127321451727e-05	8.338079901275506	4.036957093692554	17.221777399784603	time_agnostic	I08	EUR	I08	known quant												130.15910117451637		4	88007635	HGNC:9009	PKD2	4970	130.15910117451637	4
L3	ptv	PKD2	4.469370832467253e-09	403420	15	51	0.00109987	0.000130842	8.414208669594242	3.7790759079093674	18.734449706950112	time_agnostic	I071	EUR	I07	known quant												83.49753609579355		4	88007635	HGNC:9009	PKD2	4970	83.49753609579355	4
L2	ptv	PKD2	2.647610299300483e-19	366249	21	34	0.00216473	9.535882966669284e-05	22.74791565386485	10.354692106192234	49.97422050684609	time_agnostic	I12	EUR	I12	known quant												185.77145938159197		4	88007635	HGNC:9009	PKD2	4970	185.77145938159197	4
L3	ptv	PKD2	1.4489374160566395e-14	379540	19	46	0.00176073	0.000124746	14.13761321622887	6.606798990358835	30.25248804199406	prognostic	I619	EUR	I61	known quant												138.38950372602145		4	88007635	HGNC:9009	PKD2	4970	138.38950372602145	4
L2	ptv	PKD2	3.3013925896496824e-11	363164	27	35	0.000699591	0.000107835	6.491445314091618	3.1536953499909073	13.361741572775417	time_agnostic	I44	EUR	I44	known quant												104.81302827871895		4	88007635	HGNC:9009	PKD2	4970	104.81302827871895	4
L3	ptv	PKD2	4.629907303559416e-09	353251	17	36	0.000822368	0.000108245	7.602720621856425	3.3516343547372753	17.24572394727461	time_agnostic	I635	EUR	I63	known quant												83.34427704004864		4	88007635	HGNC:9009	PKD2	4970	83.34427704004864	4
L3	ptv	PKD2	3.187830268146904e-13	346342	35	20	0.000539283	7.106285153904371e-05	7.59237	3.477098336227053	16.57821976943597	time_agnostic	I63	EUR	I63	known quant												124.9650481010201		4	88007635	HGNC:9009	PKD2	4970	124.9650481010201	4
L3	ptv	PKD2	5.677919821776885e-18	389046	14	41	0.00479616	0.000106183	45.38183955333529	19.023518950637794	108.26132465758226	time_agnostic	N04	EUR	N04	known quant												172.45810744463512		4	88007635	HGNC:9009	PKD2	4970	172.45810744463512	4
L3	ptv	PKD2	1.1033184947604519e-22	386237	23	40	0.00282868	0.00010579	26.811537987173164	12.747049386083365	56.39411501946841	diagnostic	N039	EUR	N03	known quant												219.5729910174786		4	88007635	HGNC:9009	PKD2	4970	219.5729910174786	4
L3	ptv	PKD2	2.8955441614793325e-21	382495	23	41	0.00251201	0.00010982	22.929056517106286	10.956276747497844	47.985428342225944	diagnostic	N03	EUR	N03	known quant												205.38269807024673		4	88007635	HGNC:9009	PKD2	4970	205.38269807024673	4
L3	ptv	PKD2	5.576833679413316e-10	299764	8	35	0.00389864	0.000117563	33.28789488398099	11.404446771339748	97.16244619525679	prognostic	N028	EUR	N02	known quant												92.5361		4	88007635	HGNC:9009	PKD2	4970	92.5361	4
L3	ptv	PKD2	2.7962236024040757e-15	368565	17	35	0.00192308	9.729654597261797e-05	19.80126617120837	8.627513696829235	45.44648154278109	time_agnostic	N02	EUR	N02	known quant												145.53428102809255		4	88007635	HGNC:9009	PKD2	4970	145.53428102809255	4
L3	ptv	PKD2	7.453959232813079e-10	435650	12	58	0.00180397	0.000135199	13.365392604902368	5.711459861342738	31.276367832371136	diagnostic	M87	EUR	M87	known quant												91.27612986818662		4	88007635	HGNC:9009	PKD2	4970	91.27612986818662	4
L3	ptv	PKD2	2.217106734372238e-09	332604	13	42	0.00143615	0.000129809	11.07800062164483	4.640744819866762	26.444483059658218	time_agnostic	M85	EUR	M85	known quant												86.54213398886819		4	88007635	HGNC:9009	PKD2	4970	86.54213398886819	4
L3	ptv	PKD2	2.666989612172587e-09	433907	17	52	0.000937414	0.000125069	7.50129	3.491444661892231	16.11637332771961	time_agnostic	M84	EUR	M84	known quant												85.73978675868021		4	88007635	HGNC:9009	PKD2	4970	85.73978675868021	4
L2	ptv	PKD2	1.207458636658572e-09	416987	17	52	0.00102856	0.000129851	7.928186570258522	3.6873738944259418	17.046316455145696	time_agnostic	M5459	EUR	M54	known quant												89.18127737743009		4	88007635	HGNC:9009	PKD2	4970	89.18127737743009	4
L3	ptv	PKD2	5.81993147024532e-10	392717	17	46	0.00103494	0.000122246	8.473829314241653	3.8734463409915305	18.537957396492597	diagnostic	M469	EUR	M46	known quant												92.35082129142127		4	88007635	HGNC:9009	PKD2	4970	92.35082129142127	4
L3	ptv	PKD2	3.2660710275345232e-12	428540	22	45	0.000950119	0.000111006	8.566386643419454	4.144744723719064	17.705066298681214	diagnostic	M46	EUR	M46	known quant												114.85974374856275		4	88007635	HGNC:9009	PKD2	4970	114.85974374856275	4
L3	ptv	PKD2	3.869010630561437e-12	335725	20	35	0.00109751	0.000110236	9.965923984272608	4.534026719082431	21.905393817440864	time_agnostic	M419	EUR	M41	known quant												114.12400077001983		4	88007635	HGNC:9009	PKD2	4970	114.12400077001983	4
L3	ptv	PKD2	1.4331405271797386e-10	397123	8	48	0.00465387	0.000121395	38.51120202610559	13.79906220990665	107.47923727967256	time_agnostic	M313	EUR	M31	known quant												98.43711222591872		4	88007635	HGNC:9009	PKD2	4970	98.43711222591872	4
L1	ptv	PKD2	1.2323046766006956e-16	462085	16	56	0.00311223	0.000122553	25.471108013937283	11.650685175041847	55.68576729268028	diagnostic	M31	EUR	M31	known quant												159.09281903366647		4	88007635	HGNC:9009	PKD2	4970	159.09281903366647	4
L1	ptv	PKD2	1.9427457181781134e-15	326435	11	39	0.00657109	0.000120088	55.0741	21.165692186753205	143.30541736694215	time_agnostic	N05	EUR	N05	known quant												147.11584039554083		4	88007635	HGNC:9009	PKD2	4970	147.11584039554083	4
L3	ptv	PKD2	1.4775612873440156e-10	334332	21	35	0.000859599	0.000112939	7.616870826334549	3.508912014373663	16.53410542852334	diagnostic	L97	EUR	L97	known quant												98.30454496095916		4	88007635	HGNC:9009	PKD2	4970	98.30454496095916	4
L3	ptv	PKD2	1.6238458421900507e-14	348169	11	37	0.00483942	0.000106969	45.45665161182403	17.444929786714304	118.44743435610721	time_agnostic	N059	EUR	N05	known quant												137.89455202351004		4	88007635	HGNC:9009	PKD2	4970	137.89455202351004	4
L3	ptv	PKD2	1.9184068594337545e-12	462085	8	64	0.00901917	0.000138769	65.57650739476678	23.957367685326847	179.49711247824993	time_agnostic	N085	EUR	N08	known quant												117.17059281384039		4	88007635	HGNC:9009	PKD2	4970	117.17059281384039	4
L3	ptv	PKD2	1.8324040120917156e-13	348461	31	26	0.00067494	8.594160598418014e-05	7.8581023216527255	3.7152006511713984	16.620844442976274	time_agnostic	N179	EUR	N17	known quant												127.36978765996923		4	88007635	HGNC:9009	PKD2	4970	127.36978765996923	4
L3	ptv	PKD2	8.191384277732222e-11	338389	8	42	0.00519481	0.000124685	41.87579261469601	14.671033664556942	119.52682048201036	time_agnostic	N170	EUR	N17	known quant												100.86642699780482		4	88007635	HGNC:9009	PKD2	4970	100.86642699780482	4
L3	ptv	PKD2	8.932803491726889e-13	348541	30	25	0.00063362	8.30029814670943e-05	7.637906037999028	3.563382091228635	16.37141545637265	prognostic	N17	EUR	N17	known quant												120.49012219733052		4	88007635	HGNC:9009	PKD2	4970	120.49012219733052	4
L3	ptv	PKD2	3.2060133873358436e-17	281014	14	28	0.00427742	0.000100813	42.607088063823255	16.772625082879294	108.23374065228626	time_agnostic	N139	EUR	N13	known quant												164.9403466849655		4	88007635	HGNC:9009	PKD2	4970	164.9403466849655	4
L3	ptv	PKD2	5.586427928992572e-15	366120	12	50	0.00524476	0.000137426	38.36014059753954	15.795304607572374	93.16062103402255	time_agnostic	N138	EUR	N13	known quant												142.5286579973386		4	88007635	HGNC:9009	PKD2	4970	142.5286579973386	4
L3	ptv	PKD2	8.500267172572628e-18	379404	19	38	0.00228338	0.000102403	22.346723681040714	10.118410350974402	49.353212802710246	time_agnostic	N135	EUR	N13	known quant												170.70567423726825		4	88007635	HGNC:9009	PKD2	4970	170.70567423726825	4
L2	ptv	PKD2	6.328848864299103e-13	339520	11	37	0.00353017	0.000109987	32.20644122383253	12.434140408605645	83.41990859185542	time_agnostic	N134	EUR	N13	known quant												121.98675275345306		4	88007635	HGNC:9009	PKD2	4970	121.98675275345306	4
L2	ptv	PKD2	7.536188371003374e-16	364136	21	38	0.00159043	0.000108283	14.7095	6.8377995647783445	31.64305530052843	time_agnostic	N133	EUR	N13	known quant												151.2284825465986		4	88007635	HGNC:9009	PKD2	4970	151.2284825465986	4
L1	ptv	PKD2	2.2046634237007995e-13	309835	10	35	0.00519211	0.00011367	45.91022964509395	16.899595643306238	124.72187089873486	time_agnostic	N131	EUR	N13	known quant												126.56657702970168		4	88007635	HGNC:9009	PKD2	4970	126.56657702970168	4
L3	ptv	PKD2	6.014033263296472e-12	462085	10	62	0.00413736	0.00013488	30.797673452430413	12.377595387838053	76.63012567162346	time_agnostic	N130	EUR	N13	known quant												112.20834174169296		4	88007635	HGNC:9009	PKD2	4970	112.20834174169296	4
L2	ptv	PKD2	7.75017167363038e-15	354869	21	34	0.00133088	0.000100268	13.289563471028721	6.0749234070895035	29.072382549612442	time_agnostic	N13	EUR	N13	known quant												141.1068867735374		4	88007635	HGNC:9009	PKD2	4970	141.1068867735374	4
L2	ptv	PKD2	1.8220934318039653e-17	396897	20	45	0.00218723	0.000116053	18.88586877100687	8.884532340863288	40.14573030425089	time_agnostic	N12	EUR	N12	known quant												167.3942935739785		4	88007635	HGNC:9009	PKD2	4970	167.3942935739785	4
L2	ptv	PKD2	3.629139659907451e-13	359192	8	52	0.011799410029498525	0.000145043	82.31044776119403	28.984303110723122	233.74754896700426	time_agnostic	N119	EUR	N11	known quant												124.40196318556106		4	88007635	HGNC:9009	PKD2	4970	124.40196318556106	4
L3	ptv	PKD2	1.8839704535166175e-13	418878	10	59	0.00621504	0.000141396	44.22361433523071	17.500850749314907	111.75	time_agnostic	N11	EUR	N11	known quant												127.24925912570379		4	88007635	HGNC:9009	PKD2	4970	127.24925912570379	4
L3	ptv	PKD2	3.940790770644762e-12	363866	10	48	0.00434972	0.000132755	32.90365152177079	12.764479616337818	84.81742429048171	time_agnostic	N10	EUR	N10	known quant												114.04416622624021		4	88007635	HGNC:9009	PKD2	4970	114.04416622624021	4
L3	ptv	PKD2	2.0669961266671362e-18	334068	22	40	0.0022449	0.000123355	18.23741051339742	8.605906622481644	38.64823972936249	diagnostic	N08	EUR	N08	known quant												176.84660337194032		4	88007635	HGNC:9009	PKD2	4970	176.84660337194032	4
L2	ptv	PKD2	2.2934389131840635e-17	399468	22	43	0.00176977	0.0001111	15.95591346865647	7.631823808596245	33.35915254391613	prognostic	K768	EUR	K76	known quant												166.39512823014184		4	88007635	HGNC:9009	PKD2	4970	166.39512823014184	4
L2	ptv	PKD2	3.750788963736315e-11	306982	8	38	0.00578035	0.000124346	46.75030599755202	16.079384337908508	135.92504942568178	time_agnostic	N049	EUR	N04	known quant												104.25877370523531		4	88007635	HGNC:9009	PKD2	4970	104.25877370523531	4
L3	ptv	PKD2	3.821686038681475e-09	352347	12	41	0.00142079	0.00011922	11.932884896788261	4.868208508470528	29.249721270614586	time_agnostic	K650	EUR	K65	known quant												84.17744994222092		4	88007635	HGNC:9009	PKD2	4970	84.17744994222092	4
L3	ptv	PKD2	3.3697090832769823e-09	342317	6	45	0.00719424	0.000131778	54.98196457326892	17.170819572663433	176.05545358760548	time_agnostic	I770	EUR	I77	known quant												84.72407591407932		4	88007635	HGNC:9009	PKD2	4970	84.72407591407932	4
L3	ptv	PKD2	5.170011688262548e-10	336843	22	35	0.000767379	0.000113572	6.761174692937181	3.1484986754246815	14.519136877911558	time_agnostic	I77	EUR	I77	known quant												92.86508475060373		4	88007635	HGNC:9009	PKD2	4970	92.86508475060373	4
L3	ptv	PKD2	1.0126111383741179e-14	362551	26	38	0.00108614	0.000112223	9.687879681639696	4.723281230722091	19.87072294477346	time_agnostic	I730	EUR	I73	known quant												139.9455729983303		4	88007635	HGNC:9009	PKD2	4970	139.9455729983303	4
L2	ptv	PKD2	7.245785021920818e-11	375231	25	35	0.000689693	0.00010325	6.683756571397021	3.1986486369372673	13.966085987008324	time_agnostic	I73	EUR	I73	known quant												101.39914555366141		4	88007635	HGNC:9009	PKD2	4970	101.39914555366141	4
L3	ptv	PKD2	2.151173490993331e-12	330661	18	37	0.00136841	0.000116533	11.75737400006584	5.257823936876454	26.291455369566222	prognostic	I72	EUR	I72	known quant												116.67324562582009		4	88007635	HGNC:9009	PKD2	4970	116.67324562582009	4
L3	ptv	PKD2	1.7989672116899476e-11	275052	13	26	0.00174146	9.71646604655682e-05	17.95229468599034	6.911920905055652	46.62739763947602	time_agnostic	I719	EUR	I71	known quant												107.4497675211409		4	88007635	HGNC:9009	PKD2	4970	107.4497675211409	4
L2	ptv	PKD2	8.90994824150943e-10	293951	13	27	0.00121963	9.530802140547562e-05	12.811088845749751	4.9870343174644125	32.91013996814446	time_agnostic	I714	EUR	I71	known quant												90.50124818801748		4	88007635	HGNC:9009	PKD2	4970	90.50124818801748	4
L3	ptv	PKD2	5.091314602872107e-09	304185	12	31	0.0012681	0.000105184	12.070038671449684	4.707429963375444	30.948061822215067	time_agnostic	I712	EUR	I71	known quant												82.93170066178155		4	88007635	HGNC:9009	PKD2	4970	82.93170066178155	4
L1	ptv	PKD2	1.3510374864823064e-09	426035	21	49	0.000774793	0.000122828	6.312056587949215	3.0641018849114587	13.002850383555174	diagnostic	K76	EUR	K76	known quant												88.69332600684446		4	88007635	HGNC:9009	PKD2	4970	88.69332600684446	4
L3	ptv	PKD2	7.442683132550933e-11	353835	15	38	0.00132404	0.000110947	11.948447661490654	5.128520127160654	27.837543380846956	time_agnostic	I7000	EUR	I70	known quant												101.28270470422879		4	88007635	HGNC:9009	PKD2	4970	101.28270470422879	4
L3	ptv	PKD2	8.039421501375127e-10	352777	14	38	0.00122089	0.000111336	10.97806596295156	4.629549047108299	26.03232648808272	time_agnostic	I700	EUR	I70	known quant												90.94775200977872		4	88007635	HGNC:9009	PKD2	4970	90.94775200977872	4
L3	ptv	PKD2	1.0260509208965029e-11	316564	21	27	0.000867625	9.235189492406622e-05	9.40206	4.136318805523364	21.371371403883217	time_agnostic	I70	EUR	I70	known quant												109.88831085505294		4	88007635	HGNC:9009	PKD2	4970	109.88831085505294	4
L3	ptv	PKD2	3.884065791424645e-12	360246	25	33	0.00078842	0.000100445	7.854647982157135	3.7191534314341546	16.588585564165488	time_agnostic	I69	EUR	I69	known quant												114.10713422273126		4	88007635	HGNC:9009	PKD2	4970	114.10713422273126	4
L3	ptv	PKD2	1.5422609231425567e-09	360753	23	33	0.000627969	0.000101812	6.171179875138567	2.8758149271554294	13.2427	prognostic	I679	EUR	I67	known quant												88.11842145160016		4	88007635	HGNC:9009	PKD2	4970	88.11842145160016	4
L2	ptv	PKD2	2.3675528927090003e-12	372107	23	34	0.000859749	9.844942160964804e-05	8.739552545923903	4.0866420210338426	18.69010750387243	prognostic	I678	EUR	I67	known quant												116.25700309788235		4	88007635	HGNC:9009	PKD2	4970	116.25700309788235	4
L3	ptv	PKD2	9.367541931453166e-10	372204	12	53	0.001909	0.000144841	13.203276775671986	5.570393836772332	31.29518714892333	prognostic	I671	EUR	I67	known quant												90.28374354219436		4	88007635	HGNC:9009	PKD2	4970	90.28374354219436	4
L1	ptv	PKD2	6.134530802488697e-12	376192	23	36	0.00084646	0.000103146	8.212530848281705	3.8771749669868742	17.395568553975703	time_agnostic	I67	EUR	I67	known quant												112.1221864853315		4	88007635	HGNC:9009	PKD2	4970	112.1221864853315	4
L3	ptv	PKD2	8.848409804484575e-10	340001	20	35	0.000798244	0.00011113	7.1879	3.2771164336244323	15.765672523572862	time_agnostic	I64	EUR	I64	known quant												90.53134771696604		4	88007635	HGNC:9009	PKD2	4970	90.53134771696604	4
L2	ptv	PKD2	4.549324481850099e-12	375582	24	37	0.000844327	0.00010658	7.927851798138056	3.792909245008077	16.57061376197177	prognostic	I639	EUR	I63	known quant												113.42053085889049		4	88007635	HGNC:9009	PKD2	4970	113.42053085889049	4
L3	ptv	PKD2	2.369447491628782e-12	462085	13	59	0.00243948	0.000129172	18.92929882286924	8.266136860932969	43.34774029921357	time_agnostic	I776	EUR	I77	known quant												116.25352911082979		4	88007635	HGNC:9009	PKD2	4970	116.25352911082979	4
L3	ptv	PKD2	1.1334403873211984e-12	391103	32	28	0.000577878	8.340084830577134e-05	6.932351749221091	3.345481516287214	14.364898009737775	prognostic	I80	EUR	I80	known quant												119.45601316418156		4	88007635	HGNC:9009	PKD2	4970	119.45601316418156	4
L2	ptv	PKD2	1.6669931478245192e-17	326211	25	27	0.00130392	8.793699802630294e-05	14.845907898707146	6.758729404413155	32.60982473909712	prognostic	I71	EUR	I71	known quant												167.7806618533583		4	88007635	HGNC:9009	PKD2	4970	167.7806618533583	4
L3	ptv	PKD2	1.6645338650372256e-09	425133	10	57	0.00232019	0.000135449	17.167115463076296	6.894240491576894	42.747254564539475	time_agnostic	I828	EUR	I82	known quant												87.78707364671217		4	88007635	HGNC:9009	PKD2	4970	87.78707364671217	4
L3	ptv	PKD2	1.3832891113187956e-09	390475	24	36	0.000603622	0.000102647	5.883480974431246	2.8074311868913138	12.329900920857208	diagnostic	I848	EUR	I84	known quant												88.59087041634467		4	88007635	HGNC:9009	PKD2	4970	88.59087041634467	4
L3	ptv	PKD2	3.7454796406246495e-13	409536	16	51	0.00191433	0.000127126	15.085562779415291	6.85339	33.20607433566157	time_agnostic	I82	EUR	I82	known quant												124.2649255928938		4	88007635	HGNC:9009	PKD2	4970	124.2649255928938	4
L2	ptv	PKD2	3.059640831763687e-12	416607	25	43	0.000836176	0.000111195	7.525384593227609	3.716957935278271	15.235957538956587	prognostic	I802	EUR	I80	known quant												115.14329551929595		4	88007635	HGNC:9009	PKD2	4970	115.14329551929595	4
L3	ptv	PKD2	9.71524911600505e-10	352160	12	42	0.00164114	0.000121793	13.495342465753424	5.517061058305028	33.01110253144825	prognostic	I801	EUR	I80	known quant												90.12546058850175		4	88007635	HGNC:9009	PKD2	4970	90.12546058850175	4
L3	ptv	PKD2	3.1138818171691925e-10	419589	27	40	0.000602988	0.00010672	5.652985474860335	2.8084264239825387	11.378701078330483	diagnostic	I849	EUR	I84	known quant												95.06697874467086		4	88007635	HGNC:9009	PKD2	4970	95.06697874467086	4
L3	ptv	PKD2	4.128174098679341e-09	391564	15	43	0.000987037	0.00011425	8.646806346560952	3.7929194005859412	19.712325018922506	diagnostic	I87	EUR	I87	known quant												83.84241995367918		4	88007635	HGNC:9009	PKD2	4970	83.84241995367918	4
L2	ptv	PKD2	4.080238019407401e-12	379781	28	29	0.000628183	8.651344836638744e-05	7.2650376798355785	3.4419807582392807	15.33441823086493	time_agnostic	I95	EUR	I95	known quant												113.89314501738524		4	88007635	HGNC:9009	PKD2	4970	113.89314501738524	4
L2	ptv	PKD2	1.485284646575289e-12	368829	26	34	0.000794767	0.000101156	7.86231	3.7710259481489947	16.39232530534416	prognostic	I951	EUR	I95	known quant												118.28190308238621		4	88007635	HGNC:9009	PKD2	4970	118.28190308238621	4
L3	ptv	PKD2	5.082731785864072e-10	430683	29	40	0.000551876	0.000105782	5.219422970734401	2.6294987663590987	10.360292423772732	diagnostic	I84	EUR	I84	known quant												92.93902807273994		4	88007635	HGNC:9009	PKD2	4970	92.93902807273994	4
L2	ptv	PKD2	4.266419089624651e-13	384486	28	32	0.000726537	9.249971816492122e-05	7.859458985744332	3.786808260158835	16.31217936183714	prognostic	I959	EUR	I95	known quant												123.69936486117768		4	88007635	HGNC:9009	PKD2	4970	123.69936486117768	4
L2	ptv	PKD2	4.9781866108238205e-11	397305	14	45	0.00154953	0.000115899	13.388882730419146	5.7814050006509135	31.006681031467846	time_agnostic	K65	EUR	K65	known quant												103.02928827588408		4	88007635	HGNC:9009	PKD2	4970	103.02928827588408	4
L3	ptv	PKD2	5.45395801646981e-10	379126	15	49	0.00132205	0.000133232	9.934755474866675	4.42973	22.281111034413776	diagnostic	J81	EUR	J81	known quant												92.63288209497739		4	88007635	HGNC:9009	PKD2	4970	92.63288209497739	4
L3	ptv	PKD2	5.043164825394619e-10	426624	22	45	0.000734043	0.000113449	6.474247702575861	3.1372757352490077	13.360599083899745	time_agnostic	I842	EUR	I84	known quant												92.97296837593478		4	88007635	HGNC:9009	PKD2	4970	92.97296837593478	4
L1	ptv5pcnt	APC	6.036184293768149e-11	451541	17	82	0.0017196	0.000185665	9.276078827765682	4.5401371978581055	18.95221106082794	time_agnostic	K91	EUR	K91	known binary	known	3.610280091535851e-13	389770	13	68	0.00382128	0.000175998	21.79152274660233	9.61595	49.383622341752684	EUR	102.19237509031518	124.42459103498851	5	112707498	HGNC:583	APC	5704	102.19237509031518	5
L3	ptv	APC	1.6227633881189447e-10	394568	35	52	0.000690199	0.000151225	4.566509809874388	2.4684919249550696	8.447672699621478	time_agnostic	K63	EUR	K63	known binary	known	3.4845658060767885e-09	396456	28	65	0.000808244	0.000179651	4.5018	2.4041170853035028	8.429801341482085	EUR	97.89744799166677	84.57851329408923	5	112707498	HGNC:583	APC	5704	97.89744799166677	5
L0	ptv	APC	7.912326777381999e-12	424562	33	59	0.000811648	0.000153684	5.284749934810952	2.8736589922742906	9.71882	time_agnostic	K62	EUR	K62	known binary	known	1.6163703535871955e-12	422427	33	58	0.00085375	0.000151131	5.653059876069215	3.066441396129802	10.421554445083204	EUR	111.01695784772457	117.91459123703012	5	112707498	HGNC:583	APC	5704	111.01695784772457	5
L2	ptv	APC	8.345057531837889e-09	453977	23	75	0.000867859	0.000175449	4.949935168750079	2.58399	9.482188071237214	diagnostic	K56	EUR	K56	putative novel												80.78570664895628		5	112707498	HGNC:583	APC	5704	80.78570664895628	5
L1	ptv	APC	5.234332555840098e-12	393773	24	68	0.00129032	0.00018125	7.126937984496124	3.70078	13.724997410487731	diagnostic	K317	EUR	K31	known binary	known	2.7792620221298593e-12	409664	20	70	0.00161108	0.000176211	9.15604	4.577610509576453	18.313731096311358	EUR	112.81138688540197	115.56070507054648	5	112707498	HGNC:583	APC	5704	112.81138688540197	5
L2	ptv5pcnt	APC	5.450880047025956e-10	422421	28	68	0.000854466	0.000174515	4.899573659218429	2.6303	9.126653438079723	diagnostic	K31	EUR	K31	known binary	known	8.622071579236533e-10	436390	21	76	0.00111696	0.000181997	6.1429943669076845	3.1438696427206283	12.003163006212755	EUR	92.63533375023839	90.64388376014907	5	112707498	HGNC:583	APC	5704	92.63533375023839	5
L0	ptv	APC	5.567255757960225e-21	378572	18	66	0.00614125	0.0001757	35.16290609493493	16.73088514268548	73.90104913736518	prognostic	D131	EUR	D13	known binary	known	2.0441349560021015e-27	394750	18	73	0.014827018121911038	0.000185498	81.11895817107252	38.27335215320133	171.92863976012637	EUR	202.54358826884288	266.89490434999067	5	112707498	HGNC:583	APC	5704	202.54358826884288	5
L0	ptv	DDX41	5.3798472694799136e-12	354539	28	576	0.00867679	0.00163957	5.329686360320934	3.2650215806921774	8.699959861634078	time_agnostic	D61	EUR	D61	known binary	known	6.000670757306798e-10	341711	17	570	0.012256669069935111	0.00167487	7.39636	4.003695989197928	13.663912148711324	EUR	112.69230053509004	92.21800201297144	5	177511577	HGNC:18674	DDX41	6186	112.69230053509004	5
L0	ptv5pcnt	APC	3.4652689939441716e-12	397653	12	76	0.00405268	0.000192555	21.128446752690476	9.214627258995916	48.445938140955285	diagnostic	K914	EUR	K91	known binary	known	1.2751059871383865e-10	400422	8	75	0.00708592	0.000187832	37.986845078798694	14.243915766235988	101.30644007746555	EUR	114.6026304732886	98.94453715060376	5	112707498	HGNC:583	APC	5704	114.6026304732886	5
L0	ptv5pcnt	APC	1.2671569779122944e-12	408730	27	66	0.00115612	0.000171261	6.757269180855583	3.582921368596192	12.743982377830072	time_agnostic	Z09	EUR	Z09	known binary	known	6.4780812040545355e-15	418734	27	67	0.00142857	0.00016757	8.536010932462153	4.52802	16.091697615804538	EUR	118.9716958052452	141.88553612322792	5	112707498	HGNC:583	APC	5704	118.9716958052452	5
L0	ptv5pcnt	APC	2.6689650972347775e-10	391443	18	70	0.0014608	0.000184638	7.921834943340145	3.867241388128797	16.22745067379666	prognostic	Z090	EUR	Z09	known binary	known	1.7738898601569533e-12	405352	18	74	0.00201907	0.000186663	10.83653159734985	5.308034494484858	22.12314505159565	EUR	95.73657105559607	117.51073348772053	5	112707498	HGNC:583	APC	5704	95.73657105559607	5
L3	ptv5pcnt	APC	1.1962123092309953e-12	353976	27	53	0.00112453	0.000160623	7.007834165552802	3.6130178093484013	13.592443293476578	diagnostic	Z43	EUR	Z43	known binary	known	2.5561190308365204e-09	357690	10	70	0.00318066	0.000197436	16.158081867079954	6.619781285697881	39.43991475780812	EUR	119.22191732935788	85.92418926244534	5	112707498	HGNC:583	APC	5704	119.22191732935788	5
L0	ptv5pcnt	APC	7.483639518683466e-12	405418	16	73	0.00216216	0.000183409	11.812137312812597	5.605926842761627	24.889120356056093	prognostic	Z83	EUR	Z83	known binary	known	2.4800703274996422e-12	388597	16	73	0.0024305	0.000191092	12.747540108178919	6.041144429100037	26.89884023081338	EUR	111.25887140308467	116.05536003685089	5	112707498	HGNC:583	APC	5704	111.25887140308467	5
L0	ptv5pcnt	APC	9.643594289901353e-25	436433	33	64	0.00231709	0.00015159	15.31840624780069	8.359633530982943	28.06983931807214	diagnostic	Z860	EUR	Z86	known binary	known	1.6642744624177022e-26	462085	33	67	0.00258621	0.000149113	17.386369793211987	9.532960721979364	31.709545796130122	EUR	240.15761068863168	257.7877505083119	5	112707498	HGNC:583	APC	5704	240.15761068863168	5
L2	ptv5pcnt	APC	1.015515562399386e-12	429022	48	45	0.000597796	0.000129041	4.634783439463988	2.5812681667782518	8.321962749628183	diagnostic	Z87	EUR	Z87	known binary	known	1.3893429509955513e-12	431109	44	54	0.000683984	0.000147227	4.648265968387303	2.6204196566338513	8.245387893564635	EUR	119.93313416806302	118.57190538034357	5	112707498	HGNC:583	APC	5704	119.93313416806302	5
L2	ptv5pcnt	APC	2.0651639570379965e-14	413268	42	48	0.000760043	0.000134075	5.672335108116918	3.122577317159683	10.304111735507872	diagnostic	Z871	EUR	Z87	known binary	known	7.710000666671114e-15	402536	37	55	0.000955061	0.000151184	6.322287571874178	3.4707517208662435	11.516617538836371	EUR	136.85045463227812	141.12945584396311	5	112707498	HGNC:583	APC	5704	136.85045463227812	5
L0	ptv5pcnt	APC	9.00598976233096e-11	388564	35	51	0.000706086	0.000150445	4.695938697682005	2.5314212227535453	8.711248864541215	diagnostic	Z90	EUR	Z90	known binary	known	3.653997495552337e-11	370846	34	51	0.000775601	0.000155959	4.976188845512865	2.6678981654438076	9.28163	EUR	100.4546855106237	104.37231754648552	5	112707498	HGNC:583	APC	5704	100.4546855106237	5
L0	ptv5pcnt	APC	3.542426647504611e-16	447118	32	65	0.00122291	0.000154412	7.928273020264602	4.330620410842624	14.514666980850727	prognostic	Z904	EUR	Z90	known binary	known	1.773721064955471e-18	433710	31	64	0.0015563	0.000154667	10.076378500854787	5.453367797790422	18.618477142441698	EUR	154.50699133857864	177.5111467620405	5	112707498	HGNC:583	APC	5704	154.50699133857864	5
L0	ptv	APC	6.000061019751145e-21	392084	30	56	0.00198111	0.000148564	13.359536728077057	7.052236251844445	25.30789032233015	diagnostic	Z93	EUR	Z93	known binary	known	2.4373057238941063e-23	367673	25	57	0.00357449	0.000158035	22.69587370636377	11.5172	44.72449709377041	EUR	202.21844332881946	226.13089991589763	5	112707498	HGNC:583	APC	5704	202.21844332881946	5
L1	ptv	APC	7.831931026980763e-27	422369	28	64	0.00376395	0.000154243	24.49114491971394	12.898455768514806	46.50294502250293	diagnostic	Z932	EUR	Z93	known binary	known	5.25842198743938e-29	384289	22	66	0.00921659	0.000172819	53.81761804087385	26.655776843540853	108.65697250520091	EUR	261.06131145864464	282.7914456477538	5	112707498	HGNC:583	APC	5704	261.06131145864464	5
L3	ptv5pcnt	APC	1.6059048349756647e-09	390769	20	66	0.00111707	0.000177008	6.316785615041039	3.145045199268353	12.687188252706814	diagnostic	Z933	EUR	Z93	known binary	known	1.74634144029592e-11	392941	11	82	0.00456242	0.000209971	21.823821138211382	9.32282	51.08748353228555	EUR	87.94280194343452	107.57870840161232	5	112707498	HGNC:583	APC	5704	87.94280194343452	5
L0	ptv	APC	6.512848374512448e-10	452516	19	80	0.00126557	0.000182856	6.928635620915033	3.4830767070090873	13.7826	time_agnostic	Z98	EUR	Z98	known binary	known	3.5487651486779934e-12	436753	17	75	0.00197262	0.000175178	11.280889819013293	5.459201872373261	23.310820534539996	EUR	91.86229032509026	114.49922740581417	5	112707498	HGNC:583	APC	5704	91.86229032509026	5
L0	ptv	APC	5.279599314359331e-29	432684	22	76	0.0092437	0.000176619	52.815811794116335	26.596274425804236	104.88348596542829	time_agnostic	D13	EUR	D13	known binary	known	7.196368588614431e-30	426032	22	77	0.010406811731315043	0.000181639	57.88596012018574	29.11892607260026	115.07238868224222	EUR	282.7739903620972	291.42886600759806	5	112707498	HGNC:583	APC	5704	282.7739903620972	5
L0	ptv	APC	1.2985731451769057e-39	365859	30	51	0.00870575	0.000140723	62.39874638379942	31.959397432191636	121.82969214393952	diagnostic	D126	EUR	D12	known binary	known	2.718474057370267e-41	364497	30	47	0.00934871	0.00013009	72.532	36.68164994424884	143.42040592742512	EUR	388.86533582690794	405.65674807151765	5	112707498	HGNC:583	APC	5704	388.86533582690794	5
L3	UR	TERT	6.99697212606629e-12	376332	45	528	0.00501114	0.00143731	3.4989825507452816	2.342059420401464	5.227398922407079	diagnostic	C92	EUR	C92	known quant												111.55089856189291		5	1253147	HGNC:11730	TERT	5336	111.55089856189291	5
L1	ptv	APC	2.2053887905615706e-09	342145	15	59	0.00155023	0.00017746	8.74765	3.991705667074439	19.170082445664935	time_agnostic	D123	EUR	D12	known binary	known	5.364131549019461e-10	328656	15	63	0.00189801	0.000196413	9.67986	4.443871210534875	21.085164160830047	EUR	86.56514837166083	92.70500580128285	5	112707498	HGNC:583	APC	5704	86.56514837166083	5
L0	ptv	DDX41	3.8881305613374432e-19	323680	16	550	0.0544218	0.00170075	33.78270765206017	16.867430726917874	67.66124342122048	time_agnostic	D462	EUR	D46	known binary	known	2.6010472239345266e-21	318318	14	536	0.109375	0.00168453	72.78011259492014	32.84888506946427	161.25188961902379	EUR	184.10259160125295	205.84851762795284	5	177511577	HGNC:18674	DDX41	6186	184.10259160125295	5
L0	ptv5pcnt	DDX41	1.2650945719175524e-18	354646	30	584	0.0148515	0.00165615	9.087612721139946	5.588607243949299	14.777332055108687	time_agnostic	D46	EUR	D46	known binary	known	4.572402189496965e-21	341743	24	587	0.028169014084507043	0.00172196	16.8039	9.671320542992936	29.196711434634082	EUR	178.97877007668615	203.39855575958944	5	177511577	HGNC:18674	DDX41	6186	178.97877007668615	5
L0	ptv5pcnt	DDX41	6.998770078790826e-17	377548	29	659	0.014118792599805257	0.00175502	8.145686505929298	5.004947508026017	13.257323587605091	time_agnostic	C920	EUR	C92	known binary	known	1.0940377177779224e-19	375953	22	632	0.028241335044929396	0.00168455	17.22305737170376	9.737471237686306	30.46311490820706	EUR	161.54978273546533	189.6096770511369	5	177511577	HGNC:18674	DDX41	6186	161.54978273546533	5
L0	ptv	DDX41	1.525929115233912e-14	381230	30	654	0.010787486515641856	0.00172811	6.299544119069296	3.9174494198176877	10.130125971083347	time_agnostic	C92	EUR	C92	known binary	known	2.048043214507589e-16	375830	22	636	0.019766397124887692	0.00169728	11.860594688388128	6.787585357605338	20.72514730214021	EUR	138.16465640416385	156.88660883817215	5	177511577	HGNC:18674	DDX41	6186	138.16465640416385	5
L3	URmtr	TERT	7.476221958410235e-09	424080	89	306	0.00172856	0.000821274	2.1066414023212223	1.51201	2.9351299982613073	diagnostic	Z511	EUR	Z51	known quant												81.26317813515539		5	1253147	HGNC:11730	TERT	5336	81.26317813515539	5
L0	ptvraredmg	TERT	2.739380839902462e-09	371969	58	1106	0.0075149	0.00303637	2.4861318986397483	1.7661305224317643	3.4996574369394495	prognostic	J841	EUR	J84	known binary	known	1.7622360517050476e-12	344180	40	1020	0.011754334410813987	0.00299316	3.961880440549696	2.633443706252447	5.960445096260417	EUR	85.62347586157672	117.5393591823576	5	1253147	HGNC:11730	TERT	5336	85.62347586157672	5
L0	flexdmg	TERT	1.9315630555595124e-09	376054	89	1691	0.00944097	0.00461232	2.056881333769206	1.5561981865149994	2.718651684514997	prognostic	J84	EUR	J84	known binary	known	3.809510752099345e-13	353088	59	1656	0.0145356	0.00474459	3.094052989130435	2.2074491443153796	4.33675	EUR	87.1409	124.19130796320968	5	1253147	HGNC:11730	TERT	5336	87.1409	5
L3	flexdmg	TERT	2.205673522024726e-10	348008	122	1529	0.00874176	0.00457713	1.9179013459885423	1.4972022486201249	2.456812749469724	time_agnostic	E831	EUR	E83	known quant												96.56458770262155		5	1253147	HGNC:11730	TERT	5336	96.56458770262155	5
L3	URmtr	TERT	1.1439854103131446e-09	442480	73	346	0.0020077	0.000851965	2.359282317542023	1.6656690708798036	3.3417280486131595	diagnostic	D70	EUR	D70	known quant												89.41579514232592		5	1253147	HGNC:11730	TERT	5336	89.41579514232592	5
L3	URmtr	TERT	4.921275604015658e-10	336647	33	294	0.00345695	0.000898805	3.856030523215278	2.3883945110521494	6.225508946349791	time_agnostic	D619	EUR	D61	known quant												93.07922312683544		5	1253147	HGNC:11730	TERT	5336	93.07922312683544	5
L0	ptv5pcnt	DDX41	8.226867457740714e-13	346870	28	580	0.00967853	0.00168616	5.786312812180297	3.5386734265446202	9.461572720796443	prognostic	D619	EUR	D61	known binary	known	2.2128952409345262e-10	337788	17	575	0.013364779874213837	0.00170869	7.914078641953924	4.275234152428584	14.650107694207168	EUR	120.84765499513487	96.5504	5	177511577	HGNC:18674	DDX41	6186	120.84765499513487	5
L0	ptv	DDX41	1.712846159767359e-10	462085	49	772	0.00504012	0.00170659	2.963212997666171	2.039885921587954	4.304471723939558	time_agnostic	D70	EUR	D70	known binary	known	2.0861464863452134e-10	445957	40	754	0.00576286	0.00171748	3.36907	2.2407449422783037	5.065571431359624	EUR	97.66281641683888	96.80655199275856	5	177511577	HGNC:18674	DDX41	6186	97.66281641683888	5
L3	UR	TERT	8.391796407520782e-09	361736	35	539	0.00488827	0.00152013	3.2265846434267487	2.0734098777517223	5.0211241746789606	prognostic	D52	EUR	D52	known quant												80.7615		5	1253147	HGNC:11730	TERT	5336	80.7615	5
L3	UR	TERT	6.1189151515765354e-09	338776	31	482	0.00515807	0.00144847	3.5743372897811776	2.2338764898286185	5.719155521485617	time_agnostic	D469	EUR	D46	known quant												82.13325568940562		5	1253147	HGNC:11730	TERT	5336	82.13325568940562	5
L0	ptv5pcnt	DDX41	9.576786919221727e-16	354773	26	599	0.014277869302580999	0.00169711	8.520401225812751	5.095908481149527	14.246181484102129	time_agnostic	D469	EUR	D46	known binary	known	3.442122064790634e-16	341397	19	570	0.0246114	0.00167339	15.053342186808322	8.207706323720554	27.608579310184663	EUR	150.18780175400892	154.63173732751912	5	177511577	HGNC:18674	DDX41	6186	150.18780175400892	5
L0	ptv5pcnt	APC	7.188315456896957e-32	373553	50	36	0.00161964	0.000105054	15.440680776815231	8.319912796219171	28.655904057053903	diagnostic	D12	EUR	D12	known binary	known	1.4106437401692744e-31	373573	50	37	0.0016229	0.000107946	15.057205845267877	8.149336624047828	27.820601642315776	EUR	311.434	308.5058265400932	5	112707498	HGNC:583	APC	5704	311.434	5
L0	ptv	APC	1.3276762349734642e-14	364214	17	65	0.00296736	0.000181319	16.41117216117216	7.770160008796001	34.661650647959384	prognostic	D120	EUR	D12	known binary	known	1.8899574406993783e-14	364332	17	67	0.00297984	0.000186824	15.994709994332137	7.600304821892636	33.66059043656635	EUR	138.76907818422407	137.23547975444492	5	112707498	HGNC:583	APC	5704	138.76907818422407	5
L0	ptv5pcnt	APC	1.0109842676500513e-10	354195	15	64	0.00201803	0.000184565	10.954077076031275	5.035790719412541	23.827798110250257	prognostic	D122	EUR	D12	known binary	known	1.8577339301061975e-11	353382	15	64	0.00228659	0.000184533	12.417327158135981	5.700088987339776	27.050457298938014	EUR	99.95255602594887	107.31016486769275	5	112707498	HGNC:583	APC	5704	99.95255602594887	5
L3	ptv	APC	6.3305917714244695e-09	362729	18	65	0.00120765	0.000186876	6.468898522717291	3.134742505300116	13.349309560980227	time_agnostic	D125	EUR	D12	known binary												81.98555691080315		5	112707498	HGNC:583	APC	5704	81.98555691080315	5
L1	ptv5pcnt	APC	1.4669057940892526e-10	436993	21	78	0.00125907	0.000185576	6.791959511253544	3.4830517739955864	13.244337723291604	diagnostic	Z980	EUR	Z98	known binary	known	3.37479728728581e-14	410724	16	71	0.00298786	0.000175149	17.107091321105127	8.060655075431951	36.30630150154984	EUR	98.33597776014187	134.71752308657304	5	112707498	HGNC:583	APC	5704	98.33597776014187	5
L0	ptv	DSP	3.041504256559932e-09	306023	19	255	0.00495437	0.000843846	5.89543	3.21073	10.824987338535765	time_agnostic	I420	EUR	I42	known binary	known	2.852652275520985e-11	302726	15	273	0.010013351134846462	0.00090629	11.150363459871214	5.653762010448916	21.990774471484883	EUR	85.16911571409113	105.44751163508039	6	7541617	HGNC:3052	DSP	6298	85.16911571409113	6
L0	ptv5pcnt	EGFL8	9.150940298358407e-09	424526	167	4679	0.018223483195111304	0.011264872568988015	1.6291926094526106	1.328490340578644	1.9979584929002197	time_agnostic	L40	EUR	L40	known binary	known	2.8882320052014667e-16	401812	140	4492	0.0247481	0.011338996100011359	2.2125742322241737	1.7678194726780065	2.7692220889989385	EUR	80.38534278020221	155.39367923799142	6	32113054	HGNC:13944	EGFL8	7136	80.38534278020221	6
L1	flexnonsynmtr	PHACTR1	4.559705168163927e-09	400332	61	606	0.00379047	0.00157714	2.4087152633676543	1.6987351707178997	3.4154289144012786	diagnostic	M7966	EUR	M79	putative novel												83.41063238032731		6	12716312	HGNC:20990	PHACTR1	6328	83.41063238032731	6
L3	ptv5pcnt	SLC22A2	2.310639145881607e-13	436090	210	982	0.00456016	0.0025177	1.8149595802475136	1.4710425986273368	2.2392813647993677	prognostic	N183	EUR	N18	known quant												126.36267873295901		6	160171061	HGNC:10966	SLC22A2	8052	126.36267873295901	6
L3	flexdmg	RHAG	4.378033672585879e-19	431539	25	546	0.0158831	0.00126987	12.693377743410021	7.481391227098407	21.536347137320693	prognostic	D58	EUR	D58	known quant												183.58720902484396		6	49605175	HGNC:10006	RHAG	7588	183.58720902484396	6
L1	UR	NOL7	1.4303909093854464e-09	281827	14	70	0.00247656	0.000253463	9.792658272743394	4.453630560719457	21.53213086251999	prognostic	J92	EUR	J92	putative novel												88.44545258626655		6	13615335	HGNC:21040	NOL7	6334	88.44545258626655	6
L3	ptv	MYO6	1.6855687269661895e-09	382516	27	166	0.00198122	0.000450001	4.4094445571418825	2.545678214649991	7.6377293841049925	prognostic	H919	EUR	H91	known binary	known	5.130573442293952e-09	381849	24	166	0.00206398	0.000448381	4.610645269807254	2.598027607817954	8.182380256478618	EUR	87.73253534965221	82.89834091241843	6	75749201	HGNC:7605	MYO6	7678	87.73253534965221	6
L3	ptv5pcnt	GMPR	5.6329076289654304e-11	348008	104	1192	0.00745199	0.00356831	2.0965547581625117	1.6020533447289393	2.7436925670646595	time_agnostic	E831	EUR	E83	known quant												102.49267370468807		6	16238587	HGNC:4376	GMPR	6344	102.49267370468807	6
L1	ptv	MYO6	5.501861583673099e-09	392770	25	164	0.00191307	0.000431918	4.435820167064662	2.5201771080818873	7.80759	prognostic	H91	EUR	H91	known binary												82.59490339828403		6	75749201	HGNC:7605	MYO6	7678	82.59490339828403	6
L0	ptvraredmg	PRPH2	6.608539582652701e-10	411903	50	661	0.00462706	0.00164798	2.816118112172132	1.9346941780978462	4.099108433510183	time_agnostic	H353	EUR	H35	known binary	known	1.7491026374560744e-10	410288	49	656	0.00485581	0.00163919	2.971894415406512	2.03404	4.342184473560104	EUR	91.7989	97.57184705345247	6	42696598	HGNC:9942	PRPH2	7520	91.7989	6
L3	ptv5pcnt	SLC22A2	5.205231477062212e-10	407419	214	916	0.00421592	0.00256828	1.6442500730451417	1.3318129520721935	2.029983488674168	time_agnostic	N18	EUR	N18	known quant												92.83559952613484		6	160171061	HGNC:10966	SLC22A2	8052	92.83559952613484	6
L0	ptvraredmg	PRPH2	3.711423579195499e-09	432068	57	682	0.00407259	0.0016313	2.5026545280346983	1.7560427719223652	3.566701100244886	prognostic	H35	EUR	H35	known binary	known	3.914485208755844e-10	430701	57	685	0.00439917	0.00163976	2.6902464776778134	1.8867417798802932	3.835938859167612	EUR	84.30459477446037	94.07325343618007	6	42696598	HGNC:9942	PRPH2	7520	84.30459477446037	6
L3	ptv	REV3L	1.0763877809678703e-09	360535	30	43	0.000660575	0.000136456	4.843476099828086	2.4798803715278095	9.459835643262526	time_agnostic	J189	EUR	J18	putative novel												89.68031240942052		6	111299028	HGNC:9968	REV3L	7822	89.68031240942052	6
L2	ptv	REV3L	2.8796517032609815e-09	426100	26	57	0.000716332	0.000146227	4.901553166069295	2.5399315328485574	9.459004358617262	time_agnostic	J22	EUR	J22	putative novel												85.40660037414096		6	111299028	HGNC:9968	REV3L	7822	85.40660037414096	6
L3	ptv	REV3L	4.801001208467067e-09	353883	24	48	0.000775369	0.000148639	5.2197290568721915	2.5983567088955075	10.485693259081897	prognostic	J84	EUR	J84	putative novel												83.18668184713917		6	111299028	HGNC:9968	REV3L	7822	83.18668184713917	6
L3	ptv	REV3L	1.645647002936788e-09	407788	24	52	0.000756001	0.000138282	5.470457290014695	2.7546415079035262	10.863810363712483	time_agnostic	R590	EUR	R59	putative novel												87.83663316825877		6	111299028	HGNC:9968	REV3L	7822	87.83663316825877	6
L3	ptv	REV3L	1.4282733670439388e-09	394561	32	46	0.000607095	0.000134562	4.513789272644137	2.362660160439694	8.62346	prognostic	Z515	EUR	Z51	putative novel												88.4519		6	111299028	HGNC:9968	REV3L	7822	88.4519	6
L3	ptv5pcnt	HLA-DRB5	8.471292499202132e-10	314435	363	4090	0.019593026393911587	0.013821863552185138	1.4258830304064731	1.225197619992374	1.6594403900440176	prognostic	J339	EUR	J33	known quant												90.72050322556265		6	32517353	HGNC:4953	HLA-DRB5	7228	90.72050322556265	6
L3	URmtr	GCK	1.6444049194835583e-09	437063	65	163	0.00112191	0.000429936	2.6112837766782966	1.7365336963599254	3.9266747179376114	time_agnostic	E876	EUR	E87	known quant												87.83991232632769		7	44143213	HGNC:4195	GCK	8326	87.83991232632769	7
L3	UR	GCK	4.878129512130524e-50	336033	102	139	0.00403417	0.000447306	9.051292204263751	6.213550299172062	13.185036995336167	time_agnostic	H36	EUR	H36	known quant												493.11746673547304		7	44143213	HGNC:4195	GCK	8326	493.11746673547304	7
L3	UR	GCK	8.43797397399028e-17	355034	76	174	0.00194329	0.000550764	3.533272612534457	2.3998549352201906	5.201987491523374	time_agnostic	E872	EUR	E87	known quant												160.73761818485997		7	44143213	HGNC:4195	GCK	8326	160.73761818485997	7
L3	URmtr	GCK	3.748853202431532e-10	384667	33	168	0.00183619	0.000458146	4.0133995763420485	2.4093748124740344	6.685292830318455	prognostic	G99	EUR	G99	known quant												94.26101565345895		7	44143213	HGNC:4195	GCK	8326	94.26101565345895	7
L3	URmtr	GCK	3.290901545632313e-15	401680	40	177	0.00238336	0.000459863	5.192759534214653	3.2276061805119323	8.354411930113569	diagnostic	H358	EUR	H35	known quant												144.82685110360808		7	44143213	HGNC:4195	GCK	8326	144.82685110360808	7
L3	UR	GCK	2.0140026996413758e-25	334883	86	155	0.00245021	0.000517039	4.748115492586624	3.2378717522727474	6.962783722090436	prognostic	E875	EUR	E87	known quant												246.95939951638127		7	44143213	HGNC:4195	GCK	8326	246.95939951638127	7
L3	UR	GCK	4.021278402132184e-09	307612	66	155	0.00148632	0.00058889	2.526201283512876	1.6734783505052115	3.813430226268248	prognostic	I214	EUR	I21	known quant												83.9564		7	44143213	HGNC:4195	GCK	8326	83.9564	7
L3	UR	GCK	9.979678119402548e-09	430224	30	269	0.00234265	0.000644438	3.641373928346132	2.2136582247522125	5.98991	prognostic	H549	EUR	H54	known quant												80.0088		7	44143213	HGNC:4195	GCK	8326	80.0088	7
L3	UR	GCK	1.819787518823322e-20	450713	91	221	0.00196604	0.000546452	3.602938948065426	2.540209374436251	5.110275237200756	time_agnostic	E871	EUR	E87	known quant												197.39979317943317		7	44143213	HGNC:4195	GCK	8326	197.39979317943317	7
L3	UR	GCK	6.240571044865567e-09	304908	90	119	0.00120308	0.000517166	2.327888997082813	1.5642972059845943	3.464218411953484	prognostic	I259	EUR	I25	known quant												82.0478		7	44143213	HGNC:4195	GCK	8326	82.0478	7
L3	UR	GCK	6.368588845745177e-11	408163	50	220	0.00182909	0.00057769	3.170182178006703	2.073888435449314	4.845995989930842	diagnostic	K86	EUR	K86	known quant												101.95956788135521		7	44143213	HGNC:4195	GCK	8326	101.95956788135521	7
L3	UR	GCK	1.4073150473557815e-15	401136	40	231	0.00310704	0.000594959	5.235430508922795	3.3073529506591886	8.287513616681448	diagnostic	M750	EUR	M75	known quant												148.51608668725814		7	44143213	HGNC:4195	GCK	8326	148.51608668725814	7
L3	URmtr	GCK	1.8712073812017427e-32	411222	78	136	0.00245468	0.000358417	6.863065214728708	4.581266309131413	10.281363484095182	diagnostic	R73	EUR	R73	known quant												317.279		7	44143213	HGNC:4195	GCK	8326	317.279	7
L3	URmtr	GCK	9.570717340982268e-15	416215	42	173	0.00209843	0.000436648	4.813762741550804	3.0133543444827726	7.689872840334722	diagnostic	R730	EUR	R73	known quant												140.19055509918576		7	44143213	HGNC:4195	GCK	8326	140.19055509918576	7
L3	URmtr	GCK	3.0424724467971666e-12	394562	28	176	0.00260611	0.000458551	5.695591129661678	3.3183188298373416	9.775961858936544	time_agnostic	R739	EUR	R73	known quant												115.16773346132616		7	44143213	HGNC:4195	GCK	8326	115.16773346132616	7
L3	ptv	GIGYF1	2.6863258562296948e-11	399493	54	96	0.00094895	0.00028022	3.388713479094475	2.100395891171949	5.467245052069327	diagnostic	J981	EUR	J98	known quant												105.70841307758542		7	100679507	HGNC:9126	GIGYF1	8614	105.70841307758542	7
L3	ptv	GIGYF1	1.5052271959073785e-10	403638	45	102	0.00100162	0.000284351	3.5250178900489386	2.1406757419727946	5.804592858941727	time_agnostic	J98	EUR	J98	known quant												98.22397943603697		7	100679507	HGNC:9126	GIGYF1	8614	98.22397943603697	7
L3	UR	GCK	4.069058553017791e-48	335904	102	149	0.00404233	0.000479607	8.458561433391043	5.8396243309828515	12.252031546421138	time_agnostic	H360	EUR	H36	known quant												473.9050606068258		7	44143213	HGNC:4195	GCK	8326	473.9050606068258	7
L3	URmtr	GCK	3.153230107830779e-10	349330	29	144	0.00194958	0.000430551	4.534993993892855	2.6249494445267803	7.834882522223927	time_agnostic	E870	EUR	E87	known quant												95.01244335336877		7	44143213	HGNC:4195	GCK	8326	95.01244335336877	7
L3	UR	GCK	6.221491847105307e-17	418476	98	194	0.00164958	0.000540289	3.0565385986535762	2.153856663094798	4.337534788241372	time_agnostic	E83	EUR	E83	known quant												162.0610546365651		7	44143213	HGNC:4195	GCK	8326	162.0610546365651	7
L3	UR	GCK	7.316215896521364e-22	402547	107	174	0.00180405	0.00050694	3.5633304133690875	2.512385886836074	5.053890686685574	prognostic	E86	EUR	E86	known quant												211.35713487273745		7	44143213	HGNC:4195	GCK	8326	211.35713487273745	7
L3	UR	GCK	8.581816579497813e-51	367416	116	162	0.00374278	0.000481537	7.798020581062975	5.492417938148484	11.071467187579085	prognostic	E109	EUR	E10	known quant												500.6642077194775		7	44143213	HGNC:4195	GCK	8326	500	7
L3	URmtr	GCK	2.2294550173691077e-37	352090	117	84	0.00186365	0.000290346	6.428841581156345	4.281365261801186	9.653463684669857	time_agnostic	E11	EUR	E11	known binary	known	6.685313217381128e-21	351116	70	125	0.00188152	0.000398201	4.732070878440243	3.099150539758129	7.225365309401789	EUR	366.51801285774775	201.74878240549546	7	44143213	HGNC:4195	GCK	8326	366.51801285774775	7
L3	UR	GCK	8.261715750071249e-44	341151	101	160	0.00378547	0.000508793	7.464566873589165	5.179337403386386	10.75808627062096	diagnostic	E113	EUR	E11	known binary												430.8292975129833		7	44143213	HGNC:4195	GCK	8326	430.8292975129833	7
L3	URmtr	GCK	3.341311787794143e-12	305404	29	121	0.00232074	0.000413099	5.6286268476049495	3.2044964342904727	9.886558103346436	diagnostic	E114	EUR	E11	known binary												114.76082997154244		7	44143213	HGNC:4195	GCK	8326	114.76082997154244	7
L3	URmtr	GCK	5.7444521674625215e-36	351879	111	85	0.00185554	0.000291038	6.38557	4.236651026501285	9.624466288582562	prognostic	E119	EUR	E11	known binary	known	1.0773057404302101e-20	351079	70	129	0.00191038	0.000410257	4.663532994700058	3.0624118640432196	7.1017684616536485	EUR	352.40751382466135	199.67661026007303	7	44143213	HGNC:4195	GCK	8326	352.40751382466135	7
L3	UR	GCK	9.084999732819813e-09	388430	18	249	0.00377042	0.000649019	5.827621672560722	3.1419632166974387	10.808902592499633	time_agnostic	E13	EUR	E13	known quant												80.41675081128085		7	44143213	HGNC:4195	GCK	8326	80.41675081128085	7
L3	UR	GCK	1.792288193813824e-45	337703	116	137	0.00320415	0.000454395	7.070930571475786	4.916885185609553	10.168644834937824	diagnostic	E14	EUR	E14	known quant												447.46592155990976		7	44143213	HGNC:4195	GCK	8326	447.46592155990976	7
L3	UR	GCK	6.620685870871379e-42	339304	114	146	0.00310162	0.000482566	6.444226151332084	4.497879373462189	9.232806672079914	diagnostic	E149	EUR	E14	known quant												411.79097017432616		7	44143213	HGNC:4195	GCK	8326	411.79097017432616	7
L3	UR	GCK	7.065676067260907e-46	356652	101	163	0.00387552	0.000493056	7.88689	5.479906751217564	11.35111902321074	diagnostic	E16	EUR	E16	known quant												451.5084627709448		7	44143213	HGNC:4195	GCK	8326	451.5084627709448	7
L3	URmtr	GCK	1.2900136046355636e-18	411735	91	124	0.00131425	0.00036205	3.6334837776689293	2.4544896987456193	5.378798032572855	prognostic	E87	EUR	E87	known quant												178.8940570955579		7	44143213	HGNC:4195	GCK	8326	178.8940570955579	7
L3	UR	GCK	2.0290797175474874e-46	353924	104	155	0.00371787	0.000475532	7.843790823194693	5.446262212901592	11.296748498867212	diagnostic	E162	EUR	E16	known quant												456.9270089027031		7	44143213	HGNC:4195	GCK	8326	456.9270089027031	7
L3	UR	GCK	3.235618915480207e-14	438272	63	240	0.001983	0.000590403	3.363414230296149	2.2828557405523515	4.955440277545304	time_agnostic	E538	EUR	E53	known quant												134.90042634355808		7	44143213	HGNC:4195	GCK	8326	134.90042634355808	7
L3	UR	GCK	1.5969623604261376e-11	366731	124	140	0.00123262	0.000526055	2.344791383784168	1.649637781245813	3.332881130617854	prognostic	E78	EUR	E78	known quant												107.96705319836389		7	44143213	HGNC:4195	GCK	8326	107.96705319836389	7
L3	URmtr	GCK	1.984464131070787e-11	365996	99	94	0.000956217	0.000358146	2.671508380922525	1.7746158888071775	4.021691158268877	prognostic	E780	EUR	E78	known quant												107.02356746501746		7	44143213	HGNC:4195	GCK	8326	107.02356746501746	7
L3	URmtr	GCK	9.10757637574271e-24	352095	93	100	0.00156716	0.000341586	4.593525063291139	3.045720482395008	6.9279083977172675	prognostic	E785	EUR	E78	known quant												230.4059717809598		7	44143213	HGNC:4195	GCK	8326	230.4059717809598	7
L3	URmtr	GCK	1.3398736553126928e-10	348093	24	153	0.00253245	0.000451839	5.616442959284634	3.138174307677555	10.051841746879505	time_agnostic	E789	EUR	E78	known quant												98.72936151924358		7	44143213	HGNC:4195	GCK	8326	98.72936151924358	7
L3	ptv	GIGYF1	1.2771523277881791e-09	406160	25	120	0.00150313	0.000308065	4.885088617249754	2.7099367943290917	8.80614	prognostic	J9691	EUR	J96	known quant												88.93757300722112		7	100679507	HGNC:9126	GIGYF1	8614	88.93757300722112	7
L3	URmtr	GCK	1.7674152936689695e-20	378365	47	155	0.00273176	0.000429173	6.379882985083606	4.021305532085137	10.121814067247442	time_agnostic	E833	EUR	E83	known quant												197.52661391320984		7	44143213	HGNC:4195	GCK	8326	197.52661391320984	7
L3	UR	GCK	5.563498159271947e-15	441289	58	245	0.00218349	0.000590751	3.7020197190364543	2.487360156139101	5.509837393796512	time_agnostic	E834	EUR	E83	known quant												142.54652051305501		7	44143213	HGNC:4195	GCK	8326	142.54652051305501	7
L3	UR	GCK	7.834745991660728e-15	444990	73	228	0.00179954	0.000563765	3.195950697131538	2.203095800860149	4.636249070289045	time_agnostic	E835	EUR	E83	known quant												141.05975079119875		7	44143213	HGNC:4195	GCK	8326	141.05975079119875	7
L3	UR	GCK	7.592896419461579e-15	437506	66	237	0.00198186	0.000586338	3.384797786752507	2.309177363705627	4.961444814624115	time_agnostic	E53	EUR	E53	known quant												141.1959252462664		7	44143213	HGNC:4195	GCK	8326	141.1959252462664	7
L3	ptv	GIGYF1	9.84753748538189e-09	438567	39	115	0.000937387	0.0002897	3.2378120495639204	1.9455799451212785	5.38833	prognostic	B96	EUR	B96	known quant												80.06672357341515		7	100679507	HGNC:9126	GIGYF1	8614	80.06672357341515	7
L3	ptv	GIGYF1	4.207029227349576e-13	366895	41	102	0.00138528	0.000302403	4.585856294067228	2.7402269737048486	7.6745751909021145	time_agnostic	E109	EUR	E10	known quant												123.76024470813392		7	100679507	HGNC:9126	GIGYF1	8614	123.76024470813392	7
L2	ptv	GIGYF1	2.922883709501754e-13	344646	42	63	0.00101845	0.000207642	4.908836403945271	2.796757352412193	8.615933312882882	prognostic	E03	EUR	E03	known binary	known	5.242681492745913e-10	315779	29	60	0.00101416	0.000208925	4.8581040397675554	2.581595606491757	9.142088250327674	EUR	125.34188463235228	92.80446526063628	7	100679507	HGNC:9126	GIGYF1	8614	125.34188463235228	7
L3	ptv	GIGYF1	1.8418982568108576e-12	439201	56	90	0.000870687	0.000240074	3.6290309138599706	2.246835816249164	5.86152	diagnostic	E876	EUR	E87	known quant												117.34734363132647		7	100679507	HGNC:9126	GIGYF1	8614	117.34734363132647	7
L3	ptv	GIGYF1	9.282282944682862e-09	375062	34	104	0.00107762	0.000302756	3.5621306938135953	2.0702156529830287	6.129204492065998	diagnostic	G62	EUR	G62	known quant												80.32345197450971		7	100679507	HGNC:9126	GIGYF1	8614	80.32345197450971	7
L3	ptv	GIGYF1	9.396105205079534e-11	374170	35	108	0.00130885	0.000310855	4.214698250635868	2.467898215625825	7.197898694297819	prognostic	G629	EUR	G62	known quant												100.27052129215662		7	100679507	HGNC:9126	GIGYF1	8614	100.27052129215662	7
L3	ptv	GIGYF1	9.504008820451758e-11	407880	25	122	0.00172473	0.000310129	5.569224625284647	3.090699233599798	10.03535465039465	time_agnostic	H358	EUR	H35	known quant												100.22093169303986		7	100679507	HGNC:9126	GIGYF1	8614	100.22093169303986	7
L3	ptv	GIGYF1	1.0348541219845362e-11	334553	31	96	0.0015701	0.000304947	5.155281941696681	2.916868465723334	9.111460530597933	diagnostic	H36	EUR	H36	known quant												109.85120866131972		7	100679507	HGNC:9126	GIGYF1	8614	109.85120866131972	7
L3	ptv	GIGYF1	1.6074616358903575e-11	335904	35	94	0.00138707	0.000302571	4.58927	2.6495961991266355	7.9489017196984655	time_agnostic	H360	EUR	H36	known quant												107.939		7	100679507	HGNC:9126	GIGYF1	8614	107.939	7
L3	ptv	GIGYF1	1.7673789064882633e-09	397576	53	95	0.000855542	0.000283052	3.0242913409930408	1.8684427784739155	4.895166296008232	time_agnostic	I26	EUR	I26	putative novel												87.52670332578042		7	100679507	HGNC:9126	GIGYF1	8614	87.52670332578042	7
L3	ptv	GIGYF1	3.590174729787883e-10	397133	53	94	0.000884867	0.000278736	3.176499606594703	1.9601396070631774	5.147668928446425	time_agnostic	I269	EUR	I26	putative novel												94.44884414280713		7	100679507	HGNC:9126	GIGYF1	8614	94.44884414280713	7
L3	ptv	GIGYF1	2.2879786351138527e-09	338891	33	101	0.00125114	0.000323184	3.8748761107747263	2.2316064081255953	6.728186842976496	diagnostic	I64	EUR	I64	known quant												86.40548035252912		7	100679507	HGNC:9126	GIGYF1	8614	86.40548035252912	7
L3	ptv	GIGYF1	2.890843496734267e-11	334988	40	84	0.00115433	0.000279687	4.130854699443628	2.4124077721913237	7.0734146791507655	time_agnostic	E875	EUR	E87	known quant												105.38975419344389		7	100679507	HGNC:9126	GIGYF1	8614	105.38975419344389	7
L3	ptv	GIGYF1	1.218789984870403e-09	388760	57	91	0.000843507	0.000283326	2.9788325066917443	1.85052	4.795110836184878	prognostic	I67	EUR	I67	known quant												89.14071123150865		7	100679507	HGNC:9126	GIGYF1	8614	89.14071123150865	7
L3	ptv	GIGYF1	5.247854067030218e-11	309530	48	70	0.000995293	0.000267888	3.71803	2.1886266794765628	6.316190474699838	time_agnostic	I739	EUR	I73	known quant												102.8001825037872		7	100679507	HGNC:9126	GIGYF1	8614	102.8001825037872	7
L3	ptv	GIGYF1	9.529842919715575e-11	366907	50	92	0.000992319	0.000290661	3.4164081913986686	2.0851661310501353	5.59756	diagnostic	I951	EUR	I95	known quant												100.20914257773316		7	100679507	HGNC:9126	GIGYF1	8614	100.20914257773316	7
L2	ptv	GIGYF1	1.6102443294655469e-09	431683	17	136	0.00229513	0.000320546	7.174221921515562	3.6739180267335683	14.009419863108716	time_agnostic	J06	EUR	J06	putative novel												87.93108221553302		7	100679507	HGNC:9126	GIGYF1	8614	87.93108221553302	7
L2	ptv	GIGYF1	1.3736346065743095e-09	430957	17	135	0.0023079	0.000318704	7.255965286282336	3.713225975410706	14.178784858336291	time_agnostic	J069	EUR	J06	putative novel												88.62128776339469		7	100679507	HGNC:9126	GIGYF1	8614	88.62128776339469	7
L2	ptv	GIGYF1	5.8090570552515076e-09	391920	18	123	0.00198413	0.000321276	6.186054405275663	3.189420541922709	11.998188574392701	time_agnostic	J180	EUR	J18	known quant												82.35894357960127		7	100679507	HGNC:9126	GIGYF1	8614	82.35894357960127	7
L3	ptv	GIGYF1	2.0186571849695113e-09	364957	41	93	0.000984748	0.000287639	3.425946205020265	2.031930516635055	5.77633	time_agnostic	J43	EUR	J43	putative novel												86.94937428117883		7	100679507	HGNC:9126	GIGYF1	8614	86.94937428117883	7
L2	ptv	GIGYF1	9.25035480358358e-09	420828	28	123	0.00123982	0.000308856	4.017962880462286	2.287583851170897	7.057238885695705	time_agnostic	J439	EUR	J43	putative novel												80.33841609284387		7	100679507	HGNC:9126	GIGYF1	8614	80.33841609284387	7
L3	ptv	GIGYF1	1.2264787737919072e-09	386467	47	96	0.000921605	0.000286167	3.2225673931816843	1.9585076799284082	5.302476324206915	diagnostic	J449	EUR	J44	known quant												89.11339963564254		7	100679507	HGNC:9126	GIGYF1	8614	89.11339963564254	7
L3	ptv	GIGYF1	5.069063719545355e-10	355406	37	100	0.00117838	0.000308635	3.8213631145972835	2.243155291629887	6.509944321774609	time_agnostic	J84	EUR	J84	putative novel												92.9507		7	100679507	HGNC:9126	GIGYF1	8614	92.9507	7
L3	ptv	GIGYF1	3.073114386378108e-11	375623	57	88	0.000936253	0.000279594	3.3508150939222556	2.0734750946572658	5.415045409799405	prognostic	I73	EUR	I73	known quant												105.12421274286977		7	100679507	HGNC:9126	GIGYF1	8614	105.12421274286977	7
L3	ptv	GIGYF1	1.2570274511464983e-09	462085	38	121	0.00101188	0.00028502	3.552771754024068	2.1350152705272727	5.911989160187142	diagnostic	D508	EUR	D50	known quant												89.00655238025045		7	100679507	HGNC:9126	GIGYF1	8614	89.00655238025045	7
L3	ptv	GIGYF1	4.3185063065693037e-13	355034	47	90	0.00120177	0.000284878	4.2224170691607075	2.545978208964642	7.0027331118399605	time_agnostic	E872	EUR	E87	known quant												123.64666441839944		7	100679507	HGNC:9126	GIGYF1	8614	123.64666441839944	7
L3	ptv	GIGYF1	2.699802585237973e-11	411742	62	92	0.000865016	0.000270535	3.1993295484970847	2.011739412835724	5.087989773714491	time_agnostic	E87	EUR	E87	known quant												105.68667991128537		7	100679507	HGNC:9126	GIGYF1	8614	105.68667991128537	7
L3	ptv5pcnt	GIGYF1	5.057973539357261e-12	315970	49	50	0.000825847	0.000194828	4.241536670939882	2.400869653410676	7.493381952398075	diagnostic	E039	EUR	E03	known binary	known	2.051746989722609e-09	315541	29	65	0.00101829	0.000226432	4.500696498580505	2.4154697920331807	8.386057668427497	EUR	112.96023446984732	86.8788	7	100679507	HGNC:9126	GIGYF1	8614	112.96023446984732	7
L3	ptv	GIGYF1	2.1111212368941319e-13	363443	40	100	0.00142867	0.000298111	4.797839616567709	2.849562411454497	8.078175404677973	time_agnostic	E10	EUR	E10	known quant												126.75486825431219		7	100679507	HGNC:9126	GIGYF1	8614	126.75486825431219	7
L3	URmtr	GCK	3.7925783308701926e-14	360734	27	164	0.00334988	0.000465019	7.224596405680227	4.145732605717731	12.590004756452789	prognostic	E103	EUR	E10	known quant												134.21065440649767		7	44143213	HGNC:4195	GCK	8326	134.21065440649767	7
L2	ptv5pcnt	GIGYF1	2.4316936017163607e-13	369370	53	88	0.00109265	0.000274259	3.9872585054307548	2.4414317813038373	6.51185	prognostic	E11	EUR	E11	known binary	known	1.4490046912196512e-09	351116	39	92	0.00104827	0.000293076	3.579507367263496	2.1030190735154894	6.092609027494524	EUR	126.14091147930083	88.38930208478095	7	100679507	HGNC:9126	GIGYF1	8614	126.14091147930083	7
L3	ptv	GIGYF1	2.7847324816111863e-12	341151	38	98	0.00142423	0.000311635	4.575286076597061	2.6891672661469523	7.784284356806168	diagnostic	E113	EUR	E11	known binary												115.55216519463485		7	100679507	HGNC:9126	GIGYF1	8614	115.55216519463485	7
L2	ptv	GIGYF1	3.0078307920461456e-12	371223	51	88	0.00103494	0.000273339	3.789196200532967	2.3082338612474342	6.220343651996338	time_agnostic	E119	EUR	E11	known binary	known	4.8648655777523134e-09	351079	39	99	0.00106435	0.000314848	3.3830593451935966	2.002128620080461	5.716461179522909	EUR	115.21746598980536	83.1293	7	100679507	HGNC:9126	GIGYF1	8614	115.21746598980536	7
L3	ptv	GIGYF1	3.765911303347513e-12	337703	43	85	0.00118775	0.000281924	4.216828800104112	2.493598159897137	7.130918451640579	diagnostic	E14	EUR	E14	known quant												114.24129912922743		7	100679507	HGNC:9126	GIGYF1	8614	114.24129912922743	7
L1	ptv	GIGYF1	1.792782081152446e-11	360184	28	103	0.00164358	0.000300162	5.483005142069066	3.064115375174775	9.811427347523107	time_agnostic	E149	EUR	E14	known quant												107.46472497222385		7	100679507	HGNC:9126	GIGYF1	8614	107.46472497222385	7
L3	ptv	GIGYF1	2.535458716223128e-13	356139	41	90	0.00131229	0.000277012	4.742233759944163	2.7990503616393445	8.034432442574186	time_agnostic	E16	EUR	E16	known quant												125.95943456487615		7	100679507	HGNC:9126	GIGYF1	8614	125.95943456487615	7
L3	ptv	GIGYF1	5.526485288782357e-16	449654	57	102	0.00111901	0.000255821	4.37796	2.7486781409743695	6.972994108410366	prognostic	E871	EUR	E87	known quant												152.57550981709312		7	100679507	HGNC:9126	GIGYF1	8614	152.57550981709312	7
L3	ptv	GIGYF1	1.969080381513721e-13	354468	41	91	0.00134031	0.00028097	4.775346327050147	2.8214567912958186	8.082325631787578	prognostic	E162	EUR	E16	known quant												127.05736554793667		7	100679507	HGNC:9126	GIGYF1	8614	127.05736554793667	7
L3	ptv	GIGYF1	8.722247663803724e-11	436514	38	118	0.00115298	0.000292401	3.9465586836089543	2.364528027270479	6.587075840732919	prognostic	E538	EUR	E53	known quant												100.59371585915714		7	100679507	HGNC:9126	GIGYF1	8614	100.59371585915714	7
L3	ptv	GIGYF1	2.1688274626747705e-09	395892	40	92	0.000906988	0.00026152	3.470386589647394	2.0490699097307528	5.87759	time_agnostic	E55	EUR	E55	known quant												86.63774996159496		7	100679507	HGNC:9126	GIGYF1	8614	86.63774996159496	7
L3	ptv	GIGYF1	7.157204372314396e-10	396009	40	88	0.000909815	0.000249969	3.642117245304496	2.1405853806987865	6.196911437475149	time_agnostic	E559	EUR	E55	known quant												91.4526		7	100679507	HGNC:9126	GIGYF1	8614	91.4526	7
L3	ptv	GIGYF1	1.1958147911909915e-09	352095	54	87	0.000909964	0.00029718	3.0638758948714684	1.8797916173518499	4.99382	prognostic	E785	EUR	E78	known quant												89.22336079036876		7	100679507	HGNC:9126	GIGYF1	8614	89.22336079036876	7
L3	ptv	GIGYF1	2.4078623963202047e-09	418021	49	101	0.000859664	0.000279761	3.0746319074400854	1.8902161806309472	5.001206456233572	prognostic	E83	EUR	E83	known quant												86.18368335614537		7	100679507	HGNC:9126	GIGYF1	8614	86.18368335614537	7
L3	ptv	GIGYF1	2.1611251921216898e-13	375368	31	109	0.00181223	0.000304247	5.965448171182183	3.414255820181356	10.422936580414353	prognostic	E833	EUR	E83	known quant												126.65320074082615		7	100679507	HGNC:9126	GIGYF1	8614	126.65320074082615	7
L3	ptv	GIGYF1	9.806261803871905e-10	441289	32	124	0.00120468	0.000298993	4.032794260153369	2.3558385625649194	6.903456715225491	time_agnostic	E834	EUR	E83	known quant												90.08496516305102		7	100679507	HGNC:9126	GIGYF1	8614	90.08496516305102	7
L3	ptv	GIGYF1	1.6846345813790625e-11	444148	43	109	0.00104814	0.000270389	3.8794391272247966	2.354431548256193	6.3922214909961985	prognostic	E835	EUR	E83	known quant												107.73494288561994		7	100679507	HGNC:9126	GIGYF1	8614	107.73494288561994	7
L3	ptv	GIGYF1	1.7224481667957746e-12	402547	57	92	0.000961036	0.000268037	3.5879448975009574	2.2305273488471093	5.771437231718765	prognostic	E86	EUR	E86	known quant												117.63853838339512		7	100679507	HGNC:9126	GIGYF1	8614	117.63853838339512	7
L3	ptv	GIGYF1	5.871260012812343e-10	435588	37	117	0.00108808	0.000291347	3.7376157952582822	2.228447995420697	6.268834570818387	prognostic	E53	EUR	E53	known quant												92.31268686164805		7	100679507	HGNC:9126	GIGYF1	8614	92.31268686164805	7
L3	URmtr	GCK	5.719219566979203e-50	363443	93	104	0.00332167	0.000310036	10.746183135087453	7.127809968578005	16.20139320238868	time_agnostic	E10	EUR	E10	known quant												492.4266323010186		7	44143213	HGNC:4195	GCK	8326	492.4266323010186	7
L0	flexdmg	CD36	3.433987728557242e-13	386885	29	4093	0.0584677	0.010592951662702613	5.8001486844149746	3.558807379336604	9.453089525624145	time_agnostic	D56	EUR	D56	known binary	known	9.073898907221585e-12	462085	17	4906	0.0977011	0.010621093673889559	10.086550720422933	5.199373085740415	19.56745626019572	EUR	124.6420126113474	110.422	7	80369575	HGNC:1663	CD36	8460	124.6420126113474	7
L3	UR	GCK	1.673629845721634e-12	329837	49	169	0.00202204	0.000553003	3.661845721265172	2.342119526056687	5.725204857040034	diagnostic	E05	EUR	E05	known quant												117.76340588001253		7	44143213	HGNC:4195	GCK	8326	117.76340588001253	7
L3	ptv	GIGYF1	2.5071717697523185e-09	447539	28	126	0.00126502	0.000296188	4.275149029423887	2.439090683937602	7.493325010072307	diagnostic	R630	EUR	R63	known quant												86.00815910916094		7	100679507	HGNC:9126	GIGYF1	8614	86.00815910916094	7
L3	ptv	GIGYF1	3.738358394374196e-09	405884	42	103	0.000930665	0.000285512	3.2617379861717186	1.962493947399593	5.421129937512765	prognostic	R600	EUR	R60	known quant												84.2732		7	100679507	HGNC:9126	GIGYF1	8614	84.2732	7
L3	ptv	GIGYF1	2.2457415232810786e-10	389186	46	99	0.000993971	0.000288708	3.44526	2.0929419060359815	5.671342122567723	diagnostic	R55	EUR	R55	known quant												96.48640230920755		7	100679507	HGNC:9126	GIGYF1	8614	96.48640230920755	7
L3	ptv	GIGYF1	1.7327780317177432e-10	403354	40	101	0.00104452	0.000276668	3.778272690685615	2.2503382638186724	6.343643866658702	time_agnostic	R54	EUR	R54	known quant												97.61257066699966		7	100679507	HGNC:9126	GIGYF1	8614	97.61257066699966	7
L3	ptv	GIGYF1	2.5821817906232034e-09	438208	41	113	0.000949294	0.000286063	3.320682172107066	2.0080076868461068	5.491478025898016	time_agnostic	R53	EUR	R53	known quant												85.88013185816573		7	100679507	HGNC:9126	GIGYF1	8614	85.88013185816573	7
L3	ptv	GIGYF1	3.5042323064391733e-09	394409	26	114	0.00136547	0.000303702	4.500880652854856	2.5065619735479356	8.081957224687683	diagnostic	R478	EUR	R47	known quant												84.55407110820045		7	100679507	HGNC:9126	GIGYF1	8614	84.55407110820045	7
L3	ptv	GIGYF1	2.3620193055651828e-12	414595	42	108	0.00119959	0.000284523	4.220006036920535	2.5475887067408487	6.99032	time_agnostic	R73	EUR	R73	known quant												116.26716557075525		7	100679507	HGNC:9126	GIGYF1	8614	116.26716557075525	7
L3	UR	GCK	1.8237795991533128e-09	333418	39	197	0.00207447	0.000626156	3.31783	2.0709733964297343	5.315368324888485	time_agnostic	E059	EUR	E05	known quant												87.39027646629876		7	44143213	HGNC:4195	GCK	8326	87.39027646629876	7
L3	ptv	GIGYF1	2.0021762764682686e-09	377371	51	97	0.0009158	0.00030154	3.0389441244450968	1.8706586954153226	4.936860697321906	diagnostic	R41	EUR	R41	known quant												86.98497688831088		7	100679507	HGNC:9126	GIGYF1	8614	86.98497688831088	7
L3	ptv	GIGYF1	2.2300094120354317e-10	423906	42	107	0.0010084	0.000279917	3.6051338976868217	2.1764038712589966	5.971773250307689	prognostic	R298	EUR	R29	known quant												96.51693303953442		7	100679507	HGNC:9126	GIGYF1	8614	96.51693303953442	7
L3	ptv	GIGYF1	2.4931414824877456e-14	414276	55	95	0.00107244	0.000261714	4.101067425542189	2.5445780157978835	6.609643691183708	time_agnostic	R296	EUR	R29	known quant												136.03253075158395		7	100679507	HGNC:9126	GIGYF1	8614	136.03253075158395	7
L3	ptv	GIGYF1	1.1823413953244232e-12	419102	55	95	0.000965387	0.000262337	3.682541429209477	2.2859022078268896	5.932498481960935	prognostic	R29	EUR	R29	known quant												119.273		7	100679507	HGNC:9126	GIGYF1	8614	119.273	7
L3	ptv	GIGYF1	2.9790952159345586e-09	413433	46	106	0.000910927	0.000292063	3.1208692289626305	1.9093872657787936	5.101021107058217	time_agnostic	R26	EUR	R26	known quant												85.25915615920864		7	100679507	HGNC:9126	GIGYF1	8614	85.25915615920864	7
L3	ptv	GIGYF1	1.8392771882814293e-10	307841	43	80	0.00110429	0.000297506	3.714824789181407	2.1827619895184087	6.322229945630222	prognostic	Z958	EUR	Z95	known quant												97.35352815476668		7	100679507	HGNC:9126	GIGYF1	8614	97.35352815476668	7
L3	ptv	GIGYF1	1.757602040705032e-10	370573	50	89	0.000942472	0.000280296	3.364638773436152	2.047034074109299	5.530339831121671	diagnostic	R410	EUR	R41	known quant												97.5508		7	100679507	HGNC:9126	GIGYF1	8614	97.5508	7
L3	ptv	GIGYF1	2.1903485066819066e-09	299956	39	82	0.00110594	0.000309794	3.5727777873946236	2.072598317482726	6.158810904374291	prognostic	Z960	EUR	Z96	known quant												86.59486779001342		7	100679507	HGNC:9126	GIGYF1	8614	86.59486779001342	7
L3	ptv	GIGYF1	4.218398560449285e-09	394562	20	127	0.0018615	0.000330886	5.634444193170371	2.9880707141400493	10.624568292751368	time_agnostic	R739	EUR	R73	known quant												83.74852389881845		7	100679507	HGNC:9126	GIGYF1	8614	83.74852389881845	7
L3	ptv	GIGYF1	1.576471417845633e-10	424413	61	88	0.000786376	0.000253718	3.101065258441726	1.9376904800782873	4.96292	diagnostic	Z50	EUR	Z50	known quant												98.02313898804087		7	100679507	HGNC:9126	GIGYF1	8614	98.02313898804087	7
L0	flexdmg	NOS3	6.314288122022972e-11	400846	1163	1526	0.0078157	0.00605452	1.2931781168319525	1.150780871871963	1.4531955498466937	diagnostic	I10	EUR	I10	known binary												101.99675605061826		7	150991017	HGNC:7876	NOS3	8954	101.99675605061826	7
L0	ptvraredmg	POT1	9.157557220917915e-09	393604	16	418	0.00701447	0.00106817	6.6061239794247815	3.517757405161114	12.405879372893356	diagnostic	C911	EUR	C91	known binary	known	1.149025419596845e-09	339956	14	366	0.00997151	0.00108107	9.306529858080749	4.704428409779714	18.41063152737063	EUR	80.38220358969585	89.39670363419175	7	124822386	HGNC:17284	POT1	8746	80.38220358969585	7
L3	ptv	PODXL	3.1430147131020518e-09	334744	8	20	0.00173423	6.0582011383359936e-05	28.67413680781759	8.957477802534088	91.78991450482148	time_agnostic	R80	EUR	R80	known quant												85.02653585955352		7	131500262	HGNC:9171	PODXL	8796	85.02653585955352	7
L3	ptv	PODXL	3.495232152967952e-10	366738	10	18	0.00119261	5.02298013411357e-05	23.770149253731343	7.861493061654908	71.87184306001586	prognostic	N02	EUR	N02	known quant												94.56523973164495		7	131500262	HGNC:9171	PODXL	8796	94.56523973164495	7
L3	ptv	GIGYF1	9.08714866190331e-09	423188	51	99	0.000794145	0.000275791	2.8810158969425905	1.7783755751624322	4.667322647904561	time_agnostic	Z530	EUR	Z53	known quant												80.41572367015583		7	100679507	HGNC:9126	GIGYF1	8614	80.41572367015583	7
L3	ptv	GIGYF1	9.79173368231673e-10	389515	38	88	0.000936076	0.000252207	3.7140814162783244	2.1645221037341886	6.372954447056089	diagnostic	Z83	EUR	Z83	known quant												90.09140407072813		7	100679507	HGNC:9126	GIGYF1	8614	90.09140407072813	7
L2	ptv	GIGYF1	5.815491488865137e-09	413441	31	120	0.00118307	0.000309887	3.821086784859137	2.2129583817077965	6.597821422270671	prognostic	R91	EUR	R91	putative novel												82.35413575538797		7	100679507	HGNC:9126	GIGYF1	8614	82.35413575538797	7
L3	ptv	GIGYF1	7.10677331638651e-10	416216	62	90	0.000778073	0.000267434	2.9108934158342614	1.8269009202612776	4.638073353827765	diagnostic	Z866	EUR	Z86	known quant												91.4833		7	100679507	HGNC:9126	GIGYF1	8614	91.4833	7
L3	ptv	GIGYF1	5.1731731093876646e-11	371039	26	109	0.00170492	0.000306361	5.572852135932159	3.0852252097820023	10.066260586259778	diagnostic	Z911	EUR	Z91	known quant												102.86242988593828		7	100679507	HGNC:9126	GIGYF1	8614	102.86242988593828	7
L3	ptv	GIGYF1	4.211577378834329e-10	364997	44	95	0.00102457	0.000294983	3.475838006475128	2.088309640972021	5.78528	time_agnostic	Z93	EUR	Z93	known quant												93.75555215655797		7	100679507	HGNC:9126	GIGYF1	8614	93.75555215655797	7
L3	ptvraredmg	TFR2	5.029047591154063e-11	348067	88	945	0.00635241	0.00282753	2.2546003301833304	1.6823331671004151	3.0215314946349006	prognostic	E831	EUR	E83	known quant												102.98514254520691		7	100620416	HGNC:11762	TFR2	8610	102.98514254520691	7
L3	ptv	GIGYF1	1.5464067745662923e-09	393980	50	97	0.000890599	0.00028712	3.103709958088001	1.9055393707621087	5.055269731888013	time_agnostic	Z515	EUR	Z51	known quant												88.10676256399114		7	100679507	HGNC:9126	GIGYF1	8614	88.10676256399114	7
L3	ptv	GIGYF1	1.976413309850635e-12	443661	54	97	0.000920481	0.000251951	3.6558610176091992	2.2690362274097793	5.89031	prognostic	Z507	EUR	Z50	known quant												117.04122230083561		7	100679507	HGNC:9126	GIGYF1	8614	117.04122230083561	7
L3	ptv	GIGYF1	5.998899103571857e-11	440401	61	93	0.000800598	0.000255349	3.137026720427283	1.9713873035613467	4.991883952431326	time_agnostic	Z501	EUR	Z50	known quant												102.2192844246836		7	100679507	HGNC:9126	GIGYF1	8614	102.2192844246836	7
L3	ptv	GIGYF1	2.107948124605935e-10	413807	48	98	0.000914774	0.000271216	3.3750268610419902	2.0620474517755616	5.524027249201612	diagnostic	Z870	EUR	Z87	known quant												96.76140081066039		7	100679507	HGNC:9126	GIGYF1	8614	96.76140081066039	7
L3	ptv	GIGYF1	1.6754365922072767e-09	357644	44	92	0.000976454	0.000294322	3.3199061996868817	1.9884923043988105	5.5427809050795664	time_agnostic	Z99	EUR	Z99	known quant												87.75872003624336		7	100679507	HGNC:9126	GIGYF1	8614	87.75872003624336	7
L3	ptv	GIGYF1	7.610417975379232e-11	389187	44	103	0.00107941	0.000295617	3.6542479036407944	2.2128024506268646	6.034667820202485	diagnostic	R47	EUR	R47	known quant												101.18591490480954		7	100679507	HGNC:9126	GIGYF1	8614	101.18591490480954	7
L3	ptv	GIGYF1	1.053555131195425e-10	441135	39	115	0.00109357	0.00028362	3.8588843378669972	2.317067536638696	6.426652696812258	diagnostic	K029	EUR	K02	putative novel												99.77342733385274		7	100679507	HGNC:9126	GIGYF1	8614	99.77342733385274	7
L3	URmtr	GCK	1.7566495495456359e-09	317660	32	138	0.00179201	0.000460302	3.8983190031912516	2.2909478302587103	6.633451381966166	time_agnostic	E04	EUR	E04	known quant												87.55314871332976		7	44143213	HGNC:4195	GCK	8326	87.55314871332976	7
L3	URmtr	GCK	7.1134497789859e-09	315970	62	100	0.00104495	0.000389655	2.6834866966982167	1.699415966857727	4.237397430525127	diagnostic	E039	EUR	E03	known quant												81.47919730265173		7	44143213	HGNC:4195	GCK	8326	81.47919730265173	7
L2	UR	GCK	5.377815674082928e-09	344646	60	171	0.00145493	0.000563599	2.583807195202119	1.7042647039489782	3.9172668462293685	prognostic	E03	EUR	E03	known quant												82.69394087404747		7	44143213	HGNC:4195	GCK	8326	82.69394087404747	7
L0	ptvraredmg	ABCB4	4.800807034302145e-16	377285	272	1606	0.00822299	0.0046658	1.7687184610475455	1.4745278942256639	2.1216044855450042	time_agnostic	K80	EUR	K80	known binary	known	9.731872634267927e-16	377783	227	1677	0.00877295	0.00476545	1.8483911213359268	1.5232056327133692	2.242999673883426	EUR	153.18685749898773	150.11803583526319	7	87401696	HGNC:45	ABCB4	8476	153.18685749898773	7
L0	flexdmg	ABCB4	4.01962381053103e-12	390478	289	2922	0.012494055596385802	0.00795433	1.5779442908134031	1.3342343675606834	1.866170026382092	prognostic	K802	EUR	K80	known binary	known	1.0287007714722195e-09	379586	203	2941	0.012941476475838327	0.00808189	1.6091768438354574	1.3271124856619683	1.9511911331650365	EUR	113.95814589864626	89.87710934466938	7	87401696	HGNC:45	ABCB4	8476	113.95814589864626	7
L0	flexdmg	ABCB4	5.493781222168832e-09	386621	163	3019	0.013320258233227099	0.00806391	1.6606353949694013	1.3457610709809498	2.049182410229057	prognostic	K805	EUR	K80	known binary												82.60128639399746		7	87401696	HGNC:45	ABCB4	8476	82.60128639399746	7
L3	ptv	GIGYF1	5.938287695320377e-11	381494	52	89	0.000931699	0.000273273	3.4116591169216384	2.0873802530138623	5.576088934092852	diagnostic	J90	EUR	J90	known quant												102.26338765739058		7	100679507	HGNC:9126	GIGYF1	8614	102.26338765739058	7
L2	flexdmg	FKBP9	9.195082409959133e-09	436599	123	2042	0.0086219	0.00483505	1.7900201613531521	1.4086415497160005	2.2746540301162956	diagnostic	H40	EUR	H40	putative novel												80.36444374089838		7	32957404	HGNC:3725	FKBP9	8272	80.36444374089838	7
L3	ptv	GIGYF1	6.645107498961022e-13	440179	44	114	0.00119384	0.000282652	4.227548797016991	2.5838414833601933	6.916898326099205	time_agnostic	K02	EUR	K02	putative novel												121.77497989013506		7	100679507	HGNC:9126	GIGYF1	8614	121.77497989013506	7
L3	ptv	GIGYF1	2.263742896891833e-09	462085	31	128	0.00116524	0.000293928	3.967826541508298	2.311661832958956	6.81053	prognostic	K08	EUR	K08	putative novel												86.45172899392637		7	100679507	HGNC:9126	GIGYF1	8614	86.45172899392637	7
L3	ptv	GIGYF1	9.921116314064925e-09	428769	20	129	0.0016503	0.000309612	5.337374925597669	2.8378649277128307	10.03838160802043	time_agnostic	K562	EUR	K56	known quant												80.03439458716555		7	100679507	HGNC:9126	GIGYF1	8614	80.03439458716555	7
L3	ptv	GIGYF1	2.800121638199574e-09	449572	48	108	0.000847862	0.000274838	3.0867222565976213	1.9045538410442926	5.002669960829703	time_agnostic	K590	EUR	K59	known quant												85.52823102353696		7	100679507	HGNC:9126	GIGYF1	8614	85.52823102353696	7
L2	ptv	GIGYF1	2.5765949870408286e-09	452375	25	127	0.00137054	0.000292536	4.690077339640846	2.6170315272354325	8.40526	diagnostic	K638	EUR	K63	known quant												85.88953842495636		7	100679507	HGNC:9126	GIGYF1	8614	85.88953842495636	7
L3	ptv	GIGYF1	6.251019528687898e-09	378866	43	80	0.000801088	0.000246011	3.258121480777119	1.917894474777887	5.534900758672168	prognostic	K802	EUR	K80	putative novel												82.04049144324176		7	100679507	HGNC:9126	GIGYF1	8614	82.04049144324176	7
L3	ptv	GIGYF1	5.509568257809918e-11	408163	35	114	0.00128036	0.000299349	4.281365890459639	2.5202843658422776	7.273026066590444	diagnostic	K86	EUR	K86	known quant												102.58882432109586		7	100679507	HGNC:9126	GIGYF1	8614	102.58882432109586	7
L3	ptv	GIGYF1	6.885704450538905e-10	368370	45	95	0.000991189	0.000294145	3.372082228501471	2.0332098582280667	5.592604476984568	time_agnostic	J96	EUR	J96	known quant												91.6205		7	100679507	HGNC:9126	GIGYF1	8614	91.6205	7
L3	ptv	GIGYF1	9.993187975431886e-09	359547	32	104	0.00115653	0.000313368	3.69376	2.122903875147623	6.426963727459593	prognostic	L89	EUR	L89	known quant												80.00295943278145		7	100679507	HGNC:9126	GIGYF1	8614	80.00295943278145	7
L3	ptv	GIGYF1	1.8819479559670383e-10	334332	32	91	0.00130986	0.000293641	4.4653056591740095	2.530286378189244	7.8801177612632145	diagnostic	L97	EUR	L97	known quant												97.2539		7	100679507	HGNC:9126	GIGYF1	8614	97.2539	7
L3	ptv	GIGYF1	6.977543321308031e-10	444259	44	110	0.000929152	0.000277145	3.354771617594217	2.046048615323655	5.500598823471955	time_agnostic	R000	EUR	R00	known quant												91.56297458437093		7	100679507	HGNC:9126	GIGYF1	8614	91.56297458437093	7
L3	ptv	GIGYF1	5.043815566949605e-10	361006	39	92	0.00105771	0.000283833	3.7294173820971035	2.1911153691263148	6.347705011732864	diagnostic	R04	EUR	R04	known quant												92.9724		7	100679507	HGNC:9126	GIGYF1	8614	92.9724	7
L3	ptv	GIGYF1	3.0103738729530653e-09	429997	28	122	0.00126921	0.000299067	4.24802	2.4165353187714382	7.4675862438054015	diagnostic	R25	EUR	R25	known quant												85.21379563915389		7	100679507	HGNC:9126	GIGYF1	8614	85.21379563915389	7
L3	ptv	GIGYF1	7.086648521095488e-09	440182	29	119	0.00113971	0.000286929	3.9755	2.2731973935533714	6.952593286809819	diagnostic	R202	EUR	R20	known quant												81.49559106554706		7	100679507	HGNC:9126	GIGYF1	8614	81.49559106554706	7
L3	ptv	GIGYF1	1.595028688395648e-11	397850	36	102	0.00123001	0.000276736	4.4489519945909395	2.6045247039795747	7.599533926451837	diagnostic	R198	EUR	R19	known quant												107.97231501258915		7	100679507	HGNC:9126	GIGYF1	8614	107.97231501258915	7
L3	ptv	GIGYF1	1.3986561952396724e-11	452651	50	104	0.000930406	0.00026071	3.5711330716219893	2.2077	5.776605587155912	diagnostic	R060	EUR	R06	known quant												108.54289026651897		7	100679507	HGNC:9126	GIGYF1	8614	108.54289026651897	7
L3	ptv	GIGYF1	4.558710420841174e-11	359762	37	99	0.00125795	0.000299683	4.201619270042473	2.4631083934550735	7.167205689080139	time_agnostic	R042	EUR	R04	known quant												103.41157994247922		7	100679507	HGNC:9126	GIGYF1	8614	103.41157994247922	7
L3	ptv	GIGYF1	2.7720976858443333e-09	449719	41	116	0.00094255	0.00028556	3.3028845924959653	2.0021982948121617	5.44853	prognostic	R05	EUR	R05	putative novel												85.57191469703936		7	100679507	HGNC:9126	GIGYF1	8614	85.57191469703936	7
L2	ptv5pcnt	EXT1	2.7910483190948334e-16	359497	6	15	0.039473684210526314	4.174261503568993e-05	984.4657534246576	225.97157493834086	4288.914744832086	time_agnostic	Q78	EUR	Q78	known binary	known	1.456314787898933e-16	391340	6	18	0.046875	4.601085856262078e-05	1068.8360655737704	252.55402752844861	4523.430278467966	EUR	155.54232644867653	158.3674474049609	8	117794490	HGNC:3512	EXT1	9538	155.54232644867653	8
L3	flexdmg	GPT	1.278315415927052e-10	425771	379	2473	0.00928648	0.00642406	1.449755186999237	1.2440710354624422	1.6894454113304889	time_agnostic	K43	EUR	K43	putative novel												98.9336		8	144502973	HGNC:4552	GPT	9718	98.9336	8
L3	flexdmg	GPT	4.8136278734209064e-11	334705	210	1993	0.010509458512661395	0.00633255	1.6665983176602632	1.3691467111663451	2.028672259718528	diagnostic	M41	EUR	M41	putative novel												103.17527486717114		8	144502973	HGNC:4552	GPT	9718	103.17527486717114	8
L3	flexdmg	GPT	1.3319922097867082e-15	462085	109	2985	0.015771957748516856	0.00655793	2.427535156917588	1.8900305649454874	3.117900338421703	diagnostic	M160	EUR	M16	putative novel												148.75498315148104		8	144502973	HGNC:4552	GPT	9718	148.75498315148104	8
L0	ptv5pcnt	TG	3.8598277399312136e-15	344891	236	1201	0.00700858	0.00385903	1.8219111751462111	1.494077438019653	2.2216789074349066	prognostic	E03	EUR	E03	known binary	known	1.8913679624379724e-18	315779	223	1122	0.00779857	0.0039069	2.0039285173074908	1.6323932661810276	2.4600257705503576	EUR	144.13432077003552	177.23223971678206	8	132866958	HGNC:11764	TG	9598	144.13432077003552	8
L3	flexdmg	GPT	9.300656567707259e-31	447230	249	2735	0.014886112273569677	0.00635303	2.363446691871917	1.9742148243384876	2.829418661260434	time_agnostic	F00	EUR	F00	putative novel												300.3148639191194		8	144502973	HGNC:4552	GPT	9718	300.3148639191194	8
L3	flexdmg	LPL	3.0126028999593207e-09	290487	334	782	0.00516133	0.00346363	1.492695555557851	1.2353993346519683	1.803578777391736	prognostic	I251	EUR	I25	known quant												85.21058110185936		8	19901717	HGNC:6677	LPL	9126	85.21058110185936	8
L3	UR	ANK1	1.1454212617918172e-29	431539	41	934	0.026048284625158832	0.00217227	12.285235874291637	8.045561561050306	18.75904116098511	prognostic	D58	EUR	D58	known binary	known	2.2139634991826417e-09	462085	9	1029	0.041666666666666664	0.0022279	19.47183842481092	8.293183691629185	45.7186	EUR	289.4103475959081	86.54829543454693	8	41653220	HGNC:492	ANK1	9278	289.4103475959081	8
L3	flexdmg	GPT	3.795455073221735e-18	462085	244	2850	0.0120792	0.00644964	1.883521642350012	1.5747926328873845	2.252775192817773	prognostic	F009	EUR	F00	putative novel												174.20736144948904		8	144502973	HGNC:4552	GPT	9718	174.20736144948904	8
L1	ptv5pcnt	ANK1	5.238793512997558e-12	416619	13	115	0.00467794	0.000277885	16.90850073878462	7.854909735786651	36.3973	time_agnostic	D730	EUR	D73	known binary	known	9.076009107285404e-09	397613	7	116	0.00851582	0.000292345	29.3709	10.864092739908441	79.40376231088881	EUR	112.80768718928084	80.42105076995804	8	41653220	HGNC:492	ANK1	9278	112.80768718928084	8
L0	ptv5pcnt	TG	3.32047127331595e-15	344859	237	1213	0.00706809	0.00389621	1.8198866665963447	1.4932046051718475	2.2180399576747822	prognostic	E039	EUR	E03	known binary	known	1.84304240695778e-17	315541	221	1135	0.0077601	0.00395385	1.9701992932959143	1.6044669581746704	2.4192989675024146	EUR	144.78800272658785	167.3446467189114	8	132866958	HGNC:11764	TG	9598	144.78800272658785	8
L0	ptv	ANK1	3.641025772193898e-12	397550	14	104	0.004	0.000263926	15.212619709607662	7.169199806677837	32.28028297015532	prognostic	D73	EUR	D73	known binary												114.38776246997948		8	41653220	HGNC:492	ANK1	9278	114.38776246997948	8
L3	flexnonsynmtr	ABCA1	5.355552330240535e-09	330612	922	2670	0.012911176149332735	0.010300886184852682	1.2567189515000163	1.121619436701682	1.408091257497849	diagnostic	I51	EUR	I51	known quant												82.71195732748866		9	104781006	HGNC:29	ABCA1	10088	82.71195732748866	9
L3	URmtr	NR5A1	1.9470271879322906e-09	403074	19	167	0.00259279	0.000421988	6.157613081403208	3.2881803067700393	11.531058312770194	time_agnostic	D730	EUR	D73	putative novel												87.10627984028747		9	124481236	HGNC:7983	NR5A1	10202	87.10627984028747	9
L1	ptv	NOTCH1	5.293257756707036e-09	390420	9	17	0.000968367	4.460467142099988e-05	21.730057968260002	6.8654315654924085	68.77869436166651	time_agnostic	Z857	EUR	Z85	known quant												82.76276957399254		9	136494433	HGNC:7881	NOTCH1	10414	82.76276957399254	9
L0	ptv	NOTCH1	2.2863064089300563e-13	398736	8	16	0.0040858	4.0324816396070344e-05	101.73384615384616	29.722998433197485	348.20765060145527	time_agnostic	Z856	EUR	Z85	known quant												126.40865566246052		9	136494433	HGNC:7881	NOTCH1	10414	126.40865566246052	9
L3	ptv	NOTCH1	7.700900417149132e-09	319557	9	13	0.000926021	4.1957410001355544e-05	22.090034064802346	6.519499867396308	74.84770533157607	time_agnostic	R161	EUR	R16	known quant												81.13458492575944		9	136494433	HGNC:7881	NOTCH1	10414	81.13458492575944	9
L1	ptv	NOTCH1	1.0324939825361717e-13	402503	7	18	0.00800915	4.4817480809403706e-05	180.141	50.46688283526824	643.0098017387145	time_agnostic	D801	EUR	D80	known quant												129.8611247076982		9	136494433	HGNC:7881	NOTCH1	10414	129.8611247076982	9
L3	ptv	NOTCH1	4.453964596224253e-11	462085	8	20	0.00216626	4.3630778896664865e-05	49.755440976933514	15.498210756781244	159.73482008082212	time_agnostic	D80	EUR	D80	known quant												103.51253239418182		9	136494433	HGNC:7881	NOTCH1	10414	103.51253239418182	9
L1	ptv	NOTCH1	1.197799720256129e-13	422057	9	17	0.00302318	4.056504724634915e-05	74.74962343427937	23.25355018202517	240.2861567299804	time_agnostic	D728	EUR	D72	known quant												129.21615792680458		9	136494433	HGNC:7881	NOTCH1	10414	129.21615792680458	9
L3	ptv	NOTCH1	9.075927436925784e-15	335651	8	17	0.00763359	5.080647812482255e-05	151.39638009049773	44.14254821256195	519.2465055287335	time_agnostic	C959	EUR	C95	putative novel												140.42108985007098		9	136494433	HGNC:7881	NOTCH1	10414	140.42108985007098	9
L3	ptv	NOTCH1	1.1756803567489941e-13	338213	8	16	0.0052356	4.752216463459911e-05	110.74638157894736	32.15763537371367	381.3949903435771	time_agnostic	C95	EUR	C95	putative novel												129.29710737927766		9	136494433	HGNC:7881	NOTCH1	10414	129.29710737927766	9
L0	ptv5pcnt	NOTCH1	1.27616481837819e-11	414666	8	17	0.00248062	4.131819629059817e-05	60.183802958547425	18.019935707852582	201.00460941016863	prognostic	C91	EUR	C91	known binary	known	2.047723838405967e-13	342465	8	16	0.00482218	4.6947530266485916e-05	103.20714718352514	30.030136360438817	354.7008612253325	EUR	108.94093232284403	126.88728613879532	9	136494433	HGNC:7881	NOTCH1	10414	108.94093232284403	9
L0	ptv	NOTCH1	9.404723896640424e-09	369499	6	18	0.0024855	4.903496465396298e-05	50.81215393133998	13.774782926630598	187.43489468358064	prognostic	C851	EUR	C85	putative novel												80.26653949919626		9	136494433	HGNC:7881	NOTCH1	10414	80.26653949919626	9
L1	ptv	NOTCH1	4.9454281113222734e-09	391659	8	17	0.00122662	4.414013714600259e-05	27.822066499304665	8.415489229031161	91.9813	time_agnostic	C85	EUR	C85	putative novel												83.05796106829771		9	136494433	HGNC:7881	NOTCH1	10414	83.05796106829771	9
L3	ptv	NOTCH1	8.915662927293008e-11	358049	8	16	0.00213904	4.5158322255432405e-05	47.466907824222936	14.037241451382531	160.50926716597627	time_agnostic	C830	EUR	C83	putative novel												100.49846359167108		9	136494433	HGNC:7881	NOTCH1	10414	100.49846359167108	9
L2	ptv	NOTCH1	1.8028596075560762e-10	403418	9	14	0.00119237	3.5365145123399095e-05	33.75498834631345	10.138055536324666	112.38834056267379	prognostic	C83	EUR	C83	putative novel												97.44038091379446		9	136494433	HGNC:7881	NOTCH1	10414	97.44038091379446	9
L1	ptv	NOTCH1	8.619985173405439e-13	434641	9	18	0.00245902	4.176518222381033e-05	59.0199	18.674556816296764	186.52884897000484	time_agnostic	D72	EUR	D72	known quant												120.64493481172241		9	136494433	HGNC:7881	NOTCH1	10414	120.64493481172241	9
L0	ptv5pcnt	NOTCH1	1.2453720637571606e-12	393604	8	17	0.00350723	4.3442373691298495e-05	81.0136	24.096370220240672	272.37337162765556	diagnostic	C911	EUR	C91	known binary	known	2.520715667887916e-14	339956	8	14	0.00569801	4.135258394574541e-05	138.57470323372902	38.815103598194135	494.7287678296832	EUR	119.04700880618945	135.98476139183302	9	136494433	HGNC:7881	NOTCH1	10414	119.04700880618945	9
L3	flexnonsynmtr	ABCA1	9.129686041331178e-09	447230	263	4617	0.015723082441561547	0.010724663939624113	1.4735126901405693	1.245664904422057	1.7430367029668168	time_agnostic	F00	EUR	F00	putative novel												80.39544157061742		9	104781006	HGNC:29	ABCA1	10088	80.39544157061742	9
L3	flexdmg	GFI1B	1.0820412698025021e-09	434760	37	758	0.00590018	0.00176901	3.3491642562744266	2.1978623237478367	5.103550433668184	diagnostic	D693	EUR	D69	known quant												89.65756174621603		9	132944000	HGNC:4238	GFI1B	10330	89.65756174621603	9
L3	flexnonsynmtr	SLC34A3	2.976256333944847e-10	407419	593	3119	0.011682427107959022	0.00874505	1.3398609976439513	1.1793202968158463	1.5222560807734267	time_agnostic	N18	EUR	N18	known quant												95.26329667338642		9	137230757	HGNC:20305	SLC34A3	10452	95.26329667338642	9
L3	flexdmg	SLC34A3	7.906467071877692e-11	327910	277	2432	0.012278368794326242	0.00796463	1.5483445826650952	1.3008124125293719	1.8429797590928325	diagnostic	C64	EUR	C64	known quant												101.0201753343506		9	137230757	HGNC:20305	SLC34A3	10452	101.0201753343506	9
L3	flexdmg	SLC34A3	1.0487695122751193e-14	436813	601	3071	0.011422815220283575	0.00799325	1.4340147147668159	1.2628775468277098	1.6283433079741816	time_agnostic	N183	EUR	N18	known quant												139.79319946073056		9	137230757	HGNC:20305	SLC34A3	10452	139.79319946073056	9
L1	ptv5pcnt	ENG	2.413447529131829e-13	435374	17	14	0.000642795	3.423593942195062e-05	18.786879087616885	6.81315	51.803779794650936	diagnostic	D50	EUR	D50	known binary	known	6.122857738196994e-11	441896	14	17	0.000641261	4.047002361544908e-05	15.854847319806096	5.7431	43.77014534657515	EUR	126.17362138757956	102.13045831080973	9	127815013	HGNC:3349	ENG	10234	126.17362138757956	9
L0	ptv	ENG	3.487389948442194e-10	410697	11	18	0.000897813	4.517562022361932e-05	19.890790512757672	6.7972457528297925	58.20645031963108	diagnostic	D508	EUR	D50	known binary												94.57499488532224		9	127815013	HGNC:3349	ENG	10234	94.57499488532224	9
L1	ptv	ENG	3.7250808083172994e-13	427367	16	15	0.00072372	3.7013366760516115e-05	19.566370933671315	7.109951430721847	53.8461	diagnostic	D509	EUR	D50	known binary	known	8.446322896187687e-09	437700	11	19	0.000646071	4.516561517945012e-05	14.313082883523826	4.965572058609378	41.256946674537936	EUR	124.2886430164706	80.73332319862091	9	127815013	HGNC:3349	ENG	10234	124.2886430164706	9
L2	ptv	ENG	2.374377760991161e-09	452188	15	16	0.00042219	3.8400706573000946e-05	10.998558667004561	4.00793	30.18220651156012	diagnostic	D649	EUR	D64	putative novel												86.24450184091452		9	127815013	HGNC:3349	ENG	10234	86.24450184091452	9
L0	ptv5pcnt	ENG	6.232835802837846e-30	359908	18	11	0.00545785	3.0846022265219707e-05	177.90415742793792	59.78896089267281	529.3600818211106	prognostic	I78	EUR	I78	known binary	known	5.910915604244464e-38	420844	18	12	0.0136986	2.8603437179701095e-05	485.55324074074076	164.0315297531733	1437.2965365170908	EUR	292.0531431396485	372.28345241441605	9	127815013	HGNC:3349	ENG	10234	292.0531431396485	9
L0	ptv	ENG	1.5925115461422952e-49	462085	18	13	0.0564263	2.8152787342506812e-05	2124.087400971122	692.0641276453375	6519.261881575799	time_agnostic	I780	EUR	I78	known binary	known	4.3875656889174495e-55	462085	18	13	0.11180124223602485	2.8143157748893756e-05	4472.511027434104	1384.8635427691788	14444.278640277333	EUR	487.9791741022796	543.5777636839033	9	127815013	HGNC:3349	ENG	10234	487.9791741022796	9
L0	ptv	ENG	4.610291666741428e-09	329583	6	13	0.00240964	3.974404832876277e-05	60.772946859903385	15.190104705369935	243.14190992580748	time_agnostic	I781	EUR	I78	known binary	known	1.0811309319432196e-10	414992	6	21	0.00535236	5.0740448110643175e-05	106.04740550928892	29.203603088012333	385.091	EUR	83.36271598417412	99.66121706992973	9	127815013	HGNC:3349	ENG	10234	83.36271598417412	9
L2	ptv	ENG	2.7686335406640513e-09	451090	15	15	0.000401123	3.6258596308874895e-05	11.066880684858212	3.9695436117144984	30.853886510139336	diagnostic	D64	EUR	D64	putative novel												85.5773		9	127815013	HGNC:3349	ENG	10234	85.5773	9
L3	flexdmg	SLC34A3	2.640075272415487e-11	375836	323	2844	0.012266443870575724	0.00813725	1.5137459990994138	1.2882670211002292	1.7786894426844182	diagnostic	Z905	EUR	Z90	known quant												105.78383690581435		9	137230757	HGNC:20305	SLC34A3	10452	105.78383690581435	9
L2	URmtr	PTCH1	5.381314165769982e-11	314726	10	416	0.029850746268656716	0.00132319	23.223002958579883	10.145558625908889	53.15704007041762	time_agnostic	Q87	EUR	Q87	known binary	known	2.1843540624409338e-11	462085	9	591	0.0409091	0.00127959	33.291360935357375	13.922958349689598	79.60339211622711	EUR	102.69111652726323	106.60676965371339	9	95442980	HGNC:9585	PTCH1	10032	102.69111652726323	9
L3	flexdmg	GFI1B	6.0288775558428345e-12	362531	95	575	0.00392741	0.00169946	2.3161360757323672	1.717855807251106	3.1227803280492568	diagnostic	D696	EUR	D69	known quant												112.19763536397012		9	132944000	HGNC:4238	GFI1B	10330	112.19763536397012	9
L0	ptv	TSC1	5.4128417717117e-10	462085	5	20	0.00674764	4.3351598806964e-05	156.69972826086956	39.03336190859474	629.0722509255253	time_agnostic	Q85	EUR	Q85	known binary	known	4.776500600122861e-12	462085	5	20	0.017361111111111112	4.3309073034255315e-05	407.93021201413427	97.21454019174169	1711.7507066914322	EUR	92.66574668027516	113.20890163353162	9	132891348	HGNC:12362	TSC1	10328	92.66574668027516	9
L3	flexdmg	ABCA1	1.2063947062308957e-38	384853	774	6014	0.028429752066115702	0.016816356661111545	1.7108092911934079	1.5309478889563857	1.9118014740716445	time_agnostic	K900	EUR	K90	known quant												379.1851057719359		9	104781006	HGNC:29	ABCA1	10088	379.1851057719359	9
L0	ptv5pcnt	ENG	2.135173433308366e-15	369484	7	20	0.016548463356973995	5.419158350516581e-05	310.4912259615385	86.4681	1114.9169014411682	time_agnostic	Q25	EUR	Q25	known binary	known	2.6892781815857516e-18	462085	7	24	0.0397727	5.1958286155931144e-05	797.1388067061145	218.43876658447886	2908.962942304027	EUR	146.70566842854566	175.7036427160379	9	127815013	HGNC:3349	ENG	10234	146.70566842854566	9
L3	flexdmg	GFI1B	2.4178722184197707e-09	372716	98	595	0.0034842	0.00172669	2.0214005242469457	1.5074280879922795	2.710616918958959	diagnostic	D69	EUR	D69	known quant												86.16566654799306		9	132944000	HGNC:4238	GFI1B	10330	86.16566654799306	9
L3	flexdmg	ABCA1	1.1679497143888935e-33	382803	792	5922	0.027092669243662982	0.016749158582458918	1.634751149636388	1.4643789004029288	1.8249452518758427	time_agnostic	K90	EUR	K90	known quant												329.32575855197547		9	104781006	HGNC:29	ABCA1	10088	329.32575855197547	9
L2	ptv	PTEN	7.781510270857007e-09	417289	8	15	0.000984494	3.666020632364119e-05	26.88005255810134	7.905468050914461	91.39714699659194	time_agnostic	M50	EUR	M50	putative novel												81.08936104983961		10	87862563	HGNC:9588	PTEN	10870	81.08936104983961	10
L3	UR	PTEN	1.1549550539581682e-09	432987	55	136	0.0010393	0.000357832	2.906432728203359	1.8642806618181031	4.531158519519001	diagnostic	M79	EUR	M79	putative novel												89.3743		10	87862563	HGNC:9588	PTEN	10870	89.3743	10
L3	UR	PTEN	6.132615034152408e-09	434805	39	150	0.00120122	0.000372821	3.2246478352041446	1.9797556368911085	5.252341989749674	time_agnostic	M7966	EUR	M79	putative novel												82.12354296651286		10	87862563	HGNC:9588	PTEN	10870	82.12354296651286	10
L1	ptv	PTEN	3.645152512354937e-11	462085	9	14	0.00124879	3.0777483193295786e-05	40.62414162664232	12.197256999057055	135.30262443671364	time_agnostic	N31	EUR	N31	putative novel												104.38284296183176		10	87862563	HGNC:9588	PTEN	10870	104.38284296183176	10
L3	ptv	PTEN	7.284603723386899e-09	436603	8	13	0.000851154	3.0430426681398115e-05	27.99347984567876	7.942273803492495	98.66631814252375	time_agnostic	N319	EUR	N31	putative novel												81.37594068523691		10	87862563	HGNC:9588	PTEN	10870	81.37594068523691	10
L3	UR	PTEN	2.002229084156887e-09	444630	35	151	0.00130485	0.000361411	3.6138450843364676	2.1792276108097437	5.992892265498664	time_agnostic	R031	EUR	R03	known quant												86.98486234402425		10	87862563	HGNC:9588	PTEN	10870	86.98486234402425	10
L3	UR	PTEN	7.567512988563532e-09	433972	34	151	0.0012892	0.000370462	3.4831716571679143	2.090002771209748	5.805008950430853	prognostic	R09	EUR	R09	putative novel												81.21046824965822		10	87862563	HGNC:9588	PTEN	10870	81.21046824965822	10
L2	UR	PTEN	4.450449623790919e-09	389802	31	135	0.00140545	0.000367102	3.8324774424837984	2.239753442469176	6.557812600548909	diagnostic	M4786	EUR	M47	putative novel												83.51596110532083		10	87862563	HGNC:9588	PTEN	10870	83.51596110532083	10
L2	UR	PTEN	4.899594522548475e-09	427800	39	149	0.00122391	0.000376324	3.255042835687507	1.9970910449482506	5.30537	prognostic	R26	EUR	R26	putative novel												83.09839859544176		10	87862563	HGNC:9588	PTEN	10870	83.09839859544176	10
L3	UR	PTEN	2.499273338303827e-09	453860	40	153	0.00119407	0.000363973	3.2833707120235145	2.027453983120809	5.317271475616728	diagnostic	R22	EUR	R22	putative novel												86.02186243743354		10	87862563	HGNC:9588	PTEN	10870	86.02186243743354	10
L2	ptv	PTEN	6.754071559084701e-09	408489	9	12	0.000694391	3.0339192168443195e-05	22.902794935145153	6.63134	79.0999	time_agnostic	R208	EUR	R20	putative novel												81.70434342345709		10	87862563	HGNC:9588	PTEN	10870	81.70434342345709	10
L3	UR	PTEN	8.82948208859996e-12	444259	54	135	0.00114032	0.000340133	3.355269444620621	2.1447103866784993	5.249115738857269	time_agnostic	R000	EUR	R00	known quant												110.54064770109835		10	87862563	HGNC:9588	PTEN	10870	110.54064770109835	10
L3	UR	PTEN	2.7913866955261742e-09	366984	43	113	0.00110862	0.000344305	3.2223343974242544	1.9610053040567623	5.294957105594335	prognostic	M06	EUR	M06	putative novel												85.54179995793645		10	87862563	HGNC:9588	PTEN	10870	85.54179995793645	10
L3	UR	PTEN	1.7256290092321302e-09	376036	38	132	0.00132202	0.000380084	3.481502124991291	2.104395337009933	5.759781364817603	diagnostic	G629	EUR	G62	known quant												87.63052566999426		10	87862563	HGNC:9588	PTEN	10870	87.63052566999426	10
L2	ptv	PTEN	6.931727902073847e-09	462085	10	13	0.000544781	2.9297161105088916e-05	18.604600457865473	5.712204334577109	60.59502390375067	time_agnostic	K318	EUR	K31	putative novel												81.5916		10	87862563	HGNC:9588	PTEN	10870	81.5916	10
L3	ptv	PTEN	7.512936921084705e-09	449345	12	11	0.000387584	2.6291636391449005e-05	14.747064819248088	4.5728134216857494	47.55845050483889	time_agnostic	K295	EUR	K29	putative novel												81.24190257498569		10	87862563	HGNC:9588	PTEN	10870	81.24190257498569	10
L3	UR	PTEN	9.18095860363905e-10	438906	38	148	0.00127731	0.00036172	3.534449635418941	2.1577503625779455	5.789517843198517	time_agnostic	K029	EUR	K02	known quant												90.3711		10	87862563	HGNC:9588	PTEN	10870	90.3711	10
L3	UR	PTEN	1.417712462498637e-09	439024	37	152	0.00130493	0.000370127	3.528930454645991	2.1492057935062143	5.794396326008207	prognostic	K02	EUR	K02	known quant												88.48411842927894		10	87862563	HGNC:9588	PTEN	10870	88.48411842927894	10
L3	ptvraredmg	PTEN	8.275113236411448e-09	345624	43	185	0.00171137	0.000577227	2.968190795747308	1.8759647174687113	4.696333847817144	time_agnostic	J841	EUR	J84	putative novel												80.82226054638386		10	87862563	HGNC:9588	PTEN	10870	80.82226054638386	10
L3	UR	PTEN	1.0095606206935217e-10	355406	40	108	0.00127393	0.000333326	3.825459759322446	2.29027	6.389688917641629	time_agnostic	J84	EUR	J84	putative novel												99.95867598025703		10	87862563	HGNC:9588	PTEN	10870	99.95867598025703	10
L3	UR	PTEN	3.896042738274701e-09	392079	55	111	0.000947965	0.000332276	2.8547068046584987	1.7988069563651299	4.530419960700522	time_agnostic	I80	EUR	I80	putative novel												84.09376287703313		10	87862563	HGNC:9588	PTEN	10870	84.09376287703313	10
L3	UR	PTEN	6.2450823947193704e-09	384249	26	144	0.00167601	0.000390523	4.297238544155313	2.4382583630716916	7.573544865077578	prognostic	R44	EUR	R44	known quant												82.04461827372168		10	87862563	HGNC:9588	PTEN	10870	82.04461827372168	10
L3	UR	PTEN	1.6241342564556194e-09	375062	39	123	0.00123609	0.000358067	3.455163809063833	2.0853041551149145	5.724899611494142	diagnostic	G62	EUR	G62	known quant												87.89378073353558		10	87862563	HGNC:9588	PTEN	10870	87.89378073353558	10
L3	UR	PTEN	2.456377227150578e-10	401704	24	150	0.00209077	0.000384394	5.448450458315146	3.0458320390153215	9.746306433335537	prognostic	F33	EUR	F33	known quant												96.097		10	87862563	HGNC:9588	PTEN	10870	96.097	10
L3	UR	PTEN	1.2775347691623402e-09	362759	37	114	0.00124274	0.000342357	3.633219111809656	2.1588430125708773	6.114516450503399	time_agnostic	F059	EUR	F05	putative novel												88.93627271349914		10	87862563	HGNC:9588	PTEN	10870	88.93627271349914	10
L3	UR	PTEN	3.1671313877580814e-09	367268	38	120	0.00122253	0.000356946	3.4279459923766575	2.05564	5.716367274624495	time_agnostic	F05	EUR	F05	putative novel												84.99333919642068		10	87862563	HGNC:9588	PTEN	10870	84.99333919642068	10
L2	UR	PTEN	4.55784111476305e-09	409668	20	161	0.00222025	0.000401837	5.535316930510522	2.988136912408938	10.253791716824537	diagnostic	D68	EUR	D68	putative novel												83.41240818292187		10	87862563	HGNC:9588	PTEN	10870	83.41240818292187	10
L2	ptv	PTEN	7.887946235987975e-09	452093	9	14	0.000689285	3.188804562723786e-05	21.630014452132784	6.532709260531603	71.61768671171521	time_agnostic	B972	EUR	B97	putative novel												81.03036058195309		10	87862563	HGNC:9588	PTEN	10870	81.03036058195309	10
L3	UR	PTEN	3.934461711860937e-09	426900	23	161	0.00188772	0.000388217	4.8698415308891425	2.7158273944385423	8.732276795107412	prognostic	L53	EUR	L53	putative novel												84.05114676661864		10	87862563	HGNC:9588	PTEN	10870	84.05114676661864	10
L3	UR	PTEN	4.94663697489215e-09	428054	48	129	0.00100167	0.000339354	2.9536515980599427	1.8504765702345969	4.714492419439845	diagnostic	R509	EUR	R50	putative novel												83.05689960585119		10	87862563	HGNC:9588	PTEN	10870	83.05689960585119	10
L3	UR	PTEN	7.52161551735982e-10	389068	43	119	0.00113823	0.000338751	3.3627593133450544	2.0560845915558286	5.499846769889989	prognostic	R47	EUR	R47	putative novel												91.23688870189966		10	87862563	HGNC:9588	PTEN	10870	91.23688870189966	10
L2	ptv	PTEN	5.183393802898203e-09	421197	8	15	0.00102788	3.6283241496417635e-05	28.357487674169345	8.336158191890377	96.46495288116779	time_agnostic	R609	EUR	R60	putative novel												82.85385794840055		10	87862563	HGNC:9588	PTEN	10870	82.85385794840055	10
L3	ptvraredmg	PTEN	7.372770490772708e-09	438208	63	235	0.00145867	0.00059491	2.4540413790245434	1.6659453844405177	3.6149558960404855	time_agnostic	R53	EUR	R53	putative novel												81.32369285172223		10	87862563	HGNC:9588	PTEN	10870	81.32369285172223	10
L3	flexdmg	CUBN	5.27561676061524e-13	315598	332	7914	0.039322515693473885	0.0257655	1.5477069534357866	1.32555	1.8070917451554969	prognostic	Z906	EUR	Z90	known quant												122.77726760660784		10	16823966	HGNC:2548	CUBN	10552	122.77726760660784	10
L3	flexdmg	CUBN	2.2934241354866378e-10	259583	790	6033	0.032691909786881856	0.0256268	1.285011935247405	1.1489977849546962	1.4371269425844786	diagnostic	Z466	EUR	Z46	known quant												96.3952		10	16823966	HGNC:2548	CUBN	10552	96.3952	10
L3	flexdmg	CUBN	1.0997797436416545e-10	267605	821	6187	0.0325755	0.025523716801016495	1.2855861549184875	1.1517806623150793	1.4349361955739994	diagnostic	Z46	EUR	Z46	known quant												99.58694283659112		10	16823966	HGNC:2548	CUBN	10552	99.58694283659112	10
L3	flexdmg	CUBN	1.7214572655666014e-09	341445	421	8663	0.0358359	0.0262756	1.3773677526464216	1.1992767051829112	1.5819050914867108	diagnostic	N329	EUR	N32	known quant												87.64103753998504		10	16823966	HGNC:2548	CUBN	10552	87.64103753998504	10
L3	flexdmg	CUBN	4.65471334365908e-11	247164	389	6061	0.0366152	0.0256236	1.4452694785879465	1.2464386652091992	1.6758176106381415	time_agnostic	N323	EUR	N32	known quant												103.32107059494753		10	16823966	HGNC:2548	CUBN	10552	103.32107059494753	10
L3	flexdmg	CUBN	6.843917053925669e-12	341981	1405	7699	0.0316214	0.025874729876423714	1.2293463122484465	1.1261074907499578	1.342049820157376	diagnostic	N281	EUR	N28	known quant												111.64695262608534		10	16823966	HGNC:2548	CUBN	10552	111.64695262608534	10
L3	flexdmg	CUBN	6.366980286775897e-18	243905	452	5957	0.039781728568913925	0.025616767651574116	1.5758655331125742	1.3693546962119816	1.813520036351301	prognostic	N210	EUR	N21	known quant												171.9606649478163		10	16823966	HGNC:2548	CUBN	10552	171.9606649478163	10
L3	flexdmg	CUBN	8.550578975620866e-20	246341	506	5930	0.0394542	0.0253944	1.5763981302549277	1.378219475363635	1.8030735376276494	prognostic	N21	EUR	N21	known quant												190.68		10	16823966	HGNC:2548	CUBN	10552	190.68	10
L3	flexdmg	CUBN	1.6935529256588434e-14	285075	941	6530	0.0333948	0.025418747591447157	1.3246289939463372	1.1938602390683515	1.4697214248231845	prognostic	N201	EUR	N20	known quant												137.71201226558517		10	16823966	HGNC:2548	CUBN	10552	137.71201226558517	10
L3	flexdmg	CUBN	2.0051607144226715e-23	323242	1149	7428	0.0353343	0.025550006191439302	1.3969726448083115	1.269974064979379	1.536671199954321	prognostic	N200	EUR	N20	known quant												226.97850812774618		10	16823966	HGNC:2548	CUBN	10552	226.97850812774618	10
L3	flexdmg	CUBN	2.9221807813925675e-18	312048	1074	7170	0.0341886	0.0255493	1.3501117323058338	1.2241347392599418	1.4890531501555504	prognostic	N20	EUR	N20	known quant												175.34292919841633		10	16823966	HGNC:2548	CUBN	10552	175.34292919841633	10
L3	flexdmg	CUBN	3.200254558380909e-13	370127	1077	8739	0.0328976	0.0259019	1.2792722309796387	1.163192714780129	1.406935772689194	diagnostic	N133	EUR	N13	known quant												124.94815475147858		10	16823966	HGNC:2548	CUBN	10552	124.94815475147858	10
L3	flexdmg	CUBN	9.866811307108563e-10	298827	1120	6744	0.0312937	0.025638978546744375	1.2276748642770114	1.1143738477370915	1.3524954623066145	diagnostic	Z960	EUR	Z96	known quant												90.05823177165587		10	16823966	HGNC:2548	CUBN	10552	90.05823177165587	10
L3	flexdmg	CUBN	1.1920838965063888e-16	366738	351	9319	0.0418605	0.026005084372113532	1.6363406215717549	1.4082671267097007	1.9013513693682904	prognostic	N02	EUR	N02	known quant												159.23693178733697		10	16823966	HGNC:2548	CUBN	10552	159.23693178733697	10
L3	flexdmg	CUBN	2.942106896372712e-10	308755	495	7701	0.0352866	0.026129265387969204	1.363280530464552	1.1959719886609832	1.553994426595672	time_agnostic	N132	EUR	N13	known quant												95.31341551981903		10	16823966	HGNC:2548	CUBN	10552	95.31341551981903	10
L3	UR	PTEN	9.697259882291298e-11	418447	31	148	0.00166631	0.000370145	4.507613129200918	2.6515862629308913	7.662800342043427	time_agnostic	Z513	EUR	Z51	known quant												100.13350965333161		10	87862563	HGNC:9588	PTEN	10870	100.13350965333161	10
L3	UR	PTEN	2.5056065259229066e-09	396012	42	124	0.00112239	0.000345797	3.248343427822818	1.9863422605899288	5.312143448000703	diagnostic	Z515	EUR	Z51	known quant												86.01087128488443		10	87862563	HGNC:9588	PTEN	10870	86.01087128488443	10
L3	ptvraredmg	PTEN	4.570529546540328e-09	364997	63	186	0.00146699	0.000577546	2.5423051404379007	1.6980965357973548	3.8062120090611176	time_agnostic	Z93	EUR	Z93	putative novel												83.40033479182438		10	87862563	HGNC:9588	PTEN	10870	83.40033479182438	10
L2	URmtr	PTEN	5.391954744285852e-09	442888	31	117	0.00108426	0.000282406	3.842436974789916	2.221638637957531	6.645690101431749	time_agnostic	Z511	EUR	Z51	known quant												82.6825		10	87862563	HGNC:9588	PTEN	10870	82.6825	10
L3	flexdmg	CUBN	5.484780574910048e-20	279466	578	6738	0.038525628207691794	0.025478	1.532630832758462	1.3517570170200834	1.7377067327529894	diagnostic	C67	EUR	C67	known quant												192.60840742202657		10	16823966	HGNC:2548	CUBN	10552	192.60840742202657	10
L3	flexdmg	CUBN	9.514630839838363e-23	277604	595	6690	0.039513879665294196	0.025481249000175208	1.5733598656517167	1.3891996559680175	1.7819334004359837	diagnostic	C679	EUR	C67	known quant												220.21608057332958		10	16823966	HGNC:2548	CUBN	10552	220.21608057332958	10
L3	flexdmg	CUBN	8.616237527418241e-10	301884	571	7326	0.033763	0.025707788835394353	1.324286601136243	1.169879854555852	1.49907	diagnostic	D41	EUR	D41	known quant												90.64682337167694		10	16823966	HGNC:2548	CUBN	10552	90.64682337167694	10
L3	flexdmg	CUBN	3.1300125443506776e-14	297049	460	7336	0.037634	0.025756075639162154	1.4792028977244231	1.291035095973429	1.6947960744526211	diagnostic	D414	EUR	D41	known quant												135.045		10	16823966	HGNC:2548	CUBN	10552	135.045	10
L0	ptv	MEN1	8.366446203250063e-11	412988	7	7	0.00147648	1.7146482399135816e-05	86.23574144486692	18.990474520683676	391.596	time_agnostic	E21	EUR	E21	known binary	known	6.58299968925031e-11	338949	6	6	0.002731	1.7817266118686748e-05	153.69511638521223	29.64866693094405	796.7369614183112	EUR	100.77458977139833	101.8157616540874	11	64803510	HGNC:7010	MEN1	11988	100.77458977139833	11
L1	ptv	ATM	2.277285936789077e-09	431187	88	1135	0.00563489	0.00273119	2.0691870233977467	1.554685773547801	2.7539551790116032	time_agnostic	C78	EUR	C78	putative novel												86.42582435799766		11	108223044	HGNC:795	ATM	12336	86.42582435799766	11
L0	ptvraredmg	SORL1	1.5758878215616328e-10	462085	97	4579	0.0206559	0.010011172109517281	2.085708881803022	1.6085391696719686	2.704429970778486	time_agnostic	G309	EUR	G30	known binary	known	1.0842896616119873e-11	462085	82	4594	0.023515916260395755	0.0100175	2.379936800666387	1.7953821847281055	3.15482	EUR	98.02474700685757	109.64854683078948	11	121452314	HGNC:11185	SORL1	12484	98.02474700685757	11
L1	ptv5pcnt	ATM	2.517174050233835e-13	390142	70	1060	0.00781512	0.0027808	2.8246420996537234	2.054333825862195	3.8837908867063553	time_agnostic	C795	EUR	C79	known binary	known	6.388011913615453e-12	375902	54	1019	0.00838379	0.00275807	3.056974322075032	2.141605825813377	4.363591046114592	EUR	125.99086754081054	111.9463428257541	11	108223044	HGNC:795	ATM	12336	125.99086754081054	11
L0	ptv	ATM	1.66373278118201e-10	456591	211	1094	0.00443939	0.00267441	1.6628950970264358	1.3529601439438605	2.0438296841871333	time_agnostic	Z51	EUR	Z51	known binary	known	4.340935737532825e-11	456509	193	1114	0.00463953	0.00268492	1.7313908920128922	1.3999580449101285	2.141288756362437	EUR	97.78916426228815	103.62416643334639	11	108223044	HGNC:795	ATM	12336	97.78916426228815	11
L0	ptv	ATM	6.027958735653807e-14	451670	106	1196	0.00645201	0.0027479	2.3567280057255524	1.8074483614086023	3.0729325448847677	prognostic	Z511	EUR	Z51	known binary	known	8.348015538298346e-15	424320	96	1127	0.00699555	0.00274478	2.559582602236322	1.9378331685094436	3.3808189498119505	EUR	132.1982972930684	140.78416751246382	11	108223044	HGNC:795	ATM	12336	132.1982972930684	11
L0	ptvraredmg	ATM	5.338285469450165e-11	256171	277	2547	0.0164734	0.010641053493541002	1.5572776130906096	1.3061345483807971	1.8567103727863086	diagnostic	Z853	EUR	Z85	known binary	known	7.977738804564894e-12	253935	242	2564	0.017406315183773287	0.010681909078789494	1.640665131765947	1.3628968751099384	1.9750445714210323	EUR	102.72598205653047	110.9812018682702	11	108223044	HGNC:795	ATM	12336	102.72598205653047	11
L0	ptv5pcnt	MEN1	1.585205664564927e-15	462085	7	8	0.00686275	1.735113270363181e-05	398.2476554787759	89.01976091675886	1781.6403173970289	diagnostic	D44	EUR	D44	known binary	known	1.6575514124018717e-18	462085	7	8	0.018229166666666668	1.7327231260057916e-05	1071.5686339522547	230.28148614248494	4986.3293680492525	EUR	147.99914384429638	177.80532992168347	11	64803510	HGNC:7010	MEN1	11988	147.99914384429638	11
L1	syn	C11orf42	2.971325875630369e-11	408522	14	656	0.019525801952580194	0.00160861	12.360107379523297	6.278523896070673	24.332511425011326	time_agnostic	D56	EUR	D56	putative novel												105.27049714999788		11	6205557	HGNC:28541	C11orf42	11430	105.27049714999788	11
L0	ptv5pcnt	MEN1	7.816036876009388e-13	378441	7	7	0.00315457	1.8606035798012874e-05	170.07911392405063	36.958722696871746	782.6814046157122	time_agnostic	E213	EUR	E21	known binary	known	8.87006508979061e-11	343889	5	6	0.00505561	1.7497812773403324e-05	290.3912601626016	50.842175393141005	1658.6049539925905	EUR	121.07013400286007	100.52073193242323	11	64803510	HGNC:7010	MEN1	11988	121.07013400286007	11
L0	ptv	ATM	1.3630311146371088e-15	433674	96	1149	0.00718402	0.00273369	2.639735294053976	1.999257476873013	3.4853952046101706	time_agnostic	C77	EUR	C77	known binary	known	1.3523235407230391e-15	424518	92	1118	0.00726354	0.00271457	2.6880244978350705	2.02448	3.5690569334477185	EUR	148.65494230180755	148.68919391870165	11	108223044	HGNC:795	ATM	12336	148.65494230180755	11
L2	ptv5pcnt	MEN1	3.867338645346573e-10	347636	7	5	0.00114211	1.464098832527591e-05	78.09585102907546	15.062588541554549	404.90795663240647	prognostic	E210	EUR	E21	known binary	known	2.6756103758439667e-09	316082	5	9	0.00372024	2.8595212525973985e-05	130.58210936851714	26.711724068059358	638.3596672264597	EUR	94.12587797059092	85.7258	11	64803510	HGNC:7010	MEN1	11988	94.12587797059092	11
L0	ptvraredmg	ATM	3.8383604609519914e-14	462085	742	4348	0.014430182808245819	0.010587705307245565	1.368232480535421	1.2214788397318441	1.5326177252510502	prognostic	Z85	EUR	Z85	known binary	known	1.9769347316899477e-13	455429	697	4339	0.014513576545060802	0.0106503	1.3680762939110171	1.218128418267903	1.536482293568555	EUR	134.15854243031623	127.04007668640202	11	108223044	HGNC:795	ATM	12336	134.15854243031623	11
L2	ptv	ATM	3.1260660843984606e-09	211513	94	497	0.00526375	0.00256642	2.0565695456232103	1.509537163177775	2.8018378077431683	diagnostic	C61	EUR	C61	known binary	known	1.3660191434252967e-09	211510	91	500	0.0054612	0.00256612	2.134392589910693	1.561112623215488	2.918195433255964	EUR	85.05001845323156	88.64543214398472	11	108223044	HGNC:795	ATM	12336	85.05001845323156	11
L1	ptvraredmg	SORL1	6.130465531547089e-12	462085	101	4575	0.0215812	0.010002076934008154	2.1832065368509364	1.6903188128701734	2.8198176262709236	time_agnostic	G30	EUR	G30	known binary	known	9.845184445279522e-12	446538	90	4427	0.022494376405898527	0.010003683307836407	2.277342429942664	1.7378556940527836	2.9843033348312265	EUR	112.12506545040242	110.06776143130053	11	121452314	HGNC:11185	SORL1	12484	112.12506545040242	11
L1	ptv	ATM	1.351707055616076e-12	253103	123	617	0.0056926	0.00266527	2.142344142427654	1.6303922058691696	2.815051745262315	diagnostic	C50	EUR	C50	known binary	known	2.659331099709509e-14	252641	119	616	0.00608789	0.00264271	2.311639012109982	1.7527595873757598	3.048720977364266	EUR	118.6911741927794	135.75227587518054	11	108223044	HGNC:795	ATM	12336	118.6911741927794	11
L0	ptv	ATM	2.725513102900206e-10	407791	27	1136	0.012711864406779662	0.00280033	4.584994408511153	2.833634985038527	7.418800881932475	time_agnostic	C259	EUR	C25	known binary	known	1.353566869090377e-10	387467	26	1091	0.013771186440677966	0.00282951	4.920981253710418	3.007794160045147	8.0511	EUR	95.64551725761189	98.68520284289774	11	108223044	HGNC:795	ATM	12336	95.64551725761189	11
L3	ptv5pcnt	APOC3	7.734906283763585e-14	448735	375	1941	0.00756399	0.00486274	1.5597349462490906	1.332251991661808	1.8260607736199297	diagnostic	J47	EUR	J47	known quant												131.11544943850961		11	116829706	HGNC:610	APOC3	12406	131.11544943850961	11
L2	ptvraredmg	SORL1	5.325464325142298e-09	462085	75	4601	0.021264530762687837	0.010033627152944665	2.1436454692830895	1.6016395390461788	2.869069966088935	time_agnostic	F009	EUR	F00	known binary												82.73642520273114		11	121452314	HGNC:11185	SORL1	12484	82.73642520273114	11
L3	ptv	APOA1	6.728613704577725e-11	384414	14	13	0.000611461	3.5959481962170625e-05	17.013944450794376	5.756893221634707	50.28307710951754	prognostic	K90	EUR	K90	known quant												101.72074404196401		11	116835751	HGNC:600	APOA1	12408	101.72074404196401	11
L0	ptv	MYBPC3	3.3553551714976076e-20	328102	31	104	0.00353801	0.000325672	10.89873835933852	6.171810594065875	19.245972638811192	time_agnostic	I42	EUR	I42	known binary	known	6.353042786093027e-28	338689	28	116	0.00854962	0.000345841	24.92577764089929	13.814867008057433	44.97288252150304	EUR	194.74261502065048	271.9701821979436	11	47331406	HGNC:7551	MYBPC3	11722	194.74261502065048	11
L0	ptv	MYBPC3	1.6613812640024126e-28	282742	18	90	0.0285714	0.000319022	92.1641	43.470665334143646	195.40102431780326	prognostic	I421	EUR	I42	known binary	known	3.1428326844459543e-32	323465	18	127	0.0547112	0.000393023	147.2051548218852	69.50180047702518	311.7812410240839	EUR	277.7953069153916	315.0267873898116	11	47331406	HGNC:7551	MYBPC3	11722	277.7953069153916	11
L0	ptv5pcnt	MYBPC3	3.6021599262114575e-32	278701	23	97	0.021616541353383457	0.000349377	63.21657407132317	32.2789	123.80633324038558	time_agnostic	I422	EUR	I42	known binary	known	1.1772765503156648e-40	327237	23	109	0.047619047619047616	0.000333584	149.83715596330276	75.06277061835092	299.09864933339384	EUR	314.4343700958164	399.29121506427344	11	47331406	HGNC:7551	MYBPC3	11722	314.4343700958164	11
L3	ptv	APOA1	7.895472300720657e-13	384246	16	10	0.000599543	2.7967412371105187e-05	21.44945446364966	6.963164884230328	66.07327335162404	prognostic	K900	EUR	K90	known quant												121.0262188573654		11	116835751	HGNC:600	APOA1	12408	121.0262188573654	11
L0	ptv	MEN1	8.143227949300735e-11	323799	6	6	0.00275862	1.865532422953511e-05	148.27939142461963	28.595638962195927	768.886	time_agnostic	D351	EUR	D35	putative novel												100.8920340804913		11	64803510	HGNC:7010	MEN1	11988	100.8920340804913	11
L0	rec	PYGM	2.7821308132527924e-11	462085	9	337	0.023017902813299233	0.000729921	32.25420634797334	13.604424314698509	76.47025725400553	time_agnostic	E74	EUR	E74	known binary	known	2.644377351273285e-13	462085	8	338	0.0567376	0.00073169	82.14726164523735	31.066137598030934	217.2195553604576	EUR	105.55622453733542	125.77676571167387	11	64746389	HGNC:9726	PYGM	11984	105.55622453733542	11
L3	flexdmg	SLC22A12	1.4038885642057967e-18	394215	63	1679	0.016728624535315983	0.00430018	3.9393891629165347	2.8317899208852433	5.480204185504311	prognostic	G37	EUR	G37	putative novel												178.52667363624454		11	64590641	HGNC:17989	SLC22A12	11978	178.52667363624454	11
L3	flexdmg	SLC22A12	1.360984260393216e-09	443135	241	1722	0.00657034	0.00423663	1.5544833028670033	1.2895728620909193	1.8738129577062563	diagnostic	G93	EUR	G93	putative novel												88.66146897327084		11	64590641	HGNC:17989	SLC22A12	11978	88.66146897327084	11
L0	ptv	ATM	9.57022403884261e-11	253650	96	647	0.00590333	0.0027255	2.172890572520303	1.6153035589617122	2.922951177785106	diagnostic	C509	EUR	C50	known binary	known	8.219755891263464e-12	252771	92	646	0.00627686	0.00271299	2.321934235236726	1.717181271057359	3.13967	EUR	100.19077895274967	110.85141079862802	11	108223044	HGNC:795	ATM	12336	100.19077895274967	11
L3	ptv	MEN1	2.461127302640814e-11	408461	9	4	0.000681044	1.01202795221204e-05	67.34018627896411	12.887796632055545	351.86004385004964	time_agnostic	D35	EUR	D35	putative novel												106.08865921687467		11	64803510	HGNC:7010	MEN1	11988	106.08865921687467	11
L1	ptv	ATM	6.303444859010418e-09	401873	77	1088	0.00593952	0.00279757	2.1298122623574143	1.5727766014981686	2.8841351458097018	time_agnostic	C79	EUR	C79	known binary												82.00422041915182		11	108223044	HGNC:795	ATM	12336	82.00422041915182	11
L3	ptv5pcnt	HBB	3.088488702906126e-16	455150	39	61	0.000968535	0.000147029	6.5927728341893825	3.7001221036388467	11.746816030876557	prognostic	Z860	EUR	Z86	known quant												155.10253982888537		11	5225464	HGNC:4827	HBB	11384	155.10253982888537	11
L3	ptv5pcnt	HBB	1.4882386848041539e-09	425240	27	68	0.000831051	0.000173138	4.803100548333436	2.560954057171746	9.008273620839038	diagnostic	K210	EUR	K21	known quant												88.27327410738782		11	5225464	HGNC:4827	HBB	11384	88.27327410738782	11
L3	ptv5pcnt	HBB	2.909121211261717e-10	449863	43	56	0.000577693	0.000149163	3.8745659997273094	2.1885642126532576	6.859411115035597	diagnostic	K21	EUR	K21	known quant												95.3624		11	5225464	HGNC:4827	HBB	11384	95.3624	11
L3	ptv5pcnt	HBB	3.842603578468091e-15	405228	37	54	0.000957185	0.00014731	6.5030138507661945	3.561284428919614	11.874701385782382	diagnostic	K20	EUR	K20	known quant												144.1537441713964		11	5225464	HGNC:4827	HBB	11384	144.1537441713964	11
L3	ptv5pcnt	HBB	1.315181312709638e-10	338819	41	39	0.000630711	0.000142433	4.430288498540635	2.35629	8.32981	diagnostic	I35	EUR	I35	known quant												98.81014370610552		11	5225464	HGNC:4827	HBB	11384	98.81014370610552	11
L3	ptv	HBB	2.0499870323489725e-53	462085	77	21	0.00146469	5.128029810946634e-05	28.602780000253997	14.743890122480114	55.488681545146484	time_agnostic	D649	EUR	D64	known quant												526.8824888616234		11	5225464	HGNC:4827	HBB	11384	500	11
L3	ptv	HBB	2.4530739717766263e-53	462085	77	21	0.00146116	5.129620627914418e-05	28.524898171199077	14.703889229509118	55.33704742853533	time_agnostic	D64	EUR	D64	known quant												526.103		11	5225464	HGNC:4827	HBB	11384	500	11
L0	ptv5pcnt	HBB	8.498694829392498e-240	386885	86	10	0.17338709677419356	2.588065395236407e-05	8104.5351219512195	3194.1837075929798	20563.466461494663	time_agnostic	D56	EUR	D56	known binary	known	6.50934404385649e-150	462085	51	49	0.29310344827586204	0.000106081	3908.2399203583873	1875.798502883888	8142.846500623535	EUR	2390.706477650993	1491.8646277371859	11	5225464	HGNC:4827	HBB	11384	500	11
L3	ptv5pcnt	HBB	6.604997852737611e-21	375275	45	42	0.00109388	0.000125697	8.710946598482188	4.744176080912485	15.994471821335456	diagnostic	K22	EUR	K22	known quant												201.80127319237096		11	5225464	HGNC:4827	HBB	11384	201.80127319237096	11
L3	ptv5pcnt	HBB	9.604530431209993e-14	398179	24	62	0.00142866	0.000162568	8.799223114273353	4.514818971738515	17.149375844176543	prognostic	D51	EUR	D51	known quant												130.17523863089576		11	5225464	HGNC:4827	HBB	11384	130.17523863089576	11
L0	ptv	HBB	6.277508194605415e-57	445760	54	44	0.00431827	0.000101557	42.700830893466026	23.842808564513092	76.47425235407111	time_agnostic	D508	EUR	D50	known quant												562.0221271169037		11	5225464	HGNC:4827	HBB	11384	500	11
L3	ptv5pcnt	HBB	2.1690231653274295e-27	409381	28	61	0.00391663	0.000151654	25.92375817542664	13.56505543074557	49.542093017533865	time_agnostic	D500	EUR	D50	known quant												266.6373580966393		11	5225464	HGNC:4827	HBB	11384	266.6373580966393	11
L1	ptv	HBB	2.5731879331390567e-54	444965	67	31	0.00220678	7.477014211150882e-05	29.577230240418096	16.13889743385127	54.20522388721465	time_agnostic	D50	EUR	D50	known quant												535.8952849387334		11	5225464	HGNC:4827	HBB	11384	500	11
L3	ptv5pcnt	HBB	8.854327972487151e-13	250723	19	32	0.00158492	0.00013404	11.841415845099842	5.225518153106178	26.83353594958461	prognostic	D259	EUR	D25	known quant												120.52844395390449		11	5225464	HGNC:4827	HBB	11384	120.52844395390449	11
L3	ptv5pcnt	HBB	1.524666840735679e-10	250702	10	41	0.00376081	0.000165294	22.834387573773814	8.674269087679138	60.10987791581445	prognostic	D251	EUR	D25	known quant												98.16825044866157		11	5225464	HGNC:4827	HBB	11384	98.16825044866157	11
L3	ptv5pcnt	HBB	2.5545388440529673e-31	250702	30	21	0.00359497	8.664903427588228e-05	41.63491109011253	18.502864785252196	93.68634757917292	prognostic	D250	EUR	D25	known quant												305.9268748909462		11	5225464	HGNC:4827	HBB	11384	305.9268748909462	11
L3	ptv5pcnt	HBB	1.2965377628983514e-17	391956	24	66	0.00229665	0.000172999	13.303803428491708	6.850698245951698	25.835495785927748	time_agnostic	D131	EUR	D13	putative novel												168.87214829469613		11	5225464	HGNC:4827	HBB	11384	168.87214829469613	11
L2	ptv	HBB	6.589833265700787e-61	434679	72	25	0.00230688	6.196278267421456e-05	37.31384565978355	19.731078665741585	70.56497526106321	time_agnostic	D509	EUR	D50	known quant												601.8112557367642		11	5225464	HGNC:4827	HBB	11384	500	11
L3	ptv5pcnt	HBB	6.858817494510404e-15	250718	23	28	0.00146899	0.000119118	12.348907600650596	5.555400265458414	27.449960694564396	prognostic	D25	EUR	D25	known quant												141.63750753079924		11	5225464	HGNC:4827	HBB	11384	141.63750753079924	11
L3	ptv5pcnt	HBB	1.88157359698699e-24	341008	42	34	0.00137619	0.000109505	12.583365662437826	6.547420292413502	24.18373715493555	diagnostic	K221	EUR	K22	known quant												237.25478789759623		11	5225464	HGNC:4827	HBB	11384	237.25478789759623	11
L3	ptv5pcnt	HBB	5.116173944099951e-14	462085	28	72	0.00121333	0.000164006	7.405845517520644	3.994902062695749	13.72913452410653	prognostic	K228	EUR	K22	known quant												132.9105469842353		11	5225464	HGNC:4827	HBB	11384	132.9105469842353	11
L3	ptv5pcnt	HBB	7.089365321854097e-09	320859	21	57	0.00105852	0.000189356	5.5949694854757235	2.7650809778625223	11.321072979064438	time_agnostic	Z954	EUR	Z95	known quant												81.49392643456488		11	5225464	HGNC:4827	HBB	11384	81.49392643456488	11
L3	ptv5pcnt	HBB	3.5217454185787046e-11	406925	31	52	0.000757058	0.000142085	5.331466044769806	2.820400210036834	10.078190352340878	prognostic	Z980	EUR	Z98	known quant												104.53242041697132		11	5225464	HGNC:4827	HBB	11384	104.53242041697132	11
L3	ptv5pcnt	HBB	1.889168428846808e-12	250702	16	35	0.00205444	0.000144084	14.285949562532167	6.121345901046123	33.340438230803926	prognostic	N801	EUR	N80	known quant												117.23729320819342		11	5225464	HGNC:4827	HBB	11384	117.23729320819342	11
L3	ptv5pcnt	HBB	7.134384019154293e-21	330536	29	47	0.00213959	0.000148273	14.458827230896292	7.397367878770483	28.26109074457111	time_agnostic	K227	EUR	K22	known quant												201.46643517802397		11	5225464	HGNC:4827	HBB	11384	201.46643517802397	11
L3	ptv5pcnt	HBB	8.747318549529153e-10	450596	16	80	0.00152033	0.000181788	8.374419489912448	4.030882514123984	17.398398873519817	time_agnostic	K319	EUR	K31	known quant												90.58125057562467		11	5225464	HGNC:4827	HBB	11384	90.58125057562467	11
L3	ptv5pcnt	HBB	5.759296953194218e-11	422942	28	64	0.000897177	0.000163377	5.495500064141624	2.927955683375435	10.314541687381187	time_agnostic	K318	EUR	K31	known quant												102.39630528379486		11	5225464	HGNC:4827	HBB	11384	102.39630528379486	11
L3	ptv5pcnt	HBB	5.789016773390279e-10	250702	16	35	0.00139252	0.000146314	9.529201424338256	4.09911	22.152522789192147	prognostic	N80	EUR	N80	known quant												92.37395192084556		11	5225464	HGNC:4827	HBB	11384	92.37395192084556	11
L3	ptv5pcnt	HBB	6.112434493581911e-25	437057	52	45	0.00108841	0.000115598	9.42469	5.297563722036837	16.76709395886661	diagnostic	K31	EUR	K31	known quant												242.1378578213881		11	5225464	HGNC:4827	HBB	11384	242.1378578213881	11
L3	ptv5pcnt	HBB	1.1462268932316333e-14	443510	37	61	0.000923476	0.000151198	6.112441840321504	3.401717155867107	10.983260376857903	diagnostic	K296	EUR	K29	known quant												139.40729406168722		11	5225464	HGNC:4827	HBB	11384	139.40729406168722	11
L3	ptv5pcnt	HBB	1.0376327298607752e-29	453172	42	57	0.00200095	0.000131889	15.199918595419234	8.52271	27.108464554570137	prognostic	K295	EUR	K29	known quant												289.8395633783594		11	5225464	HGNC:4827	HBB	11384	289.8395633783594	11
L3	ptv	HBB	1.680628871157685e-11	434531	19	76	0.00156843	0.000179917	8.729661016949153	4.355412140292976	17.497076973688074	prognostic	K291	EUR	K29	known quant												107.74528180078299		11	5225464	HGNC:4827	HBB	11384	107.74528180078299	11
L3	ptv5pcnt	HBB	4.438186915816432e-13	422254	37	58	0.000829969	0.000153572	5.408099264019967	2.9917233221203263	9.776150566211008	diagnostic	K25	EUR	K25	known quant												123.52794411252671		11	5225464	HGNC:4827	HBB	11384	123.52794411252671	11
L3	ptv5pcnt	HBB	1.8330537843944343e-27	406990	48	43	0.00138548	0.000115484	12.012397902493227	6.622027973842657	21.790560827862222	diagnostic	K317	EUR	K31	known quant												267.3682479203558		11	5225464	HGNC:4827	HBB	11384	267.3682479203558	11
L3	ptv5pcnt	HBB	6.128534085852915e-10	318922	21	54	0.00116985	0.000179419	6.526674722686993	3.2003844140581577	13.310114481449677	diagnostic	Z952	EUR	Z95	known quant												92.1264		11	5225464	HGNC:4827	HBB	11384	92.1264	11
L3	ptv5pcnt	SLCO1B1	3.226816824940848e-10	311654	53	609	0.00560372	0.00201525	2.790695128626163	1.9229647515315644	4.049985468914593	prognostic	E80	EUR	E80	known quant												94.91225687268953		12	21131194	HGNC:10959	SLCO1B1	12848	94.91225687268953	12
L3	ptv5pcnt	HNF1A	7.1119746399985315e-09	360897	9	19	0.00110443	5.386281424699786e-05	20.526063623432044	6.643930047883717	63.41416674117193	time_agnostic	E103	EUR	E10	known quant												81.48009800649814		12	120978543	HGNC:11621	HNF1A	13606	81.48009800649814	12
L3	ptv5pcnt	HNF1A	2.1177239741356346e-15	364198	21	11	0.000670327	3.304593384804879e-05	20.297636020988627	7.223788491827622	57.03295833019339	prognostic	E10	EUR	E10	known quant												146.74130646835624		12	120978543	HGNC:11621	HNF1A	13606	146.74130646835624	12
L3	ptv5pcnt	SLCO1B3	6.94384425079836e-15	311154	149	2131	0.014615007356547327	0.0070807	2.079844820816268	1.6588572720382664	2.607671287693802	diagnostic	E80	EUR	E80	known quant												141.5840002887094		12	20810702	HGNC:10961	SLCO1B3	12846	141.5840002887094	12
L3	ptv5pcnt	HNF1A	2.1554057112893585e-09	329415	14	14	0.000574689	4.589351393523769e-05	12.528853657534809	4.32443	36.29895055951638	time_agnostic	E05	EUR	E05	known quant												86.66470970704961		12	120978543	HGNC:11621	HNF1A	13606	86.66470970704961	12
L3	ptv5pcnt	SLCO1B1	4.329148810634992e-09	303607	46	594	0.00558252	0.00201106	2.7858846376054087	1.8774306501510312	4.133922716890484	prognostic	E804	EUR	E80	known quant												83.63597485444211		12	21131194	HGNC:10959	SLCO1B1	12848	83.63597485444211	12
L3	ptv5pcnt	HNF1A	4.2095297440295414e-11	407880	13	20	0.000896861	5.0840779389148036e-05	17.65552064631957	6.4868646982514795	48.05363203839281	time_agnostic	H358	EUR	H35	known quant												103.75766417461267		12	120978543	HGNC:11621	HNF1A	13606	103.75766417461267	12
L0	ptv	COL2A1	7.707224814549234e-19	355873	7	8	0.0263158	2.2496745002207494e-05	1201.347972972973	252.7441859471344	5710.267663558237	time_agnostic	Q87	EUR	Q87	known binary	known	8.536190812708453e-19	462085	7	15	0.031818181818181815	3.24770225065766e-05	1011.8779342723004	253.5414726663461	4038.380558018603	EUR	181.13101972752128	180.68735885525933	12	47972967	HGNC:2200	COL2A1	12946	181.13101972752128	12
L3	ptv5pcnt	HNF1A	7.483376548813998e-12	336033	17	14	0.000672362	4.505243781959073e-05	14.933354629697686	5.411722925200879	41.20777866469125	time_agnostic	H36	EUR	H36	known quant												111.25902401381578		12	120978543	HGNC:11621	HNF1A	13606	111.25902401381578	12
L3	ptv5pcnt	HNF1A	6.113116184077426e-12	334447	15	13	0.000763514	4.129592980962576e-05	18.50221196459289	6.364601058514247	53.78685080736831	diagnostic	H360	EUR	H36	known quant												112.1373735005936		12	120978543	HGNC:11621	HNF1A	13606	112.1373735005936	12
L3	ptv5pcnt	HNF1A	2.3702618463158415e-11	399902	12	20	0.00109679	5.141903687002039e-05	21.35278616524842	7.654067783010386	59.56851832836787	time_agnostic	M750	EUR	M75	known quant												106.2520367418883		12	120978543	HGNC:11621	HNF1A	13606	106.2520367418883	12
L3	ptv5pcnt	HNF1A	8.915564651059977e-13	411222	19	16	0.000597936	4.2166737823036746e-05	14.188151431180527	5.466231276954149	36.82676982271392	diagnostic	R73	EUR	R73	known quant												120.4985114636704		12	120978543	HGNC:11621	HNF1A	13606	120.4985114636704	12
L3	URmtr	ABCC9	1.670032175524383e-10	331999	54	498	0.00439775	0.00155761	2.831446522285461	1.944581548886126	4.122783851957606	prognostic	N185	EUR	N18	putative novel												97.77275161476322		12	21797389	HGNC:60	ABCC9	12860	97.77275161476322	12
L2	URmtr	ABCC9	3.772902131392875e-09	354855	51	527	0.00411822	0.00153882	2.6831553424722028	1.8333882546093165	3.9267855969608876	diagnostic	N19	EUR	N19	putative novel												84.23324460197173		12	21797389	HGNC:60	ABCC9	12860	84.23324460197173	12
L0	ptv5pcnt	ACVRL1	6.199080011135265e-17	344958	10	7	0.00322685	2.0476278231668613e-05	158.09647134995143	39.016975892901215	640.6056256618676	time_agnostic	I78	EUR	I78	known binary	known	7.66343078416066e-21	420844	10	9	0.00761035	2.145257788477582e-05	357.46506475800953	94.50181844650517	1352.156758705984	EUR	162.07672758200727	201.15576760776943	12	51906908	HGNC:175	ACVRL1	13022	162.07672758200727	12
L3	ptv5pcnt	HNF1A	9.051478061793538e-14	353924	20	15	0.000714975	4.601918693300527e-05	15.546858417104902	5.955891274146889	40.58247464836855	diagnostic	E162	EUR	E16	known quant												130.4328049685366		12	120978543	HGNC:11621	HNF1A	13606	130.4328049685366	12
L0	UR	ACVRL1	8.893122536282433e-33	462085	19	235	0.0595611	0.000508916	124.38424113475178	62.16743930887857	248.86724649857817	time_agnostic	I780	EUR	I78	known binary	known	1.2511308424699703e-38	462085	19	235	0.11801242236024845	0.000508742	262.8735690740186	124.81237622257986	553.651	EUR	320.50945723599705	379.02697269690043	12	51906908	HGNC:175	ACVRL1	13022	320.50945723599705	12
L3	ptv5pcnt	HNF1A	3.62057263818989e-15	367416	21	12	0.000677572	3.566938051203396e-05	19.0081	6.936918809578631	52.08484314531207	prognostic	E109	EUR	E10	known quant												144.4122273500883		12	120978543	HGNC:11621	HNF1A	13606	144.4122273500883	12
L3	flexdmg	SH2B3	4.376979525881183e-12	320361	78	1616	0.012701514411333659	0.00514289	2.4886292934093013	1.8448116727400576	3.3571317070084143	prognostic	D45	EUR	D45	known quant												113.58825484873663		12	111405923	HGNC:29605	SH2B3	13510	113.58825484873663	12
L3	ptv5pcnt	HNF1A	3.2977902499815033e-13	356652	19	16	0.000729059	4.83981717590618e-05	15.07402705245373	5.799555997132101	39.17994613561296	diagnostic	E16	EUR	E16	known quant												124.81776970332635		12	120978543	HGNC:11621	HNF1A	13606	124.81776970332635	12
L3	ptv5pcnt	HNF1A	3.864910318241201e-11	339304	19	13	0.000516936	4.296824646586173e-05	12.036367595818815	4.396903956560305	32.94912655199598	diagnostic	E149	EUR	E14	known quant												104.12860579040571		12	120978543	HGNC:11621	HNF1A	13606	104.12860579040571	12
L0	UR	ACVRL1	3.0374353639513994e-10	365770	23	176	0.00274005	0.000492479	5.576340395955735	3.1186891739256777	9.970718618433503	diagnostic	R040	EUR	R04	known binary	known	1.9158209368938026e-12	364440	21	192	0.00432544	0.000533949	8.131694119776583	4.4600613172038965	14.82590586872554	EUR	95.17492954999527	117.17645084898939	12	51906908	HGNC:175	ACVRL1	13022	95.17492954999527	12
L2	ptv5pcnt	HNF1A	3.1570942878625808e-15	371223	24	8	0.000487033	2.4848964885306497e-05	19.608783043001583	6.492606185852653	59.221884312857135	time_agnostic	E119	EUR	E11	known binary	known	5.3498295175025143e-11	351079	18	12	0.00049124	3.816344768586394e-05	12.877826015727392	4.544915932549904	36.488772367303696	EUR	145.00712447538587	102.71660057378325	12	120978543	HGNC:11621	HNF1A	13606	145.00712447538587	12
L0	ptv	COL2A1	7.0400896741162325e-09	438502	12	8	0.000330015	1.989356940369026e-05	16.59416781292985	4.650318458933232	59.21452645349476	diagnostic	H269	EUR	H26	known binary												81.52421808936607		12	47972967	HGNC:2200	COL2A1	12946	81.52421808936607	12
L3	ptv	COL2A1	3.7918361052856276e-10	430332	14	6	0.000311825	1.556682709146808e-05	20.0373	5.265694251019909	76.24703380645093	prognostic	H26	EUR	H26	known binary	known	9.43689595967189e-10	430395	14	8	0.000336215	2.057851345963396e-05	16.343325085283237	4.779305394995841	55.887676716143545	EUR	94.21150442459583	90.25170832955006	12	47972967	HGNC:2200	COL2A1	12946	94.21150442459583	12
L3	flexdmg	SH2B3	2.5408670683898043e-26	412353	120	2066	0.016339869281045753	0.00510112	3.2397896009751297	2.527728130665793	4.15244	prognostic	D473	EUR	D47	known quant												255.95018055522215		12	111405923	HGNC:29605	SH2B3	13510	255.95018055522215	12
L3	flexdmg	SH2B3	5.980770974834445e-18	383322	63	1944	0.019236641221374046	0.00511516	3.8148623795027903	2.744912483290621	5.301872122749515	prognostic	D471	EUR	D47	known quant												172.23242827962417		12	111405923	HGNC:29605	SH2B3	13510	172.23242827962417	12
L1	URmtr	MIP	2.320341694879446e-09	441567	26	104	0.00114877	0.000248249	4.63164	2.5606889260760983	8.377470149051817	diagnostic	Z961	EUR	Z96	known binary	known	1.0713436404289883e-09	421589	25	102	0.00126653	0.000253826	4.9948081088984235	2.732698038061994	9.129478521677585	EUR	86.34448055939427	89.70071204047251	12	56449502	HGNC:7103	MIP	13180	86.34448055939427	12
L3	ptv5pcnt	HNF1A	5.672115713252204e-12	337703	20	13	0.00055244	4.311774461028192e-05	12.818897102124032	4.73598	34.6969	diagnostic	E14	EUR	E14	known quant												112.46254917967036		12	120978543	HGNC:11621	HNF1A	13606	112.46254917967036	12
L1	URmtr	MIP	1.2750944996546647e-21	433530	49	75	0.00137359	0.00018851	7.295200988097911	4.337997515845523	12.268323636043297	time_agnostic	H269	EUR	H26	known binary	known	9.372118032922056e-22	432450	49	78	0.00142782	0.000195915	7.296961221586977	4.357274631590182	12.219941952548485	EUR	208.94457627655342	210.28162250514265	12	56449502	HGNC:7103	MIP	13180	208.94457627655342	12
L3	ptv5pcnt	SLCO1B3	4.963870523057895e-13	303737	131	2099	0.014526502550454646	0.00712204	2.0549803946249487	1.6190334794869647	2.6083119810660533	diagnostic	E804	EUR	E80	known quant												123.0417955510539		12	20810702	HGNC:10961	SLCO1B3	12846	123.0417955510539	12
L0	URmtr	MIP	3.700809291624726e-24	431136	56	68	0.00131762	0.000174971	7.539082411147991	4.5170138084304305	12.583039594875832	time_agnostic	H26	EUR	H26	known binary	known	1.0317470436850282e-23	430395	56	72	0.00134486	0.000185207	7.269839361292805	4.384536376615185	12.053854683674041	EUR	234.31703294188597	229.86426766853862	12	56449502	HGNC:7103	MIP	13180	234.31703294188597	12
L3	flexdmg	SH2B3	5.737592855296781e-17	402562	182	1967	0.010379833466408122	0.00510872	2.0426098748295702	1.659818363430926	2.5136817332994297	prognostic	D47	EUR	D47	known quant												162.41270272920184		12	111405923	HGNC:29605	SH2B3	13510	162.41270272920184	12
L2	ptv5pcnt	HNF1A	3.973069417018948e-15	371151	24	8	0.000482247	2.4892340626789136e-05	19.382184427959714	6.417837718332116	58.53514683401401	time_agnostic	E11	EUR	E11	known binary	known	3.059555109493695e-11	351116	18	11	0.000483819	3.5041667728535386e-05	13.81316037805039	4.754256683814134	40.13317166473813	EUR	144.0087384693434	105.1434171977295	12	120978543	HGNC:11621	HNF1A	13606	144.0087384693434	12
L3	ptv5pcnt	HNF1A	1.3847507291188909e-11	341151	17	14	0.000637158	4.451935001748974e-05	14.32041061248982	5.1914045586303486	39.502635133566976	diagnostic	E113	EUR	E11	known binary												108.58628397510236		12	120978543	HGNC:11621	HNF1A	13606	108.58628397510236	12
L3	flexdmg	CLDN10	1.2971832738121777e-11	327910	143	1009	0.00633865	0.0033044	1.9241008998152993	1.5101553665732361	2.4515121785586853	diagnostic	C64	EUR	C64	known quant												108.8699865985869		13	95433604	HGNC:2033	CLDN10	13946	108.8699865985869	13
L3	flexdmg	CLDN10	4.420639230317709e-12	368999	212	1096	0.00573422	0.00330093	1.7414073875944378	1.4151706250801719	2.1428509296514604	prognostic	N189	EUR	N18	known quant												113.5451492654978		13	95433604	HGNC:2033	CLDN10	13946	113.5451492654978	13
L3	flexnonsynmtr	CLDN10	7.379433513482559e-09	382495	41	573	0.00447794	0.0015348	2.9262326736417257	1.9386714585417057	4.416858577331861	diagnostic	N03	EUR	N03	known quant												81.31976975766575		13	95433604	HGNC:2033	CLDN10	13946	81.31976975766575	13
L3	ptv	CLDN10	3.7139477276715366e-09	350969	25	61	0.000930198	0.000188218	4.945812074038211	2.5604846493124813	9.553291826322887	diagnostic	N13	EUR	N13	known quant												84.30164213074312		13	95433604	HGNC:2033	CLDN10	13946	84.30164213074312	13
L3	ptv	CLDN10	3.765488105672856e-12	370127	31	55	0.000946912	0.000163017	5.8132420916289815	3.0944958117870356	10.920610552182772	diagnostic	N133	EUR	N13	known quant												114.24178719898728		13	95433604	HGNC:2033	CLDN10	13946	114.24178719898728	13
L0	rec	GJB2	1.443213654593169e-14	380435	26	81	0.00185688	0.00022105	8.41403	4.517365605431834	15.6719	diagnostic	H919	EUR	H91	known binary	known	2.9124822685335883e-13	381849	23	87	0.00197798	0.000234995	8.431841209942206	4.445039506191621	15.994446413951575	EUR	138.40669370817645	125.35736709983594	13	20187463	HGNC:4284	GJB2	13724	138.40669370817645	13
L3	ptv	CLDN10	1.370813598605056e-10	331451	23	49	0.00104082	0.000158395	6.576829454318534	3.2483962762373686	13.315704733319642	prognostic	N19	EUR	N19	known quant												98.63021595977038		13	95433604	HGNC:2033	CLDN10	13946	98.63021595977038	13
L3	flexdmg	CLDN10	9.176106961028989e-13	375836	165	1155	0.00626614	0.00330468	1.9017901500799808	1.5175611994208391	2.3833014288461976	diagnostic	Z905	EUR	Z90	known quant												120.37341532736048		13	95433604	HGNC:2033	CLDN10	13946	120.37341532736048	13
L3	flexdmg	CLDN10	7.46974760119836e-11	350975	153	1085	0.00608277	0.00333004	1.8316962580645162	1.4498371413334779	2.314129695092312	diagnostic	N28	EUR	N28	known quant												101.26694072516422		13	95433604	HGNC:2033	CLDN10	13946	101.26694072516422	13
L3	flexdmg	CLDN10	1.953785196824493e-14	436090	257	1249	0.00558077	0.00320224	1.7469367903809006	1.4446167613441756	2.1125243948759937	prognostic	N183	EUR	N18	known quant												137.09123185224084		13	95433604	HGNC:2033	CLDN10	13946	137.09123185224084	13
L3	ptv	CLDN10	1.904703893233015e-09	431237	31	67	0.000737218	0.000172154	4.284742545394354	2.3417285416010962	7.839943167690986	diagnostic	E835	EUR	E83	known quant												87.20172530502994		13	95433604	HGNC:2033	CLDN10	13946	87.20172530502994	13
L0	ptv	BRCA2	1.3841372238368227e-64	253650	196	559	0.012052638051900134	0.00235479	5.168581657906217	4.05606	6.5862480871249565	diagnostic	C509	EUR	C50	known binary	known	3.84446271283104e-67	252771	191	571	0.0130313	0.00239801	5.492765208497829	4.30284	7.011761090924828	EUR	638.5882085164164	664.1516434693078	13	32315086	HGNC:1101	BRCA2	13792	500	13
L0	ptv	BRCA2	2.6697232024905152e-14	251956	73	673	0.00807522	0.00277051	2.9302984974956052	2.107446008120244	4.074433817682448	diagnostic	C504	EUR	C50	known binary	known	2.405739168856033e-16	251294	63	682	0.00989632	0.00278449	3.5796150694893227	2.5209074614172957	5.082948994292321	EUR	135.7353376405211	156.1875146081459	13	32315086	HGNC:1101	BRCA2	13792	135.7353376405211	13
L0	ptv	BRCA2	1.088053856967714e-10	380596	371	795	0.00414294	0.00273153	1.5188605688185186	1.2667951457514217	1.8210816762668551	prognostic	Z92	EUR	Z92	known binary	known	3.2445614352147385e-11	376685	359	809	0.00426179	0.0027663	1.5429201856566592	1.2852181672022318	1.8522946220788885	EUR	99.63349607206771	104.88843998135785	13	32315086	HGNC:1101	BRCA2	13792	99.63349607206771	13
L1	ptv	BRCA2	7.04217468462823e-17	324222	146	826	0.00624065	0.00274576	2.2808211595343684	1.7819339877330715	2.9193815245635046	time_agnostic	Z907	EUR	Z90	known binary	known	2.8565114474688364e-19	305302	131	793	0.00710374	0.00276441	2.580946746621689	1.9920496319419034	3.3439358146932716	EUR	161.52293206242663	185.44164031164928	13	32315086	HGNC:1101	BRCA2	13792	161.52293206242663	13
L3	ptv	BRCA2	3.121314611280539e-65	252684	251	503	0.00960251	0.00222031	4.357088464270004	3.4708442647498097	5.469625957661107	diagnostic	C50	EUR	C50	known binary	known	1.0228418497226313e-76	252641	233	525	0.01192	0.00225231	5.344120179292593	4.237139457952262	6.740306939183136	EUR	645.0566245464231	759.9019151106046	13	32315086	HGNC:1101	BRCA2	13792	500	13
L0	ptv	BRCA2	1.308429274489207e-27	384580	281	884	0.00585856	0.00262614	2.2381192420570124	1.841232623176543	2.7205566958855476	time_agnostic	Z90	EUR	Z90	known binary	known	4.2568694264037293e-29	370846	269	862	0.00613637	0.00263601	2.3360964975251637	1.9143950968340482	2.8506899410547404	EUR	268.8324974763564	283.7090967100258	13	32315086	HGNC:1101	BRCA2	13792	268.8324974763564	13
L0	ptv	BRCA2	5.006079769623709e-24	328099	125	903	0.00865112	0.00287901	3.022394169671791	2.329468784764412	3.921437615567739	time_agnostic	Z854	EUR	Z85	known binary	known	1.3007750240273518e-26	301379	114	837	0.00994504	0.00288704	3.4692719204414137	2.6394953406593094	4.5599	EUR	233.00502234385928	258.85797810488657	13	32315086	HGNC:1101	BRCA2	13792	233.00502234385928	13
L2	ptv	BRCA2	2.7817333135949046e-66	255036	227	537	0.010744544895157854	0.00229576	4.720130799319273	3.7417593465548737	5.954320601402597	diagnostic	Z853	EUR	Z85	known binary	known	2.41096127327846e-88	253935	212	546	0.015248507516363375	0.0022747	6.791851442205689	5.346693464833694	8.627621223545557	EUR	655.5568450841508	876.1780976553982	13	32315086	HGNC:1101	BRCA2	13792	500	13
L0	ptv	BRCA2	2.315644506130999e-68	462085	398	1002	0.00761125	0.00244513	3.129024474705033	2.6350185364205005	3.7156452707931438	diagnostic	Z85	EUR	Z85	known binary	known	8.987904972499212e-74	455429	387	985	0.00805847	0.00241774	3.352010748800494	2.816305116531295	3.9896160377370093	EUR	676.3532811198944	730.4634152794598	13	32315086	HGNC:1101	BRCA2	13792	500	13
L0	ptv	BRCA2	7.391871306019715e-57	404814	219	991	0.0102298	0.00258473	3.9883652004383783	3.228588402993083	4.9269386451741966	prognostic	Z80	EUR	Z80	known binary	known	8.752144051074811e-60	391365	215	954	0.010791005822124071	0.00256838	4.23641	3.4192174140706815	5.2489232437818885	EUR	561.3124560287724	590.5788554292197	13	32315086	HGNC:1101	BRCA2	13792	500	13
L0	ptv	BRCA2	8.436535962508129e-16	432649	126	1203	0.00670891	0.00290672	2.3169000575484366	1.8070811936977742	2.9705504630279087	diagnostic	Z515	EUR	Z51	known binary	known	7.154718293259762e-19	394456	111	1106	0.00792687	0.00290706	2.7405626275338193	2.1030440932624646	3.5713390601257924	EUR	150.7383583787447	181.4540746128804	13	32315086	HGNC:1101	BRCA2	13792	150.7383583787447	13
L0	ptv	BRCA2	3.0097496535108006e-38	451670	162	1217	0.00986061	0.00279615	3.5516545259850525	2.8261046197801405	4.46348	prognostic	Z511	EUR	Z51	known binary	known	6.05070697674577e-44	424320	155	1130	0.011294906361582745	0.00275209	4.13958	3.27059	5.239453760911385	EUR	375.2146962687142	432.18193878543985	13	32315086	HGNC:1101	BRCA2	13792	375.2146962687142	13
L0	ptv	BRCA2	1.4563096178628398e-27	457715	282	1105	0.00591865	0.00269467	2.2035531883428274	1.8263602324861974	2.658646726689794	diagnostic	Z51	EUR	Z51	known binary	known	3.147684982640412e-34	456509	273	1103	0.00656266	0.00265841	2.478344050659004	2.0488226816823207	2.9979115754387444	EUR	268.367	335.0200873792246	13	32315086	HGNC:1101	BRCA2	13792	268.367	13
L0	ptv	BRCA2	7.918257461476502e-39	252001	72	675	0.021838	0.00271407	8.203543152454781	5.810662659865859	11.581832261407058	time_agnostic	Z421	EUR	Z42	known binary	known	1.1029966789368083e-44	251451	72	672	0.026825633383010434	0.00270132	10.176725552395537	7.1794837108187055	14.425235454287312	EUR	381.0137038130562	439.5742579519498	13	32315086	HGNC:1101	BRCA2	13792	381.0137038130562	13
L0	ptv	BRCA2	4.176351990981441e-37	317849	81	874	0.018088432335864227	0.00278903	6.586625528431337	4.796597714775872	9.044668415310403	time_agnostic	Z42	EUR	Z42	known binary	known	6.383692584135552e-41	284548	77	767	0.0215505	0.00272978	8.046452790896804	5.7791206234275805	11.203331221996654	EUR	363.7920290528866	401.94928035226906	13	32315086	HGNC:1101	BRCA2	13792	363.7920290528866	13
L1	ptv	BRCA2	1.4691960574529247e-09	287437	29	821	0.011403853716083366	0.00288177	3.9913473585679027	2.481844796695365	6.418956478648175	diagnostic	Z411	EUR	Z41	known binary	known	2.112068730639256e-11	262837	20	759	0.0209864	0.00289823	7.374881204043793	4.139911793065357	13.137688794448136	EUR	88.32920245742437	106.75291953159208	13	32315086	HGNC:1101	BRCA2	13792	88.32920245742437	13
L1	ptv	BRCA2	2.8999188514028686e-09	280810	21	814	0.0150107	0.00291327	5.215814145059428	3.0005249455876646	9.066652565514286	diagnostic	Z41	EUR	Z41	known binary	known	6.523834509198182e-11	270334	20	779	0.019627085377821395	0.00289252	6.901278685617582	3.8861918022433786	12.255609069286177	EUR	85.37614154818642	101.8549706428621	13	32315086	HGNC:1101	BRCA2	13792	85.37614154818642	13
L3	ptv	BRCA2	1.4941008610308308e-51	254193	121	632	0.016133333333333333	0.00256189	6.384304114824657	4.81114	8.471875532675778	prognostic	Z901	EUR	Z90	known binary	known	1.6910278843996793e-58	254278	114	646	0.020555355210962856	0.00259717	8.059624880880188	6.023435293076069	10.784137300382648	EUR	508.256	577.7184923099418	13	32315086	HGNC:1101	BRCA2	13792	500	13
L2	ptv	BRCA2	1.4724876658646087e-106	283845	110	746	0.0635838	0.00264431	25.61032502565121	18.764566285862596	34.95357888520181	diagnostic	Z40	EUR	Z40	known binary	known	3.361688934515956e-126	274471	108	706	0.0984503	0.00258254	42.17517909468746	30.36811935984994	58.57279835446982	EUR	1058.3194833434688	1254.734424753919	13	32315086	HGNC:1101	BRCA2	13792	500	13
L3	ptv	BRCA2	1.4992355674498853e-66	265858	112	678	0.025236593059936908	0.00259353	9.956640032076066	7.419643189310733	13.361111605900435	diagnostic	Z400	EUR	Z40	known binary	known	5.089008734098393e-126	265465	105	687	0.10616784630940344	0.00259759	45.60757473967081	32.59916919618168	63.80686762650058	EUR	658.2413012325194	1252.9336680376073	13	32315086	HGNC:1101	BRCA2	13792	500	13
L0	rec	GJB2	7.933194718694963e-14	389522	24	82	0.00186379	0.000217712	8.574928886299677	4.535080849754683	16.213471786081623	prognostic	H91	EUR	H91	known binary	known	1.5497480784843754e-13	385998	24	87	0.00191785	0.000232942	8.24708	4.388153300009899	15.499545341812048	EUR	131.00551885910858	128.09738893453013	13	20187463	HGNC:4284	GJB2	13724	131.00551885910858	13
L0	ptv	BRCA2	1.581834124565559e-33	251464	69	678	0.019008264462809916	0.0027357	7.063477744394162	4.9874599594204785	10.003632761264102	diagnostic	C56	EUR	C56	known binary	known	5.191718630748257e-41	251034	64	681	0.0282311	0.0027375	10.583288173982481	7.341047601987102	15.25749384096614	EUR	328.00839059752894	402.8468885249902	13	32315086	HGNC:1101	BRCA2	13792	328.00839059752894	13
L1	ptv	BRCA2	1.0944721820417742e-15	211517	118	539	0.00679098	0.00277633	2.4559109582370016	1.8483122545986646	3.2632465752374955	diagnostic	C61	EUR	C61	known binary	known	4.724496138210081e-16	211510	116	541	0.00696153	0.00277654	2.5178373326770873	1.891696098971201	3.3512279468516164	EUR	149.608	153.25644501665462	13	32315086	HGNC:1101	BRCA2	13792	149.608	13
L0	ptv	BRCA2	3.3564227390192846e-43	433674	152	1166	0.011374691311831176	0.00277414	4.135934333011383	3.2650051846266095	5.239180901618865	time_agnostic	C77	EUR	C77	known binary	known	9.591710473137135e-44	424518	149	1149	0.0117638	0.00278984	4.254944137591674	3.350524586340558	5.403497018895045	EUR	424.74123345322135	430.181	13	32315086	HGNC:1101	BRCA2	13792	424.74123345322135	13
L0	ptv	BRCA2	8.950641632563451e-24	309578	83	830	0.0108938	0.00274872	3.995873142250531	2.9327704062485447	5.444341000897964	diagnostic	C773	EUR	C77	known binary	known	2.555274176739321e-28	269100	67	736	0.016129032258064516	0.00277792	5.8849340698503205	4.16298	8.319146586017323	EUR	230.4814583088592	275.92562493941585	13	32315086	HGNC:1101	BRCA2	13792	230.4814583088592	13
L0	ptv	BRCA2	1.61843121847136e-38	434738	152	1158	0.010259179265658747	0.00275765	3.748451673267019	2.9610931493359023	4.745169853899925	time_agnostic	C78	EUR	C78	known binary	known	5.6635092400569356e-42	448529	149	1214	0.011305865391911375	0.00278856	4.089299942725001	3.226539882114631	5.182757577015002	EUR	377.90905752902177	412.4691438659818	13	32315086	HGNC:1101	BRCA2	13792	377.90905752902177	13
L3	flexdmg	CLDN10	5.7953055038749475e-12	407419	267	1149	0.00526005	0.00322156	1.6361076651061266	1.35329	1.9780247064932643	time_agnostic	N18	EUR	N18	known quant												112.36923664937676		13	95433604	HGNC:2033	CLDN10	13946	112.36923664937676	13
L0	ptv	BRCA2	2.2027312775492422e-15	425604	75	1231	0.00877296	0.00295165	2.9896772216903926	2.200435134304764	4.062001079035868	time_agnostic	C787	EUR	C78	known binary	known	1.8578109222693107e-16	429412	72	1242	0.00944386	0.00294461	3.2282148120854828	2.362581623266084	4.41101	EUR	146.5703848142206	157.30998488186066	13	32315086	HGNC:1101	BRCA2	13792	146.5703848142206	13
L0	ptv	BRCA2	6.259396971789027e-35	403973	133	1108	0.010741398804716524	0.00282948	3.8266027315867235	2.981122439267177	4.911870868674051	time_agnostic	C79	EUR	C79	known binary	known	8.139082378240553e-36	406676	128	1130	0.011406166458741757	0.00285748	4.026211409818909	3.1253712084674485	5.186704949683353	EUR	342.0346750455943	350.8942455586396	13	32315086	HGNC:1101	BRCA2	13792	342.0346750455943	13
L0	ptv	BRCA2	1.2477114845864903e-24	382274	86	1091	0.011472785485592316	0.00291106	3.9752411770454126	2.9547785834607603	5.348130822435025	prognostic	C795	EUR	C79	known binary	known	1.5104985040725254e-26	375902	82	1069	0.0127309	0.0028934	4.443830779236311	3.278288617300635	6.02376	EUR	239.03885827424352	258.20879700495544	13	32315086	HGNC:1101	BRCA2	13792	239.03885827424352	13
L0	ptv	BRCA2	1.540532797396599e-10	462085	84	1316	0.00654716	0.00292929	2.2432018722603004	1.681586312672106	2.99239	diagnostic	D70	EUR	D70	known binary	known	1.5431143607241587e-12	445957	60	1290	0.00864429	0.00293839	2.9587776249395876	2.1182406823743785	4.132847181478076	EUR	98.12329051273207	118.11601887034057	13	32315086	HGNC:1101	BRCA2	13792	98.12329051273207	13
L0	ptv	BRCA2	2.275809670689628e-20	364152	74	1012	0.010653613590555715	0.0028331	3.790134796872915	2.762185552328992	5.200636056601865	diagnostic	C786	EUR	C78	known binary	known	4.10022051634857e-28	385976	65	1109	0.017051416579223506	0.0029019	5.960542404467608	4.254635305001876	8.350437395583269	EUR	196.42864061444624	273.8719278560758	13	32315086	HGNC:1101	BRCA2	13792	196.42864061444624	13
L3	UR	YLPM1	3.528648741425455e-09	290532	53	267	0.0026401	0.000987218	2.6787144627800803	1.783442253649319	4.023405388329499	prognostic	K429	EUR	K42	putative novel												84.52391571238545		14	74763316	HGNC:17798	YLPM1	14434	84.52391571238545	14
L1	raredmgmtr	ACTN1	4.899055965513978e-11	379089	44	406	0.0037112	0.00110557	3.36562	2.2246374535402453	5.09178	diagnostic	D69	EUR	D69	putative novel												103.09887599250536		14	68874128	HGNC:163	ACTN1	14378	103.09887599250536	14
L3	raredmg	ACTN1	4.39409222992469e-09	434283	53	1211	0.00720794	0.00283653	2.552301053131681	1.7959035801692276	3.627277509632924	time_agnostic	D693	EUR	D69	putative novel												83.57130831683376		14	68874128	HGNC:163	ACTN1	14378	83.57130831683376	14
L3	raredmgmtr	ACTN1	3.0762085890650065e-11	362531	68	357	0.0028112	0.00105515	2.668964605036907	1.8669138378456747	3.8155869427588733	diagnostic	D696	EUR	D69	putative novel												105.11984219583042		14	68874128	HGNC:163	ACTN1	14378	105.11984219583042	14
L0	flexdmg	TSHR	5.451289220450063e-27	343960	404	2000	0.0120489	0.00644268	1.8807842782104691	1.6097083672018901	2.1975095447335895	time_agnostic	E039	EUR	E03	known binary	known	2.278846901449816e-32	315541	376	1838	0.0132027	0.0064028	2.0762312365862914	1.7654378325178743	2.4417377198882457	EUR	262.63500775684025	316.42284850813024	14	80954989	HGNC:12373	TSHR	14478	262.63500775684025	14
L0	flexdmg	TSHR	1.6013517764911674e-26	344609	406	2021	0.0120571	0.00649973	1.8654562956334566	1.5973791136310616	2.178523032649492	time_agnostic	E03	EUR	E03	known binary	known	3.2149735517012875e-32	315779	377	1841	0.013184123098443783	0.00641052	2.07075	1.7611258633710516	2.434819190170056	EUR	257.9551325408483	314.9282259549168	14	80954989	HGNC:12373	TSHR	14478	257.9551325408483	14
L3	ptv	SPTB	1.9340087163721274e-09	303737	16	65	0.00177423	0.000220549	8.057122348879735	3.777995627796948	17.182979267414417	diagnostic	E804	EUR	E80	putative novel												87.13541572929445		14	64746283	HGNC:11274	SPTB	14360	87.13541572929445	14
L0	ptv	SPTB	2.825296226994233e-26	408955	21	93	0.00984991	0.000228601	43.50651732094558	22.114669695501327	85.59101607485387	time_agnostic	D730	EUR	D73	known binary	known	6.541132403189779e-25	397613	16	95	0.019464720194647202	0.000239421	82.89324800835837	38.64146461440848	177.82169060986016	EUR	255.48936010497852	241.84347059950326	14	64746283	HGNC:11274	SPTB	14360	255.48936010497852	14
L3	flexdmg	RNASE9	9.941733747267536e-10	295905	15	274	0.00791975	0.000931938	8.558005694906827	4.364786790184294	16.779619485369025	prognostic	F023	EUR	F02	putative novel												90.0254		14	20556093	HGNC:20673	RNASE9	14056	90.0254	14
L1	ptv	SPTB	5.858000377718943e-22	400433	23	91	0.00501089	0.000229889	21.901736538040456	11.476566498667855	41.79700117081324	prognostic	D73	EUR	D73	known binary	known	2.776866216996397e-21	396600	16	98	0.011860637509266123	0.000247944	48.39818117794755	22.98138450321646	101.92527525944303	EUR	212.32250604651477	205.56445043051258	14	64746283	HGNC:11274	SPTB	14360	212.32250604651477	14
L1	ptv5pcnt	SPTB	4.376485474389274e-46	350641	25	76	0.039557	0.000217137	189.63680308679443	94.20081658702722	381.76014166242487	prognostic	D58	EUR	D58	known binary	known	6.649896515638028e-32	462085	15	111	0.0694444	0.000240328	310.44641656581956	134.9345354468224	714.2498933976796	EUR	453.5887450862299	311.77185113048336	14	64746283	HGNC:11274	SPTB	14360	453.5887450862299	14
L2	ptv	SPTB	1.161849670441535e-10	399099	13	96	0.00320118	0.000243015	13.21188961627141	6.071214919581762	28.751086816173046	prognostic	D473	EUR	D47	known quant												99.34850060862408		14	64746283	HGNC:11274	SPTB	14360	99.34850060862408	14
L1	ptv	SPTB	1.3378275360687527e-09	462085	15	111	0.00210615	0.000243976	8.648724706132896	4.217171539628589	17.73711084303232	time_agnostic	D47	EUR	D47	known quant												88.736		14	64746283	HGNC:11274	SPTB	14360	88.736	14
L0	raredmgmtr	MYH7	5.708476437195284e-13	295738	34	1801	0.028523489932885907	0.00611449	4.772502131324087	3.0628230333657305	7.4365303987098486	prognostic	I422	EUR	I42	known binary	known	2.1678907071650403e-17	327237	27	2017	0.055900621118012424	0.00617284	9.532894736842104	5.689879171052261	15.971531087347454	EUR	122.43479787237492	166.6396261626261	14	23412740	HGNC:7577	MYH7	14120	122.43479787237492	14
L0	raredmg	MYH7	1.9337880894001682e-13	282742	33	2991	0.052381	0.0106022	5.15841	3.2533285280602984	8.179061894777789	prognostic	I421	EUR	I42	known binary	known	6.290894162630693e-16	323465	27	3416	0.0820669	0.0105714	8.367751291158088	4.940201487143245	14.173361522379457	EUR	127.13591119005103	152.01287621280122	14	23412740	HGNC:7577	MYH7	14120	127.13591119005103	14
L0	raredmg	MYH7	4.1807273102871117e-10	326610	161	3319	0.0179407	0.010449067486053218	1.7300662108384561	1.3983574123404183	2.1404607058758747	prognostic	I42	EUR	I42	known binary	known	9.97630773119603e-19	338689	98	3544	0.029923664122137403	0.010566	2.8885716396987093	2.2070962092821396	3.7804632541983914	EUR	93.78748158567677	180.01030162987905	14	23412740	HGNC:7577	MYH7	14120	93.78748158567677	14
L3	ptv	SPTB	8.353328393291682e-09	382047	11	97	0.00302947	0.000256332	11.851423933473828	5.18998	27.06295537495858	time_agnostic	D471	EUR	D47	known quant												80.78140444897141		14	64746283	HGNC:11274	SPTB	14360	80.78140444897141	14
L2	ptv	FBN1	6.527467315366495e-09	335875	7	11	0.00132375	3.3274145686309506e-05	39.83460432769276	10.202251292071287	155.53387742733037	time_agnostic	I712	EUR	I71	known binary												81.85255294118807		15	48408313	HGNC:3603	FBN1	14884	81.85255294118807	15
L0	ptv	FBN1	5.257612332882258e-16	321028	8	8	0.00656814	2.5014852568712675e-05	264.299	62.26298048318093	1121.919519417297	time_agnostic	I710	EUR	I71	known binary	known	6.20831671763779e-16	345431	7	13	0.014925373134328358	3.768531026605829e-05	402.03846153846155	101.2539698477609	1596.3317270348718	EUR	152.79211439510928	152.07026135626506	15	48408313	HGNC:3603	FBN1	14884	152.79211439510928	15
L0	ptv	FBN1	5.4420502028688e-10	343848	10	6	0.000586545	1.8359909302048047e-05	31.9652	7.585641394024095	134.6984120893417	diagnostic	I34	EUR	I34	known binary												92.64237456174723		15	48408313	HGNC:3603	FBN1	14884	92.64237456174723	15
L0	ptv	FBN1	3.632271801439848e-09	343272	10	8	0.000569963	2.4560444789655142e-05	23.219204448246366	6.134922347420908	87.87910012196198	diagnostic	I340	EUR	I34	known binary	known	9.088593193050406e-09	375861	7	10	0.00105121	2.7085443740824805e-05	38.85063138905592	9.697574956836466	155.64422714404918	EUR	84.39821660853355	80.41503335235483	15	48408313	HGNC:3603	FBN1	14884	84.39821660853355	15
L0	UR	FBN1	6.18772901507502e-44	355873	36	1302	0.13533834586466165	0.00366135	42.59326788218794	25.487515373660088	71.17941636471487	time_agnostic	Q87	EUR	Q87	known binary	known	6.5129497688939e-47	462085	36	1714	0.16363636363636364	0.00371104	52.52598802699001	31.184651144502517	88.47235152405649	EUR	432.085	461.8622227130793	15	48408313	HGNC:3603	FBN1	14884	432.085	15
L1	ptv	FBN1	6.134479175118465e-12	354169	9	6	0.00113708	1.7328319672841323e-05	65.69339741968126	14.971544356953835	288.25499638824556	diagnostic	I351	EUR	I35	known binary	known	7.499435688109748e-12	356512	7	10	0.00309735	2.8228492711403183e-05	110.0618730581447	27.000778670695052	448.63950217163637	EUR	112.1222230351135	111.24971414843031	15	48408313	HGNC:3603	FBN1	14884	112.1222230351135	15
L3	ptv	SLTM	7.072369057501751e-09	448407	25	62	0.000714429	0.000149971	4.766477738171674	2.477300320463476	9.170995474717262	prognostic	M7986	EUR	M79	known quant												81.5044		15	58879050	HGNC:20709	SLTM	14958	81.5044	15
L2	ptv	SLTM	9.741752452312324e-10	437492	21	62	0.000931346	0.000149418	6.238049824082069	3.120368938034904	12.4707	time_agnostic	E668	EUR	E66	known quant												90.11362910481833		15	58879050	HGNC:20709	SLTM	14958	90.11362910481833	15
L0	ptv5pcnt	FBN1	4.02839929251005e-09	348216	7	10	0.00127761	2.9176890735461884e-05	43.84300073099415	10.915455394236965	176.09972682521527	time_agnostic	Z952	EUR	Z95	known binary	known	9.040548280311412e-10	322053	6	10	0.00265018	3.127061906444562e-05	84.97227635075288	19.64191298741718	367.59595426647655	EUR	83.94867488977575	90.43805230155922	15	48408313	HGNC:3603	FBN1	14884	83.94867488977575	15
L0	ptv	FBN1	4.716203666122157e-09	347062	7	9	0.00116202	2.6390021053372353e-05	44.082562369582476	10.626200732896333	182.87555015332936	time_agnostic	Z954	EUR	Z95	known binary	known	4.255924033155291e-09	321358	6	12	0.00235202	3.764032784725555e-05	62.63163064833006	15.317609882218278	256.0922485839387	EUR	83.26407448453301	83.71006132657536	15	48408313	HGNC:3603	FBN1	14884	83.26407448453301	15
L0	ptv	FBN1	3.252845815367805e-13	302783	11	5	0.00104682	1.7107176460525192e-05	61.25502524530818	13.802041978180371	271.85673857065177	diagnostic	I71	EUR	I71	known binary	known	2.8354715866950926e-12	269978	9	8	0.0019359	3.0151246188694037e-05	64.3289	16.202369775510537	255.40758769597272	EUR	124.87736521754087	115.47374700274776	15	48408313	HGNC:3603	FBN1	14884	124.87736521754087	15
L0	ptv5pcnt	CHD2	2.9672300246226683e-19	402762	10	8	0.00512033	1.995963164499799e-05	257.84933093154916	66.15948593060061	1004.9394508837279	prognostic	Z856	EUR	Z85	known quant												185.27648785145215		15	92886203	HGNC:1917	CHD2	15236	185.27648785145215	15
L0	ptv5pcnt	CHD2	1.1682689720756922e-15	373794	10	7	0.0022168	1.8955651898408536e-05	117.2044307614181	29.104372029979853	471.98677147055224	time_agnostic	C83	EUR	C83	known quant												149.32457157531655		15	92886203	HGNC:1917	CHD2	15236	149.32457157531655	15
L2	ptv5pcnt	CHD2	1.770420453524141e-18	396018	10	9	0.00469043	2.2849250798454376e-05	206.2399204105142	55.160834986739076	771.1069780064215	time_agnostic	C830	EUR	C83	known quant												177.5192358168283		15	92886203	HGNC:1917	CHD2	15236	177.5192358168283	15
L3	ptv5pcnt	CHD2	4.011812161895797e-13	387438	11	8	0.00103617	2.123018295110158e-05	48.856129184347004	13.233497337622728	180.3696557289965	time_agnostic	C859	EUR	C85	known quant												123.96659409390872		15	92886203	HGNC:1917	CHD2	15236	123.96659409390872	15
L3	ptv5pcnt	CGNL1	4.035751968507691e-11	436813	65	166	0.00123541	0.000432068	2.8616028367786166	1.904925390148788	4.298735707869286	time_agnostic	N183	EUR	N18	known quant												103.94075532727123		15	57375967	HGNC:25931	CGNL1	14940	103.94075532727123	15
L0	ptv5pcnt	CHD2	3.302027134093266e-17	414666	10	8	0.00310078	1.944385707792855e-05	159.96617418351477	41.4544	617.2854847098783	prognostic	C91	EUR	C91	known binary	known	1.271674195197598e-16	342465	9	10	0.00542495	2.9342206416553698e-05	185.88872727272727	49.42337711590692	699.1553581220775	EUR	164.8121936228505	158.95624141322793	15	92886203	HGNC:1917	CHD2	15236	164.8121936228505	15
L3	ptv5pcnt	CHD2	6.441141186684363e-09	462085	6	13	0.0016247	2.836000628283216e-05	57.37985854666083	14.451119951834759	227.833	time_agnostic	D80	EUR	D80	known quant												81.91037181215783		15	92886203	HGNC:1917	CHD2	15236	81.91037181215783	15
L0	ptv5pcnt	CHD2	1.7575820404234643e-18	393604	10	8	0.00438404	2.044346997237576e-05	215.3869440774989	55.44701313973569	836.6823215910512	diagnostic	C911	EUR	C91	known binary	known	3.0331172096864334e-17	339956	9	10	0.00641026	2.9537559961246722e-05	218.4141935483871	57.82564123906558	824.9758916839146	EUR	177.5508439383495	165.18110806789076	15	92886203	HGNC:1917	CHD2	15236	177.5508439383495	15
L3	ptv5pcnt	CHD2	3.0630974435595186e-19	338213	10	9	0.0065445	2.6731217606961996e-05	246.43244034548383	65.3847	928.7942368424449	time_agnostic	C95	EUR	C95	known quant												185.1383918715456		15	92886203	HGNC:1917	CHD2	15236	185.1383918715456	15
L0	ptv5pcnt	CHD2	2.857928836621008e-13	392737	6	11	0.0089955	2.8056214451501008e-05	323.52551230917345	74.35200846113271	1407.7461965217567	time_agnostic	D801	EUR	D80	known quant												125.43948589487522		15	92886203	HGNC:1917	CHD2	15236	125.43948589487522	15
L0	raredmg	MINDY2	3.858471731328582e-09	415409	75	346	0.00206435	0.000912741	2.2643172634930027	1.6033731653140058	3.1977164023125826	diagnostic	F32	EUR	F32	putative novel												84.13584677213427		15	58771192	HGNC:26954	MINDY2	14954	84.13584677213427	15
L3	ptv5pcnt	CHD2	1.291989436241263e-18	335651	9	9	0.00858779	2.6897547242553116e-05	322.0346487006737	81.76285039158788	1268.3793980650653	time_agnostic	C959	EUR	C95	known quant												178.8874103727041		15	92886203	HGNC:1917	CHD2	15236	178.8874103727041	15
L1	ptv5pcnt	CHD2	3.7021298724685715e-15	422057	9	10	0.00302318	2.3861792497852438e-05	127.07648247978436	34.21516114787606	471.96715893408424	time_agnostic	D728	EUR	D72	known quant												144.31548350059853		15	92886203	HGNC:1917	CHD2	15236	144.31548350059853	15
L3	ptv5pcnt	CHD2	1.5594182610704713e-09	444261	10	8	0.000480839	1.88918066234674e-05	25.463991918025688	6.739005422646221	96.21818706693706	time_agnostic	D70	EUR	D70	known quant												88.0704		15	92886203	HGNC:1917	CHD2	15236	88.0704	15
L2	ptv5pcnt	CHD2	3.02893951910244e-13	462085	9	10	0.00168602	2.189395879994833e-05	77.13704259711015	20.9621	283.8508458701375	time_agnostic	D72	EUR	D72	known quant												125.18709398434167		15	92886203	HGNC:1917	CHD2	15236	125.18709398434167	15
L2	ptv5pcnt	CHD2	1.3179718586554576e-10	405737	10	9	0.000731208	2.2955611499230988e-05	31.875701253719694	8.748055902343006	116.14698645721437	time_agnostic	Z857	EUR	Z85	known quant												98.80093862701891		15	92886203	HGNC:1917	CHD2	15236	98.80093862701891	15
L1	ptv5pcnt	CHD2	1.3117317423560954e-13	391659	10	9	0.00153327	2.33683079008249e-05	65.71253071253071	17.898681986088672	241.25445080266022	time_agnostic	C85	EUR	C85	known quant												128.82154971916498		15	92886203	HGNC:1917	CHD2	15236	128.82154971916498	15
L3	ptv5pcnt	CHD2	9.49957827742285e-11	376317	9	9	0.00100806	2.449719507116435e-05	41.19071644803229	10.887149836017343	155.84199235406714	time_agnostic	C851	EUR	C85	known quant												100.22295674274679		15	92886203	HGNC:1917	CHD2	15236	100.22295674274679	15
L3	ptv	PKD1	2.407763905190118e-41	359615	75	79	0.00266392	0.000238339	11.204215412121586	7.059388877125223	17.78262186518672	diagnostic	B956	EUR	B95	known quant												406.1838610034612		16	2088708	HGNC:9008	PKD1	15362	406.1838610034612	16
L3	ptv	PKD1	1.1046478959306567e-24	362892	36	113	0.00388979	0.000319537	12.216847276738019	7.156836097394177	20.85437689951904	time_agnostic	B957	EUR	B95	known quant												239.56776130325238		16	2088708	HGNC:9008	PKD1	15362	239.56776130325238	16
L3	ptv	PKD1	2.448713726069227e-16	381230	20	137	0.00525072	0.00036299	14.536277699757076	7.659167547413517	27.588294427089714	time_agnostic	B958	EUR	B95	known quant												156.11061984354902		16	2088708	HGNC:9008	PKD1	15362	156.11061984354902	16
L3	ptv	PKD1	1.5156046186192033e-38	438328	75	95	0.00225842	0.000234499	9.650382974397424	6.207419620841475	15.002995969509627	diagnostic	B96	EUR	B96	known quant												378.19414079935854		16	2088708	HGNC:9008	PKD1	15362	378.19414079935854	16
L3	ptv	PKD1	1.4292059556129063e-30	375750	43	105	0.0039417	0.000287797	13.746371819480599	8.236393690652928	22.94241209157532	time_agnostic	B961	EUR	B96	known quant												298.44905182726785		16	2088708	HGNC:9008	PKD1	15362	298.44905182726785	16
L2	ptv	PKD1	3.284401486250895e-47	462085	61	115	0.00442992	0.000256516	17.34195561785815	11.020379942246187	27.289751009298136	diagnostic	B962	EUR	B96	known quant												464.83543760016124		16	2088708	HGNC:9008	PKD1	15362	464.83543760016124	16
L3	ptv	PKD1	8.003515450100767e-09	397309	17	132	0.00217419	0.000338905	6.427145720211601	3.284603889684752	12.576311633363785	prognostic	B964	EUR	B96	known quant												80.96719212354351		16	2088708	HGNC:9008	PKD1	15362	80.96719212354351	16
L0	ptv	PARN	7.544066284506139e-10	370799	19	138	0.00250263	0.000379949	6.60079	3.4726707631835083	12.546651724826456	diagnostic	J841	EUR	J84	known binary	known	2.709990827770594e-10	344180	14	131	0.00411402	0.000384416	10.742082039107215	5.165892774136601	22.337344497862887	EUR	91.22394504407951	95.67032179035321	16	14435700	HGNC:8609	PARN	15504	91.22394504407951	16
L3	ptv	PKD1	1.648560025240393e-09	365747	13	135	0.00385299	0.000372544	10.378511686336738	4.905663622824802	21.956969149345014	time_agnostic	B955	EUR	B95	known quant												87.82895235262664		16	2088708	HGNC:9008	PKD1	15362	87.82895235262664	16
L3	ptv	PKD1	2.1152438974944937e-49	346317	62	85	0.00498593	0.000254581	19.677964828540322	12.14579801276936	31.88117399829698	diagnostic	B954	EUR	B95	known quant												486.74639549220836		16	2088708	HGNC:9008	PKD1	15362	486.74639549220836	16
L3	ptv	PKD1	3.7160501353754254e-39	353630	44	100	0.00626067	0.000288515	21.830022909507445	13.001069721266411	36.65466845778901	time_agnostic	B952	EUR	B95	known quant												384.29918435321554		16	2088708	HGNC:9008	PKD1	15362	384.29918435321554	16
L3	ptv	PKD1	5.071400854467791e-45	368798	77	73	0.00270793	0.000214477	12.657311072616555	7.9286375084350125	20.20618592015868	diagnostic	B95	EUR	B95	known quant												442.94872060522323		16	2088708	HGNC:9008	PKD1	15362	442.94872060522323	16
L3	ptv	PKD1	2.217713186914907e-20	322221	18	116	0.011056511056511056	0.000361829	30.887695437995287	15.395927066088618	61.96767011008806	time_agnostic	B59	EUR	B59	known quant												196.54094621123963		16	2088708	HGNC:9008	PKD1	15362	196.54094621123963	16
L2	ptv	PKD1	4.7530171141129405e-09	462085	12	164	0.00378549	0.000357365	10.629242033395634	4.987813164212565	22.651366938749604	time_agnostic	B379	EUR	B37	known quant												83.23030621945209		16	2088708	HGNC:9008	PKD1	15362	83.23030621945209	16
L3	ptv	PKD1	1.909013759076583e-17	429887	41	124	0.00187086	0.000303942	6.164988924839329	3.7451450105784443	10.148362302671243	time_agnostic	B378	EUR	B37	known quant												167.19190941449443		16	2088708	HGNC:9008	PKD1	15362	167.19190941449443	16
L3	ptv	PKD1	1.9061076236030662e-32	451522	69	106	0.00206118	0.000253561	8.143660999756575	5.244418192966111	12.645676229234454	diagnostic	B370	EUR	B37	known quant												317.199		16	2088708	HGNC:9008	PKD1	15362	317.199	16
L2	ptv	PKD1	7.388845889056438e-36	441726	51	118	0.00378732	0.000275534	13.793844482207495	8.579930736897133	22.17618666559725	diagnostic	B37	EUR	B37	known quant												351.3142339153169		16	2088708	HGNC:9008	PKD1	15362	351.3142339153169	16
L3	ptv	PKD1	2.462834205326106e-30	415077	37	126	0.00523486	0.000308817	17.035296069786185	10.09480196705089	28.74759833154533	time_agnostic	B349	EUR	B34	known quant												296.08564823295103		16	2088708	HGNC:9008	PKD1	15362	296.08564823295103	16
L3	ptv	PKD1	2.772108087146323e-14	462085	15	161	0.00648789	0.000350173	18.642139220208914	9.217570131510016	37.70292493003461	prognostic	B348	EUR	B34	known quant												135.57189840172765		16	2088708	HGNC:9008	PKD1	15362	135.57189840172765	16
L3	ptv	PKD1	8.043520915916464e-41	418658	60	105	0.00360231	0.000261193	13.83799882932204	8.71294	21.97767719026082	time_agnostic	B34	EUR	B34	known quant												400.9455380453104		16	2088708	HGNC:9008	PKD1	15362	400.9455380453104	16
L3	ptv	PKD1	1.0828457423395298e-42	403020	31	127	0.019472361809045227	0.000316371	62.75167341750443	35.1824	111.92457608594073	time_agnostic	B259	EUR	B25	known quant												419.6543340673784		16	2088708	HGNC:9008	PKD1	15362	419.6543340673784	16
L3	ptv	PKD1	7.922173824664846e-53	400759	39	121	0.0187861	0.000303499	63.06437517496562	36.80380508853918	108.06261490193874	time_agnostic	B25	EUR	B25	known quant												521.0115563273903		16	2088708	HGNC:9008	PKD1	15362	500	16
[truncated: 1,440 more rows]
