# Supplementary material for: Disease prediction with multi-omics and biomarkers empowers case–control genetic discoveries in the UK Biobank
Source: Nat Genet. 2024 Sep 11;56(9):1821–31. doi: 10.1038/s41588-024-01898-1 (PMC11390475; doi:10.1038/s41588-024-01898-1)
Supplement: Supplementary file 9 — Statistical source data used for reproducing main Fig. 6. Each tab contains data for each figure panel. [file 41588_2024_1898_MOESM9_ESM.xlsx]

## Sheet: Fig6a
phred_auc	model	disease	icd10	classifier	top_bottom	method	cohort	time_model	data_source
0	rec	Hypercholesterolemia	E780	SGCN	top	auc	baseline	time agnostic	EUR_67_biomarkers_WGS
47.07961728461625	UR	Hypercholesterolemia	E780	SGCN	top	auc	baseline	time agnostic	EUR_67_biomarkers_WGS
35.9388	raredmg	Hypercholesterolemia	E780	SGCN	top	auc	baseline	time agnostic	EUR_67_biomarkers_WGS
553.1018554149476	raredmgmtr	Hypercholesterolemia	E780	SGCN	top	auc	baseline	time agnostic	EUR_67_biomarkers_WGS
969.7392320668384	ptv	Hypercholesterolemia	E780	SGCN	top	auc	baseline	time agnostic	EUR_67_biomarkers_WGS
0	syn	Hypercholesterolemia	E780	SGCN	top	auc	baseline	time agnostic	EUR_67_biomarkers_WGS
437.93638419097175	URmtr	Hypercholesterolemia	E780	SGCN	top	auc	baseline	time agnostic	EUR_67_biomarkers_WGS
913.2951992058844	flexdmg	Hypercholesterolemia	E780	SGCN	top	auc	baseline	time agnostic	EUR_67_biomarkers_WGS
1489.7570375673554	flexnonsynmtr	Hypercholesterolemia	E780	SGCN	top	auc	baseline	time agnostic	EUR_67_biomarkers_WGS
1210.3051308102542	ptv5pcnt	Hypercholesterolemia	E780	SGCN	top	auc	baseline	time agnostic	EUR_67_biomarkers_WGS
340.2649832757839	ptvraredmg	Hypercholesterolemia	E780	SGCN	top	auc	baseline	time agnostic	EUR_67_biomarkers_WGS
18.37946552913584	rec	Hypercholesterolemia	E782	SGCN	top	auc	baseline	time agnostic	EUR_67_biomarkers_WGS
1.91381	UR	Hypercholesterolemia	E782	SGCN	top	auc	baseline	time agnostic	EUR_67_biomarkers_WGS
23.285797564830368	raredmg	Hypercholesterolemia	E782	SGCN	top	auc	baseline	time agnostic	EUR_67_biomarkers_WGS
13.117035654576725	raredmgmtr	Hypercholesterolemia	E782	SGCN	top	auc	baseline	time agnostic	EUR_67_biomarkers_WGS
0	ptv	Hypercholesterolemia	E782	SGCN	top	auc	baseline	time agnostic	EUR_67_biomarkers_WGS
0	syn	Hypercholesterolemia	E782	SGCN	top	auc	baseline	time agnostic	EUR_67_biomarkers_WGS
40.06440807955303	URmtr	Hypercholesterolemia	E782	SGCN	top	auc	baseline	time agnostic	EUR_67_biomarkers_WGS
164.7852755532908	flexdmg	Hypercholesterolemia	E782	SGCN	top	auc	baseline	time agnostic	EUR_67_biomarkers_WGS
37.800265863745466	flexnonsynmtr	Hypercholesterolemia	E782	SGCN	top	auc	baseline	time agnostic	EUR_67_biomarkers_WGS
0	ptv5pcnt	Hypercholesterolemia	E782	SGCN	top	auc	baseline	time agnostic	EUR_67_biomarkers_WGS
306.82436371278453	ptvraredmg	Hypercholesterolemia	E782	SGCN	top	auc	baseline	time agnostic	EUR_67_biomarkers_WGS
26.461109396271645	rec	Hypercholesterolemia	I251	SGCN	top	auc	baseline	time agnostic	EUR_67_biomarkers_WGS
185.1634542394086	UR	Hypercholesterolemia	I251	SGCN	top	auc	baseline	time agnostic	EUR_67_biomarkers_WGS
335.56575198874583	raredmg	Hypercholesterolemia	I251	SGCN	top	auc	baseline	time agnostic	EUR_67_biomarkers_WGS
181.0360790477663	raredmgmtr	Hypercholesterolemia	I251	SGCN	top	auc	baseline	time agnostic	EUR_67_biomarkers_WGS
1286.7588003730675	ptv	Hypercholesterolemia	I251	SGCN	top	auc	baseline	time agnostic	EUR_67_biomarkers_WGS
0	syn	Hypercholesterolemia	I251	SGCN	top	auc	baseline	time agnostic	EUR_67_biomarkers_WGS
499.92847713162826	URmtr	Hypercholesterolemia	I251	SGCN	top	auc	baseline	time agnostic	EUR_67_biomarkers_WGS
542.9079838239591	flexdmg	Hypercholesterolemia	I251	SGCN	top	auc	baseline	time agnostic	EUR_67_biomarkers_WGS
1168.932514975741	flexnonsynmtr	Hypercholesterolemia	I251	SGCN	top	auc	baseline	time agnostic	EUR_67_biomarkers_WGS
1118.810745985258	ptv5pcnt	Hypercholesterolemia	I251	SGCN	top	auc	baseline	time agnostic	EUR_67_biomarkers_WGS
377.23721092827645	ptvraredmg	Hypercholesterolemia	I251	SGCN	top	auc	baseline	time agnostic	EUR_67_biomarkers_WGS
2.8540509317916314	rec	Hypercholesterolemia	E780	SGCN	top	auc	baseline	prognostic	EUR_67_biomarkers_WGS
240.50405689506383	UR	Hypercholesterolemia	E780	SGCN	top	auc	baseline	prognostic	EUR_67_biomarkers_WGS
32.782551815450745	raredmg	Hypercholesterolemia	E780	SGCN	top	auc	baseline	prognostic	EUR_67_biomarkers_WGS
239.5727870603357	raredmgmtr	Hypercholesterolemia	E780	SGCN	top	auc	baseline	prognostic	EUR_67_biomarkers_WGS
866.1021989822979	ptv	Hypercholesterolemia	E780	SGCN	top	auc	baseline	prognostic	EUR_67_biomarkers_WGS
0	syn	Hypercholesterolemia	E780	SGCN	top	auc	baseline	prognostic	EUR_67_biomarkers_WGS
705.0675352756276	URmtr	Hypercholesterolemia	E780	SGCN	top	auc	baseline	prognostic	EUR_67_biomarkers_WGS
623.0217123789423	flexdmg	Hypercholesterolemia	E780	SGCN	top	auc	baseline	prognostic	EUR_67_biomarkers_WGS
1328.837012332464	flexnonsynmtr	Hypercholesterolemia	E780	SGCN	top	auc	baseline	prognostic	EUR_67_biomarkers_WGS
1264.9066371939855	ptv5pcnt	Hypercholesterolemia	E780	SGCN	top	auc	baseline	prognostic	EUR_67_biomarkers_WGS
561.2704433489462	ptvraredmg	Hypercholesterolemia	E780	SGCN	top	auc	baseline	prognostic	EUR_67_biomarkers_WGS
47.13333807311608	rec	Hypercholesterolemia	E782	SGCN	top	auc	baseline	prognostic	EUR_67_biomarkers_WGS
0	UR	Hypercholesterolemia	E782	SGCN	top	auc	baseline	prognostic	EUR_67_biomarkers_WGS
102.07680045724402	raredmg	Hypercholesterolemia	E782	SGCN	top	auc	baseline	prognostic	EUR_67_biomarkers_WGS
73.02825039411296	raredmgmtr	Hypercholesterolemia	E782	SGCN	top	auc	baseline	prognostic	EUR_67_biomarkers_WGS
15.750722728416934	ptv	Hypercholesterolemia	E782	SGCN	top	auc	baseline	prognostic	EUR_67_biomarkers_WGS
0	syn	Hypercholesterolemia	E782	SGCN	top	auc	baseline	prognostic	EUR_67_biomarkers_WGS
38.96469249823622	URmtr	Hypercholesterolemia	E782	SGCN	top	auc	baseline	prognostic	EUR_67_biomarkers_WGS
167.37917419887515	flexdmg	Hypercholesterolemia	E782	SGCN	top	auc	baseline	prognostic	EUR_67_biomarkers_WGS
44.216727584375214	flexnonsynmtr	Hypercholesterolemia	E782	SGCN	top	auc	baseline	prognostic	EUR_67_biomarkers_WGS
1.4223889955758509	ptv5pcnt	Hypercholesterolemia	E782	SGCN	top	auc	baseline	prognostic	EUR_67_biomarkers_WGS
306.82436371278453	ptvraredmg	Hypercholesterolemia	E782	SGCN	top	auc	baseline	prognostic	EUR_67_biomarkers_WGS
40.62335761721411	rec	Hypercholesterolemia	I251	SGCN	top	auc	baseline	prognostic	EUR_67_biomarkers_WGS
211.39093991523413	UR	Hypercholesterolemia	I251	SGCN	top	auc	baseline	prognostic	EUR_67_biomarkers_WGS
49.00736876995607	raredmg	Hypercholesterolemia	I251	SGCN	top	auc	baseline	prognostic	EUR_67_biomarkers_WGS
34.3847	raredmgmtr	Hypercholesterolemia	I251	SGCN	top	auc	baseline	prognostic	EUR_67_biomarkers_WGS
999.7956353665336	ptv	Hypercholesterolemia	I251	SGCN	top	auc	baseline	prognostic	EUR_67_biomarkers_WGS
0	syn	Hypercholesterolemia	I251	SGCN	top	auc	baseline	prognostic	EUR_67_biomarkers_WGS
567.1088355880952	URmtr	Hypercholesterolemia	I251	SGCN	top	auc	baseline	prognostic	EUR_67_biomarkers_WGS
742.6458740275684	flexdmg	Hypercholesterolemia	I251	SGCN	top	auc	baseline	prognostic	EUR_67_biomarkers_WGS
933.3840224168664	flexnonsynmtr	Hypercholesterolemia	I251	SGCN	top	auc	baseline	prognostic	EUR_67_biomarkers_WGS
824.9794982058725	ptv5pcnt	Hypercholesterolemia	I251	SGCN	top	auc	baseline	prognostic	EUR_67_biomarkers_WGS
467.86367514152704	ptvraredmg	Hypercholesterolemia	I251	SGCN	top	auc	baseline	prognostic	EUR_67_biomarkers_WGS
1.6859967642985971	rec	Hypercholesterolemia	E780	SGCN	top	auc	baseline	diagnostic	EUR_67_biomarkers_WGS
152.4597506788174	UR	Hypercholesterolemia	E780	SGCN	top	auc	baseline	diagnostic	EUR_67_biomarkers_WGS
22.31362627263668	raredmg	Hypercholesterolemia	E780	SGCN	top	auc	baseline	diagnostic	EUR_67_biomarkers_WGS
400.9896200801028	raredmgmtr	Hypercholesterolemia	E780	SGCN	top	auc	baseline	diagnostic	EUR_67_biomarkers_WGS
925.8004469500318	ptv	Hypercholesterolemia	E780	SGCN	top	auc	baseline	diagnostic	EUR_67_biomarkers_WGS
0	syn	Hypercholesterolemia	E780	SGCN	top	auc	baseline	diagnostic	EUR_67_biomarkers_WGS
1275.5807022456715	URmtr	Hypercholesterolemia	E780	SGCN	top	auc	baseline	diagnostic	EUR_67_biomarkers_WGS
777.8780349405571	flexdmg	Hypercholesterolemia	E780	SGCN	top	auc	baseline	diagnostic	EUR_67_biomarkers_WGS
1378.9974124097846	flexnonsynmtr	Hypercholesterolemia	E780	SGCN	top	auc	baseline	diagnostic	EUR_67_biomarkers_WGS
1034.07	ptv5pcnt	Hypercholesterolemia	E780	SGCN	top	auc	baseline	diagnostic	EUR_67_biomarkers_WGS
571.2410428326205	ptvraredmg	Hypercholesterolemia	E780	SGCN	top	auc	baseline	diagnostic	EUR_67_biomarkers_WGS
229.08721432828452	rec	Hypercholesterolemia	I251	SGCN	top	auc	baseline	diagnostic	EUR_67_biomarkers_WGS
356.3708684433864	UR	Hypercholesterolemia	I251	SGCN	top	auc	baseline	diagnostic	EUR_67_biomarkers_WGS
44.67839514663329	raredmg	Hypercholesterolemia	I251	SGCN	top	auc	baseline	diagnostic	EUR_67_biomarkers_WGS
76.7405	raredmgmtr	Hypercholesterolemia	I251	SGCN	top	auc	baseline	diagnostic	EUR_67_biomarkers_WGS
899.961	ptv	Hypercholesterolemia	I251	SGCN	top	auc	baseline	diagnostic	EUR_67_biomarkers_WGS
5.949767768976839	syn	Hypercholesterolemia	I251	SGCN	top	auc	baseline	diagnostic	EUR_67_biomarkers_WGS
996.159	URmtr	Hypercholesterolemia	I251	SGCN	top	auc	baseline	diagnostic	EUR_67_biomarkers_WGS
1503.5080744769389	flexdmg	Hypercholesterolemia	I251	SGCN	top	auc	baseline	diagnostic	EUR_67_biomarkers_WGS
558.5112856235876	flexnonsynmtr	Hypercholesterolemia	I251	SGCN	top	auc	baseline	diagnostic	EUR_67_biomarkers_WGS
807.6558991434633	ptv5pcnt	Hypercholesterolemia	I251	SGCN	top	auc	baseline	diagnostic	EUR_67_biomarkers_WGS
719.3429402612968	ptvraredmg	Hypercholesterolemia	I251	SGCN	top	auc	baseline	diagnostic	EUR_67_biomarkers_WGS
0	rec	Hypercholesterolemia	E780	SGCN	top	auc	L0	time agnostic	EUR_67_biomarkers_WGS
44.36738740453859	UR	Hypercholesterolemia	E780	SGCN	top	auc	L0	time agnostic	EUR_67_biomarkers_WGS
133.51160279925665	raredmg	Hypercholesterolemia	E780	SGCN	top	auc	L0	time agnostic	EUR_67_biomarkers_WGS
374.3993068313535	raredmgmtr	Hypercholesterolemia	E780	SGCN	top	auc	L0	time agnostic	EUR_67_biomarkers_WGS
682.3047605800879	ptv	Hypercholesterolemia	E780	SGCN	top	auc	L0	time agnostic	EUR_67_biomarkers_WGS
0	syn	Hypercholesterolemia	E780	SGCN	top	auc	L0	time agnostic	EUR_67_biomarkers_WGS
690.3782296168769	URmtr	Hypercholesterolemia	E780	SGCN	top	auc	L0	time agnostic	EUR_67_biomarkers_WGS
694.2241323929013	flexdmg	Hypercholesterolemia	E780	SGCN	top	auc	L0	time agnostic	EUR_67_biomarkers_WGS
2496.8781571878103	flexnonsynmtr	Hypercholesterolemia	E780	SGCN	top	auc	L0	time agnostic	EUR_67_biomarkers_WGS
1562.4690889691178	ptv5pcnt	Hypercholesterolemia	E780	SGCN	top	auc	L0	time agnostic	EUR_67_biomarkers_WGS
1353.6009039538403	ptvraredmg	Hypercholesterolemia	E780	SGCN	top	auc	L0	time agnostic	EUR_67_biomarkers_WGS
0	rec	Hypercholesterolemia	E782	SGCN	top	auc	L0	time agnostic	EUR_67_biomarkers_WGS
750.6391804011631	UR	Hypercholesterolemia	E782	SGCN	top	auc	L0	time agnostic	EUR_67_biomarkers_WGS
431.6128104256568	raredmg	Hypercholesterolemia	E782	SGCN	top	auc	L0	time agnostic	EUR_67_biomarkers_WGS
17.496606806346346	raredmgmtr	Hypercholesterolemia	E782	SGCN	top	auc	L0	time agnostic	EUR_67_biomarkers_WGS
8.02005	ptv	Hypercholesterolemia	E782	SGCN	top	auc	L0	time agnostic	EUR_67_biomarkers_WGS
0	syn	Hypercholesterolemia	E782	SGCN	top	auc	L0	time agnostic	EUR_67_biomarkers_WGS
180.68862593761372	URmtr	Hypercholesterolemia	E782	SGCN	top	auc	L0	time agnostic	EUR_67_biomarkers_WGS
1.3571173455138048	flexdmg	Hypercholesterolemia	E782	SGCN	top	auc	L0	time agnostic	EUR_67_biomarkers_WGS
0	flexnonsynmtr	Hypercholesterolemia	E782	SGCN	top	auc	L0	time agnostic	EUR_67_biomarkers_WGS
17.699113557592597	ptv5pcnt	Hypercholesterolemia	E782	SGCN	top	auc	L0	time agnostic	EUR_67_biomarkers_WGS
48.44614750408717	ptvraredmg	Hypercholesterolemia	E782	SGCN	top	auc	L0	time agnostic	EUR_67_biomarkers_WGS
105.143	rec	Hypercholesterolemia	I251	SGCN	top	auc	L0	time agnostic	EUR_67_biomarkers_WGS
3.785617380917767	UR	Hypercholesterolemia	I251	SGCN	top	auc	L0	time agnostic	EUR_67_biomarkers_WGS
239.2169177191813	raredmg	Hypercholesterolemia	I251	SGCN	top	auc	L0	time agnostic	EUR_67_biomarkers_WGS
86.40059607145879	raredmgmtr	Hypercholesterolemia	I251	SGCN	top	auc	L0	time agnostic	EUR_67_biomarkers_WGS
416.2254291419344	ptv	Hypercholesterolemia	I251	SGCN	top	auc	L0	time agnostic	EUR_67_biomarkers_WGS
2.072231588105609	syn	Hypercholesterolemia	I251	SGCN	top	auc	L0	time agnostic	EUR_67_biomarkers_WGS
210.65857082636143	URmtr	Hypercholesterolemia	I251	SGCN	top	auc	L0	time agnostic	EUR_67_biomarkers_WGS
775.5839370975037	flexdmg	Hypercholesterolemia	I251	SGCN	top	auc	L0	time agnostic	EUR_67_biomarkers_WGS
413.5199822485764	flexnonsynmtr	Hypercholesterolemia	I251	SGCN	top	auc	L0	time agnostic	EUR_67_biomarkers_WGS
300.8484823356541	ptv5pcnt	Hypercholesterolemia	I251	SGCN	top	auc	L0	time agnostic	EUR_67_biomarkers_WGS
635.3334487912151	ptvraredmg	Hypercholesterolemia	I251	SGCN	top	auc	L0	time agnostic	EUR_67_biomarkers_WGS
0	rec	Hypercholesterolemia	E780	SGCN	top	auc	L0	prognostic	EUR_67_biomarkers_WGS
71.78170887470199	UR	Hypercholesterolemia	E780	SGCN	top	auc	L0	prognostic	EUR_67_biomarkers_WGS
45.33733072491192	raredmg	Hypercholesterolemia	E780	SGCN	top	auc	L0	prognostic	EUR_67_biomarkers_WGS
52.47162182702499	raredmgmtr	Hypercholesterolemia	E780	SGCN	top	auc	L0	prognostic	EUR_67_biomarkers_WGS
200.47471686530469	ptv	Hypercholesterolemia	E780	SGCN	top	auc	L0	prognostic	EUR_67_biomarkers_WGS
0	syn	Hypercholesterolemia	E780	SGCN	top	auc	L0	prognostic	EUR_67_biomarkers_WGS
132.252	URmtr	Hypercholesterolemia	E780	SGCN	top	auc	L0	prognostic	EUR_67_biomarkers_WGS
263.94968325528606	flexdmg	Hypercholesterolemia	E780	SGCN	top	auc	L0	prognostic	EUR_67_biomarkers_WGS
1432.0148180281894	flexnonsynmtr	Hypercholesterolemia	E780	SGCN	top	auc	L0	prognostic	EUR_67_biomarkers_WGS
514.8629336454984	ptv5pcnt	Hypercholesterolemia	E780	SGCN	top	auc	L0	prognostic	EUR_67_biomarkers_WGS
921.8950163064642	ptvraredmg	Hypercholesterolemia	E780	SGCN	top	auc	L0	prognostic	EUR_67_biomarkers_WGS
0	rec	Hypercholesterolemia	E782	SGCN	top	auc	L0	prognostic	EUR_67_biomarkers_WGS
1.1471972590763275	UR	Hypercholesterolemia	E782	SGCN	top	auc	L0	prognostic	EUR_67_biomarkers_WGS
214.92181934139904	raredmg	Hypercholesterolemia	E782	SGCN	top	auc	L0	prognostic	EUR_67_biomarkers_WGS
24.1078	raredmgmtr	Hypercholesterolemia	E782	SGCN	top	auc	L0	prognostic	EUR_67_biomarkers_WGS
0	ptv	Hypercholesterolemia	E782	SGCN	top	auc	L0	prognostic	EUR_67_biomarkers_WGS
0	syn	Hypercholesterolemia	E782	SGCN	top	auc	L0	prognostic	EUR_67_biomarkers_WGS
3.650331751368892	URmtr	Hypercholesterolemia	E782	SGCN	top	auc	L0	prognostic	EUR_67_biomarkers_WGS
29.35748447740859	flexdmg	Hypercholesterolemia	E782	SGCN	top	auc	L0	prognostic	EUR_67_biomarkers_WGS
0	flexnonsynmtr	Hypercholesterolemia	E782	SGCN	top	auc	L0	prognostic	EUR_67_biomarkers_WGS
0	ptv5pcnt	Hypercholesterolemia	E782	SGCN	top	auc	L0	prognostic	EUR_67_biomarkers_WGS
112.30221698562076	ptvraredmg	Hypercholesterolemia	E782	SGCN	top	auc	L0	prognostic	EUR_67_biomarkers_WGS
454.9225740798446	rec	Hypercholesterolemia	I251	SGCN	top	auc	L0	prognostic	EUR_67_biomarkers_WGS
105.56861271477024	UR	Hypercholesterolemia	I251	SGCN	top	auc	L0	prognostic	EUR_67_biomarkers_WGS
290.74427139428485	raredmg	Hypercholesterolemia	I251	SGCN	top	auc	L0	prognostic	EUR_67_biomarkers_WGS
9.826318742592338	raredmgmtr	Hypercholesterolemia	I251	SGCN	top	auc	L0	prognostic	EUR_67_biomarkers_WGS
590.2890064402038	ptv	Hypercholesterolemia	I251	SGCN	top	auc	L0	prognostic	EUR_67_biomarkers_WGS
0.0797906	syn	Hypercholesterolemia	I251	SGCN	top	auc	L0	prognostic	EUR_67_biomarkers_WGS
86.07764687483979	URmtr	Hypercholesterolemia	I251	SGCN	top	auc	L0	prognostic	EUR_67_biomarkers_WGS
1186.3064494819375	flexdmg	Hypercholesterolemia	I251	SGCN	top	auc	L0	prognostic	EUR_67_biomarkers_WGS
772.9860005183402	flexnonsynmtr	Hypercholesterolemia	I251	SGCN	top	auc	L0	prognostic	EUR_67_biomarkers_WGS
756.7366367398947	ptv5pcnt	Hypercholesterolemia	I251	SGCN	top	auc	L0	prognostic	EUR_67_biomarkers_WGS
836.6656565342756	ptvraredmg	Hypercholesterolemia	I251	SGCN	top	auc	L0	prognostic	EUR_67_biomarkers_WGS
0	rec	Hypercholesterolemia	E780	SGCN	top	auc	L0	diagnostic	EUR_67_biomarkers_WGS
337.2979941599941	UR	Hypercholesterolemia	E780	SGCN	top	auc	L0	diagnostic	EUR_67_biomarkers_WGS
376.7462287187968	raredmg	Hypercholesterolemia	E780	SGCN	top	auc	L0	diagnostic	EUR_67_biomarkers_WGS
114.01812150131572	raredmgmtr	Hypercholesterolemia	E780	SGCN	top	auc	L0	diagnostic	EUR_67_biomarkers_WGS
488.26968572421714	ptv	Hypercholesterolemia	E780	SGCN	top	auc	L0	diagnostic	EUR_67_biomarkers_WGS
0	syn	Hypercholesterolemia	E780	SGCN	top	auc	L0	diagnostic	EUR_67_biomarkers_WGS
1044.998341031925	URmtr	Hypercholesterolemia	E780	SGCN	top	auc	L0	diagnostic	EUR_67_biomarkers_WGS
1635.7375717274836	flexdmg	Hypercholesterolemia	E780	SGCN	top	auc	L0	diagnostic	EUR_67_biomarkers_WGS
1531.085789298431	flexnonsynmtr	Hypercholesterolemia	E780	SGCN	top	auc	L0	diagnostic	EUR_67_biomarkers_WGS
932.8747212511702	ptv5pcnt	Hypercholesterolemia	E780	SGCN	top	auc	L0	diagnostic	EUR_67_biomarkers_WGS
1313.8740044316398	ptvraredmg	Hypercholesterolemia	E780	SGCN	top	auc	L0	diagnostic	EUR_67_biomarkers_WGS
63.60074233251439	rec	Hypercholesterolemia	I251	SGCN	top	auc	L0	diagnostic	EUR_67_biomarkers_WGS
65.6706	UR	Hypercholesterolemia	I251	SGCN	top	auc	L0	diagnostic	EUR_67_biomarkers_WGS
156.1430299656248	raredmg	Hypercholesterolemia	I251	SGCN	top	auc	L0	diagnostic	EUR_67_biomarkers_WGS
24.24113565756356	raredmgmtr	Hypercholesterolemia	I251	SGCN	top	auc	L0	diagnostic	EUR_67_biomarkers_WGS
257.08589796895734	ptv	Hypercholesterolemia	I251	SGCN	top	auc	L0	diagnostic	EUR_67_biomarkers_WGS
0	syn	Hypercholesterolemia	I251	SGCN	top	auc	L0	diagnostic	EUR_67_biomarkers_WGS
867.2481968020788	URmtr	Hypercholesterolemia	I251	SGCN	top	auc	L0	diagnostic	EUR_67_biomarkers_WGS
1048.1505506889505	flexdmg	Hypercholesterolemia	I251	SGCN	top	auc	L0	diagnostic	EUR_67_biomarkers_WGS
607.4393616204356	flexnonsynmtr	Hypercholesterolemia	I251	SGCN	top	auc	L0	diagnostic	EUR_67_biomarkers_WGS
168.3633128698482	ptv5pcnt	Hypercholesterolemia	I251	SGCN	top	auc	L0	diagnostic	EUR_67_biomarkers_WGS
1268.611499069046	ptvraredmg	Hypercholesterolemia	I251	SGCN	top	auc	L0	diagnostic	EUR_67_biomarkers_WGS
7.577293417270814	rec	Hypercholesterolemia	E780	SGCN	top	auc	L1	time agnostic	EUR_67_biomarkers_WGS
228.21150354087507	UR	Hypercholesterolemia	E780	SGCN	top	auc	L1	time agnostic	EUR_67_biomarkers_WGS
29.900734162541795	raredmg	Hypercholesterolemia	E780	SGCN	top	auc	L1	time agnostic	EUR_67_biomarkers_WGS
341.24707446446115	raredmgmtr	Hypercholesterolemia	E780	SGCN	top	auc	L1	time agnostic	EUR_67_biomarkers_WGS
410.0572993519383	ptv	Hypercholesterolemia	E780	SGCN	top	auc	L1	time agnostic	EUR_67_biomarkers_WGS
0	syn	Hypercholesterolemia	E780	SGCN	top	auc	L1	time agnostic	EUR_67_biomarkers_WGS
1139.9480199823474	URmtr	Hypercholesterolemia	E780	SGCN	top	auc	L1	time agnostic	EUR_67_biomarkers_WGS
1580.9486967801404	flexdmg	Hypercholesterolemia	E780	SGCN	top	auc	L1	time agnostic	EUR_67_biomarkers_WGS
1487.955707005785	flexnonsynmtr	Hypercholesterolemia	E780	SGCN	top	auc	L1	time agnostic	EUR_67_biomarkers_WGS
796.566	ptv5pcnt	Hypercholesterolemia	E780	SGCN	top	auc	L1	time agnostic	EUR_67_biomarkers_WGS
1043.811458230574	ptvraredmg	Hypercholesterolemia	E780	SGCN	top	auc	L1	time agnostic	EUR_67_biomarkers_WGS
0	rec	Hypercholesterolemia	E782	SGCN	top	auc	L1	time agnostic	EUR_67_biomarkers_WGS
960.5876730728562	UR	Hypercholesterolemia	E782	SGCN	top	auc	L1	time agnostic	EUR_67_biomarkers_WGS
178.20354028786744	raredmg	Hypercholesterolemia	E782	SGCN	top	auc	L1	time agnostic	EUR_67_biomarkers_WGS
14.004028147884362	raredmgmtr	Hypercholesterolemia	E782	SGCN	top	auc	L1	time agnostic	EUR_67_biomarkers_WGS
0	ptv	Hypercholesterolemia	E782	SGCN	top	auc	L1	time agnostic	EUR_67_biomarkers_WGS
0	syn	Hypercholesterolemia	E782	SGCN	top	auc	L1	time agnostic	EUR_67_biomarkers_WGS
72.7735	URmtr	Hypercholesterolemia	E782	SGCN	top	auc	L1	time agnostic	EUR_67_biomarkers_WGS
62.02820707324631	flexdmg	Hypercholesterolemia	E782	SGCN	top	auc	L1	time agnostic	EUR_67_biomarkers_WGS
0	flexnonsynmtr	Hypercholesterolemia	E782	SGCN	top	auc	L1	time agnostic	EUR_67_biomarkers_WGS
82.78703100324282	ptv5pcnt	Hypercholesterolemia	E782	SGCN	top	auc	L1	time agnostic	EUR_67_biomarkers_WGS
171.0124911183989	ptvraredmg	Hypercholesterolemia	E782	SGCN	top	auc	L1	time agnostic	EUR_67_biomarkers_WGS
384.36628059307577	rec	Hypercholesterolemia	I251	SGCN	top	auc	L1	time agnostic	EUR_67_biomarkers_WGS
22.312473315925786	UR	Hypercholesterolemia	I251	SGCN	top	auc	L1	time agnostic	EUR_67_biomarkers_WGS
79.1746	raredmg	Hypercholesterolemia	I251	SGCN	top	auc	L1	time agnostic	EUR_67_biomarkers_WGS
23.7783	raredmgmtr	Hypercholesterolemia	I251	SGCN	top	auc	L1	time agnostic	EUR_67_biomarkers_WGS
807.2141112490749	ptv	Hypercholesterolemia	I251	SGCN	top	auc	L1	time agnostic	EUR_67_biomarkers_WGS
5.948415460059821	syn	Hypercholesterolemia	I251	SGCN	top	auc	L1	time agnostic	EUR_67_biomarkers_WGS
104.91451355181589	URmtr	Hypercholesterolemia	I251	SGCN	top	auc	L1	time agnostic	EUR_67_biomarkers_WGS
510.0592538969372	flexdmg	Hypercholesterolemia	I251	SGCN	top	auc	L1	time agnostic	EUR_67_biomarkers_WGS
303.88577092859543	flexnonsynmtr	Hypercholesterolemia	I251	SGCN	top	auc	L1	time agnostic	EUR_67_biomarkers_WGS
856.8801208038727	ptv5pcnt	Hypercholesterolemia	I251	SGCN	top	auc	L1	time agnostic	EUR_67_biomarkers_WGS
160.22186731781426	ptvraredmg	Hypercholesterolemia	I251	SGCN	top	auc	L1	time agnostic	EUR_67_biomarkers_WGS
2.0521497639998767	rec	Hypercholesterolemia	E780	SGCN	top	auc	L1	prognostic	EUR_67_biomarkers_WGS
809.4698954206526	UR	Hypercholesterolemia	E780	SGCN	top	auc	L1	prognostic	EUR_67_biomarkers_WGS
431.1867819218303	raredmg	Hypercholesterolemia	E780	SGCN	top	auc	L1	prognostic	EUR_67_biomarkers_WGS
212.80438639165573	raredmgmtr	Hypercholesterolemia	E780	SGCN	top	auc	L1	prognostic	EUR_67_biomarkers_WGS
526.4864514013906	ptv	Hypercholesterolemia	E780	SGCN	top	auc	L1	prognostic	EUR_67_biomarkers_WGS
0	syn	Hypercholesterolemia	E780	SGCN	top	auc	L1	prognostic	EUR_67_biomarkers_WGS
630.2238433670051	URmtr	Hypercholesterolemia	E780	SGCN	top	auc	L1	prognostic	EUR_67_biomarkers_WGS
1163.0480406704687	flexdmg	Hypercholesterolemia	E780	SGCN	top	auc	L1	prognostic	EUR_67_biomarkers_WGS
1996.06	flexnonsynmtr	Hypercholesterolemia	E780	SGCN	top	auc	L1	prognostic	EUR_67_biomarkers_WGS
1108.2564448716964	ptv5pcnt	Hypercholesterolemia	E780	SGCN	top	auc	L1	prognostic	EUR_67_biomarkers_WGS
1303.7803744920268	ptvraredmg	Hypercholesterolemia	E780	SGCN	top	auc	L1	prognostic	EUR_67_biomarkers_WGS
2.758586604923224	rec	Hypercholesterolemia	E782	SGCN	top	auc	L1	prognostic	EUR_67_biomarkers_WGS
0	UR	Hypercholesterolemia	E782	SGCN	top	auc	L1	prognostic	EUR_67_biomarkers_WGS
0	raredmg	Hypercholesterolemia	E782	SGCN	top	auc	L1	prognostic	EUR_67_biomarkers_WGS
7.547650846093682	raredmgmtr	Hypercholesterolemia	E782	SGCN	top	auc	L1	prognostic	EUR_67_biomarkers_WGS
49.36323436536687	ptv	Hypercholesterolemia	E782	SGCN	top	auc	L1	prognostic	EUR_67_biomarkers_WGS
0	syn	Hypercholesterolemia	E782	SGCN	top	auc	L1	prognostic	EUR_67_biomarkers_WGS
20.91866179414096	URmtr	Hypercholesterolemia	E782	SGCN	top	auc	L1	prognostic	EUR_67_biomarkers_WGS
0	flexdmg	Hypercholesterolemia	E782	SGCN	top	auc	L1	prognostic	EUR_67_biomarkers_WGS
0	flexnonsynmtr	Hypercholesterolemia	E782	SGCN	top	auc	L1	prognostic	EUR_67_biomarkers_WGS
212.5573683567985	ptv5pcnt	Hypercholesterolemia	E782	SGCN	top	auc	L1	prognostic	EUR_67_biomarkers_WGS
0	ptvraredmg	Hypercholesterolemia	E782	SGCN	top	auc	L1	prognostic	EUR_67_biomarkers_WGS
207.44459058943244	rec	Hypercholesterolemia	I251	SGCN	top	auc	L1	prognostic	EUR_67_biomarkers_WGS
162.77948558606562	UR	Hypercholesterolemia	I251	SGCN	top	auc	L1	prognostic	EUR_67_biomarkers_WGS
651.5959877101351	raredmg	Hypercholesterolemia	I251	SGCN	top	auc	L1	prognostic	EUR_67_biomarkers_WGS
140.8205151912662	raredmgmtr	Hypercholesterolemia	I251	SGCN	top	auc	L1	prognostic	EUR_67_biomarkers_WGS
256.8645531661875	ptv	Hypercholesterolemia	I251	SGCN	top	auc	L1	prognostic	EUR_67_biomarkers_WGS
0	syn	Hypercholesterolemia	I251	SGCN	top	auc	L1	prognostic	EUR_67_biomarkers_WGS
569.5101359010999	URmtr	Hypercholesterolemia	I251	SGCN	top	auc	L1	prognostic	EUR_67_biomarkers_WGS
1226.484984454716	flexdmg	Hypercholesterolemia	I251	SGCN	top	auc	L1	prognostic	EUR_67_biomarkers_WGS
211.91133538014824	flexnonsynmtr	Hypercholesterolemia	I251	SGCN	top	auc	L1	prognostic	EUR_67_biomarkers_WGS
246.99706354925385	ptv5pcnt	Hypercholesterolemia	I251	SGCN	top	auc	L1	prognostic	EUR_67_biomarkers_WGS
472.2830232419217	ptvraredmg	Hypercholesterolemia	I251	SGCN	top	auc	L1	prognostic	EUR_67_biomarkers_WGS
0.8211895801050968	rec	Hypercholesterolemia	E780	SGCN	top	auc	L1	diagnostic	EUR_67_biomarkers_WGS
165.12730913685647	UR	Hypercholesterolemia	E780	SGCN	top	auc	L1	diagnostic	EUR_67_biomarkers_WGS
316.5383738158318	raredmg	Hypercholesterolemia	E780	SGCN	top	auc	L1	diagnostic	EUR_67_biomarkers_WGS
641.7465084367655	raredmgmtr	Hypercholesterolemia	E780	SGCN	top	auc	L1	diagnostic	EUR_67_biomarkers_WGS
324.87387674752404	ptv	Hypercholesterolemia	E780	SGCN	top	auc	L1	diagnostic	EUR_67_biomarkers_WGS
0	syn	Hypercholesterolemia	E780	SGCN	top	auc	L1	diagnostic	EUR_67_biomarkers_WGS
919.5833040736673	URmtr	Hypercholesterolemia	E780	SGCN	top	auc	L1	diagnostic	EUR_67_biomarkers_WGS
1324.818512111772	flexdmg	Hypercholesterolemia	E780	SGCN	top	auc	L1	diagnostic	EUR_67_biomarkers_WGS
1712.7093155578686	flexnonsynmtr	Hypercholesterolemia	E780	SGCN	top	auc	L1	diagnostic	EUR_67_biomarkers_WGS
578.5438840144857	ptv5pcnt	Hypercholesterolemia	E780	SGCN	top	auc	L1	diagnostic	EUR_67_biomarkers_WGS
1781.9134407821605	ptvraredmg	Hypercholesterolemia	E780	SGCN	top	auc	L1	diagnostic	EUR_67_biomarkers_WGS
606.2119953624335	rec	Hypercholesterolemia	I251	SGCN	top	auc	L1	diagnostic	EUR_67_biomarkers_WGS
63.54765394189177	UR	Hypercholesterolemia	I251	SGCN	top	auc	L1	diagnostic	EUR_67_biomarkers_WGS
13.72662962432911	raredmg	Hypercholesterolemia	I251	SGCN	top	auc	L1	diagnostic	EUR_67_biomarkers_WGS
31.21318347011457	raredmgmtr	Hypercholesterolemia	I251	SGCN	top	auc	L1	diagnostic	EUR_67_biomarkers_WGS
1228.5204395696012	ptv	Hypercholesterolemia	I251	SGCN	top	auc	L1	diagnostic	EUR_67_biomarkers_WGS
52.69952319725998	syn	Hypercholesterolemia	I251	SGCN	top	auc	L1	diagnostic	EUR_67_biomarkers_WGS
32.10136838378038	URmtr	Hypercholesterolemia	I251	SGCN	top	auc	L1	diagnostic	EUR_67_biomarkers_WGS
650.0228576610807	flexdmg	Hypercholesterolemia	I251	SGCN	top	auc	L1	diagnostic	EUR_67_biomarkers_WGS
605.6552357084723	flexnonsynmtr	Hypercholesterolemia	I251	SGCN	top	auc	L1	diagnostic	EUR_67_biomarkers_WGS
1134.7088695107825	ptv5pcnt	Hypercholesterolemia	I251	SGCN	top	auc	L1	diagnostic	EUR_67_biomarkers_WGS
247.96567606431967	ptvraredmg	Hypercholesterolemia	I251	SGCN	top	auc	L1	diagnostic	EUR_67_biomarkers_WGS
1.5152098271062506	rec	Hypercholesterolemia	E780	SGCN	top	auc	L2	time agnostic	EUR_67_biomarkers_WGS
12.60623404246045	UR	Hypercholesterolemia	E780	SGCN	top	auc	L2	time agnostic	EUR_67_biomarkers_WGS
196.37382105619932	raredmg	Hypercholesterolemia	E780	SGCN	top	auc	L2	time agnostic	EUR_67_biomarkers_WGS
151.50510081930207	raredmgmtr	Hypercholesterolemia	E780	SGCN	top	auc	L2	time agnostic	EUR_67_biomarkers_WGS
453.8420555353487	ptv	Hypercholesterolemia	E780	SGCN	top	auc	L2	time agnostic	EUR_67_biomarkers_WGS
0.0669982	syn	Hypercholesterolemia	E780	SGCN	top	auc	L2	time agnostic	EUR_67_biomarkers_WGS
261.8134350693463	URmtr	Hypercholesterolemia	E780	SGCN	top	auc	L2	time agnostic	EUR_67_biomarkers_WGS
924.829	flexdmg	Hypercholesterolemia	E780	SGCN	top	auc	L2	time agnostic	EUR_67_biomarkers_WGS
1657.6023030419428	flexnonsynmtr	Hypercholesterolemia	E780	SGCN	top	auc	L2	time agnostic	EUR_67_biomarkers_WGS
602.4314668234853	ptv5pcnt	Hypercholesterolemia	E780	SGCN	top	auc	L2	time agnostic	EUR_67_biomarkers_WGS
1038.310289869394	ptvraredmg	Hypercholesterolemia	E780	SGCN	top	auc	L2	time agnostic	EUR_67_biomarkers_WGS
0	rec	Hypercholesterolemia	E782	SGCN	top	auc	L2	time agnostic	EUR_67_biomarkers_WGS
33.52512455071742	UR	Hypercholesterolemia	E782	SGCN	top	auc	L2	time agnostic	EUR_67_biomarkers_WGS
168.18357099091608	raredmg	Hypercholesterolemia	E782	SGCN	top	auc	L2	time agnostic	EUR_67_biomarkers_WGS
97.59479214235668	raredmgmtr	Hypercholesterolemia	E782	SGCN	top	auc	L2	time agnostic	EUR_67_biomarkers_WGS
0	ptv	Hypercholesterolemia	E782	SGCN	top	auc	L2	time agnostic	EUR_67_biomarkers_WGS
0	syn	Hypercholesterolemia	E782	SGCN	top	auc	L2	time agnostic	EUR_67_biomarkers_WGS
1.0494570974512492	URmtr	Hypercholesterolemia	E782	SGCN	top	auc	L2	time agnostic	EUR_67_biomarkers_WGS
0	flexdmg	Hypercholesterolemia	E782	SGCN	top	auc	L2	time agnostic	EUR_67_biomarkers_WGS
24.45408529101161	flexnonsynmtr	Hypercholesterolemia	E782	SGCN	top	auc	L2	time agnostic	EUR_67_biomarkers_WGS
0	ptv5pcnt	Hypercholesterolemia	E782	SGCN	top	auc	L2	time agnostic	EUR_67_biomarkers_WGS
0.0727411	ptvraredmg	Hypercholesterolemia	E782	SGCN	top	auc	L2	time agnostic	EUR_67_biomarkers_WGS
165.25784427945098	rec	Hypercholesterolemia	I251	SGCN	top	auc	L2	time agnostic	EUR_67_biomarkers_WGS
43.789963137665566	UR	Hypercholesterolemia	I251	SGCN	top	auc	L2	time agnostic	EUR_67_biomarkers_WGS
0	raredmg	Hypercholesterolemia	I251	SGCN	top	auc	L2	time agnostic	EUR_67_biomarkers_WGS
2.9679883798375446	raredmgmtr	Hypercholesterolemia	I251	SGCN	top	auc	L2	time agnostic	EUR_67_biomarkers_WGS
631.4077036761496	ptv	Hypercholesterolemia	I251	SGCN	top	auc	L2	time agnostic	EUR_67_biomarkers_WGS
37.46466279478326	syn	Hypercholesterolemia	I251	SGCN	top	auc	L2	time agnostic	EUR_67_biomarkers_WGS
736.2439722339163	URmtr	Hypercholesterolemia	I251	SGCN	top	auc	L2	time agnostic	EUR_67_biomarkers_WGS
92.65150700309206	flexdmg	Hypercholesterolemia	I251	SGCN	top	auc	L2	time agnostic	EUR_67_biomarkers_WGS
712.8974917477101	flexnonsynmtr	Hypercholesterolemia	I251	SGCN	top	auc	L2	time agnostic	EUR_67_biomarkers_WGS
783.0337342182514	ptv5pcnt	Hypercholesterolemia	I251	SGCN	top	auc	L2	time agnostic	EUR_67_biomarkers_WGS
11.469858496566498	ptvraredmg	Hypercholesterolemia	I251	SGCN	top	auc	L2	time agnostic	EUR_67_biomarkers_WGS
0	rec	Hypercholesterolemia	E780	SGCN	top	auc	L2	prognostic	EUR_67_biomarkers_WGS
144.4339314800507	UR	Hypercholesterolemia	E780	SGCN	top	auc	L2	prognostic	EUR_67_biomarkers_WGS
23.93564418376477	raredmg	Hypercholesterolemia	E780	SGCN	top	auc	L2	prognostic	EUR_67_biomarkers_WGS
290.2786363419179	raredmgmtr	Hypercholesterolemia	E780	SGCN	top	auc	L2	prognostic	EUR_67_biomarkers_WGS
526.5205659433291	ptv	Hypercholesterolemia	E780	SGCN	top	auc	L2	prognostic	EUR_67_biomarkers_WGS
0	syn	Hypercholesterolemia	E780	SGCN	top	auc	L2	prognostic	EUR_67_biomarkers_WGS
1219.6648842575914	URmtr	Hypercholesterolemia	E780	SGCN	top	auc	L2	prognostic	EUR_67_biomarkers_WGS
1027.2089905195478	flexdmg	Hypercholesterolemia	E780	SGCN	top	auc	L2	prognostic	EUR_67_biomarkers_WGS
783.2308739625677	flexnonsynmtr	Hypercholesterolemia	E780	SGCN	top	auc	L2	prognostic	EUR_67_biomarkers_WGS
909.4211360378612	ptv5pcnt	Hypercholesterolemia	E780	SGCN	top	auc	L2	prognostic	EUR_67_biomarkers_WGS
1845.482731131888	ptvraredmg	Hypercholesterolemia	E780	SGCN	top	auc	L2	prognostic	EUR_67_biomarkers_WGS
0	rec	Hypercholesterolemia	E782	SGCN	top	auc	L2	prognostic	EUR_67_biomarkers_WGS
67.66739459147004	UR	Hypercholesterolemia	E782	SGCN	top	auc	L2	prognostic	EUR_67_biomarkers_WGS
62.6346	raredmg	Hypercholesterolemia	E782	SGCN	top	auc	L2	prognostic	EUR_67_biomarkers_WGS
101.78297336386188	raredmgmtr	Hypercholesterolemia	E782	SGCN	top	auc	L2	prognostic	EUR_67_biomarkers_WGS
327.3634171417915	ptv	Hypercholesterolemia	E782	SGCN	top	auc	L2	prognostic	EUR_67_biomarkers_WGS
2.1329894415583404	syn	Hypercholesterolemia	E782	SGCN	top	auc	L2	prognostic	EUR_67_biomarkers_WGS
0.6102051118901528	URmtr	Hypercholesterolemia	E782	SGCN	top	auc	L2	prognostic	EUR_67_biomarkers_WGS
56.55322381341994	flexdmg	Hypercholesterolemia	E782	SGCN	top	auc	L2	prognostic	EUR_67_biomarkers_WGS
1.7015970046381668	flexnonsynmtr	Hypercholesterolemia	E782	SGCN	top	auc	L2	prognostic	EUR_67_biomarkers_WGS
264.92707882619976	ptv5pcnt	Hypercholesterolemia	E782	SGCN	top	auc	L2	prognostic	EUR_67_biomarkers_WGS
57.05247768592288	ptvraredmg	Hypercholesterolemia	E782	SGCN	top	auc	L2	prognostic	EUR_67_biomarkers_WGS
152.73557546648442	rec	Hypercholesterolemia	I251	SGCN	top	auc	L2	prognostic	EUR_67_biomarkers_WGS
68.55221960097504	UR	Hypercholesterolemia	I251	SGCN	top	auc	L2	prognostic	EUR_67_biomarkers_WGS
58.21757201261475	raredmg	Hypercholesterolemia	I251	SGCN	top	auc	L2	prognostic	EUR_67_biomarkers_WGS
1.2362409800742036	raredmgmtr	Hypercholesterolemia	I251	SGCN	top	auc	L2	prognostic	EUR_67_biomarkers_WGS
245.03736412844088	ptv	Hypercholesterolemia	I251	SGCN	top	auc	L2	prognostic	EUR_67_biomarkers_WGS
7.815391524927964	syn	Hypercholesterolemia	I251	SGCN	top	auc	L2	prognostic	EUR_67_biomarkers_WGS
25.678862103042555	URmtr	Hypercholesterolemia	I251	SGCN	top	auc	L2	prognostic	EUR_67_biomarkers_WGS
402.2730490957943	flexdmg	Hypercholesterolemia	I251	SGCN	top	auc	L2	prognostic	EUR_67_biomarkers_WGS
288.31761976248504	flexnonsynmtr	Hypercholesterolemia	I251	SGCN	top	auc	L2	prognostic	EUR_67_biomarkers_WGS
433.23851269349154	ptv5pcnt	Hypercholesterolemia	I251	SGCN	top	auc	L2	prognostic	EUR_67_biomarkers_WGS
353.3419656751223	ptvraredmg	Hypercholesterolemia	I251	SGCN	top	auc	L2	prognostic	EUR_67_biomarkers_WGS
0	rec	Hypercholesterolemia	E780	SGCN	top	auc	L2	diagnostic	EUR_67_biomarkers_WGS
35.6805	UR	Hypercholesterolemia	E780	SGCN	top	auc	L2	diagnostic	EUR_67_biomarkers_WGS
720.3976290999533	raredmg	Hypercholesterolemia	E780	SGCN	top	auc	L2	diagnostic	EUR_67_biomarkers_WGS
1.7443184439168975	raredmgmtr	Hypercholesterolemia	E780	SGCN	top	auc	L2	diagnostic	EUR_67_biomarkers_WGS
399.0541407538958	ptv	Hypercholesterolemia	E780	SGCN	top	auc	L2	diagnostic	EUR_67_biomarkers_WGS
0	syn	Hypercholesterolemia	E780	SGCN	top	auc	L2	diagnostic	EUR_67_biomarkers_WGS
498.6961984895481	URmtr	Hypercholesterolemia	E780	SGCN	top	auc	L2	diagnostic	EUR_67_biomarkers_WGS
804.6807286337579	flexdmg	Hypercholesterolemia	E780	SGCN	top	auc	L2	diagnostic	EUR_67_biomarkers_WGS
1889.090438243664	flexnonsynmtr	Hypercholesterolemia	E780	SGCN	top	auc	L2	diagnostic	EUR_67_biomarkers_WGS
819.8238269199024	ptv5pcnt	Hypercholesterolemia	E780	SGCN	top	auc	L2	diagnostic	EUR_67_biomarkers_WGS
1758.4648940580296	ptvraredmg	Hypercholesterolemia	E780	SGCN	top	auc	L2	diagnostic	EUR_67_biomarkers_WGS
17.72823587342429	rec	Hypercholesterolemia	I251	SGCN	top	auc	L2	diagnostic	EUR_67_biomarkers_WGS
64.63485898752177	UR	Hypercholesterolemia	I251	SGCN	top	auc	L2	diagnostic	EUR_67_biomarkers_WGS
7.015660764793198	raredmg	Hypercholesterolemia	I251	SGCN	top	auc	L2	diagnostic	EUR_67_biomarkers_WGS
14.361613058545554	raredmgmtr	Hypercholesterolemia	I251	SGCN	top	auc	L2	diagnostic	EUR_67_biomarkers_WGS
1151.5573906743557	ptv	Hypercholesterolemia	I251	SGCN	top	auc	L2	diagnostic	EUR_67_biomarkers_WGS
0	syn	Hypercholesterolemia	I251	SGCN	top	auc	L2	diagnostic	EUR_67_biomarkers_WGS
278.54617431350147	URmtr	Hypercholesterolemia	I251	SGCN	top	auc	L2	diagnostic	EUR_67_biomarkers_WGS
453.0104510853956	flexdmg	Hypercholesterolemia	I251	SGCN	top	auc	L2	diagnostic	EUR_67_biomarkers_WGS
349.0109519781348	flexnonsynmtr	Hypercholesterolemia	I251	SGCN	top	auc	L2	diagnostic	EUR_67_biomarkers_WGS
968.3908440976808	ptv5pcnt	Hypercholesterolemia	I251	SGCN	top	auc	L2	diagnostic	EUR_67_biomarkers_WGS
286.8018194781839	ptvraredmg	Hypercholesterolemia	I251	SGCN	top	auc	L2	diagnostic	EUR_67_biomarkers_WGS
0	rec	Hypercholesterolemia	E780	SGCN	top	auc	L3	time agnostic	EUR_67_biomarkers_WGS
77.61322398715727	UR	Hypercholesterolemia	E780	SGCN	top	auc	L3	time agnostic	EUR_67_biomarkers_WGS
26.650272511960523	raredmg	Hypercholesterolemia	E780	SGCN	top	auc	L3	time agnostic	EUR_67_biomarkers_WGS
410.6125395287712	raredmgmtr	Hypercholesterolemia	E780	SGCN	top	auc	L3	time agnostic	EUR_67_biomarkers_WGS
77.61028200385601	ptv	Hypercholesterolemia	E780	SGCN	top	auc	L3	time agnostic	EUR_67_biomarkers_WGS
0	syn	Hypercholesterolemia	E780	SGCN	top	auc	L3	time agnostic	EUR_67_biomarkers_WGS
52.46613643724979	URmtr	Hypercholesterolemia	E780	SGCN	top	auc	L3	time agnostic	EUR_67_biomarkers_WGS
844.5820233279134	flexdmg	Hypercholesterolemia	E780	SGCN	top	auc	L3	time agnostic	EUR_67_biomarkers_WGS
574.0268527963267	flexnonsynmtr	Hypercholesterolemia	E780	SGCN	top	auc	L3	time agnostic	EUR_67_biomarkers_WGS
482.19953436171386	ptv5pcnt	Hypercholesterolemia	E780	SGCN	top	auc	L3	time agnostic	EUR_67_biomarkers_WGS
72.44718166998277	ptvraredmg	Hypercholesterolemia	E780	SGCN	top	auc	L3	time agnostic	EUR_67_biomarkers_WGS
0	rec	Hypercholesterolemia	E782	SGCN	top	auc	L3	time agnostic	EUR_67_biomarkers_WGS
3.1441562624597346	UR	Hypercholesterolemia	E782	SGCN	top	auc	L3	time agnostic	EUR_67_biomarkers_WGS
200.94167443864364	raredmg	Hypercholesterolemia	E782	SGCN	top	auc	L3	time agnostic	EUR_67_biomarkers_WGS
425.48409430240827	raredmgmtr	Hypercholesterolemia	E782	SGCN	top	auc	L3	time agnostic	EUR_67_biomarkers_WGS
0	ptv	Hypercholesterolemia	E782	SGCN	top	auc	L3	time agnostic	EUR_67_biomarkers_WGS
20.68863947602837	syn	Hypercholesterolemia	E782	SGCN	top	auc	L3	time agnostic	EUR_67_biomarkers_WGS
12.700074752553626	URmtr	Hypercholesterolemia	E782	SGCN	top	auc	L3	time agnostic	EUR_67_biomarkers_WGS
187.8423608779092	flexdmg	Hypercholesterolemia	E782	SGCN	top	auc	L3	time agnostic	EUR_67_biomarkers_WGS
17.71498957155876	flexnonsynmtr	Hypercholesterolemia	E782	SGCN	top	auc	L3	time agnostic	EUR_67_biomarkers_WGS
0	ptv5pcnt	Hypercholesterolemia	E782	SGCN	top	auc	L3	time agnostic	EUR_67_biomarkers_WGS
268.3226004993985	ptvraredmg	Hypercholesterolemia	E782	SGCN	top	auc	L3	time agnostic	EUR_67_biomarkers_WGS
412.2372445062159	rec	Hypercholesterolemia	I251	SGCN	top	auc	L3	time agnostic	EUR_67_biomarkers_WGS
632.4786236071284	UR	Hypercholesterolemia	I251	SGCN	top	auc	L3	time agnostic	EUR_67_biomarkers_WGS
31.204331545150342	raredmg	Hypercholesterolemia	I251	SGCN	top	auc	L3	time agnostic	EUR_67_biomarkers_WGS
104.22041195680788	raredmgmtr	Hypercholesterolemia	I251	SGCN	top	auc	L3	time agnostic	EUR_67_biomarkers_WGS
76.23747058724952	ptv	Hypercholesterolemia	I251	SGCN	top	auc	L3	time agnostic	EUR_67_biomarkers_WGS
0	syn	Hypercholesterolemia	I251	SGCN	top	auc	L3	time agnostic	EUR_67_biomarkers_WGS
189.34214417906483	URmtr	Hypercholesterolemia	I251	SGCN	top	auc	L3	time agnostic	EUR_67_biomarkers_WGS
404.371	flexdmg	Hypercholesterolemia	I251	SGCN	top	auc	L3	time agnostic	EUR_67_biomarkers_WGS
79.75518851425775	flexnonsynmtr	Hypercholesterolemia	I251	SGCN	top	auc	L3	time agnostic	EUR_67_biomarkers_WGS
147.58387932730244	ptv5pcnt	Hypercholesterolemia	I251	SGCN	top	auc	L3	time agnostic	EUR_67_biomarkers_WGS
479.1001868362221	ptvraredmg	Hypercholesterolemia	I251	SGCN	top	auc	L3	time agnostic	EUR_67_biomarkers_WGS
0	rec	Hypercholesterolemia	E780	SGCN	top	auc	L3	prognostic	EUR_67_biomarkers_WGS
50.38533206157518	UR	Hypercholesterolemia	E780	SGCN	top	auc	L3	prognostic	EUR_67_biomarkers_WGS
9.30659	raredmg	Hypercholesterolemia	E780	SGCN	top	auc	L3	prognostic	EUR_67_biomarkers_WGS
42.492698970432286	raredmgmtr	Hypercholesterolemia	E780	SGCN	top	auc	L3	prognostic	EUR_67_biomarkers_WGS
336.9249134146693	ptv	Hypercholesterolemia	E780	SGCN	top	auc	L3	prognostic	EUR_67_biomarkers_WGS
0.0806267	syn	Hypercholesterolemia	E780	SGCN	top	auc	L3	prognostic	EUR_67_biomarkers_WGS
173.3225142269348	URmtr	Hypercholesterolemia	E780	SGCN	top	auc	L3	prognostic	EUR_67_biomarkers_WGS
1172.245499884991	flexdmg	Hypercholesterolemia	E780	SGCN	top	auc	L3	prognostic	EUR_67_biomarkers_WGS
864.0624310874952	flexnonsynmtr	Hypercholesterolemia	E780	SGCN	top	auc	L3	prognostic	EUR_67_biomarkers_WGS
1321.6369020093337	ptv5pcnt	Hypercholesterolemia	E780	SGCN	top	auc	L3	prognostic	EUR_67_biomarkers_WGS
157.67002437368242	ptvraredmg	Hypercholesterolemia	E780	SGCN	top	auc	L3	prognostic	EUR_67_biomarkers_WGS
0	rec	Hypercholesterolemia	E782	SGCN	top	auc	L3	prognostic	EUR_67_biomarkers_WGS
0	UR	Hypercholesterolemia	E782	SGCN	top	auc	L3	prognostic	EUR_67_biomarkers_WGS
0.2835374896223257	raredmg	Hypercholesterolemia	E782	SGCN	top	auc	L3	prognostic	EUR_67_biomarkers_WGS
91.63166385565552	raredmgmtr	Hypercholesterolemia	E782	SGCN	top	auc	L3	prognostic	EUR_67_biomarkers_WGS
1.155683804621674	ptv	Hypercholesterolemia	E782	SGCN	top	auc	L3	prognostic	EUR_67_biomarkers_WGS
52.98161492126428	syn	Hypercholesterolemia	E782	SGCN	top	auc	L3	prognostic	EUR_67_biomarkers_WGS
53.95527981669076	URmtr	Hypercholesterolemia	E782	SGCN	top	auc	L3	prognostic	EUR_67_biomarkers_WGS
1.3032123687294934	flexdmg	Hypercholesterolemia	E782	SGCN	top	auc	L3	prognostic	EUR_67_biomarkers_WGS
6.369180514903631	flexnonsynmtr	Hypercholesterolemia	E782	SGCN	top	auc	L3	prognostic	EUR_67_biomarkers_WGS
0	ptv5pcnt	Hypercholesterolemia	E782	SGCN	top	auc	L3	prognostic	EUR_67_biomarkers_WGS
0	ptvraredmg	Hypercholesterolemia	E782	SGCN	top	auc	L3	prognostic	EUR_67_biomarkers_WGS
459.06548026456096	rec	Hypercholesterolemia	I251	SGCN	top	auc	L3	prognostic	EUR_67_biomarkers_WGS
665.4491935130433	UR	Hypercholesterolemia	I251	SGCN	top	auc	L3	prognostic	EUR_67_biomarkers_WGS
5.8547938101459405	raredmg	Hypercholesterolemia	I251	SGCN	top	auc	L3	prognostic	EUR_67_biomarkers_WGS
9.676878008466067	raredmgmtr	Hypercholesterolemia	I251	SGCN	top	auc	L3	prognostic	EUR_67_biomarkers_WGS
803.2216243226463	ptv	Hypercholesterolemia	I251	SGCN	top	auc	L3	prognostic	EUR_67_biomarkers_WGS
33.655150250633284	syn	Hypercholesterolemia	I251	SGCN	top	auc	L3	prognostic	EUR_67_biomarkers_WGS
392.06730313249307	URmtr	Hypercholesterolemia	I251	SGCN	top	auc	L3	prognostic	EUR_67_biomarkers_WGS
119.08083804092612	flexdmg	Hypercholesterolemia	I251	SGCN	top	auc	L3	prognostic	EUR_67_biomarkers_WGS
175.77578946433712	flexnonsynmtr	Hypercholesterolemia	I251	SGCN	top	auc	L3	prognostic	EUR_67_biomarkers_WGS
646.7329350959079	ptv5pcnt	Hypercholesterolemia	I251	SGCN	top	auc	L3	prognostic	EUR_67_biomarkers_WGS
205.54417249579043	ptvraredmg	Hypercholesterolemia	I251	SGCN	top	auc	L3	prognostic	EUR_67_biomarkers_WGS
0.1482727868723348	rec	Hypercholesterolemia	E780	SGCN	top	auc	L3	diagnostic	EUR_67_biomarkers_WGS
154.67023571414015	UR	Hypercholesterolemia	E780	SGCN	top	auc	L3	diagnostic	EUR_67_biomarkers_WGS
345.79353511734126	raredmg	Hypercholesterolemia	E780	SGCN	top	auc	L3	diagnostic	EUR_67_biomarkers_WGS
101.3715142258978	raredmgmtr	Hypercholesterolemia	E780	SGCN	top	auc	L3	diagnostic	EUR_67_biomarkers_WGS
417.0162824428336	ptv	Hypercholesterolemia	E780	SGCN	top	auc	L3	diagnostic	EUR_67_biomarkers_WGS
0	syn	Hypercholesterolemia	E780	SGCN	top	auc	L3	diagnostic	EUR_67_biomarkers_WGS
59.27	URmtr	Hypercholesterolemia	E780	SGCN	top	auc	L3	diagnostic	EUR_67_biomarkers_WGS
506.6471398114152	flexdmg	Hypercholesterolemia	E780	SGCN	top	auc	L3	diagnostic	EUR_67_biomarkers_WGS
1397.7052457766129	flexnonsynmtr	Hypercholesterolemia	E780	SGCN	top	auc	L3	diagnostic	EUR_67_biomarkers_WGS
797.5999815486297	ptv5pcnt	Hypercholesterolemia	E780	SGCN	top	auc	L3	diagnostic	EUR_67_biomarkers_WGS
1023.8509622907908	ptvraredmg	Hypercholesterolemia	E780	SGCN	top	auc	L3	diagnostic	EUR_67_biomarkers_WGS
294.7689516790296	rec	Hypercholesterolemia	I251	SGCN	top	auc	L3	diagnostic	EUR_67_biomarkers_WGS
91.92190564418956	UR	Hypercholesterolemia	I251	SGCN	top	auc	L3	diagnostic	EUR_67_biomarkers_WGS
61.57522340803257	raredmg	Hypercholesterolemia	I251	SGCN	top	auc	L3	diagnostic	EUR_67_biomarkers_WGS
121.84918595239188	raredmgmtr	Hypercholesterolemia	I251	SGCN	top	auc	L3	diagnostic	EUR_67_biomarkers_WGS
743.5686218541537	ptv	Hypercholesterolemia	I251	SGCN	top	auc	L3	diagnostic	EUR_67_biomarkers_WGS
0	syn	Hypercholesterolemia	I251	SGCN	top	auc	L3	diagnostic	EUR_67_biomarkers_WGS
77.64244663573778	URmtr	Hypercholesterolemia	I251	SGCN	top	auc	L3	diagnostic	EUR_67_biomarkers_WGS
526.4733686347186	flexdmg	Hypercholesterolemia	I251	SGCN	top	auc	L3	diagnostic	EUR_67_biomarkers_WGS
1032.3598211679284	flexnonsynmtr	Hypercholesterolemia	I251	SGCN	top	auc	L3	diagnostic	EUR_67_biomarkers_WGS
840.424	ptv5pcnt	Hypercholesterolemia	I251	SGCN	top	auc	L3	diagnostic	EUR_67_biomarkers_WGS
946.6782702662548	ptvraredmg	Hypercholesterolemia	I251	SGCN	top	auc	L3	diagnostic	EUR_67_biomarkers_WGS
0	rec	Pulmonary fibrosis	J84	SGCN	top	auc	baseline	time agnostic	EUR_67_biomarkers_WGS
94.4071	UR	Pulmonary fibrosis	J84	SGCN	top	auc	baseline	time agnostic	EUR_67_biomarkers_WGS
36.73463113763757	raredmg	Pulmonary fibrosis	J84	SGCN	top	auc	baseline	time agnostic	EUR_67_biomarkers_WGS
104.09290003284848	raredmgmtr	Pulmonary fibrosis	J84	SGCN	top	auc	baseline	time agnostic	EUR_67_biomarkers_WGS
69.94629964252167	ptv	Pulmonary fibrosis	J84	SGCN	top	auc	baseline	time agnostic	EUR_67_biomarkers_WGS
3.8556177050767584	syn	Pulmonary fibrosis	J84	SGCN	top	auc	baseline	time agnostic	EUR_67_biomarkers_WGS
54.99543886431376	URmtr	Pulmonary fibrosis	J84	SGCN	top	auc	baseline	time agnostic	EUR_67_biomarkers_WGS
88.0922	flexdmg	Pulmonary fibrosis	J84	SGCN	top	auc	baseline	time agnostic	EUR_67_biomarkers_WGS
222.56601445086253	flexnonsynmtr	Pulmonary fibrosis	J84	SGCN	top	auc	baseline	time agnostic	EUR_67_biomarkers_WGS
40.09541006375456	ptv5pcnt	Pulmonary fibrosis	J84	SGCN	top	auc	baseline	time agnostic	EUR_67_biomarkers_WGS
217.47357115086612	ptvraredmg	Pulmonary fibrosis	J84	SGCN	top	auc	baseline	time agnostic	EUR_67_biomarkers_WGS
0	rec	Pulmonary fibrosis	J841	SGCN	top	auc	baseline	time agnostic	EUR_67_biomarkers_WGS
122.20985692542786	UR	Pulmonary fibrosis	J841	SGCN	top	auc	baseline	time agnostic	EUR_67_biomarkers_WGS
116.03681637796636	raredmg	Pulmonary fibrosis	J841	SGCN	top	auc	baseline	time agnostic	EUR_67_biomarkers_WGS
502.928	raredmgmtr	Pulmonary fibrosis	J841	SGCN	top	auc	baseline	time agnostic	EUR_67_biomarkers_WGS
141.19043800657622	ptv	Pulmonary fibrosis	J841	SGCN	top	auc	baseline	time agnostic	EUR_67_biomarkers_WGS
3.27941	syn	Pulmonary fibrosis	J841	SGCN	top	auc	baseline	time agnostic	EUR_67_biomarkers_WGS
13.697260738988854	URmtr	Pulmonary fibrosis	J841	SGCN	top	auc	baseline	time agnostic	EUR_67_biomarkers_WGS
436.8545883254861	flexdmg	Pulmonary fibrosis	J841	SGCN	top	auc	baseline	time agnostic	EUR_67_biomarkers_WGS
211.62455632043068	flexnonsynmtr	Pulmonary fibrosis	J841	SGCN	top	auc	baseline	time agnostic	EUR_67_biomarkers_WGS
60.34458179589392	ptv5pcnt	Pulmonary fibrosis	J841	SGCN	top	auc	baseline	time agnostic	EUR_67_biomarkers_WGS
821.3903588006866	ptvraredmg	Pulmonary fibrosis	J841	SGCN	top	auc	baseline	time agnostic	EUR_67_biomarkers_WGS
0	rec	Pulmonary fibrosis	J449	SGCN	top	auc	baseline	time agnostic	EUR_67_biomarkers_WGS
0	UR	Pulmonary fibrosis	J449	SGCN	top	auc	baseline	time agnostic	EUR_67_biomarkers_WGS
0	raredmg	Pulmonary fibrosis	J449	SGCN	top	auc	baseline	time agnostic	EUR_67_biomarkers_WGS
0	raredmgmtr	Pulmonary fibrosis	J449	SGCN	top	auc	baseline	time agnostic	EUR_67_biomarkers_WGS
2.852012559712117	ptv	Pulmonary fibrosis	J449	SGCN	top	auc	baseline	time agnostic	EUR_67_biomarkers_WGS
8.659295395088026	syn	Pulmonary fibrosis	J449	SGCN	top	auc	baseline	time agnostic	EUR_67_biomarkers_WGS
0	URmtr	Pulmonary fibrosis	J449	SGCN	top	auc	baseline	time agnostic	EUR_67_biomarkers_WGS
0	flexdmg	Pulmonary fibrosis	J449	SGCN	top	auc	baseline	time agnostic	EUR_67_biomarkers_WGS
0	flexnonsynmtr	Pulmonary fibrosis	J449	SGCN	top	auc	baseline	time agnostic	EUR_67_biomarkers_WGS
0	ptv5pcnt	Pulmonary fibrosis	J449	SGCN	top	auc	baseline	time agnostic	EUR_67_biomarkers_WGS
1.3613435789231296	ptvraredmg	Pulmonary fibrosis	J449	SGCN	top	auc	baseline	time agnostic	EUR_67_biomarkers_WGS
0	rec	Pulmonary fibrosis	J84	SGCN	top	auc	baseline	prognostic	EUR_67_biomarkers_WGS
132.12977172919133	UR	Pulmonary fibrosis	J84	SGCN	top	auc	baseline	prognostic	EUR_67_biomarkers_WGS
33.09395468673061	raredmg	Pulmonary fibrosis	J84	SGCN	top	auc	baseline	prognostic	EUR_67_biomarkers_WGS
208.64018517355947	raredmgmtr	Pulmonary fibrosis	J84	SGCN	top	auc	baseline	prognostic	EUR_67_biomarkers_WGS
60.186566282704106	ptv	Pulmonary fibrosis	J84	SGCN	top	auc	baseline	prognostic	EUR_67_biomarkers_WGS
7.114065420202573	syn	Pulmonary fibrosis	J84	SGCN	top	auc	baseline	prognostic	EUR_67_biomarkers_WGS
4.1384	URmtr	Pulmonary fibrosis	J84	SGCN	top	auc	baseline	prognostic	EUR_67_biomarkers_WGS
148.055	flexdmg	Pulmonary fibrosis	J84	SGCN	top	auc	baseline	prognostic	EUR_67_biomarkers_WGS
146.7248201143821	flexnonsynmtr	Pulmonary fibrosis	J84	SGCN	top	auc	baseline	prognostic	EUR_67_biomarkers_WGS
58.15542585595031	ptv5pcnt	Pulmonary fibrosis	J84	SGCN	top	auc	baseline	prognostic	EUR_67_biomarkers_WGS
112.35246517539647	ptvraredmg	Pulmonary fibrosis	J84	SGCN	top	auc	baseline	prognostic	EUR_67_biomarkers_WGS
0	rec	Pulmonary fibrosis	J841	SGCN	top	auc	baseline	prognostic	EUR_67_biomarkers_WGS
67.4773	UR	Pulmonary fibrosis	J841	SGCN	top	auc	baseline	prognostic	EUR_67_biomarkers_WGS
209.18462255423916	raredmg	Pulmonary fibrosis	J841	SGCN	top	auc	baseline	prognostic	EUR_67_biomarkers_WGS
484.2500625537297	raredmgmtr	Pulmonary fibrosis	J841	SGCN	top	auc	baseline	prognostic	EUR_67_biomarkers_WGS
261.3853033241259	ptv	Pulmonary fibrosis	J841	SGCN	top	auc	baseline	prognostic	EUR_67_biomarkers_WGS
3.2128711431627224	syn	Pulmonary fibrosis	J841	SGCN	top	auc	baseline	prognostic	EUR_67_biomarkers_WGS
19.038387142489604	URmtr	Pulmonary fibrosis	J841	SGCN	top	auc	baseline	prognostic	EUR_67_biomarkers_WGS
457.6800486517959	flexdmg	Pulmonary fibrosis	J841	SGCN	top	auc	baseline	prognostic	EUR_67_biomarkers_WGS
154.91153148097237	flexnonsynmtr	Pulmonary fibrosis	J841	SGCN	top	auc	baseline	prognostic	EUR_67_biomarkers_WGS
147.4280336773644	ptv5pcnt	Pulmonary fibrosis	J841	SGCN	top	auc	baseline	prognostic	EUR_67_biomarkers_WGS
739.9164631593164	ptvraredmg	Pulmonary fibrosis	J841	SGCN	top	auc	baseline	prognostic	EUR_67_biomarkers_WGS
0	rec	Pulmonary fibrosis	J449	SGCN	top	auc	baseline	prognostic	EUR_67_biomarkers_WGS
12.950088903923051	UR	Pulmonary fibrosis	J449	SGCN	top	auc	baseline	prognostic	EUR_67_biomarkers_WGS
1.366533693949313	raredmg	Pulmonary fibrosis	J449	SGCN	top	auc	baseline	prognostic	EUR_67_biomarkers_WGS
0	raredmgmtr	Pulmonary fibrosis	J449	SGCN	top	auc	baseline	prognostic	EUR_67_biomarkers_WGS
0	ptv	Pulmonary fibrosis	J449	SGCN	top	auc	baseline	prognostic	EUR_67_biomarkers_WGS
0	syn	Pulmonary fibrosis	J449	SGCN	top	auc	baseline	prognostic	EUR_67_biomarkers_WGS
0	URmtr	Pulmonary fibrosis	J449	SGCN	top	auc	baseline	prognostic	EUR_67_biomarkers_WGS
0	flexdmg	Pulmonary fibrosis	J449	SGCN	top	auc	baseline	prognostic	EUR_67_biomarkers_WGS
0	flexnonsynmtr	Pulmonary fibrosis	J449	SGCN	top	auc	baseline	prognostic	EUR_67_biomarkers_WGS
0	ptv5pcnt	Pulmonary fibrosis	J449	SGCN	top	auc	baseline	prognostic	EUR_67_biomarkers_WGS
0	ptvraredmg	Pulmonary fibrosis	J449	SGCN	top	auc	baseline	prognostic	EUR_67_biomarkers_WGS
0	rec	Pulmonary fibrosis	J84	SGCN	top	auc	baseline	diagnostic	EUR_67_biomarkers_WGS
34.28710269696998	UR	Pulmonary fibrosis	J84	SGCN	top	auc	baseline	diagnostic	EUR_67_biomarkers_WGS
33.49682740029107	raredmg	Pulmonary fibrosis	J84	SGCN	top	auc	baseline	diagnostic	EUR_67_biomarkers_WGS
91.47718731708288	raredmgmtr	Pulmonary fibrosis	J84	SGCN	top	auc	baseline	diagnostic	EUR_67_biomarkers_WGS
44.99593952397935	ptv	Pulmonary fibrosis	J84	SGCN	top	auc	baseline	diagnostic	EUR_67_biomarkers_WGS
2.44479	syn	Pulmonary fibrosis	J84	SGCN	top	auc	baseline	diagnostic	EUR_67_biomarkers_WGS
6.921732988862704	URmtr	Pulmonary fibrosis	J84	SGCN	top	auc	baseline	diagnostic	EUR_67_biomarkers_WGS
34.91176334472274	flexdmg	Pulmonary fibrosis	J84	SGCN	top	auc	baseline	diagnostic	EUR_67_biomarkers_WGS
140.91496353964112	flexnonsynmtr	Pulmonary fibrosis	J84	SGCN	top	auc	baseline	diagnostic	EUR_67_biomarkers_WGS
42.972367134662704	ptv5pcnt	Pulmonary fibrosis	J84	SGCN	top	auc	baseline	diagnostic	EUR_67_biomarkers_WGS
68.37208959280413	ptvraredmg	Pulmonary fibrosis	J84	SGCN	top	auc	baseline	diagnostic	EUR_67_biomarkers_WGS
0	rec	Pulmonary fibrosis	J841	SGCN	top	auc	baseline	diagnostic	EUR_67_biomarkers_WGS
52.86753660509477	UR	Pulmonary fibrosis	J841	SGCN	top	auc	baseline	diagnostic	EUR_67_biomarkers_WGS
119.93251179537964	raredmg	Pulmonary fibrosis	J841	SGCN	top	auc	baseline	diagnostic	EUR_67_biomarkers_WGS
630.1832011106268	raredmgmtr	Pulmonary fibrosis	J841	SGCN	top	auc	baseline	diagnostic	EUR_67_biomarkers_WGS
135.49010202886586	ptv	Pulmonary fibrosis	J841	SGCN	top	auc	baseline	diagnostic	EUR_67_biomarkers_WGS
3.199632473758641	syn	Pulmonary fibrosis	J841	SGCN	top	auc	baseline	diagnostic	EUR_67_biomarkers_WGS
24.71379165042057	URmtr	Pulmonary fibrosis	J841	SGCN	top	auc	baseline	diagnostic	EUR_67_biomarkers_WGS
428.3216289462503	flexdmg	Pulmonary fibrosis	J841	SGCN	top	auc	baseline	diagnostic	EUR_67_biomarkers_WGS
209.2378392555849	flexnonsynmtr	Pulmonary fibrosis	J841	SGCN	top	auc	baseline	diagnostic	EUR_67_biomarkers_WGS
71.69205293068578	ptv5pcnt	Pulmonary fibrosis	J841	SGCN	top	auc	baseline	diagnostic	EUR_67_biomarkers_WGS
410.9448421973372	ptvraredmg	Pulmonary fibrosis	J841	SGCN	top	auc	baseline	diagnostic	EUR_67_biomarkers_WGS
0	rec	Pulmonary fibrosis	J449	SGCN	top	auc	baseline	diagnostic	EUR_67_biomarkers_WGS
2.365257206713732	UR	Pulmonary fibrosis	J449	SGCN	top	auc	baseline	diagnostic	EUR_67_biomarkers_WGS
0	raredmg	Pulmonary fibrosis	J449	SGCN	top	auc	baseline	diagnostic	EUR_67_biomarkers_WGS
0	raredmgmtr	Pulmonary fibrosis	J449	SGCN	top	auc	baseline	diagnostic	EUR_67_biomarkers_WGS
2.9342944044574164	ptv	Pulmonary fibrosis	J449	SGCN	top	auc	baseline	diagnostic	EUR_67_biomarkers_WGS
7.346063253688696	syn	Pulmonary fibrosis	J449	SGCN	top	auc	baseline	diagnostic	EUR_67_biomarkers_WGS
0	URmtr	Pulmonary fibrosis	J449	SGCN	top	auc	baseline	diagnostic	EUR_67_biomarkers_WGS
0	flexdmg	Pulmonary fibrosis	J449	SGCN	top	auc	baseline	diagnostic	EUR_67_biomarkers_WGS
0	flexnonsynmtr	Pulmonary fibrosis	J449	SGCN	top	auc	baseline	diagnostic	EUR_67_biomarkers_WGS
1.3658420362499175	ptv5pcnt	Pulmonary fibrosis	J449	SGCN	top	auc	baseline	diagnostic	EUR_67_biomarkers_WGS
193.1059175743904	ptvraredmg	Pulmonary fibrosis	J449	SGCN	top	auc	baseline	diagnostic	EUR_67_biomarkers_WGS
55.94060359164074	rec	Pulmonary fibrosis	J84	SGCN	top	auc	L0	time agnostic	EUR_67_biomarkers_WGS
194.7536741718636	UR	Pulmonary fibrosis	J84	SGCN	top	auc	L0	time agnostic	EUR_67_biomarkers_WGS
21.66699288601392	raredmg	Pulmonary fibrosis	J84	SGCN	top	auc	L0	time agnostic	EUR_67_biomarkers_WGS
46.583579708564265	raredmgmtr	Pulmonary fibrosis	J84	SGCN	top	auc	L0	time agnostic	EUR_67_biomarkers_WGS
36.60412585143191	ptv	Pulmonary fibrosis	J84	SGCN	top	auc	L0	time agnostic	EUR_67_biomarkers_WGS
11.922132853140894	syn	Pulmonary fibrosis	J84	SGCN	top	auc	L0	time agnostic	EUR_67_biomarkers_WGS
54.4077	URmtr	Pulmonary fibrosis	J84	SGCN	top	auc	L0	time agnostic	EUR_67_biomarkers_WGS
298.02044282667003	flexdmg	Pulmonary fibrosis	J84	SGCN	top	auc	L0	time agnostic	EUR_67_biomarkers_WGS
472.1902703140588	flexnonsynmtr	Pulmonary fibrosis	J84	SGCN	top	auc	L0	time agnostic	EUR_67_biomarkers_WGS
54.18684153737864	ptv5pcnt	Pulmonary fibrosis	J84	SGCN	top	auc	L0	time agnostic	EUR_67_biomarkers_WGS
244.13029371875564	ptvraredmg	Pulmonary fibrosis	J84	SGCN	top	auc	L0	time agnostic	EUR_67_biomarkers_WGS
8.405347309737486	rec	Pulmonary fibrosis	J841	SGCN	top	auc	L0	time agnostic	EUR_67_biomarkers_WGS
75.92969440837344	UR	Pulmonary fibrosis	J841	SGCN	top	auc	L0	time agnostic	EUR_67_biomarkers_WGS
126.14790631333084	raredmg	Pulmonary fibrosis	J841	SGCN	top	auc	L0	time agnostic	EUR_67_biomarkers_WGS
5.73535	raredmgmtr	Pulmonary fibrosis	J841	SGCN	top	auc	L0	time agnostic	EUR_67_biomarkers_WGS
193.95643792411371	ptv	Pulmonary fibrosis	J841	SGCN	top	auc	L0	time agnostic	EUR_67_biomarkers_WGS
20.891116203568277	syn	Pulmonary fibrosis	J841	SGCN	top	auc	L0	time agnostic	EUR_67_biomarkers_WGS
141.4632189384135	URmtr	Pulmonary fibrosis	J841	SGCN	top	auc	L0	time agnostic	EUR_67_biomarkers_WGS
346.2240042244501	flexdmg	Pulmonary fibrosis	J841	SGCN	top	auc	L0	time agnostic	EUR_67_biomarkers_WGS
10.315275234864684	flexnonsynmtr	Pulmonary fibrosis	J841	SGCN	top	auc	L0	time agnostic	EUR_67_biomarkers_WGS
212.6780965806107	ptv5pcnt	Pulmonary fibrosis	J841	SGCN	top	auc	L0	time agnostic	EUR_67_biomarkers_WGS
1090.524650474989	ptvraredmg	Pulmonary fibrosis	J841	SGCN	top	auc	L0	time agnostic	EUR_67_biomarkers_WGS
0	rec	Pulmonary fibrosis	J449	SGCN	top	auc	L0	time agnostic	EUR_67_biomarkers_WGS
107.55433226910804	UR	Pulmonary fibrosis	J449	SGCN	top	auc	L0	time agnostic	EUR_67_biomarkers_WGS
0	raredmg	Pulmonary fibrosis	J449	SGCN	top	auc	L0	time agnostic	EUR_67_biomarkers_WGS
0	raredmgmtr	Pulmonary fibrosis	J449	SGCN	top	auc	L0	time agnostic	EUR_67_biomarkers_WGS
10.153436955864008	ptv	Pulmonary fibrosis	J449	SGCN	top	auc	L0	time agnostic	EUR_67_biomarkers_WGS
0.2635707055843586	syn	Pulmonary fibrosis	J449	SGCN	top	auc	L0	time agnostic	EUR_67_biomarkers_WGS
0	URmtr	Pulmonary fibrosis	J449	SGCN	top	auc	L0	time agnostic	EUR_67_biomarkers_WGS
27.83100630908409	flexdmg	Pulmonary fibrosis	J449	SGCN	top	auc	L0	time agnostic	EUR_67_biomarkers_WGS
0	flexnonsynmtr	Pulmonary fibrosis	J449	SGCN	top	auc	L0	time agnostic	EUR_67_biomarkers_WGS
8.524734368331732	ptv5pcnt	Pulmonary fibrosis	J449	SGCN	top	auc	L0	time agnostic	EUR_67_biomarkers_WGS
0	ptvraredmg	Pulmonary fibrosis	J449	SGCN	top	auc	L0	time agnostic	EUR_67_biomarkers_WGS
70.65590331002113	rec	Pulmonary fibrosis	J84	SGCN	top	auc	L0	prognostic	EUR_67_biomarkers_WGS
49.78478868479928	UR	Pulmonary fibrosis	J84	SGCN	top	auc	L0	prognostic	EUR_67_biomarkers_WGS
99.51697742538016	raredmg	Pulmonary fibrosis	J84	SGCN	top	auc	L0	prognostic	EUR_67_biomarkers_WGS
164.40832351588028	raredmgmtr	Pulmonary fibrosis	J84	SGCN	top	auc	L0	prognostic	EUR_67_biomarkers_WGS
74.45337236221613	ptv	Pulmonary fibrosis	J84	SGCN	top	auc	L0	prognostic	EUR_67_biomarkers_WGS
109.85877138789004	syn	Pulmonary fibrosis	J84	SGCN	top	auc	L0	prognostic	EUR_67_biomarkers_WGS
91.3597	URmtr	Pulmonary fibrosis	J84	SGCN	top	auc	L0	prognostic	EUR_67_biomarkers_WGS
249.2111723343847	flexdmg	Pulmonary fibrosis	J84	SGCN	top	auc	L0	prognostic	EUR_67_biomarkers_WGS
0.2302115025483111	flexnonsynmtr	Pulmonary fibrosis	J84	SGCN	top	auc	L0	prognostic	EUR_67_biomarkers_WGS
143.3960080234742	ptv5pcnt	Pulmonary fibrosis	J84	SGCN	top	auc	L0	prognostic	EUR_67_biomarkers_WGS
488.5178666471678	ptvraredmg	Pulmonary fibrosis	J84	SGCN	top	auc	L0	prognostic	EUR_67_biomarkers_WGS
8.505467424507245	rec	Pulmonary fibrosis	J841	SGCN	top	auc	L0	prognostic	EUR_67_biomarkers_WGS
38.6362	UR	Pulmonary fibrosis	J841	SGCN	top	auc	L0	prognostic	EUR_67_biomarkers_WGS
581.3560122812995	raredmg	Pulmonary fibrosis	J841	SGCN	top	auc	L0	prognostic	EUR_67_biomarkers_WGS
260.6088901544596	raredmgmtr	Pulmonary fibrosis	J841	SGCN	top	auc	L0	prognostic	EUR_67_biomarkers_WGS
187.3856016966114	ptv	Pulmonary fibrosis	J841	SGCN	top	auc	L0	prognostic	EUR_67_biomarkers_WGS
235.48748087701725	syn	Pulmonary fibrosis	J841	SGCN	top	auc	L0	prognostic	EUR_67_biomarkers_WGS
240.60434643117583	URmtr	Pulmonary fibrosis	J841	SGCN	top	auc	L0	prognostic	EUR_67_biomarkers_WGS
1004.5323519787876	flexdmg	Pulmonary fibrosis	J841	SGCN	top	auc	L0	prognostic	EUR_67_biomarkers_WGS
28.763535652745517	flexnonsynmtr	Pulmonary fibrosis	J841	SGCN	top	auc	L0	prognostic	EUR_67_biomarkers_WGS
172.76842026440244	ptv5pcnt	Pulmonary fibrosis	J841	SGCN	top	auc	L0	prognostic	EUR_67_biomarkers_WGS
624.8722534861901	ptvraredmg	Pulmonary fibrosis	J841	SGCN	top	auc	L0	prognostic	EUR_67_biomarkers_WGS
0	rec	Pulmonary fibrosis	J449	SGCN	top	auc	L0	prognostic	EUR_67_biomarkers_WGS
1.5360390930685153	UR	Pulmonary fibrosis	J449	SGCN	top	auc	L0	prognostic	EUR_67_biomarkers_WGS
0	raredmg	Pulmonary fibrosis	J449	SGCN	top	auc	L0	prognostic	EUR_67_biomarkers_WGS
0	raredmgmtr	Pulmonary fibrosis	J449	SGCN	top	auc	L0	prognostic	EUR_67_biomarkers_WGS
0	ptv	Pulmonary fibrosis	J449	SGCN	top	auc	L0	prognostic	EUR_67_biomarkers_WGS
1.4090421983304342	syn	Pulmonary fibrosis	J449	SGCN	top	auc	L0	prognostic	EUR_67_biomarkers_WGS
0	URmtr	Pulmonary fibrosis	J449	SGCN	top	auc	L0	prognostic	EUR_67_biomarkers_WGS
32.5814	flexdmg	Pulmonary fibrosis	J449	SGCN	top	auc	L0	prognostic	EUR_67_biomarkers_WGS
9.584026748982902	flexnonsynmtr	Pulmonary fibrosis	J449	SGCN	top	auc	L0	prognostic	EUR_67_biomarkers_WGS
0	ptv5pcnt	Pulmonary fibrosis	J449	SGCN	top	auc	L0	prognostic	EUR_67_biomarkers_WGS
0	ptvraredmg	Pulmonary fibrosis	J449	SGCN	top	auc	L0	prognostic	EUR_67_biomarkers_WGS
0.7296445921772694	rec	Pulmonary fibrosis	J84	SGCN	top	auc	L0	diagnostic	EUR_67_biomarkers_WGS
110.41165256859526	UR	Pulmonary fibrosis	J84	SGCN	top	auc	L0	diagnostic	EUR_67_biomarkers_WGS
15.192244595367216	raredmg	Pulmonary fibrosis	J84	SGCN	top	auc	L0	diagnostic	EUR_67_biomarkers_WGS
115.94728694104398	raredmgmtr	Pulmonary fibrosis	J84	SGCN	top	auc	L0	diagnostic	EUR_67_biomarkers_WGS
56.93337218002007	ptv	Pulmonary fibrosis	J84	SGCN	top	auc	L0	diagnostic	EUR_67_biomarkers_WGS
0	syn	Pulmonary fibrosis	J84	SGCN	top	auc	L0	diagnostic	EUR_67_biomarkers_WGS
120.45308037350672	URmtr	Pulmonary fibrosis	J84	SGCN	top	auc	L0	diagnostic	EUR_67_biomarkers_WGS
61.27243036913408	flexdmg	Pulmonary fibrosis	J84	SGCN	top	auc	L0	diagnostic	EUR_67_biomarkers_WGS
43.60821026409164	flexnonsynmtr	Pulmonary fibrosis	J84	SGCN	top	auc	L0	diagnostic	EUR_67_biomarkers_WGS
62.75050375368176	ptv5pcnt	Pulmonary fibrosis	J84	SGCN	top	auc	L0	diagnostic	EUR_67_biomarkers_WGS
331.85126757969834	ptvraredmg	Pulmonary fibrosis	J84	SGCN	top	auc	L0	diagnostic	EUR_67_biomarkers_WGS
0	rec	Pulmonary fibrosis	J841	SGCN	top	auc	L0	diagnostic	EUR_67_biomarkers_WGS
217.69348929299156	UR	Pulmonary fibrosis	J841	SGCN	top	auc	L0	diagnostic	EUR_67_biomarkers_WGS
335.1348351211765	raredmg	Pulmonary fibrosis	J841	SGCN	top	auc	L0	diagnostic	EUR_67_biomarkers_WGS
181.63594996792648	raredmgmtr	Pulmonary fibrosis	J841	SGCN	top	auc	L0	diagnostic	EUR_67_biomarkers_WGS
20.120976589974884	ptv	Pulmonary fibrosis	J841	SGCN	top	auc	L0	diagnostic	EUR_67_biomarkers_WGS
0	syn	Pulmonary fibrosis	J841	SGCN	top	auc	L0	diagnostic	EUR_67_biomarkers_WGS
360.92424328601567	URmtr	Pulmonary fibrosis	J841	SGCN	top	auc	L0	diagnostic	EUR_67_biomarkers_WGS
164.88973946932254	flexdmg	Pulmonary fibrosis	J841	SGCN	top	auc	L0	diagnostic	EUR_67_biomarkers_WGS
297.9019624677759	flexnonsynmtr	Pulmonary fibrosis	J841	SGCN	top	auc	L0	diagnostic	EUR_67_biomarkers_WGS
19.541879672628056	ptv5pcnt	Pulmonary fibrosis	J841	SGCN	top	auc	L0	diagnostic	EUR_67_biomarkers_WGS
261.33250314305025	ptvraredmg	Pulmonary fibrosis	J841	SGCN	top	auc	L0	diagnostic	EUR_67_biomarkers_WGS
0	rec	Pulmonary fibrosis	J449	SGCN	top	auc	L0	diagnostic	EUR_67_biomarkers_WGS
291.2138902419974	UR	Pulmonary fibrosis	J449	SGCN	top	auc	L0	diagnostic	EUR_67_biomarkers_WGS
39.51570115660663	raredmg	Pulmonary fibrosis	J449	SGCN	top	auc	L0	diagnostic	EUR_67_biomarkers_WGS
0	raredmgmtr	Pulmonary fibrosis	J449	SGCN	top	auc	L0	diagnostic	EUR_67_biomarkers_WGS
0	ptv	Pulmonary fibrosis	J449	SGCN	top	auc	L0	diagnostic	EUR_67_biomarkers_WGS
0	syn	Pulmonary fibrosis	J449	SGCN	top	auc	L0	diagnostic	EUR_67_biomarkers_WGS
0	URmtr	Pulmonary fibrosis	J449	SGCN	top	auc	L0	diagnostic	EUR_67_biomarkers_WGS
71.68614887015119	flexdmg	Pulmonary fibrosis	J449	SGCN	top	auc	L0	diagnostic	EUR_67_biomarkers_WGS
0	flexnonsynmtr	Pulmonary fibrosis	J449	SGCN	top	auc	L0	diagnostic	EUR_67_biomarkers_WGS
0	ptv5pcnt	Pulmonary fibrosis	J449	SGCN	top	auc	L0	diagnostic	EUR_67_biomarkers_WGS
0	ptvraredmg	Pulmonary fibrosis	J449	SGCN	top	auc	L0	diagnostic	EUR_67_biomarkers_WGS
0	rec	Pulmonary fibrosis	J84	SGCN	top	auc	L1	time agnostic	EUR_67_biomarkers_WGS
1024.3603727721836	UR	Pulmonary fibrosis	J84	SGCN	top	auc	L1	time agnostic	EUR_67_biomarkers_WGS
155.1983489064058	raredmg	Pulmonary fibrosis	J84	SGCN	top	auc	L1	time agnostic	EUR_67_biomarkers_WGS
11.295643013113448	raredmgmtr	Pulmonary fibrosis	J84	SGCN	top	auc	L1	time agnostic	EUR_67_biomarkers_WGS
248.3048710607058	ptv	Pulmonary fibrosis	J84	SGCN	top	auc	L1	time agnostic	EUR_67_biomarkers_WGS
0	syn	Pulmonary fibrosis	J84	SGCN	top	auc	L1	time agnostic	EUR_67_biomarkers_WGS
998.3192649702196	URmtr	Pulmonary fibrosis	J84	SGCN	top	auc	L1	time agnostic	EUR_67_biomarkers_WGS
383.0519174340303	flexdmg	Pulmonary fibrosis	J84	SGCN	top	auc	L1	time agnostic	EUR_67_biomarkers_WGS
869.8364492978823	flexnonsynmtr	Pulmonary fibrosis	J84	SGCN	top	auc	L1	time agnostic	EUR_67_biomarkers_WGS
218.79293717290423	ptv5pcnt	Pulmonary fibrosis	J84	SGCN	top	auc	L1	time agnostic	EUR_67_biomarkers_WGS
453.46802104956106	ptvraredmg	Pulmonary fibrosis	J84	SGCN	top	auc	L1	time agnostic	EUR_67_biomarkers_WGS
28.70247875019227	rec	Pulmonary fibrosis	J841	SGCN	top	auc	L1	time agnostic	EUR_67_biomarkers_WGS
251.0593755707095	UR	Pulmonary fibrosis	J841	SGCN	top	auc	L1	time agnostic	EUR_67_biomarkers_WGS
434.2070075908286	raredmg	Pulmonary fibrosis	J841	SGCN	top	auc	L1	time agnostic	EUR_67_biomarkers_WGS
85.30034771351019	raredmgmtr	Pulmonary fibrosis	J841	SGCN	top	auc	L1	time agnostic	EUR_67_biomarkers_WGS
94.25391950652713	ptv	Pulmonary fibrosis	J841	SGCN	top	auc	L1	time agnostic	EUR_67_biomarkers_WGS
0.4525135100313582	syn	Pulmonary fibrosis	J841	SGCN	top	auc	L1	time agnostic	EUR_67_biomarkers_WGS
110.69185904811796	URmtr	Pulmonary fibrosis	J841	SGCN	top	auc	L1	time agnostic	EUR_67_biomarkers_WGS
130.74458074778684	flexdmg	Pulmonary fibrosis	J841	SGCN	top	auc	L1	time agnostic	EUR_67_biomarkers_WGS
399.1635097945182	flexnonsynmtr	Pulmonary fibrosis	J841	SGCN	top	auc	L1	time agnostic	EUR_67_biomarkers_WGS
325.5607261209211	ptv5pcnt	Pulmonary fibrosis	J841	SGCN	top	auc	L1	time agnostic	EUR_67_biomarkers_WGS
849.0306684825415	ptvraredmg	Pulmonary fibrosis	J841	SGCN	top	auc	L1	time agnostic	EUR_67_biomarkers_WGS
0	rec	Pulmonary fibrosis	J449	SGCN	top	auc	L1	time agnostic	EUR_67_biomarkers_WGS
61.93159791924605	UR	Pulmonary fibrosis	J449	SGCN	top	auc	L1	time agnostic	EUR_67_biomarkers_WGS
0.2480730374879574	raredmg	Pulmonary fibrosis	J449	SGCN	top	auc	L1	time agnostic	EUR_67_biomarkers_WGS
0	raredmgmtr	Pulmonary fibrosis	J449	SGCN	top	auc	L1	time agnostic	EUR_67_biomarkers_WGS
0	ptv	Pulmonary fibrosis	J449	SGCN	top	auc	L1	time agnostic	EUR_67_biomarkers_WGS
0.8956728766736965	syn	Pulmonary fibrosis	J449	SGCN	top	auc	L1	time agnostic	EUR_67_biomarkers_WGS
1.5197582814324404	URmtr	Pulmonary fibrosis	J449	SGCN	top	auc	L1	time agnostic	EUR_67_biomarkers_WGS
13.899206504265324	flexdmg	Pulmonary fibrosis	J449	SGCN	top	auc	L1	time agnostic	EUR_67_biomarkers_WGS
0	flexnonsynmtr	Pulmonary fibrosis	J449	SGCN	top	auc	L1	time agnostic	EUR_67_biomarkers_WGS
0	ptv5pcnt	Pulmonary fibrosis	J449	SGCN	top	auc	L1	time agnostic	EUR_67_biomarkers_WGS
6.416773498152741	ptvraredmg	Pulmonary fibrosis	J449	SGCN	top	auc	L1	time agnostic	EUR_67_biomarkers_WGS
1.1720854686039477	rec	Pulmonary fibrosis	J84	SGCN	top	auc	L1	prognostic	EUR_67_biomarkers_WGS
35.14971829976416	UR	Pulmonary fibrosis	J84	SGCN	top	auc	L1	prognostic	EUR_67_biomarkers_WGS
162.10397944529194	raredmg	Pulmonary fibrosis	J84	SGCN	top	auc	L1	prognostic	EUR_67_biomarkers_WGS
9.901479129150564	raredmgmtr	Pulmonary fibrosis	J84	SGCN	top	auc	L1	prognostic	EUR_67_biomarkers_WGS
272.1890028406857	ptv	Pulmonary fibrosis	J84	SGCN	top	auc	L1	prognostic	EUR_67_biomarkers_WGS
0	syn	Pulmonary fibrosis	J84	SGCN	top	auc	L1	prognostic	EUR_67_biomarkers_WGS
160.76260508260418	URmtr	Pulmonary fibrosis	J84	SGCN	top	auc	L1	prognostic	EUR_67_biomarkers_WGS
760.9290393654949	flexdmg	Pulmonary fibrosis	J84	SGCN	top	auc	L1	prognostic	EUR_67_biomarkers_WGS
67.48659980525483	flexnonsynmtr	Pulmonary fibrosis	J84	SGCN	top	auc	L1	prognostic	EUR_67_biomarkers_WGS
207.72498008701083	ptv5pcnt	Pulmonary fibrosis	J84	SGCN	top	auc	L1	prognostic	EUR_67_biomarkers_WGS
193.67774471509904	ptvraredmg	Pulmonary fibrosis	J84	SGCN	top	auc	L1	prognostic	EUR_67_biomarkers_WGS
2.8519470709925514	rec	Pulmonary fibrosis	J841	SGCN	top	auc	L1	prognostic	EUR_67_biomarkers_WGS
12.831970022948422	UR	Pulmonary fibrosis	J841	SGCN	top	auc	L1	prognostic	EUR_67_biomarkers_WGS
235.6023660664569	raredmg	Pulmonary fibrosis	J841	SGCN	top	auc	L1	prognostic	EUR_67_biomarkers_WGS
109.50772672242492	raredmgmtr	Pulmonary fibrosis	J841	SGCN	top	auc	L1	prognostic	EUR_67_biomarkers_WGS
259.1143484984682	ptv	Pulmonary fibrosis	J841	SGCN	top	auc	L1	prognostic	EUR_67_biomarkers_WGS
23.58441986365832	syn	Pulmonary fibrosis	J841	SGCN	top	auc	L1	prognostic	EUR_67_biomarkers_WGS
38.56718204565385	URmtr	Pulmonary fibrosis	J841	SGCN	top	auc	L1	prognostic	EUR_67_biomarkers_WGS
667.1229689130989	flexdmg	Pulmonary fibrosis	J841	SGCN	top	auc	L1	prognostic	EUR_67_biomarkers_WGS
4.867332905351873	flexnonsynmtr	Pulmonary fibrosis	J841	SGCN	top	auc	L1	prognostic	EUR_67_biomarkers_WGS
293.4305016015272	ptv5pcnt	Pulmonary fibrosis	J841	SGCN	top	auc	L1	prognostic	EUR_67_biomarkers_WGS
30.385146724429035	ptvraredmg	Pulmonary fibrosis	J841	SGCN	top	auc	L1	prognostic	EUR_67_biomarkers_WGS
0	rec	Pulmonary fibrosis	J449	SGCN	top	auc	L1	prognostic	EUR_67_biomarkers_WGS
8.376567307064935	UR	Pulmonary fibrosis	J449	SGCN	top	auc	L1	prognostic	EUR_67_biomarkers_WGS
53.34262096813157	raredmg	Pulmonary fibrosis	J449	SGCN	top	auc	L1	prognostic	EUR_67_biomarkers_WGS
0	raredmgmtr	Pulmonary fibrosis	J449	SGCN	top	auc	L1	prognostic	EUR_67_biomarkers_WGS
0	ptv	Pulmonary fibrosis	J449	SGCN	top	auc	L1	prognostic	EUR_67_biomarkers_WGS
21.47810902351464	syn	Pulmonary fibrosis	J449	SGCN	top	auc	L1	prognostic	EUR_67_biomarkers_WGS
0	URmtr	Pulmonary fibrosis	J449	SGCN	top	auc	L1	prognostic	EUR_67_biomarkers_WGS
0.6007846947272384	flexdmg	Pulmonary fibrosis	J449	SGCN	top	auc	L1	prognostic	EUR_67_biomarkers_WGS
0	flexnonsynmtr	Pulmonary fibrosis	J449	SGCN	top	auc	L1	prognostic	EUR_67_biomarkers_WGS
0	ptv5pcnt	Pulmonary fibrosis	J449	SGCN	top	auc	L1	prognostic	EUR_67_biomarkers_WGS
43.989521199496274	ptvraredmg	Pulmonary fibrosis	J449	SGCN	top	auc	L1	prognostic	EUR_67_biomarkers_WGS
0	rec	Pulmonary fibrosis	J84	SGCN	top	auc	L1	diagnostic	EUR_67_biomarkers_WGS
220.0306967331649	UR	Pulmonary fibrosis	J84	SGCN	top	auc	L1	diagnostic	EUR_67_biomarkers_WGS
273.8858681383966	raredmg	Pulmonary fibrosis	J84	SGCN	top	auc	L1	diagnostic	EUR_67_biomarkers_WGS
105.6783540089538	raredmgmtr	Pulmonary fibrosis	J84	SGCN	top	auc	L1	diagnostic	EUR_67_biomarkers_WGS
18.709427306438183	ptv	Pulmonary fibrosis	J84	SGCN	top	auc	L1	diagnostic	EUR_67_biomarkers_WGS
2.922190106823754	syn	Pulmonary fibrosis	J84	SGCN	top	auc	L1	diagnostic	EUR_67_biomarkers_WGS
46.51590091131085	URmtr	Pulmonary fibrosis	J84	SGCN	top	auc	L1	diagnostic	EUR_67_biomarkers_WGS
91.00277397573616	flexdmg	Pulmonary fibrosis	J84	SGCN	top	auc	L1	diagnostic	EUR_67_biomarkers_WGS
205.09628751405788	flexnonsynmtr	Pulmonary fibrosis	J84	SGCN	top	auc	L1	diagnostic	EUR_67_biomarkers_WGS
17.113317470823155	ptv5pcnt	Pulmonary fibrosis	J84	SGCN	top	auc	L1	diagnostic	EUR_67_biomarkers_WGS
264.18278910137815	ptvraredmg	Pulmonary fibrosis	J84	SGCN	top	auc	L1	diagnostic	EUR_67_biomarkers_WGS
0	rec	Pulmonary fibrosis	J841	SGCN	top	auc	L1	diagnostic	EUR_67_biomarkers_WGS
11.949264695495362	UR	Pulmonary fibrosis	J841	SGCN	top	auc	L1	diagnostic	EUR_67_biomarkers_WGS
0.1670109852051311	raredmg	Pulmonary fibrosis	J841	SGCN	top	auc	L1	diagnostic	EUR_67_biomarkers_WGS
9.041860086396026	raredmgmtr	Pulmonary fibrosis	J841	SGCN	top	auc	L1	diagnostic	EUR_67_biomarkers_WGS
35.29387625781115	ptv	Pulmonary fibrosis	J841	SGCN	top	auc	L1	diagnostic	EUR_67_biomarkers_WGS
0	syn	Pulmonary fibrosis	J841	SGCN	top	auc	L1	diagnostic	EUR_67_biomarkers_WGS
108.52274218315192	URmtr	Pulmonary fibrosis	J841	SGCN	top	auc	L1	diagnostic	EUR_67_biomarkers_WGS
191.0590203092739	flexdmg	Pulmonary fibrosis	J841	SGCN	top	auc	L1	diagnostic	EUR_67_biomarkers_WGS
1405.9568666957896	flexnonsynmtr	Pulmonary fibrosis	J841	SGCN	top	auc	L1	diagnostic	EUR_67_biomarkers_WGS
20.602694560648068	ptv5pcnt	Pulmonary fibrosis	J841	SGCN	top	auc	L1	diagnostic	EUR_67_biomarkers_WGS
101.62317123404765	ptvraredmg	Pulmonary fibrosis	J841	SGCN	top	auc	L1	diagnostic	EUR_67_biomarkers_WGS
1.3594238337532758	rec	Pulmonary fibrosis	J449	SGCN	top	auc	L1	diagnostic	EUR_67_biomarkers_WGS
291.2418491347692	UR	Pulmonary fibrosis	J449	SGCN	top	auc	L1	diagnostic	EUR_67_biomarkers_WGS
9.10833	raredmg	Pulmonary fibrosis	J449	SGCN	top	auc	L1	diagnostic	EUR_67_biomarkers_WGS
107.90905068647704	raredmgmtr	Pulmonary fibrosis	J449	SGCN	top	auc	L1	diagnostic	EUR_67_biomarkers_WGS
3.52629	ptv	Pulmonary fibrosis	J449	SGCN	top	auc	L1	diagnostic	EUR_67_biomarkers_WGS
0	syn	Pulmonary fibrosis	J449	SGCN	top	auc	L1	diagnostic	EUR_67_biomarkers_WGS
3.729801888152505	URmtr	Pulmonary fibrosis	J449	SGCN	top	auc	L1	diagnostic	EUR_67_biomarkers_WGS
107.42928868327286	flexdmg	Pulmonary fibrosis	J449	SGCN	top	auc	L1	diagnostic	EUR_67_biomarkers_WGS
0	flexnonsynmtr	Pulmonary fibrosis	J449	SGCN	top	auc	L1	diagnostic	EUR_67_biomarkers_WGS
0	ptv5pcnt	Pulmonary fibrosis	J449	SGCN	top	auc	L1	diagnostic	EUR_67_biomarkers_WGS
4.2249442335970215	ptvraredmg	Pulmonary fibrosis	J449	SGCN	top	auc	L1	diagnostic	EUR_67_biomarkers_WGS
0	rec	Pulmonary fibrosis	J84	SGCN	top	auc	L2	time agnostic	EUR_67_biomarkers_WGS
572.4784073340734	UR	Pulmonary fibrosis	J84	SGCN	top	auc	L2	time agnostic	EUR_67_biomarkers_WGS
214.62612194311868	raredmg	Pulmonary fibrosis	J84	SGCN	top	auc	L2	time agnostic	EUR_67_biomarkers_WGS
0	raredmgmtr	Pulmonary fibrosis	J84	SGCN	top	auc	L2	time agnostic	EUR_67_biomarkers_WGS
43.78119351345056	ptv	Pulmonary fibrosis	J84	SGCN	top	auc	L2	time agnostic	EUR_67_biomarkers_WGS
0	syn	Pulmonary fibrosis	J84	SGCN	top	auc	L2	time agnostic	EUR_67_biomarkers_WGS
477.0057440852156	URmtr	Pulmonary fibrosis	J84	SGCN	top	auc	L2	time agnostic	EUR_67_biomarkers_WGS
123.74002000632072	flexdmg	Pulmonary fibrosis	J84	SGCN	top	auc	L2	time agnostic	EUR_67_biomarkers_WGS
321.59186089174807	flexnonsynmtr	Pulmonary fibrosis	J84	SGCN	top	auc	L2	time agnostic	EUR_67_biomarkers_WGS
49.59616240956304	ptv5pcnt	Pulmonary fibrosis	J84	SGCN	top	auc	L2	time agnostic	EUR_67_biomarkers_WGS
145.3133316705483	ptvraredmg	Pulmonary fibrosis	J84	SGCN	top	auc	L2	time agnostic	EUR_67_biomarkers_WGS
0	rec	Pulmonary fibrosis	J841	SGCN	top	auc	L2	time agnostic	EUR_67_biomarkers_WGS
10.622488344799097	UR	Pulmonary fibrosis	J841	SGCN	top	auc	L2	time agnostic	EUR_67_biomarkers_WGS
643.3820932336184	raredmg	Pulmonary fibrosis	J841	SGCN	top	auc	L2	time agnostic	EUR_67_biomarkers_WGS
0.2976805218918184	raredmgmtr	Pulmonary fibrosis	J841	SGCN	top	auc	L2	time agnostic	EUR_67_biomarkers_WGS
482.9999402907959	ptv	Pulmonary fibrosis	J841	SGCN	top	auc	L2	time agnostic	EUR_67_biomarkers_WGS
90.88230532350086	syn	Pulmonary fibrosis	J841	SGCN	top	auc	L2	time agnostic	EUR_67_biomarkers_WGS
348.03964953270963	URmtr	Pulmonary fibrosis	J841	SGCN	top	auc	L2	time agnostic	EUR_67_biomarkers_WGS
731.2279036108812	flexdmg	Pulmonary fibrosis	J841	SGCN	top	auc	L2	time agnostic	EUR_67_biomarkers_WGS
253.145	flexnonsynmtr	Pulmonary fibrosis	J841	SGCN	top	auc	L2	time agnostic	EUR_67_biomarkers_WGS
549.7962760346961	ptv5pcnt	Pulmonary fibrosis	J841	SGCN	top	auc	L2	time agnostic	EUR_67_biomarkers_WGS
604.8769092634451	ptvraredmg	Pulmonary fibrosis	J841	SGCN	top	auc	L2	time agnostic	EUR_67_biomarkers_WGS
0.0985081	rec	Pulmonary fibrosis	J449	SGCN	top	auc	L2	time agnostic	EUR_67_biomarkers_WGS
203.96777074159849	UR	Pulmonary fibrosis	J449	SGCN	top	auc	L2	time agnostic	EUR_67_biomarkers_WGS
598.418	raredmg	Pulmonary fibrosis	J449	SGCN	top	auc	L2	time agnostic	EUR_67_biomarkers_WGS
34.98191832473662	raredmgmtr	Pulmonary fibrosis	J449	SGCN	top	auc	L2	time agnostic	EUR_67_biomarkers_WGS
0	ptv	Pulmonary fibrosis	J449	SGCN	top	auc	L2	time agnostic	EUR_67_biomarkers_WGS
0	syn	Pulmonary fibrosis	J449	SGCN	top	auc	L2	time agnostic	EUR_67_biomarkers_WGS
35.187328900594466	URmtr	Pulmonary fibrosis	J449	SGCN	top	auc	L2	time agnostic	EUR_67_biomarkers_WGS
114.01140439763178	flexdmg	Pulmonary fibrosis	J449	SGCN	top	auc	L2	time agnostic	EUR_67_biomarkers_WGS
0	flexnonsynmtr	Pulmonary fibrosis	J449	SGCN	top	auc	L2	time agnostic	EUR_67_biomarkers_WGS
0	ptv5pcnt	Pulmonary fibrosis	J449	SGCN	top	auc	L2	time agnostic	EUR_67_biomarkers_WGS
827.2055095177126	ptvraredmg	Pulmonary fibrosis	J449	SGCN	top	auc	L2	time agnostic	EUR_67_biomarkers_WGS
0	rec	Pulmonary fibrosis	J84	SGCN	top	auc	L2	prognostic	EUR_67_biomarkers_WGS
609.4367922143708	UR	Pulmonary fibrosis	J84	SGCN	top	auc	L2	prognostic	EUR_67_biomarkers_WGS
295.0325664619995	raredmg	Pulmonary fibrosis	J84	SGCN	top	auc	L2	prognostic	EUR_67_biomarkers_WGS
14.194755875547363	raredmgmtr	Pulmonary fibrosis	J84	SGCN	top	auc	L2	prognostic	EUR_67_biomarkers_WGS
592.7106950337492	ptv	Pulmonary fibrosis	J84	SGCN	top	auc	L2	prognostic	EUR_67_biomarkers_WGS
0	syn	Pulmonary fibrosis	J84	SGCN	top	auc	L2	prognostic	EUR_67_biomarkers_WGS
482.37677820570127	URmtr	Pulmonary fibrosis	J84	SGCN	top	auc	L2	prognostic	EUR_67_biomarkers_WGS
140.48122401001544	flexdmg	Pulmonary fibrosis	J84	SGCN	top	auc	L2	prognostic	EUR_67_biomarkers_WGS
67.06870647199422	flexnonsynmtr	Pulmonary fibrosis	J84	SGCN	top	auc	L2	prognostic	EUR_67_biomarkers_WGS
277.6709345936181	ptv5pcnt	Pulmonary fibrosis	J84	SGCN	top	auc	L2	prognostic	EUR_67_biomarkers_WGS
428.5968650404863	ptvraredmg	Pulmonary fibrosis	J84	SGCN	top	auc	L2	prognostic	EUR_67_biomarkers_WGS
0	rec	Pulmonary fibrosis	J841	SGCN	top	auc	L2	prognostic	EUR_67_biomarkers_WGS
68.79753764647441	UR	Pulmonary fibrosis	J841	SGCN	top	auc	L2	prognostic	EUR_67_biomarkers_WGS
883.4288210788118	raredmg	Pulmonary fibrosis	J841	SGCN	top	auc	L2	prognostic	EUR_67_biomarkers_WGS
166.2388392902627	raredmgmtr	Pulmonary fibrosis	J841	SGCN	top	auc	L2	prognostic	EUR_67_biomarkers_WGS
635.7446805993624	ptv	Pulmonary fibrosis	J841	SGCN	top	auc	L2	prognostic	EUR_67_biomarkers_WGS
0	syn	Pulmonary fibrosis	J841	SGCN	top	auc	L2	prognostic	EUR_67_biomarkers_WGS
133.08208327203462	URmtr	Pulmonary fibrosis	J841	SGCN	top	auc	L2	prognostic	EUR_67_biomarkers_WGS
141.33187855916108	flexdmg	Pulmonary fibrosis	J841	SGCN	top	auc	L2	prognostic	EUR_67_biomarkers_WGS
4.577928079459662	flexnonsynmtr	Pulmonary fibrosis	J841	SGCN	top	auc	L2	prognostic	EUR_67_biomarkers_WGS
637.301	ptv5pcnt	Pulmonary fibrosis	J841	SGCN	top	auc	L2	prognostic	EUR_67_biomarkers_WGS
217.7389048386149	ptvraredmg	Pulmonary fibrosis	J841	SGCN	top	auc	L2	prognostic	EUR_67_biomarkers_WGS
0	rec	Pulmonary fibrosis	J449	SGCN	top	auc	L2	prognostic	EUR_67_biomarkers_WGS
129.13395853851108	UR	Pulmonary fibrosis	J449	SGCN	top	auc	L2	prognostic	EUR_67_biomarkers_WGS
341.0175983966509	raredmg	Pulmonary fibrosis	J449	SGCN	top	auc	L2	prognostic	EUR_67_biomarkers_WGS
9.646299346499529	raredmgmtr	Pulmonary fibrosis	J449	SGCN	top	auc	L2	prognostic	EUR_67_biomarkers_WGS
0	ptv	Pulmonary fibrosis	J449	SGCN	top	auc	L2	prognostic	EUR_67_biomarkers_WGS
2.567195900114026	syn	Pulmonary fibrosis	J449	SGCN	top	auc	L2	prognostic	EUR_67_biomarkers_WGS
149.30977970656372	URmtr	Pulmonary fibrosis	J449	SGCN	top	auc	L2	prognostic	EUR_67_biomarkers_WGS
0	flexdmg	Pulmonary fibrosis	J449	SGCN	top	auc	L2	prognostic	EUR_67_biomarkers_WGS
0	flexnonsynmtr	Pulmonary fibrosis	J449	SGCN	top	auc	L2	prognostic	EUR_67_biomarkers_WGS
0	ptv5pcnt	Pulmonary fibrosis	J449	SGCN	top	auc	L2	prognostic	EUR_67_biomarkers_WGS
52.69661196438275	ptvraredmg	Pulmonary fibrosis	J449	SGCN	top	auc	L2	prognostic	EUR_67_biomarkers_WGS
0	rec	Pulmonary fibrosis	J84	SGCN	top	auc	L2	diagnostic	EUR_67_biomarkers_WGS
0.927407	UR	Pulmonary fibrosis	J84	SGCN	top	auc	L2	diagnostic	EUR_67_biomarkers_WGS
475.87682325349033	raredmg	Pulmonary fibrosis	J84	SGCN	top	auc	L2	diagnostic	EUR_67_biomarkers_WGS
89.95734890927163	raredmgmtr	Pulmonary fibrosis	J84	SGCN	top	auc	L2	diagnostic	EUR_67_biomarkers_WGS
7.847764754165393	ptv	Pulmonary fibrosis	J84	SGCN	top	auc	L2	diagnostic	EUR_67_biomarkers_WGS
0	syn	Pulmonary fibrosis	J84	SGCN	top	auc	L2	diagnostic	EUR_67_biomarkers_WGS
35.24491439943688	URmtr	Pulmonary fibrosis	J84	SGCN	top	auc	L2	diagnostic	EUR_67_biomarkers_WGS
20.47176326254856	flexdmg	Pulmonary fibrosis	J84	SGCN	top	auc	L2	diagnostic	EUR_67_biomarkers_WGS
116.38479741415972	flexnonsynmtr	Pulmonary fibrosis	J84	SGCN	top	auc	L2	diagnostic	EUR_67_biomarkers_WGS
0.1981675849731772	ptv5pcnt	Pulmonary fibrosis	J84	SGCN	top	auc	L2	diagnostic	EUR_67_biomarkers_WGS
758.3221780112857	ptvraredmg	Pulmonary fibrosis	J84	SGCN	top	auc	L2	diagnostic	EUR_67_biomarkers_WGS
0	rec	Pulmonary fibrosis	J841	SGCN	top	auc	L2	diagnostic	EUR_67_biomarkers_WGS
66.03268236730338	UR	Pulmonary fibrosis	J841	SGCN	top	auc	L2	diagnostic	EUR_67_biomarkers_WGS
0	raredmg	Pulmonary fibrosis	J841	SGCN	top	auc	L2	diagnostic	EUR_67_biomarkers_WGS
296.39606991864906	raredmgmtr	Pulmonary fibrosis	J841	SGCN	top	auc	L2	diagnostic	EUR_67_biomarkers_WGS
153.05694914434702	ptv	Pulmonary fibrosis	J841	SGCN	top	auc	L2	diagnostic	EUR_67_biomarkers_WGS
0	syn	Pulmonary fibrosis	J841	SGCN	top	auc	L2	diagnostic	EUR_67_biomarkers_WGS
101.18355383437498	URmtr	Pulmonary fibrosis	J841	SGCN	top	auc	L2	diagnostic	EUR_67_biomarkers_WGS
0	flexdmg	Pulmonary fibrosis	J841	SGCN	top	auc	L2	diagnostic	EUR_67_biomarkers_WGS
436.2134764827654	flexnonsynmtr	Pulmonary fibrosis	J841	SGCN	top	auc	L2	diagnostic	EUR_67_biomarkers_WGS
55.29433977151709	ptv5pcnt	Pulmonary fibrosis	J841	SGCN	top	auc	L2	diagnostic	EUR_67_biomarkers_WGS
229.87012577215307	ptvraredmg	Pulmonary fibrosis	J841	SGCN	top	auc	L2	diagnostic	EUR_67_biomarkers_WGS
12.272578245220124	rec	Pulmonary fibrosis	J449	SGCN	top	auc	L2	diagnostic	EUR_67_biomarkers_WGS
46.740081895240834	UR	Pulmonary fibrosis	J449	SGCN	top	auc	L2	diagnostic	EUR_67_biomarkers_WGS
59.052699897019735	raredmg	Pulmonary fibrosis	J449	SGCN	top	auc	L2	diagnostic	EUR_67_biomarkers_WGS
0	raredmgmtr	Pulmonary fibrosis	J449	SGCN	top	auc	L2	diagnostic	EUR_67_biomarkers_WGS
0	ptv	Pulmonary fibrosis	J449	SGCN	top	auc	L2	diagnostic	EUR_67_biomarkers_WGS
0.383319	syn	Pulmonary fibrosis	J449	SGCN	top	auc	L2	diagnostic	EUR_67_biomarkers_WGS
0.1781327330488098	URmtr	Pulmonary fibrosis	J449	SGCN	top	auc	L2	diagnostic	EUR_67_biomarkers_WGS
293.55570494516536	flexdmg	Pulmonary fibrosis	J449	SGCN	top	auc	L2	diagnostic	EUR_67_biomarkers_WGS
0	flexnonsynmtr	Pulmonary fibrosis	J449	SGCN	top	auc	L2	diagnostic	EUR_67_biomarkers_WGS
0	ptv5pcnt	Pulmonary fibrosis	J449	SGCN	top	auc	L2	diagnostic	EUR_67_biomarkers_WGS
6.398389434892659	ptvraredmg	Pulmonary fibrosis	J449	SGCN	top	auc	L2	diagnostic	EUR_67_biomarkers_WGS
0	rec	Pulmonary fibrosis	J84	SGCN	top	auc	L3	time agnostic	EUR_67_biomarkers_WGS
118.45367742644706	UR	Pulmonary fibrosis	J84	SGCN	top	auc	L3	time agnostic	EUR_67_biomarkers_WGS
321.901	raredmg	Pulmonary fibrosis	J84	SGCN	top	auc	L3	time agnostic	EUR_67_biomarkers_WGS
16.00769343393001	raredmgmtr	Pulmonary fibrosis	J84	SGCN	top	auc	L3	time agnostic	EUR_67_biomarkers_WGS
476.4412607282709	ptv	Pulmonary fibrosis	J84	SGCN	top	auc	L3	time agnostic	EUR_67_biomarkers_WGS
93.81101486408664	syn	Pulmonary fibrosis	J84	SGCN	top	auc	L3	time agnostic	EUR_67_biomarkers_WGS
207.7272944341251	URmtr	Pulmonary fibrosis	J84	SGCN	top	auc	L3	time agnostic	EUR_67_biomarkers_WGS
821.2175303189975	flexdmg	Pulmonary fibrosis	J84	SGCN	top	auc	L3	time agnostic	EUR_67_biomarkers_WGS
87.08106054236944	flexnonsynmtr	Pulmonary fibrosis	J84	SGCN	top	auc	L3	time agnostic	EUR_67_biomarkers_WGS
562.138	ptv5pcnt	Pulmonary fibrosis	J84	SGCN	top	auc	L3	time agnostic	EUR_67_biomarkers_WGS
577.3272273240897	ptvraredmg	Pulmonary fibrosis	J84	SGCN	top	auc	L3	time agnostic	EUR_67_biomarkers_WGS
0	rec	Pulmonary fibrosis	J841	SGCN	top	auc	L3	time agnostic	EUR_67_biomarkers_WGS
293.5921279135555	UR	Pulmonary fibrosis	J841	SGCN	top	auc	L3	time agnostic	EUR_67_biomarkers_WGS
673.4900870282528	raredmg	Pulmonary fibrosis	J841	SGCN	top	auc	L3	time agnostic	EUR_67_biomarkers_WGS
80.5133	raredmgmtr	Pulmonary fibrosis	J841	SGCN	top	auc	L3	time agnostic	EUR_67_biomarkers_WGS
471.3368954177346	ptv	Pulmonary fibrosis	J841	SGCN	top	auc	L3	time agnostic	EUR_67_biomarkers_WGS
0	syn	Pulmonary fibrosis	J841	SGCN	top	auc	L3	time agnostic	EUR_67_biomarkers_WGS
93.84144631345532	URmtr	Pulmonary fibrosis	J841	SGCN	top	auc	L3	time agnostic	EUR_67_biomarkers_WGS
617.0644870222795	flexdmg	Pulmonary fibrosis	J841	SGCN	top	auc	L3	time agnostic	EUR_67_biomarkers_WGS
330.04732700870926	flexnonsynmtr	Pulmonary fibrosis	J841	SGCN	top	auc	L3	time agnostic	EUR_67_biomarkers_WGS
189.40981637499752	ptv5pcnt	Pulmonary fibrosis	J841	SGCN	top	auc	L3	time agnostic	EUR_67_biomarkers_WGS
526.2321766061638	ptvraredmg	Pulmonary fibrosis	J841	SGCN	top	auc	L3	time agnostic	EUR_67_biomarkers_WGS
0	rec	Pulmonary fibrosis	J449	SGCN	top	auc	L3	time agnostic	EUR_67_biomarkers_WGS
1256.7293270410896	UR	Pulmonary fibrosis	J449	SGCN	top	auc	L3	time agnostic	EUR_67_biomarkers_WGS
416.2338597040167	raredmg	Pulmonary fibrosis	J449	SGCN	top	auc	L3	time agnostic	EUR_67_biomarkers_WGS
0	raredmgmtr	Pulmonary fibrosis	J449	SGCN	top	auc	L3	time agnostic	EUR_67_biomarkers_WGS
0	ptv	Pulmonary fibrosis	J449	SGCN	top	auc	L3	time agnostic	EUR_67_biomarkers_WGS
36.424842629019565	syn	Pulmonary fibrosis	J449	SGCN	top	auc	L3	time agnostic	EUR_67_biomarkers_WGS
26.713160878555865	URmtr	Pulmonary fibrosis	J449	SGCN	top	auc	L3	time agnostic	EUR_67_biomarkers_WGS
49.23835853772568	flexdmg	Pulmonary fibrosis	J449	SGCN	top	auc	L3	time agnostic	EUR_67_biomarkers_WGS
0	flexnonsynmtr	Pulmonary fibrosis	J449	SGCN	top	auc	L3	time agnostic	EUR_67_biomarkers_WGS
0	ptv5pcnt	Pulmonary fibrosis	J449	SGCN	top	auc	L3	time agnostic	EUR_67_biomarkers_WGS
417.9777264913032	ptvraredmg	Pulmonary fibrosis	J449	SGCN	top	auc	L3	time agnostic	EUR_67_biomarkers_WGS
0	rec	Pulmonary fibrosis	J84	SGCN	top	auc	L3	prognostic	EUR_67_biomarkers_WGS
136.55010821993352	UR	Pulmonary fibrosis	J84	SGCN	top	auc	L3	prognostic	EUR_67_biomarkers_WGS
685.443	raredmg	Pulmonary fibrosis	J84	SGCN	top	auc	L3	prognostic	EUR_67_biomarkers_WGS
80.30501409319466	raredmgmtr	Pulmonary fibrosis	J84	SGCN	top	auc	L3	prognostic	EUR_67_biomarkers_WGS
655.0358788991826	ptv	Pulmonary fibrosis	J84	SGCN	top	auc	L3	prognostic	EUR_67_biomarkers_WGS
352.8352923020307	syn	Pulmonary fibrosis	J84	SGCN	top	auc	L3	prognostic	EUR_67_biomarkers_WGS
359.1929109322228	URmtr	Pulmonary fibrosis	J84	SGCN	top	auc	L3	prognostic	EUR_67_biomarkers_WGS
848.2333933481659	flexdmg	Pulmonary fibrosis	J84	SGCN	top	auc	L3	prognostic	EUR_67_biomarkers_WGS
263.02084161432106	flexnonsynmtr	Pulmonary fibrosis	J84	SGCN	top	auc	L3	prognostic	EUR_67_biomarkers_WGS
441.2090422238508	ptv5pcnt	Pulmonary fibrosis	J84	SGCN	top	auc	L3	prognostic	EUR_67_biomarkers_WGS
1541.4526796154726	ptvraredmg	Pulmonary fibrosis	J84	SGCN	top	auc	L3	prognostic	EUR_67_biomarkers_WGS
0	rec	Pulmonary fibrosis	J841	SGCN	top	auc	L3	prognostic	EUR_67_biomarkers_WGS
215.9389710118013	UR	Pulmonary fibrosis	J841	SGCN	top	auc	L3	prognostic	EUR_67_biomarkers_WGS
1412.4084326214238	raredmg	Pulmonary fibrosis	J841	SGCN	top	auc	L3	prognostic	EUR_67_biomarkers_WGS
19.62352036338632	raredmgmtr	Pulmonary fibrosis	J841	SGCN	top	auc	L3	prognostic	EUR_67_biomarkers_WGS
243.53767985896965	ptv	Pulmonary fibrosis	J841	SGCN	top	auc	L3	prognostic	EUR_67_biomarkers_WGS
0	syn	Pulmonary fibrosis	J841	SGCN	top	auc	L3	prognostic	EUR_67_biomarkers_WGS
121.76384148545496	URmtr	Pulmonary fibrosis	J841	SGCN	top	auc	L3	prognostic	EUR_67_biomarkers_WGS
409.5609612144151	flexdmg	Pulmonary fibrosis	J841	SGCN	top	auc	L3	prognostic	EUR_67_biomarkers_WGS
0	flexnonsynmtr	Pulmonary fibrosis	J841	SGCN	top	auc	L3	prognostic	EUR_67_biomarkers_WGS
336.56302967478285	ptv5pcnt	Pulmonary fibrosis	J841	SGCN	top	auc	L3	prognostic	EUR_67_biomarkers_WGS
925.4199661456248	ptvraredmg	Pulmonary fibrosis	J841	SGCN	top	auc	L3	prognostic	EUR_67_biomarkers_WGS
0	rec	Pulmonary fibrosis	J449	SGCN	top	auc	L3	prognostic	EUR_67_biomarkers_WGS
684.4545841441202	UR	Pulmonary fibrosis	J449	SGCN	top	auc	L3	prognostic	EUR_67_biomarkers_WGS
428.7193234476295	raredmg	Pulmonary fibrosis	J449	SGCN	top	auc	L3	prognostic	EUR_67_biomarkers_WGS
0	raredmgmtr	Pulmonary fibrosis	J449	SGCN	top	auc	L3	prognostic	EUR_67_biomarkers_WGS
0.323943	ptv	Pulmonary fibrosis	J449	SGCN	top	auc	L3	prognostic	EUR_67_biomarkers_WGS
37.70836496401236	syn	Pulmonary fibrosis	J449	SGCN	top	auc	L3	prognostic	EUR_67_biomarkers_WGS
630.0254775544166	URmtr	Pulmonary fibrosis	J449	SGCN	top	auc	L3	prognostic	EUR_67_biomarkers_WGS
0	flexdmg	Pulmonary fibrosis	J449	SGCN	top	auc	L3	prognostic	EUR_67_biomarkers_WGS
0	flexnonsynmtr	Pulmonary fibrosis	J449	SGCN	top	auc	L3	prognostic	EUR_67_biomarkers_WGS
2.949530293760499	ptv5pcnt	Pulmonary fibrosis	J449	SGCN	top	auc	L3	prognostic	EUR_67_biomarkers_WGS
76.11841614345924	ptvraredmg	Pulmonary fibrosis	J449	SGCN	top	auc	L3	prognostic	EUR_67_biomarkers_WGS
0	rec	Pulmonary fibrosis	J84	SGCN	top	auc	L3	diagnostic	EUR_67_biomarkers_WGS
106.76243854991928	UR	Pulmonary fibrosis	J84	SGCN	top	auc	L3	diagnostic	EUR_67_biomarkers_WGS
189.13728492543711	raredmg	Pulmonary fibrosis	J84	SGCN	top	auc	L3	diagnostic	EUR_67_biomarkers_WGS
0	raredmgmtr	Pulmonary fibrosis	J84	SGCN	top	auc	L3	diagnostic	EUR_67_biomarkers_WGS
497.71150241794857	ptv	Pulmonary fibrosis	J84	SGCN	top	auc	L3	diagnostic	EUR_67_biomarkers_WGS
0	syn	Pulmonary fibrosis	J84	SGCN	top	auc	L3	diagnostic	EUR_67_biomarkers_WGS
30.059191498677627	URmtr	Pulmonary fibrosis	J84	SGCN	top	auc	L3	diagnostic	EUR_67_biomarkers_WGS
192.9845529806731	flexdmg	Pulmonary fibrosis	J84	SGCN	top	auc	L3	diagnostic	EUR_67_biomarkers_WGS
96.35558787511188	flexnonsynmtr	Pulmonary fibrosis	J84	SGCN	top	auc	L3	diagnostic	EUR_67_biomarkers_WGS
317.0618903326151	ptv5pcnt	Pulmonary fibrosis	J84	SGCN	top	auc	L3	diagnostic	EUR_67_biomarkers_WGS
426.4598845004154	ptvraredmg	Pulmonary fibrosis	J84	SGCN	top	auc	L3	diagnostic	EUR_67_biomarkers_WGS
0	rec	Pulmonary fibrosis	J841	SGCN	top	auc	L3	diagnostic	EUR_67_biomarkers_WGS
503.1575272668268	UR	Pulmonary fibrosis	J841	SGCN	top	auc	L3	diagnostic	EUR_67_biomarkers_WGS
534.6814694059478	raredmg	Pulmonary fibrosis	J841	SGCN	top	auc	L3	diagnostic	EUR_67_biomarkers_WGS
3.2546022359841267	raredmgmtr	Pulmonary fibrosis	J841	SGCN	top	auc	L3	diagnostic	EUR_67_biomarkers_WGS
433.63596443529326	ptv	Pulmonary fibrosis	J841	SGCN	top	auc	L3	diagnostic	EUR_67_biomarkers_WGS
0	syn	Pulmonary fibrosis	J841	SGCN	top	auc	L3	diagnostic	EUR_67_biomarkers_WGS
901.207	URmtr	Pulmonary fibrosis	J841	SGCN	top	auc	L3	diagnostic	EUR_67_biomarkers_WGS
121.10877625546192	flexdmg	Pulmonary fibrosis	J841	SGCN	top	auc	L3	diagnostic	EUR_67_biomarkers_WGS
0	flexnonsynmtr	Pulmonary fibrosis	J841	SGCN	top	auc	L3	diagnostic	EUR_67_biomarkers_WGS
178.6981893437623	ptv5pcnt	Pulmonary fibrosis	J841	SGCN	top	auc	L3	diagnostic	EUR_67_biomarkers_WGS
365.2528080972255	ptvraredmg	Pulmonary fibrosis	J841	SGCN	top	auc	L3	diagnostic	EUR_67_biomarkers_WGS
0	rec	Pulmonary fibrosis	J449	SGCN	top	auc	L3	diagnostic	EUR_67_biomarkers_WGS
100.276	UR	Pulmonary fibrosis	J449	SGCN	top	auc	L3	diagnostic	EUR_67_biomarkers_WGS
170.05367055355168	raredmg	Pulmonary fibrosis	J449	SGCN	top	auc	L3	diagnostic	EUR_67_biomarkers_WGS
0	raredmgmtr	Pulmonary fibrosis	J449	SGCN	top	auc	L3	diagnostic	EUR_67_biomarkers_WGS
0.8089839364113134	ptv	Pulmonary fibrosis	J449	SGCN	top	auc	L3	diagnostic	EUR_67_biomarkers_WGS
0	syn	Pulmonary fibrosis	J449	SGCN	top	auc	L3	diagnostic	EUR_67_biomarkers_WGS
397.4837718382221	URmtr	Pulmonary fibrosis	J449	SGCN	top	auc	L3	diagnostic	EUR_67_biomarkers_WGS
0	flexdmg	Pulmonary fibrosis	J449	SGCN	top	auc	L3	diagnostic	EUR_67_biomarkers_WGS
0	flexnonsynmtr	Pulmonary fibrosis	J449	SGCN	top	auc	L3	diagnostic	EUR_67_biomarkers_WGS
0.2196315005236631	ptv5pcnt	Pulmonary fibrosis	J449	SGCN	top	auc	L3	diagnostic	EUR_67_biomarkers_WGS
166.9107802205599	ptvraredmg	Pulmonary fibrosis	J449	SGCN	top	auc	L3	diagnostic	EUR_67_biomarkers_WGS
0	rec	Diabetes mellitus	E10	SGCN	top	auc	baseline	time agnostic	EUR_67_biomarkers_WGS
2.852109546871266	UR	Diabetes mellitus	E10	SGCN	top	auc	baseline	time agnostic	EUR_67_biomarkers_WGS
36.01696167650271	raredmg	Diabetes mellitus	E10	SGCN	top	auc	baseline	time agnostic	EUR_67_biomarkers_WGS
85.82822760293573	raredmgmtr	Diabetes mellitus	E10	SGCN	top	auc	baseline	time agnostic	EUR_67_biomarkers_WGS
0	ptv	Diabetes mellitus	E10	SGCN	top	auc	baseline	time agnostic	EUR_67_biomarkers_WGS
0	syn	Diabetes mellitus	E10	SGCN	top	auc	baseline	time agnostic	EUR_67_biomarkers_WGS
113.16287780633148	URmtr	Diabetes mellitus	E10	SGCN	top	auc	baseline	time agnostic	EUR_67_biomarkers_WGS
0	flexdmg	Diabetes mellitus	E10	SGCN	top	auc	baseline	time agnostic	EUR_67_biomarkers_WGS
0	flexnonsynmtr	Diabetes mellitus	E10	SGCN	top	auc	baseline	time agnostic	EUR_67_biomarkers_WGS
0	ptv5pcnt	Diabetes mellitus	E10	SGCN	top	auc	baseline	time agnostic	EUR_67_biomarkers_WGS
35.0561	ptvraredmg	Diabetes mellitus	E10	SGCN	top	auc	baseline	time agnostic	EUR_67_biomarkers_WGS
0	rec	Diabetes mellitus	E11	SGCN	top	auc	baseline	time agnostic	EUR_67_biomarkers_WGS
176.68753131809456	UR	Diabetes mellitus	E11	SGCN	top	auc	baseline	time agnostic	EUR_67_biomarkers_WGS
10.97617313973122	raredmg	Diabetes mellitus	E11	SGCN	top	auc	baseline	time agnostic	EUR_67_biomarkers_WGS
125.65724702369404	raredmgmtr	Diabetes mellitus	E11	SGCN	top	auc	baseline	time agnostic	EUR_67_biomarkers_WGS
25.09107434103116	ptv	Diabetes mellitus	E11	SGCN	top	auc	baseline	time agnostic	EUR_67_biomarkers_WGS
0	syn	Diabetes mellitus	E11	SGCN	top	auc	baseline	time agnostic	EUR_67_biomarkers_WGS
224.0181602139159	URmtr	Diabetes mellitus	E11	SGCN	top	auc	baseline	time agnostic	EUR_67_biomarkers_WGS
141.912	flexdmg	Diabetes mellitus	E11	SGCN	top	auc	baseline	time agnostic	EUR_67_biomarkers_WGS
159.17663889443332	flexnonsynmtr	Diabetes mellitus	E11	SGCN	top	auc	baseline	time agnostic	EUR_67_biomarkers_WGS
2.768357432639359	ptv5pcnt	Diabetes mellitus	E11	SGCN	top	auc	baseline	time agnostic	EUR_67_biomarkers_WGS
38.91286677166778	ptvraredmg	Diabetes mellitus	E11	SGCN	top	auc	baseline	time agnostic	EUR_67_biomarkers_WGS
0	rec	Diabetes mellitus	E14	SGCN	top	auc	baseline	time agnostic	EUR_67_biomarkers_WGS
1.5683199576326905	UR	Diabetes mellitus	E14	SGCN	top	auc	baseline	time agnostic	EUR_67_biomarkers_WGS
2.315663253157215	raredmg	Diabetes mellitus	E14	SGCN	top	auc	baseline	time agnostic	EUR_67_biomarkers_WGS
5.766619777465433	raredmgmtr	Diabetes mellitus	E14	SGCN	top	auc	baseline	time agnostic	EUR_67_biomarkers_WGS
0	ptv	Diabetes mellitus	E14	SGCN	top	auc	baseline	time agnostic	EUR_67_biomarkers_WGS
2.0260617832407952	syn	Diabetes mellitus	E14	SGCN	top	auc	baseline	time agnostic	EUR_67_biomarkers_WGS
131.07084553701583	URmtr	Diabetes mellitus	E14	SGCN	top	auc	baseline	time agnostic	EUR_67_biomarkers_WGS
95.59842884441788	flexdmg	Diabetes mellitus	E14	SGCN	top	auc	baseline	time agnostic	EUR_67_biomarkers_WGS
0	flexnonsynmtr	Diabetes mellitus	E14	SGCN	top	auc	baseline	time agnostic	EUR_67_biomarkers_WGS
0	ptv5pcnt	Diabetes mellitus	E14	SGCN	top	auc	baseline	time agnostic	EUR_67_biomarkers_WGS
234.0238818598316	ptvraredmg	Diabetes mellitus	E14	SGCN	top	auc	baseline	time agnostic	EUR_67_biomarkers_WGS
0	rec	Diabetes mellitus	E10	SGCN	top	auc	baseline	prognostic	EUR_67_biomarkers_WGS
0.6418506191232147	UR	Diabetes mellitus	E10	SGCN	top	auc	baseline	prognostic	EUR_67_biomarkers_WGS
164.97157324231983	raredmg	Diabetes mellitus	E10	SGCN	top	auc	baseline	prognostic	EUR_67_biomarkers_WGS
151.24353439473998	raredmgmtr	Diabetes mellitus	E10	SGCN	top	auc	baseline	prognostic	EUR_67_biomarkers_WGS
44.32217551581419	ptv	Diabetes mellitus	E10	SGCN	top	auc	baseline	prognostic	EUR_67_biomarkers_WGS
0	syn	Diabetes mellitus	E10	SGCN	top	auc	baseline	prognostic	EUR_67_biomarkers_WGS
28.62105820527201	URmtr	Diabetes mellitus	E10	SGCN	top	auc	baseline	prognostic	EUR_67_biomarkers_WGS
0	flexdmg	Diabetes mellitus	E10	SGCN	top	auc	baseline	prognostic	EUR_67_biomarkers_WGS
0	flexnonsynmtr	Diabetes mellitus	E10	SGCN	top	auc	baseline	prognostic	EUR_67_biomarkers_WGS
5.021742885481807	ptv5pcnt	Diabetes mellitus	E10	SGCN	top	auc	baseline	prognostic	EUR_67_biomarkers_WGS
87.24324212860773	ptvraredmg	Diabetes mellitus	E10	SGCN	top	auc	baseline	prognostic	EUR_67_biomarkers_WGS
0.0125717	rec	Diabetes mellitus	E11	SGCN	top	auc	baseline	prognostic	EUR_67_biomarkers_WGS
498.5771774328695	UR	Diabetes mellitus	E11	SGCN	top	auc	baseline	prognostic	EUR_67_biomarkers_WGS
0	raredmg	Diabetes mellitus	E11	SGCN	top	auc	baseline	prognostic	EUR_67_biomarkers_WGS
24.510442209294794	raredmgmtr	Diabetes mellitus	E11	SGCN	top	auc	baseline	prognostic	EUR_67_biomarkers_WGS
259.70341894290965	ptv	Diabetes mellitus	E11	SGCN	top	auc	baseline	prognostic	EUR_67_biomarkers_WGS
1.3084211076358765	syn	Diabetes mellitus	E11	SGCN	top	auc	baseline	prognostic	EUR_67_biomarkers_WGS
249.2177066469495	URmtr	Diabetes mellitus	E11	SGCN	top	auc	baseline	prognostic	EUR_67_biomarkers_WGS
276.0151978548925	flexdmg	Diabetes mellitus	E11	SGCN	top	auc	baseline	prognostic	EUR_67_biomarkers_WGS
11.982876551019704	flexnonsynmtr	Diabetes mellitus	E11	SGCN	top	auc	baseline	prognostic	EUR_67_biomarkers_WGS
104.7971141308926	ptv5pcnt	Diabetes mellitus	E11	SGCN	top	auc	baseline	prognostic	EUR_67_biomarkers_WGS
7.614359814908205	ptvraredmg	Diabetes mellitus	E11	SGCN	top	auc	baseline	prognostic	EUR_67_biomarkers_WGS
0	rec	Diabetes mellitus	E14	SGCN	top	auc	baseline	prognostic	EUR_67_biomarkers_WGS
2.2325319426724057	UR	Diabetes mellitus	E14	SGCN	top	auc	baseline	prognostic	EUR_67_biomarkers_WGS
1.6945640616789357	raredmg	Diabetes mellitus	E14	SGCN	top	auc	baseline	prognostic	EUR_67_biomarkers_WGS
0	raredmgmtr	Diabetes mellitus	E14	SGCN	top	auc	baseline	prognostic	EUR_67_biomarkers_WGS
35.09400141357315	ptv	Diabetes mellitus	E14	SGCN	top	auc	baseline	prognostic	EUR_67_biomarkers_WGS
57.16593851402562	syn	Diabetes mellitus	E14	SGCN	top	auc	baseline	prognostic	EUR_67_biomarkers_WGS
213.73130318447608	URmtr	Diabetes mellitus	E14	SGCN	top	auc	baseline	prognostic	EUR_67_biomarkers_WGS
25.40665191999684	flexdmg	Diabetes mellitus	E14	SGCN	top	auc	baseline	prognostic	EUR_67_biomarkers_WGS
0	flexnonsynmtr	Diabetes mellitus	E14	SGCN	top	auc	baseline	prognostic	EUR_67_biomarkers_WGS
62.00284906537978	ptv5pcnt	Diabetes mellitus	E14	SGCN	top	auc	baseline	prognostic	EUR_67_biomarkers_WGS
176.66583701997035	ptvraredmg	Diabetes mellitus	E14	SGCN	top	auc	baseline	prognostic	EUR_67_biomarkers_WGS
0	rec	Diabetes mellitus	E10	SGCN	top	auc	baseline	diagnostic	EUR_67_biomarkers_WGS
27.88631725446352	UR	Diabetes mellitus	E10	SGCN	top	auc	baseline	diagnostic	EUR_67_biomarkers_WGS
20.73106188804224	raredmg	Diabetes mellitus	E10	SGCN	top	auc	baseline	diagnostic	EUR_67_biomarkers_WGS
170.99984775611986	raredmgmtr	Diabetes mellitus	E10	SGCN	top	auc	baseline	diagnostic	EUR_67_biomarkers_WGS
0	ptv	Diabetes mellitus	E10	SGCN	top	auc	baseline	diagnostic	EUR_67_biomarkers_WGS
0	syn	Diabetes mellitus	E10	SGCN	top	auc	baseline	diagnostic	EUR_67_biomarkers_WGS
16.927757748014994	URmtr	Diabetes mellitus	E10	SGCN	top	auc	baseline	diagnostic	EUR_67_biomarkers_WGS
0	flexdmg	Diabetes mellitus	E10	SGCN	top	auc	baseline	diagnostic	EUR_67_biomarkers_WGS
0	flexnonsynmtr	Diabetes mellitus	E10	SGCN	top	auc	baseline	diagnostic	EUR_67_biomarkers_WGS
0	ptv5pcnt	Diabetes mellitus	E10	SGCN	top	auc	baseline	diagnostic	EUR_67_biomarkers_WGS
74.57357472380198	ptvraredmg	Diabetes mellitus	E10	SGCN	top	auc	baseline	diagnostic	EUR_67_biomarkers_WGS
0	rec	Diabetes mellitus	E11	SGCN	top	auc	baseline	diagnostic	EUR_67_biomarkers_WGS
146.5054736203053	UR	Diabetes mellitus	E11	SGCN	top	auc	baseline	diagnostic	EUR_67_biomarkers_WGS
107.73953914203504	raredmg	Diabetes mellitus	E11	SGCN	top	auc	baseline	diagnostic	EUR_67_biomarkers_WGS
81.42207580875515	raredmgmtr	Diabetes mellitus	E11	SGCN	top	auc	baseline	diagnostic	EUR_67_biomarkers_WGS
84.68209833699581	ptv	Diabetes mellitus	E11	SGCN	top	auc	baseline	diagnostic	EUR_67_biomarkers_WGS
0	syn	Diabetes mellitus	E11	SGCN	top	auc	baseline	diagnostic	EUR_67_biomarkers_WGS
456.082	URmtr	Diabetes mellitus	E11	SGCN	top	auc	baseline	diagnostic	EUR_67_biomarkers_WGS
520.6066315814032	flexdmg	Diabetes mellitus	E11	SGCN	top	auc	baseline	diagnostic	EUR_67_biomarkers_WGS
310.6337029282684	flexnonsynmtr	Diabetes mellitus	E11	SGCN	top	auc	baseline	diagnostic	EUR_67_biomarkers_WGS
43.667335596744586	ptv5pcnt	Diabetes mellitus	E11	SGCN	top	auc	baseline	diagnostic	EUR_67_biomarkers_WGS
24.78855864338246	ptvraredmg	Diabetes mellitus	E11	SGCN	top	auc	baseline	diagnostic	EUR_67_biomarkers_WGS
0	rec	Diabetes mellitus	E14	SGCN	top	auc	baseline	diagnostic	EUR_67_biomarkers_WGS
1.4461661258435825	UR	Diabetes mellitus	E14	SGCN	top	auc	baseline	diagnostic	EUR_67_biomarkers_WGS
3.3053483976123346	raredmg	Diabetes mellitus	E14	SGCN	top	auc	baseline	diagnostic	EUR_67_biomarkers_WGS
0	raredmgmtr	Diabetes mellitus	E14	SGCN	top	auc	baseline	diagnostic	EUR_67_biomarkers_WGS
3.2040617730680445	ptv	Diabetes mellitus	E14	SGCN	top	auc	baseline	diagnostic	EUR_67_biomarkers_WGS
0	syn	Diabetes mellitus	E14	SGCN	top	auc	baseline	diagnostic	EUR_67_biomarkers_WGS
183.90586373571628	URmtr	Diabetes mellitus	E14	SGCN	top	auc	baseline	diagnostic	EUR_67_biomarkers_WGS
10.591575739322746	flexdmg	Diabetes mellitus	E14	SGCN	top	auc	baseline	diagnostic	EUR_67_biomarkers_WGS
0	flexnonsynmtr	Diabetes mellitus	E14	SGCN	top	auc	baseline	diagnostic	EUR_67_biomarkers_WGS
0.1412608162975726	ptv5pcnt	Diabetes mellitus	E14	SGCN	top	auc	baseline	diagnostic	EUR_67_biomarkers_WGS
5.126666545730746	ptvraredmg	Diabetes mellitus	E14	SGCN	top	auc	baseline	diagnostic	EUR_67_biomarkers_WGS
0	rec	Diabetes mellitus	E10	SGCN	top	auc	L0	time agnostic	EUR_67_biomarkers_WGS
5.312711745169043	UR	Diabetes mellitus	E10	SGCN	top	auc	L0	time agnostic	EUR_67_biomarkers_WGS
0	raredmg	Diabetes mellitus	E10	SGCN	top	auc	L0	time agnostic	EUR_67_biomarkers_WGS
2.450015779968771	raredmgmtr	Diabetes mellitus	E10	SGCN	top	auc	L0	time agnostic	EUR_67_biomarkers_WGS
0	ptv	Diabetes mellitus	E10	SGCN	top	auc	L0	time agnostic	EUR_67_biomarkers_WGS
0	syn	Diabetes mellitus	E10	SGCN	top	auc	L0	time agnostic	EUR_67_biomarkers_WGS
0.2666394307236004	URmtr	Diabetes mellitus	E10	SGCN	top	auc	L0	time agnostic	EUR_67_biomarkers_WGS
0	flexdmg	Diabetes mellitus	E10	SGCN	top	auc	L0	time agnostic	EUR_67_biomarkers_WGS
2.463299671303565	flexnonsynmtr	Diabetes mellitus	E10	SGCN	top	auc	L0	time agnostic	EUR_67_biomarkers_WGS
1.7834343438204474	ptv5pcnt	Diabetes mellitus	E10	SGCN	top	auc	L0	time agnostic	EUR_67_biomarkers_WGS
0	ptvraredmg	Diabetes mellitus	E10	SGCN	top	auc	L0	time agnostic	EUR_67_biomarkers_WGS
1.996051403489037	rec	Diabetes mellitus	E11	SGCN	top	auc	L0	time agnostic	EUR_67_biomarkers_WGS
510.8195148302213	UR	Diabetes mellitus	E11	SGCN	top	auc	L0	time agnostic	EUR_67_biomarkers_WGS
0	raredmg	Diabetes mellitus	E11	SGCN	top	auc	L0	time agnostic	EUR_67_biomarkers_WGS
95.62745794148574	raredmgmtr	Diabetes mellitus	E11	SGCN	top	auc	L0	time agnostic	EUR_67_biomarkers_WGS
35.735023006035554	ptv	Diabetes mellitus	E11	SGCN	top	auc	L0	time agnostic	EUR_67_biomarkers_WGS
13.159065485189451	syn	Diabetes mellitus	E11	SGCN	top	auc	L0	time agnostic	EUR_67_biomarkers_WGS
508.728	URmtr	Diabetes mellitus	E11	SGCN	top	auc	L0	time agnostic	EUR_67_biomarkers_WGS
320.2898627676203	flexdmg	Diabetes mellitus	E11	SGCN	top	auc	L0	time agnostic	EUR_67_biomarkers_WGS
0.9612160591020444	flexnonsynmtr	Diabetes mellitus	E11	SGCN	top	auc	L0	time agnostic	EUR_67_biomarkers_WGS
13.27466721207643	ptv5pcnt	Diabetes mellitus	E11	SGCN	top	auc	L0	time agnostic	EUR_67_biomarkers_WGS
211.8584255436129	ptvraredmg	Diabetes mellitus	E11	SGCN	top	auc	L0	time agnostic	EUR_67_biomarkers_WGS
0	rec	Diabetes mellitus	E14	SGCN	top	auc	L0	time agnostic	EUR_67_biomarkers_WGS
12.171924569950246	UR	Diabetes mellitus	E14	SGCN	top	auc	L0	time agnostic	EUR_67_biomarkers_WGS
1.3977864838400669	raredmg	Diabetes mellitus	E14	SGCN	top	auc	L0	time agnostic	EUR_67_biomarkers_WGS
4.799424326641272	raredmgmtr	Diabetes mellitus	E14	SGCN	top	auc	L0	time agnostic	EUR_67_biomarkers_WGS
0	ptv	Diabetes mellitus	E14	SGCN	top	auc	L0	time agnostic	EUR_67_biomarkers_WGS
2.533990541461014	syn	Diabetes mellitus	E14	SGCN	top	auc	L0	time agnostic	EUR_67_biomarkers_WGS
10.963419867276032	URmtr	Diabetes mellitus	E14	SGCN	top	auc	L0	time agnostic	EUR_67_biomarkers_WGS
0	flexdmg	Diabetes mellitus	E14	SGCN	top	auc	L0	time agnostic	EUR_67_biomarkers_WGS
3.410275292758513	flexnonsynmtr	Diabetes mellitus	E14	SGCN	top	auc	L0	time agnostic	EUR_67_biomarkers_WGS
0	ptv5pcnt	Diabetes mellitus	E14	SGCN	top	auc	L0	time agnostic	EUR_67_biomarkers_WGS
0	ptvraredmg	Diabetes mellitus	E14	SGCN	top	auc	L0	time agnostic	EUR_67_biomarkers_WGS
0	rec	Diabetes mellitus	E10	SGCN	top	auc	L0	prognostic	EUR_67_biomarkers_WGS
0	UR	Diabetes mellitus	E10	SGCN	top	auc	L0	prognostic	EUR_67_biomarkers_WGS
8.32622	raredmg	Diabetes mellitus	E10	SGCN	top	auc	L0	prognostic	EUR_67_biomarkers_WGS
3.105704058909888	raredmgmtr	Diabetes mellitus	E10	SGCN	top	auc	L0	prognostic	EUR_67_biomarkers_WGS
190.25711527860864	ptv	Diabetes mellitus	E10	SGCN	top	auc	L0	prognostic	EUR_67_biomarkers_WGS
160.28941230694593	syn	Diabetes mellitus	E10	SGCN	top	auc	L0	prognostic	EUR_67_biomarkers_WGS
42.1168	URmtr	Diabetes mellitus	E10	SGCN	top	auc	L0	prognostic	EUR_67_biomarkers_WGS
0	flexdmg	Diabetes mellitus	E10	SGCN	top	auc	L0	prognostic	EUR_67_biomarkers_WGS
0	flexnonsynmtr	Diabetes mellitus	E10	SGCN	top	auc	L0	prognostic	EUR_67_biomarkers_WGS
132.62386511882048	ptv5pcnt	Diabetes mellitus	E10	SGCN	top	auc	L0	prognostic	EUR_67_biomarkers_WGS
0	ptvraredmg	Diabetes mellitus	E10	SGCN	top	auc	L0	prognostic	EUR_67_biomarkers_WGS
27.701324331183624	rec	Diabetes mellitus	E11	SGCN	top	auc	L0	prognostic	EUR_67_biomarkers_WGS
428.50352362032334	UR	Diabetes mellitus	E11	SGCN	top	auc	L0	prognostic	EUR_67_biomarkers_WGS
0	raredmg	Diabetes mellitus	E11	SGCN	top	auc	L0	prognostic	EUR_67_biomarkers_WGS
162.34440383698026	raredmgmtr	Diabetes mellitus	E11	SGCN	top	auc	L0	prognostic	EUR_67_biomarkers_WGS
48.26278514416442	ptv	Diabetes mellitus	E11	SGCN	top	auc	L0	prognostic	EUR_67_biomarkers_WGS
0	syn	Diabetes mellitus	E11	SGCN	top	auc	L0	prognostic	EUR_67_biomarkers_WGS
561.2452762100409	URmtr	Diabetes mellitus	E11	SGCN	top	auc	L0	prognostic	EUR_67_biomarkers_WGS
468.1605584361509	flexdmg	Diabetes mellitus	E11	SGCN	top	auc	L0	prognostic	EUR_67_biomarkers_WGS
0	flexnonsynmtr	Diabetes mellitus	E11	SGCN	top	auc	L0	prognostic	EUR_67_biomarkers_WGS
39.073396334651946	ptv5pcnt	Diabetes mellitus	E11	SGCN	top	auc	L0	prognostic	EUR_67_biomarkers_WGS
26.35336214091918	ptvraredmg	Diabetes mellitus	E11	SGCN	top	auc	L0	prognostic	EUR_67_biomarkers_WGS
0	rec	Diabetes mellitus	E14	SGCN	top	auc	L0	prognostic	EUR_67_biomarkers_WGS
233.15376206982864	UR	Diabetes mellitus	E14	SGCN	top	auc	L0	prognostic	EUR_67_biomarkers_WGS
3.5114143002532874	raredmg	Diabetes mellitus	E14	SGCN	top	auc	L0	prognostic	EUR_67_biomarkers_WGS
103.94108058633282	raredmgmtr	Diabetes mellitus	E14	SGCN	top	auc	L0	prognostic	EUR_67_biomarkers_WGS
0	ptv	Diabetes mellitus	E14	SGCN	top	auc	L0	prognostic	EUR_67_biomarkers_WGS
0	syn	Diabetes mellitus	E14	SGCN	top	auc	L0	prognostic	EUR_67_biomarkers_WGS
0	URmtr	Diabetes mellitus	E14	SGCN	top	auc	L0	prognostic	EUR_67_biomarkers_WGS
0	flexdmg	Diabetes mellitus	E14	SGCN	top	auc	L0	prognostic	EUR_67_biomarkers_WGS
102.79800178182076	flexnonsynmtr	Diabetes mellitus	E14	SGCN	top	auc	L0	prognostic	EUR_67_biomarkers_WGS
0	ptv5pcnt	Diabetes mellitus	E14	SGCN	top	auc	L0	prognostic	EUR_67_biomarkers_WGS
2.781684877932925	ptvraredmg	Diabetes mellitus	E14	SGCN	top	auc	L0	prognostic	EUR_67_biomarkers_WGS
0	rec	Diabetes mellitus	E10	SGCN	top	auc	L0	diagnostic	EUR_67_biomarkers_WGS
0	UR	Diabetes mellitus	E10	SGCN	top	auc	L0	diagnostic	EUR_67_biomarkers_WGS
0	raredmg	Diabetes mellitus	E10	SGCN	top	auc	L0	diagnostic	EUR_67_biomarkers_WGS
12.14654400193211	raredmgmtr	Diabetes mellitus	E10	SGCN	top	auc	L0	diagnostic	EUR_67_biomarkers_WGS
27.716988162492783	ptv	Diabetes mellitus	E10	SGCN	top	auc	L0	diagnostic	EUR_67_biomarkers_WGS
0	syn	Diabetes mellitus	E10	SGCN	top	auc	L0	diagnostic	EUR_67_biomarkers_WGS
96.80420025136748	URmtr	Diabetes mellitus	E10	SGCN	top	auc	L0	diagnostic	EUR_67_biomarkers_WGS
3.012335320955753	flexdmg	Diabetes mellitus	E10	SGCN	top	auc	L0	diagnostic	EUR_67_biomarkers_WGS
38.92761319543624	flexnonsynmtr	Diabetes mellitus	E10	SGCN	top	auc	L0	diagnostic	EUR_67_biomarkers_WGS
49.554132165695485	ptv5pcnt	Diabetes mellitus	E10	SGCN	top	auc	L0	diagnostic	EUR_67_biomarkers_WGS
0.0327515	ptvraredmg	Diabetes mellitus	E10	SGCN	top	auc	L0	diagnostic	EUR_67_biomarkers_WGS
0	rec	Diabetes mellitus	E11	SGCN	top	auc	L0	diagnostic	EUR_67_biomarkers_WGS
350.5845456853851	UR	Diabetes mellitus	E11	SGCN	top	auc	L0	diagnostic	EUR_67_biomarkers_WGS
162.86927579610338	raredmg	Diabetes mellitus	E11	SGCN	top	auc	L0	diagnostic	EUR_67_biomarkers_WGS
183.96247484426945	raredmgmtr	Diabetes mellitus	E11	SGCN	top	auc	L0	diagnostic	EUR_67_biomarkers_WGS
238.39421176893583	ptv	Diabetes mellitus	E11	SGCN	top	auc	L0	diagnostic	EUR_67_biomarkers_WGS
48.81518923397861	syn	Diabetes mellitus	E11	SGCN	top	auc	L0	diagnostic	EUR_67_biomarkers_WGS
660.9932257493633	URmtr	Diabetes mellitus	E11	SGCN	top	auc	L0	diagnostic	EUR_67_biomarkers_WGS
341.84798273186686	flexdmg	Diabetes mellitus	E11	SGCN	top	auc	L0	diagnostic	EUR_67_biomarkers_WGS
72.50337564634003	flexnonsynmtr	Diabetes mellitus	E11	SGCN	top	auc	L0	diagnostic	EUR_67_biomarkers_WGS
94.20807687692562	ptv5pcnt	Diabetes mellitus	E11	SGCN	top	auc	L0	diagnostic	EUR_67_biomarkers_WGS
108.30308444447128	ptvraredmg	Diabetes mellitus	E11	SGCN	top	auc	L0	diagnostic	EUR_67_biomarkers_WGS
0	rec	Diabetes mellitus	E14	SGCN	top	auc	L0	diagnostic	EUR_67_biomarkers_WGS
124.70858936604678	UR	Diabetes mellitus	E14	SGCN	top	auc	L0	diagnostic	EUR_67_biomarkers_WGS
29.82571083596289	raredmg	Diabetes mellitus	E14	SGCN	top	auc	L0	diagnostic	EUR_67_biomarkers_WGS
250.8905795976127	raredmgmtr	Diabetes mellitus	E14	SGCN	top	auc	L0	diagnostic	EUR_67_biomarkers_WGS
53.51363672823172	ptv	Diabetes mellitus	E14	SGCN	top	auc	L0	diagnostic	EUR_67_biomarkers_WGS
3.527871865548136	syn	Diabetes mellitus	E14	SGCN	top	auc	L0	diagnostic	EUR_67_biomarkers_WGS
608.168	URmtr	Diabetes mellitus	E14	SGCN	top	auc	L0	diagnostic	EUR_67_biomarkers_WGS
0	flexdmg	Diabetes mellitus	E14	SGCN	top	auc	L0	diagnostic	EUR_67_biomarkers_WGS
396.7366931545026	flexnonsynmtr	Diabetes mellitus	E14	SGCN	top	auc	L0	diagnostic	EUR_67_biomarkers_WGS
36.988210979067695	ptv5pcnt	Diabetes mellitus	E14	SGCN	top	auc	L0	diagnostic	EUR_67_biomarkers_WGS
66.91304654193927	ptvraredmg	Diabetes mellitus	E14	SGCN	top	auc	L0	diagnostic	EUR_67_biomarkers_WGS
60.07111666361014	rec	Diabetes mellitus	E10	SGCN	top	auc	L1	time agnostic	EUR_67_biomarkers_WGS
17.751702469462835	UR	Diabetes mellitus	E10	SGCN	top	auc	L1	time agnostic	EUR_67_biomarkers_WGS
41.19329856660655	raredmg	Diabetes mellitus	E10	SGCN	top	auc	L1	time agnostic	EUR_67_biomarkers_WGS
83.38499913862783	raredmgmtr	Diabetes mellitus	E10	SGCN	top	auc	L1	time agnostic	EUR_67_biomarkers_WGS
96.18536393581364	ptv	Diabetes mellitus	E10	SGCN	top	auc	L1	time agnostic	EUR_67_biomarkers_WGS
1.135351676243978	syn	Diabetes mellitus	E10	SGCN	top	auc	L1	time agnostic	EUR_67_biomarkers_WGS
397.7709882679049	URmtr	Diabetes mellitus	E10	SGCN	top	auc	L1	time agnostic	EUR_67_biomarkers_WGS
8.435851538463478	flexdmg	Diabetes mellitus	E10	SGCN	top	auc	L1	time agnostic	EUR_67_biomarkers_WGS
0	flexnonsynmtr	Diabetes mellitus	E10	SGCN	top	auc	L1	time agnostic	EUR_67_biomarkers_WGS
35.79636190864164	ptv5pcnt	Diabetes mellitus	E10	SGCN	top	auc	L1	time agnostic	EUR_67_biomarkers_WGS
7.359019851491315	ptvraredmg	Diabetes mellitus	E10	SGCN	top	auc	L1	time agnostic	EUR_67_biomarkers_WGS
2.5606628363773147	rec	Diabetes mellitus	E11	SGCN	top	auc	L1	time agnostic	EUR_67_biomarkers_WGS
815.3874903650842	UR	Diabetes mellitus	E11	SGCN	top	auc	L1	time agnostic	EUR_67_biomarkers_WGS
0	raredmg	Diabetes mellitus	E11	SGCN	top	auc	L1	time agnostic	EUR_67_biomarkers_WGS
43.62216200393791	raredmgmtr	Diabetes mellitus	E11	SGCN	top	auc	L1	time agnostic	EUR_67_biomarkers_WGS
0	ptv	Diabetes mellitus	E11	SGCN	top	auc	L1	time agnostic	EUR_67_biomarkers_WGS
0	syn	Diabetes mellitus	E11	SGCN	top	auc	L1	time agnostic	EUR_67_biomarkers_WGS
56.85678891975887	URmtr	Diabetes mellitus	E11	SGCN	top	auc	L1	time agnostic	EUR_67_biomarkers_WGS
79.5294	flexdmg	Diabetes mellitus	E11	SGCN	top	auc	L1	time agnostic	EUR_67_biomarkers_WGS
2.187413981921642	flexnonsynmtr	Diabetes mellitus	E11	SGCN	top	auc	L1	time agnostic	EUR_67_biomarkers_WGS
4.146384815356283	ptv5pcnt	Diabetes mellitus	E11	SGCN	top	auc	L1	time agnostic	EUR_67_biomarkers_WGS
1.0008228303106428	ptvraredmg	Diabetes mellitus	E11	SGCN	top	auc	L1	time agnostic	EUR_67_biomarkers_WGS
0	rec	Diabetes mellitus	E14	SGCN	top	auc	L1	time agnostic	EUR_67_biomarkers_WGS
32.99544078785429	UR	Diabetes mellitus	E14	SGCN	top	auc	L1	time agnostic	EUR_67_biomarkers_WGS
14.178052596463523	raredmg	Diabetes mellitus	E14	SGCN	top	auc	L1	time agnostic	EUR_67_biomarkers_WGS
0.1214551818747526	raredmgmtr	Diabetes mellitus	E14	SGCN	top	auc	L1	time agnostic	EUR_67_biomarkers_WGS
14.813330585514072	ptv	Diabetes mellitus	E14	SGCN	top	auc	L1	time agnostic	EUR_67_biomarkers_WGS
354.44698160876567	syn	Diabetes mellitus	E14	SGCN	top	auc	L1	time agnostic	EUR_67_biomarkers_WGS
343.8780234397028	URmtr	Diabetes mellitus	E14	SGCN	top	auc	L1	time agnostic	EUR_67_biomarkers_WGS
3.8330167720272583	flexdmg	Diabetes mellitus	E14	SGCN	top	auc	L1	time agnostic	EUR_67_biomarkers_WGS
187.11569256906003	flexnonsynmtr	Diabetes mellitus	E14	SGCN	top	auc	L1	time agnostic	EUR_67_biomarkers_WGS
59.41469444109365	ptv5pcnt	Diabetes mellitus	E14	SGCN	top	auc	L1	time agnostic	EUR_67_biomarkers_WGS
40.284702637589824	ptvraredmg	Diabetes mellitus	E14	SGCN	top	auc	L1	time agnostic	EUR_67_biomarkers_WGS
4.335764947793974	rec	Diabetes mellitus	E10	SGCN	top	auc	L1	prognostic	EUR_67_biomarkers_WGS
0	UR	Diabetes mellitus	E10	SGCN	top	auc	L1	prognostic	EUR_67_biomarkers_WGS
5.979073249553895	raredmg	Diabetes mellitus	E10	SGCN	top	auc	L1	prognostic	EUR_67_biomarkers_WGS
251.22290834035567	raredmgmtr	Diabetes mellitus	E10	SGCN	top	auc	L1	prognostic	EUR_67_biomarkers_WGS
75.03057248784505	ptv	Diabetes mellitus	E10	SGCN	top	auc	L1	prognostic	EUR_67_biomarkers_WGS
6.232336225473194	syn	Diabetes mellitus	E10	SGCN	top	auc	L1	prognostic	EUR_67_biomarkers_WGS
165.9053979953915	URmtr	Diabetes mellitus	E10	SGCN	top	auc	L1	prognostic	EUR_67_biomarkers_WGS
17.232420271074187	flexdmg	Diabetes mellitus	E10	SGCN	top	auc	L1	prognostic	EUR_67_biomarkers_WGS
1.5548541348230405	flexnonsynmtr	Diabetes mellitus	E10	SGCN	top	auc	L1	prognostic	EUR_67_biomarkers_WGS
37.38762065819901	ptv5pcnt	Diabetes mellitus	E10	SGCN	top	auc	L1	prognostic	EUR_67_biomarkers_WGS
0	ptvraredmg	Diabetes mellitus	E10	SGCN	top	auc	L1	prognostic	EUR_67_biomarkers_WGS
81.27178327673354	rec	Diabetes mellitus	E11	SGCN	top	auc	L1	prognostic	EUR_67_biomarkers_WGS
377.5765779398332	UR	Diabetes mellitus	E11	SGCN	top	auc	L1	prognostic	EUR_67_biomarkers_WGS
3.5540217001770475	raredmg	Diabetes mellitus	E11	SGCN	top	auc	L1	prognostic	EUR_67_biomarkers_WGS
353.50753984852577	raredmgmtr	Diabetes mellitus	E11	SGCN	top	auc	L1	prognostic	EUR_67_biomarkers_WGS
47.61084220933193	ptv	Diabetes mellitus	E11	SGCN	top	auc	L1	prognostic	EUR_67_biomarkers_WGS
0	syn	Diabetes mellitus	E11	SGCN	top	auc	L1	prognostic	EUR_67_biomarkers_WGS
389.36425106347576	URmtr	Diabetes mellitus	E11	SGCN	top	auc	L1	prognostic	EUR_67_biomarkers_WGS
728.1495009651528	flexdmg	Diabetes mellitus	E11	SGCN	top	auc	L1	prognostic	EUR_67_biomarkers_WGS
2.683772224344647	flexnonsynmtr	Diabetes mellitus	E11	SGCN	top	auc	L1	prognostic	EUR_67_biomarkers_WGS
9.309868635278136	ptv5pcnt	Diabetes mellitus	E11	SGCN	top	auc	L1	prognostic	EUR_67_biomarkers_WGS
124.81367257455344	ptvraredmg	Diabetes mellitus	E11	SGCN	top	auc	L1	prognostic	EUR_67_biomarkers_WGS
0	rec	Diabetes mellitus	E14	SGCN	top	auc	L1	prognostic	EUR_67_biomarkers_WGS
37.90247689929069	UR	Diabetes mellitus	E14	SGCN	top	auc	L1	prognostic	EUR_67_biomarkers_WGS
0	raredmg	Diabetes mellitus	E14	SGCN	top	auc	L1	prognostic	EUR_67_biomarkers_WGS
4.833622110554881	raredmgmtr	Diabetes mellitus	E14	SGCN	top	auc	L1	prognostic	EUR_67_biomarkers_WGS
61.18593029501476	ptv	Diabetes mellitus	E14	SGCN	top	auc	L1	prognostic	EUR_67_biomarkers_WGS
207.5610687686172	syn	Diabetes mellitus	E14	SGCN	top	auc	L1	prognostic	EUR_67_biomarkers_WGS
5.926400521240243	URmtr	Diabetes mellitus	E14	SGCN	top	auc	L1	prognostic	EUR_67_biomarkers_WGS
0	flexdmg	Diabetes mellitus	E14	SGCN	top	auc	L1	prognostic	EUR_67_biomarkers_WGS
78.4443	flexnonsynmtr	Diabetes mellitus	E14	SGCN	top	auc	L1	prognostic	EUR_67_biomarkers_WGS
29.83226209760833	ptv5pcnt	Diabetes mellitus	E14	SGCN	top	auc	L1	prognostic	EUR_67_biomarkers_WGS
0	ptvraredmg	Diabetes mellitus	E14	SGCN	top	auc	L1	prognostic	EUR_67_biomarkers_WGS
0	rec	Diabetes mellitus	E10	SGCN	top	auc	L1	diagnostic	EUR_67_biomarkers_WGS
0	UR	Diabetes mellitus	E10	SGCN	top	auc	L1	diagnostic	EUR_67_biomarkers_WGS
2.446187982841784	raredmg	Diabetes mellitus	E10	SGCN	top	auc	L1	diagnostic	EUR_67_biomarkers_WGS
26.070051259663284	raredmgmtr	Diabetes mellitus	E10	SGCN	top	auc	L1	diagnostic	EUR_67_biomarkers_WGS
257.00150568789115	ptv	Diabetes mellitus	E10	SGCN	top	auc	L1	diagnostic	EUR_67_biomarkers_WGS
0	syn	Diabetes mellitus	E10	SGCN	top	auc	L1	diagnostic	EUR_67_biomarkers_WGS
561.6133561757999	URmtr	Diabetes mellitus	E10	SGCN	top	auc	L1	diagnostic	EUR_67_biomarkers_WGS
8.99177	flexdmg	Diabetes mellitus	E10	SGCN	top	auc	L1	diagnostic	EUR_67_biomarkers_WGS
0	flexnonsynmtr	Diabetes mellitus	E10	SGCN	top	auc	L1	diagnostic	EUR_67_biomarkers_WGS
162.9221766743853	ptv5pcnt	Diabetes mellitus	E10	SGCN	top	auc	L1	diagnostic	EUR_67_biomarkers_WGS
136.68418319983596	ptvraredmg	Diabetes mellitus	E10	SGCN	top	auc	L1	diagnostic	EUR_67_biomarkers_WGS
14.805335186249218	rec	Diabetes mellitus	E11	SGCN	top	auc	L1	diagnostic	EUR_67_biomarkers_WGS
317.4433012235459	UR	Diabetes mellitus	E11	SGCN	top	auc	L1	diagnostic	EUR_67_biomarkers_WGS
2.829113109586687	raredmg	Diabetes mellitus	E11	SGCN	top	auc	L1	diagnostic	EUR_67_biomarkers_WGS
147.89791670387876	raredmgmtr	Diabetes mellitus	E11	SGCN	top	auc	L1	diagnostic	EUR_67_biomarkers_WGS
93.43040084141715	ptv	Diabetes mellitus	E11	SGCN	top	auc	L1	diagnostic	EUR_67_biomarkers_WGS
0	syn	Diabetes mellitus	E11	SGCN	top	auc	L1	diagnostic	EUR_67_biomarkers_WGS
321.43233312774555	URmtr	Diabetes mellitus	E11	SGCN	top	auc	L1	diagnostic	EUR_67_biomarkers_WGS
707.3687177246759	flexdmg	Diabetes mellitus	E11	SGCN	top	auc	L1	diagnostic	EUR_67_biomarkers_WGS
58.75312241484658	flexnonsynmtr	Diabetes mellitus	E11	SGCN	top	auc	L1	diagnostic	EUR_67_biomarkers_WGS
1.7468693689941954	ptv5pcnt	Diabetes mellitus	E11	SGCN	top	auc	L1	diagnostic	EUR_67_biomarkers_WGS
100.01226213605506	ptvraredmg	Diabetes mellitus	E11	SGCN	top	auc	L1	diagnostic	EUR_67_biomarkers_WGS
0	rec	Diabetes mellitus	E14	SGCN	top	auc	L1	diagnostic	EUR_67_biomarkers_WGS
0.3582828844646659	UR	Diabetes mellitus	E14	SGCN	top	auc	L1	diagnostic	EUR_67_biomarkers_WGS
0	raredmg	Diabetes mellitus	E14	SGCN	top	auc	L1	diagnostic	EUR_67_biomarkers_WGS
249.2855281071162	raredmgmtr	Diabetes mellitus	E14	SGCN	top	auc	L1	diagnostic	EUR_67_biomarkers_WGS
69.95510889785939	ptv	Diabetes mellitus	E14	SGCN	top	auc	L1	diagnostic	EUR_67_biomarkers_WGS
103.82120425457192	syn	Diabetes mellitus	E14	SGCN	top	auc	L1	diagnostic	EUR_67_biomarkers_WGS
78.77285990083618	URmtr	Diabetes mellitus	E14	SGCN	top	auc	L1	diagnostic	EUR_67_biomarkers_WGS
22.732392976968107	flexdmg	Diabetes mellitus	E14	SGCN	top	auc	L1	diagnostic	EUR_67_biomarkers_WGS
288.3980073996438	flexnonsynmtr	Diabetes mellitus	E14	SGCN	top	auc	L1	diagnostic	EUR_67_biomarkers_WGS
63.56116938532969	ptv5pcnt	Diabetes mellitus	E14	SGCN	top	auc	L1	diagnostic	EUR_67_biomarkers_WGS
78.78400304671928	ptvraredmg	Diabetes mellitus	E14	SGCN	top	auc	L1	diagnostic	EUR_67_biomarkers_WGS
0	rec	Diabetes mellitus	E10	SGCN	top	auc	L2	time agnostic	EUR_67_biomarkers_WGS
48.89657455754917	UR	Diabetes mellitus	E10	SGCN	top	auc	L2	time agnostic	EUR_67_biomarkers_WGS
0	raredmg	Diabetes mellitus	E10	SGCN	top	auc	L2	time agnostic	EUR_67_biomarkers_WGS
14.198858878826808	raredmgmtr	Diabetes mellitus	E10	SGCN	top	auc	L2	time agnostic	EUR_67_biomarkers_WGS
0.2507469637744464	ptv	Diabetes mellitus	E10	SGCN	top	auc	L2	time agnostic	EUR_67_biomarkers_WGS
20.129639661488305	syn	Diabetes mellitus	E10	SGCN	top	auc	L2	time agnostic	EUR_67_biomarkers_WGS
520.7961239298119	URmtr	Diabetes mellitus	E10	SGCN	top	auc	L2	time agnostic	EUR_67_biomarkers_WGS
40.8988	flexdmg	Diabetes mellitus	E10	SGCN	top	auc	L2	time agnostic	EUR_67_biomarkers_WGS
0	flexnonsynmtr	Diabetes mellitus	E10	SGCN	top	auc	L2	time agnostic	EUR_67_biomarkers_WGS
3.715272650109819	ptv5pcnt	Diabetes mellitus	E10	SGCN	top	auc	L2	time agnostic	EUR_67_biomarkers_WGS
3.361400830845387	ptvraredmg	Diabetes mellitus	E10	SGCN	top	auc	L2	time agnostic	EUR_67_biomarkers_WGS
0	rec	Diabetes mellitus	E11	SGCN	top	auc	L2	time agnostic	EUR_67_biomarkers_WGS
762.7240035016245	UR	Diabetes mellitus	E11	SGCN	top	auc	L2	time agnostic	EUR_67_biomarkers_WGS
0.9483572301125972	raredmg	Diabetes mellitus	E11	SGCN	top	auc	L2	time agnostic	EUR_67_biomarkers_WGS
279.34588906369856	raredmgmtr	Diabetes mellitus	E11	SGCN	top	auc	L2	time agnostic	EUR_67_biomarkers_WGS
180.44751726285136	ptv	Diabetes mellitus	E11	SGCN	top	auc	L2	time agnostic	EUR_67_biomarkers_WGS
0	syn	Diabetes mellitus	E11	SGCN	top	auc	L2	time agnostic	EUR_67_biomarkers_WGS
282.61523481998665	URmtr	Diabetes mellitus	E11	SGCN	top	auc	L2	time agnostic	EUR_67_biomarkers_WGS
772.6650679024337	flexdmg	Diabetes mellitus	E11	SGCN	top	auc	L2	time agnostic	EUR_67_biomarkers_WGS
2.747745648563741	flexnonsynmtr	Diabetes mellitus	E11	SGCN	top	auc	L2	time agnostic	EUR_67_biomarkers_WGS
161.71131385022278	ptv5pcnt	Diabetes mellitus	E11	SGCN	top	auc	L2	time agnostic	EUR_67_biomarkers_WGS
41.29702719550751	ptvraredmg	Diabetes mellitus	E11	SGCN	top	auc	L2	time agnostic	EUR_67_biomarkers_WGS
0	rec	Diabetes mellitus	E14	SGCN	top	auc	L2	time agnostic	EUR_67_biomarkers_WGS
146.0046743536273	UR	Diabetes mellitus	E14	SGCN	top	auc	L2	time agnostic	EUR_67_biomarkers_WGS
0	raredmg	Diabetes mellitus	E14	SGCN	top	auc	L2	time agnostic	EUR_67_biomarkers_WGS
339.6684805364467	raredmgmtr	Diabetes mellitus	E14	SGCN	top	auc	L2	time agnostic	EUR_67_biomarkers_WGS
29.35476283544188	ptv	Diabetes mellitus	E14	SGCN	top	auc	L2	time agnostic	EUR_67_biomarkers_WGS
39.89339998373748	syn	Diabetes mellitus	E14	SGCN	top	auc	L2	time agnostic	EUR_67_biomarkers_WGS
217.36160744795865	URmtr	Diabetes mellitus	E14	SGCN	top	auc	L2	time agnostic	EUR_67_biomarkers_WGS
25.15483842032128	flexdmg	Diabetes mellitus	E14	SGCN	top	auc	L2	time agnostic	EUR_67_biomarkers_WGS
100.406	flexnonsynmtr	Diabetes mellitus	E14	SGCN	top	auc	L2	time agnostic	EUR_67_biomarkers_WGS
44.37441865751103	ptv5pcnt	Diabetes mellitus	E14	SGCN	top	auc	L2	time agnostic	EUR_67_biomarkers_WGS
0	ptvraredmg	Diabetes mellitus	E14	SGCN	top	auc	L2	time agnostic	EUR_67_biomarkers_WGS
0	rec	Diabetes mellitus	E10	SGCN	top	auc	L2	prognostic	EUR_67_biomarkers_WGS
147.5164505336527	UR	Diabetes mellitus	E10	SGCN	top	auc	L2	prognostic	EUR_67_biomarkers_WGS
0	raredmg	Diabetes mellitus	E10	SGCN	top	auc	L2	prognostic	EUR_67_biomarkers_WGS
74.71802475055283	raredmgmtr	Diabetes mellitus	E10	SGCN	top	auc	L2	prognostic	EUR_67_biomarkers_WGS
7.594254750147519	ptv	Diabetes mellitus	E10	SGCN	top	auc	L2	prognostic	EUR_67_biomarkers_WGS
89.02186989439474	syn	Diabetes mellitus	E10	SGCN	top	auc	L2	prognostic	EUR_67_biomarkers_WGS
954.681	URmtr	Diabetes mellitus	E10	SGCN	top	auc	L2	prognostic	EUR_67_biomarkers_WGS
46.26651277321405	flexdmg	Diabetes mellitus	E10	SGCN	top	auc	L2	prognostic	EUR_67_biomarkers_WGS
0	flexnonsynmtr	Diabetes mellitus	E10	SGCN	top	auc	L2	prognostic	EUR_67_biomarkers_WGS
11.60720933903288	ptv5pcnt	Diabetes mellitus	E10	SGCN	top	auc	L2	prognostic	EUR_67_biomarkers_WGS
3.4278510535186566	ptvraredmg	Diabetes mellitus	E10	SGCN	top	auc	L2	prognostic	EUR_67_biomarkers_WGS
7.919147157681373	rec	Diabetes mellitus	E11	SGCN	top	auc	L2	prognostic	EUR_67_biomarkers_WGS
523.2406380822497	UR	Diabetes mellitus	E11	SGCN	top	auc	L2	prognostic	EUR_67_biomarkers_WGS
308.5998015013054	raredmg	Diabetes mellitus	E11	SGCN	top	auc	L2	prognostic	EUR_67_biomarkers_WGS
627.6852784948358	raredmgmtr	Diabetes mellitus	E11	SGCN	top	auc	L2	prognostic	EUR_67_biomarkers_WGS
0	ptv	Diabetes mellitus	E11	SGCN	top	auc	L2	prognostic	EUR_67_biomarkers_WGS
0	syn	Diabetes mellitus	E11	SGCN	top	auc	L2	prognostic	EUR_67_biomarkers_WGS
260.5758249108955	URmtr	Diabetes mellitus	E11	SGCN	top	auc	L2	prognostic	EUR_67_biomarkers_WGS
158.88454310932676	flexdmg	Diabetes mellitus	E11	SGCN	top	auc	L2	prognostic	EUR_67_biomarkers_WGS
0	flexnonsynmtr	Diabetes mellitus	E11	SGCN	top	auc	L2	prognostic	EUR_67_biomarkers_WGS
0	ptv5pcnt	Diabetes mellitus	E11	SGCN	top	auc	L2	prognostic	EUR_67_biomarkers_WGS
0	ptvraredmg	Diabetes mellitus	E11	SGCN	top	auc	L2	prognostic	EUR_67_biomarkers_WGS
0	rec	Diabetes mellitus	E14	SGCN	top	auc	L2	prognostic	EUR_67_biomarkers_WGS
629.3361711072553	UR	Diabetes mellitus	E14	SGCN	top	auc	L2	prognostic	EUR_67_biomarkers_WGS
0	raredmg	Diabetes mellitus	E14	SGCN	top	auc	L2	prognostic	EUR_67_biomarkers_WGS
109.95415607808138	raredmgmtr	Diabetes mellitus	E14	SGCN	top	auc	L2	prognostic	EUR_67_biomarkers_WGS
24.796593052949525	ptv	Diabetes mellitus	E14	SGCN	top	auc	L2	prognostic	EUR_67_biomarkers_WGS
151.1378756152797	syn	Diabetes mellitus	E14	SGCN	top	auc	L2	prognostic	EUR_67_biomarkers_WGS
69.02303750171922	URmtr	Diabetes mellitus	E14	SGCN	top	auc	L2	prognostic	EUR_67_biomarkers_WGS
9.110644532271325	flexdmg	Diabetes mellitus	E14	SGCN	top	auc	L2	prognostic	EUR_67_biomarkers_WGS
0	flexnonsynmtr	Diabetes mellitus	E14	SGCN	top	auc	L2	prognostic	EUR_67_biomarkers_WGS
3.871350266237746	ptv5pcnt	Diabetes mellitus	E14	SGCN	top	auc	L2	prognostic	EUR_67_biomarkers_WGS
0	ptvraredmg	Diabetes mellitus	E14	SGCN	top	auc	L2	prognostic	EUR_67_biomarkers_WGS
18.135953263308632	rec	Diabetes mellitus	E10	SGCN	top	auc	L2	diagnostic	EUR_67_biomarkers_WGS
0	UR	Diabetes mellitus	E10	SGCN	top	auc	L2	diagnostic	EUR_67_biomarkers_WGS
0	raredmg	Diabetes mellitus	E10	SGCN	top	auc	L2	diagnostic	EUR_67_biomarkers_WGS
15.537167510579028	raredmgmtr	Diabetes mellitus	E10	SGCN	top	auc	L2	diagnostic	EUR_67_biomarkers_WGS
14.194307587844149	ptv	Diabetes mellitus	E10	SGCN	top	auc	L2	diagnostic	EUR_67_biomarkers_WGS
0	syn	Diabetes mellitus	E10	SGCN	top	auc	L2	diagnostic	EUR_67_biomarkers_WGS
142.58698023848598	URmtr	Diabetes mellitus	E10	SGCN	top	auc	L2	diagnostic	EUR_67_biomarkers_WGS
13.989290385262573	flexdmg	Diabetes mellitus	E10	SGCN	top	auc	L2	diagnostic	EUR_67_biomarkers_WGS
0	flexnonsynmtr	Diabetes mellitus	E10	SGCN	top	auc	L2	diagnostic	EUR_67_biomarkers_WGS
31.52126054601319	ptv5pcnt	Diabetes mellitus	E10	SGCN	top	auc	L2	diagnostic	EUR_67_biomarkers_WGS
2.929592761434268	ptvraredmg	Diabetes mellitus	E10	SGCN	top	auc	L2	diagnostic	EUR_67_biomarkers_WGS
124.52244347250227	rec	Diabetes mellitus	E11	SGCN	top	auc	L2	diagnostic	EUR_67_biomarkers_WGS
608.927	UR	Diabetes mellitus	E11	SGCN	top	auc	L2	diagnostic	EUR_67_biomarkers_WGS
10.021758276294566	raredmg	Diabetes mellitus	E11	SGCN	top	auc	L2	diagnostic	EUR_67_biomarkers_WGS
19.574033630734363	raredmgmtr	Diabetes mellitus	E11	SGCN	top	auc	L2	diagnostic	EUR_67_biomarkers_WGS
28.073883581295064	ptv	Diabetes mellitus	E11	SGCN	top	auc	L2	diagnostic	EUR_67_biomarkers_WGS
37.82382696610931	syn	Diabetes mellitus	E11	SGCN	top	auc	L2	diagnostic	EUR_67_biomarkers_WGS
158.75245819799912	URmtr	Diabetes mellitus	E11	SGCN	top	auc	L2	diagnostic	EUR_67_biomarkers_WGS
110.33551222401375	flexdmg	Diabetes mellitus	E11	SGCN	top	auc	L2	diagnostic	EUR_67_biomarkers_WGS
183.1842427040019	flexnonsynmtr	Diabetes mellitus	E11	SGCN	top	auc	L2	diagnostic	EUR_67_biomarkers_WGS
0	ptv5pcnt	Diabetes mellitus	E11	SGCN	top	auc	L2	diagnostic	EUR_67_biomarkers_WGS
64.9941	ptvraredmg	Diabetes mellitus	E11	SGCN	top	auc	L2	diagnostic	EUR_67_biomarkers_WGS
87.96387603342384	rec	Diabetes mellitus	E14	SGCN	top	auc	L2	diagnostic	EUR_67_biomarkers_WGS
619.4709966551936	UR	Diabetes mellitus	E14	SGCN	top	auc	L2	diagnostic	EUR_67_biomarkers_WGS
1.3815838980324102	raredmg	Diabetes mellitus	E14	SGCN	top	auc	L2	diagnostic	EUR_67_biomarkers_WGS
3.847188342014825	raredmgmtr	Diabetes mellitus	E14	SGCN	top	auc	L2	diagnostic	EUR_67_biomarkers_WGS
265.29224173898126	ptv	Diabetes mellitus	E14	SGCN	top	auc	L2	diagnostic	EUR_67_biomarkers_WGS
5.571125490997492	syn	Diabetes mellitus	E14	SGCN	top	auc	L2	diagnostic	EUR_67_biomarkers_WGS
300.9578427427611	URmtr	Diabetes mellitus	E14	SGCN	top	auc	L2	diagnostic	EUR_67_biomarkers_WGS
3.6724241109592377	flexdmg	Diabetes mellitus	E14	SGCN	top	auc	L2	diagnostic	EUR_67_biomarkers_WGS
0.582185	flexnonsynmtr	Diabetes mellitus	E14	SGCN	top	auc	L2	diagnostic	EUR_67_biomarkers_WGS
400.7465885370173	ptv5pcnt	Diabetes mellitus	E14	SGCN	top	auc	L2	diagnostic	EUR_67_biomarkers_WGS
6.752487419501849	ptvraredmg	Diabetes mellitus	E14	SGCN	top	auc	L2	diagnostic	EUR_67_biomarkers_WGS
0	rec	Diabetes mellitus	E10	SGCN	top	auc	L3	time agnostic	EUR_67_biomarkers_WGS
469.2293908613251	UR	Diabetes mellitus	E10	SGCN	top	auc	L3	time agnostic	EUR_67_biomarkers_WGS
0	raredmg	Diabetes mellitus	E10	SGCN	top	auc	L3	time agnostic	EUR_67_biomarkers_WGS
938.2861886653832	raredmgmtr	Diabetes mellitus	E10	SGCN	top	auc	L3	time agnostic	EUR_67_biomarkers_WGS
277.32842046115576	ptv	Diabetes mellitus	E10	SGCN	top	auc	L3	time agnostic	EUR_67_biomarkers_WGS
21.9285	syn	Diabetes mellitus	E10	SGCN	top	auc	L3	time agnostic	EUR_67_biomarkers_WGS
973.0391481381464	URmtr	Diabetes mellitus	E10	SGCN	top	auc	L3	time agnostic	EUR_67_biomarkers_WGS
55.90673005325709	flexdmg	Diabetes mellitus	E10	SGCN	top	auc	L3	time agnostic	EUR_67_biomarkers_WGS
3.275802620951886	flexnonsynmtr	Diabetes mellitus	E10	SGCN	top	auc	L3	time agnostic	EUR_67_biomarkers_WGS
212.4426751919747	ptv5pcnt	Diabetes mellitus	E10	SGCN	top	auc	L3	time agnostic	EUR_67_biomarkers_WGS
4.235083621155082	ptvraredmg	Diabetes mellitus	E10	SGCN	top	auc	L3	time agnostic	EUR_67_biomarkers_WGS
0	rec	Diabetes mellitus	E11	SGCN	top	auc	L3	time agnostic	EUR_67_biomarkers_WGS
1008.8919613288858	UR	Diabetes mellitus	E11	SGCN	top	auc	L3	time agnostic	EUR_67_biomarkers_WGS
267.5373071016484	raredmg	Diabetes mellitus	E11	SGCN	top	auc	L3	time agnostic	EUR_67_biomarkers_WGS
1485.4202071524494	raredmgmtr	Diabetes mellitus	E11	SGCN	top	auc	L3	time agnostic	EUR_67_biomarkers_WGS
169.54279094035306	ptv	Diabetes mellitus	E11	SGCN	top	auc	L3	time agnostic	EUR_67_biomarkers_WGS
23.197751297594337	syn	Diabetes mellitus	E11	SGCN	top	auc	L3	time agnostic	EUR_67_biomarkers_WGS
1878.7777646876657	URmtr	Diabetes mellitus	E11	SGCN	top	auc	L3	time agnostic	EUR_67_biomarkers_WGS
97.706	flexdmg	Diabetes mellitus	E11	SGCN	top	auc	L3	time agnostic	EUR_67_biomarkers_WGS
127.42667384390892	flexnonsynmtr	Diabetes mellitus	E11	SGCN	top	auc	L3	time agnostic	EUR_67_biomarkers_WGS
80.38366795586167	ptv5pcnt	Diabetes mellitus	E11	SGCN	top	auc	L3	time agnostic	EUR_67_biomarkers_WGS
396.639	ptvraredmg	Diabetes mellitus	E11	SGCN	top	auc	L3	time agnostic	EUR_67_biomarkers_WGS
0	rec	Diabetes mellitus	E14	SGCN	top	auc	L3	time agnostic	EUR_67_biomarkers_WGS
319.415	UR	Diabetes mellitus	E14	SGCN	top	auc	L3	time agnostic	EUR_67_biomarkers_WGS
429.05542808432944	raredmg	Diabetes mellitus	E14	SGCN	top	auc	L3	time agnostic	EUR_67_biomarkers_WGS
21.099054228958835	raredmgmtr	Diabetes mellitus	E14	SGCN	top	auc	L3	time agnostic	EUR_67_biomarkers_WGS
241.5585437078538	ptv	Diabetes mellitus	E14	SGCN	top	auc	L3	time agnostic	EUR_67_biomarkers_WGS
0	syn	Diabetes mellitus	E14	SGCN	top	auc	L3	time agnostic	EUR_67_biomarkers_WGS
13.03277736921951	URmtr	Diabetes mellitus	E14	SGCN	top	auc	L3	time agnostic	EUR_67_biomarkers_WGS
0	flexdmg	Diabetes mellitus	E14	SGCN	top	auc	L3	time agnostic	EUR_67_biomarkers_WGS
71.68730000966815	flexnonsynmtr	Diabetes mellitus	E14	SGCN	top	auc	L3	time agnostic	EUR_67_biomarkers_WGS
274.0659688399509	ptv5pcnt	Diabetes mellitus	E14	SGCN	top	auc	L3	time agnostic	EUR_67_biomarkers_WGS
180.42932393543052	ptvraredmg	Diabetes mellitus	E14	SGCN	top	auc	L3	time agnostic	EUR_67_biomarkers_WGS
4.197282850514786	rec	Diabetes mellitus	E10	SGCN	top	auc	L3	prognostic	EUR_67_biomarkers_WGS
1197.7529647106978	UR	Diabetes mellitus	E10	SGCN	top	auc	L3	prognostic	EUR_67_biomarkers_WGS
0	raredmg	Diabetes mellitus	E10	SGCN	top	auc	L3	prognostic	EUR_67_biomarkers_WGS
34.07464747639627	raredmgmtr	Diabetes mellitus	E10	SGCN	top	auc	L3	prognostic	EUR_67_biomarkers_WGS
160.21517356910775	ptv	Diabetes mellitus	E10	SGCN	top	auc	L3	prognostic	EUR_67_biomarkers_WGS
0	syn	Diabetes mellitus	E10	SGCN	top	auc	L3	prognostic	EUR_67_biomarkers_WGS
1898.853388057419	URmtr	Diabetes mellitus	E10	SGCN	top	auc	L3	prognostic	EUR_67_biomarkers_WGS
2.165659550884161	flexdmg	Diabetes mellitus	E10	SGCN	top	auc	L3	prognostic	EUR_67_biomarkers_WGS
17.275771999458044	flexnonsynmtr	Diabetes mellitus	E10	SGCN	top	auc	L3	prognostic	EUR_67_biomarkers_WGS
101.633	ptv5pcnt	Diabetes mellitus	E10	SGCN	top	auc	L3	prognostic	EUR_67_biomarkers_WGS
0	ptvraredmg	Diabetes mellitus	E10	SGCN	top	auc	L3	prognostic	EUR_67_biomarkers_WGS
6.683479624591542	rec	Diabetes mellitus	E11	SGCN	top	auc	L3	prognostic	EUR_67_biomarkers_WGS
453.9866204819469	UR	Diabetes mellitus	E11	SGCN	top	auc	L3	prognostic	EUR_67_biomarkers_WGS
36.97116661826921	raredmg	Diabetes mellitus	E11	SGCN	top	auc	L3	prognostic	EUR_67_biomarkers_WGS
774.3200573043305	raredmgmtr	Diabetes mellitus	E11	SGCN	top	auc	L3	prognostic	EUR_67_biomarkers_WGS
75.22487703646175	ptv	Diabetes mellitus	E11	SGCN	top	auc	L3	prognostic	EUR_67_biomarkers_WGS
12.028143713418672	syn	Diabetes mellitus	E11	SGCN	top	auc	L3	prognostic	EUR_67_biomarkers_WGS
659.3419119909446	URmtr	Diabetes mellitus	E11	SGCN	top	auc	L3	prognostic	EUR_67_biomarkers_WGS
0	flexdmg	Diabetes mellitus	E11	SGCN	top	auc	L3	prognostic	EUR_67_biomarkers_WGS
12.829316688661535	flexnonsynmtr	Diabetes mellitus	E11	SGCN	top	auc	L3	prognostic	EUR_67_biomarkers_WGS
27.42052566492109	ptv5pcnt	Diabetes mellitus	E11	SGCN	top	auc	L3	prognostic	EUR_67_biomarkers_WGS
430.2497730495023	ptvraredmg	Diabetes mellitus	E11	SGCN	top	auc	L3	prognostic	EUR_67_biomarkers_WGS
44.7067	rec	Diabetes mellitus	E14	SGCN	top	auc	L3	prognostic	EUR_67_biomarkers_WGS
165.7682318239547	UR	Diabetes mellitus	E14	SGCN	top	auc	L3	prognostic	EUR_67_biomarkers_WGS
65.2514	raredmg	Diabetes mellitus	E14	SGCN	top	auc	L3	prognostic	EUR_67_biomarkers_WGS
29.5079	raredmgmtr	Diabetes mellitus	E14	SGCN	top	auc	L3	prognostic	EUR_67_biomarkers_WGS
157.6170131813609	ptv	Diabetes mellitus	E14	SGCN	top	auc	L3	prognostic	EUR_67_biomarkers_WGS
2.746885831216062	syn	Diabetes mellitus	E14	SGCN	top	auc	L3	prognostic	EUR_67_biomarkers_WGS
471.816	URmtr	Diabetes mellitus	E14	SGCN	top	auc	L3	prognostic	EUR_67_biomarkers_WGS
0.4378516177007796	flexdmg	Diabetes mellitus	E14	SGCN	top	auc	L3	prognostic	EUR_67_biomarkers_WGS
0	flexnonsynmtr	Diabetes mellitus	E14	SGCN	top	auc	L3	prognostic	EUR_67_biomarkers_WGS
78.47066671581773	ptv5pcnt	Diabetes mellitus	E14	SGCN	top	auc	L3	prognostic	EUR_67_biomarkers_WGS
5.336051640781072	ptvraredmg	Diabetes mellitus	E14	SGCN	top	auc	L3	prognostic	EUR_67_biomarkers_WGS
25.176139845595912	rec	Diabetes mellitus	E10	SGCN	top	auc	L3	diagnostic	EUR_67_biomarkers_WGS
174.3162718050787	UR	Diabetes mellitus	E10	SGCN	top	auc	L3	diagnostic	EUR_67_biomarkers_WGS
24.93747507497526	raredmg	Diabetes mellitus	E10	SGCN	top	auc	L3	diagnostic	EUR_67_biomarkers_WGS
135.62840251816488	raredmgmtr	Diabetes mellitus	E10	SGCN	top	auc	L3	diagnostic	EUR_67_biomarkers_WGS
85.69853356236887	ptv	Diabetes mellitus	E10	SGCN	top	auc	L3	diagnostic	EUR_67_biomarkers_WGS
12.750515741156894	syn	Diabetes mellitus	E10	SGCN	top	auc	L3	diagnostic	EUR_67_biomarkers_WGS
712.1584935903785	URmtr	Diabetes mellitus	E10	SGCN	top	auc	L3	diagnostic	EUR_67_biomarkers_WGS
176.61283793163275	flexdmg	Diabetes mellitus	E10	SGCN	top	auc	L3	diagnostic	EUR_67_biomarkers_WGS
0	flexnonsynmtr	Diabetes mellitus	E10	SGCN	top	auc	L3	diagnostic	EUR_67_biomarkers_WGS
62.88510578373499	ptv5pcnt	Diabetes mellitus	E10	SGCN	top	auc	L3	diagnostic	EUR_67_biomarkers_WGS
0	ptvraredmg	Diabetes mellitus	E10	SGCN	top	auc	L3	diagnostic	EUR_67_biomarkers_WGS
29.763587562341957	rec	Diabetes mellitus	E11	SGCN	top	auc	L3	diagnostic	EUR_67_biomarkers_WGS
406.2273908033784	UR	Diabetes mellitus	E11	SGCN	top	auc	L3	diagnostic	EUR_67_biomarkers_WGS
4.208984399698613	raredmg	Diabetes mellitus	E11	SGCN	top	auc	L3	diagnostic	EUR_67_biomarkers_WGS
287.6527743121982	raredmgmtr	Diabetes mellitus	E11	SGCN	top	auc	L3	diagnostic	EUR_67_biomarkers_WGS
443.8205420238045	ptv	Diabetes mellitus	E11	SGCN	top	auc	L3	diagnostic	EUR_67_biomarkers_WGS
33.82045470483977	syn	Diabetes mellitus	E11	SGCN	top	auc	L3	diagnostic	EUR_67_biomarkers_WGS
854.9946076168968	URmtr	Diabetes mellitus	E11	SGCN	top	auc	L3	diagnostic	EUR_67_biomarkers_WGS
253.84728047557476	flexdmg	Diabetes mellitus	E11	SGCN	top	auc	L3	diagnostic	EUR_67_biomarkers_WGS
1.9553194359372927	flexnonsynmtr	Diabetes mellitus	E11	SGCN	top	auc	L3	diagnostic	EUR_67_biomarkers_WGS
425.1749557518618	ptv5pcnt	Diabetes mellitus	E11	SGCN	top	auc	L3	diagnostic	EUR_67_biomarkers_WGS
30.89492432857885	ptvraredmg	Diabetes mellitus	E11	SGCN	top	auc	L3	diagnostic	EUR_67_biomarkers_WGS
0	rec	Diabetes mellitus	E14	SGCN	top	auc	L3	diagnostic	EUR_67_biomarkers_WGS
404.8408216295729	UR	Diabetes mellitus	E14	SGCN	top	auc	L3	diagnostic	EUR_67_biomarkers_WGS
0	raredmg	Diabetes mellitus	E14	SGCN	top	auc	L3	diagnostic	EUR_67_biomarkers_WGS
5.317889528435169	raredmgmtr	Diabetes mellitus	E14	SGCN	top	auc	L3	diagnostic	EUR_67_biomarkers_WGS
53.183941332224194	ptv	Diabetes mellitus	E14	SGCN	top	auc	L3	diagnostic	EUR_67_biomarkers_WGS
0	syn	Diabetes mellitus	E14	SGCN	top	auc	L3	diagnostic	EUR_67_biomarkers_WGS
26.075838055318584	URmtr	Diabetes mellitus	E14	SGCN	top	auc	L3	diagnostic	EUR_67_biomarkers_WGS
7.458385813425517	flexdmg	Diabetes mellitus	E14	SGCN	top	auc	L3	diagnostic	EUR_67_biomarkers_WGS
0	flexnonsynmtr	Diabetes mellitus	E14	SGCN	top	auc	L3	diagnostic	EUR_67_biomarkers_WGS
25.402494251767333	ptv5pcnt	Diabetes mellitus	E14	SGCN	top	auc	L3	diagnostic	EUR_67_biomarkers_WGS
0	ptvraredmg	Diabetes mellitus	E14	SGCN	top	auc	L3	diagnostic	EUR_67_biomarkers_WGS
2.0657744218662195	rec	Congestive heart failure	I24	SGCN	top	auc	baseline	time agnostic	EUR_67_biomarkers_WGS
32.79513248905994	UR	Congestive heart failure	I24	SGCN	top	auc	baseline	time agnostic	EUR_67_biomarkers_WGS
238.4955682636334	raredmg	Congestive heart failure	I24	SGCN	top	auc	baseline	time agnostic	EUR_67_biomarkers_WGS
71.00888012409963	raredmgmtr	Congestive heart failure	I24	SGCN	top	auc	baseline	time agnostic	EUR_67_biomarkers_WGS
227.0342734611876	ptv	Congestive heart failure	I24	SGCN	top	auc	baseline	time agnostic	EUR_67_biomarkers_WGS
185.8331835066189	syn	Congestive heart failure	I24	SGCN	top	auc	baseline	time agnostic	EUR_67_biomarkers_WGS
11.232506260176349	URmtr	Congestive heart failure	I24	SGCN	top	auc	baseline	time agnostic	EUR_67_biomarkers_WGS
23.7329	flexdmg	Congestive heart failure	I24	SGCN	top	auc	baseline	time agnostic	EUR_67_biomarkers_WGS
133.73242929977104	flexnonsynmtr	Congestive heart failure	I24	SGCN	top	auc	baseline	time agnostic	EUR_67_biomarkers_WGS
208.6067214982277	ptv5pcnt	Congestive heart failure	I24	SGCN	top	auc	baseline	time agnostic	EUR_67_biomarkers_WGS
51.12131488738681	ptvraredmg	Congestive heart failure	I24	SGCN	top	auc	baseline	time agnostic	EUR_67_biomarkers_WGS
0.488515	rec	Congestive heart failure	I50	SGCN	top	auc	baseline	time agnostic	EUR_67_biomarkers_WGS
1875.8213615357345	UR	Congestive heart failure	I50	SGCN	top	auc	baseline	time agnostic	EUR_67_biomarkers_WGS
689.6548482101798	raredmg	Congestive heart failure	I50	SGCN	top	auc	baseline	time agnostic	EUR_67_biomarkers_WGS
692.7180168102292	raredmgmtr	Congestive heart failure	I50	SGCN	top	auc	baseline	time agnostic	EUR_67_biomarkers_WGS
1177.2616610524126	ptv	Congestive heart failure	I50	SGCN	top	auc	baseline	time agnostic	EUR_67_biomarkers_WGS
0.5691496654709951	syn	Congestive heart failure	I50	SGCN	top	auc	baseline	time agnostic	EUR_67_biomarkers_WGS
1115.604353423074	URmtr	Congestive heart failure	I50	SGCN	top	auc	baseline	time agnostic	EUR_67_biomarkers_WGS
892.1012866109621	flexdmg	Congestive heart failure	I50	SGCN	top	auc	baseline	time agnostic	EUR_67_biomarkers_WGS
212.63794695826505	flexnonsynmtr	Congestive heart failure	I50	SGCN	top	auc	baseline	time agnostic	EUR_67_biomarkers_WGS
998.9805147034288	ptv5pcnt	Congestive heart failure	I50	SGCN	top	auc	baseline	time agnostic	EUR_67_biomarkers_WGS
2047.9322459154769	ptvraredmg	Congestive heart failure	I50	SGCN	top	auc	baseline	time agnostic	EUR_67_biomarkers_WGS
0	rec	Congestive heart failure	I509	SGCN	top	auc	baseline	time agnostic	EUR_67_biomarkers_WGS
757.5529593076342	UR	Congestive heart failure	I509	SGCN	top	auc	baseline	time agnostic	EUR_67_biomarkers_WGS
884.9344192723466	raredmg	Congestive heart failure	I509	SGCN	top	auc	baseline	time agnostic	EUR_67_biomarkers_WGS
1000.4485207791148	raredmgmtr	Congestive heart failure	I509	SGCN	top	auc	baseline	time agnostic	EUR_67_biomarkers_WGS
1.8404010989136916	ptv	Congestive heart failure	I509	SGCN	top	auc	baseline	time agnostic	EUR_67_biomarkers_WGS
0	syn	Congestive heart failure	I509	SGCN	top	auc	baseline	time agnostic	EUR_67_biomarkers_WGS
2104.205834856513	URmtr	Congestive heart failure	I509	SGCN	top	auc	baseline	time agnostic	EUR_67_biomarkers_WGS
365.0327407468384	flexdmg	Congestive heart failure	I509	SGCN	top	auc	baseline	time agnostic	EUR_67_biomarkers_WGS
98.875	flexnonsynmtr	Congestive heart failure	I509	SGCN	top	auc	baseline	time agnostic	EUR_67_biomarkers_WGS
4.2176001556670775	ptv5pcnt	Congestive heart failure	I509	SGCN	top	auc	baseline	time agnostic	EUR_67_biomarkers_WGS
1047.7842772750246	ptvraredmg	Congestive heart failure	I509	SGCN	top	auc	baseline	time agnostic	EUR_67_biomarkers_WGS
2.077173253340712	rec	Congestive heart failure	I24	SGCN	top	auc	baseline	prognostic	EUR_67_biomarkers_WGS
214.6338669465828	UR	Congestive heart failure	I24	SGCN	top	auc	baseline	prognostic	EUR_67_biomarkers_WGS
134.1265741957208	raredmg	Congestive heart failure	I24	SGCN	top	auc	baseline	prognostic	EUR_67_biomarkers_WGS
21.868964980042517	raredmgmtr	Congestive heart failure	I24	SGCN	top	auc	baseline	prognostic	EUR_67_biomarkers_WGS
196.6536444827664	ptv	Congestive heart failure	I24	SGCN	top	auc	baseline	prognostic	EUR_67_biomarkers_WGS
47.328988620044186	syn	Congestive heart failure	I24	SGCN	top	auc	baseline	prognostic	EUR_67_biomarkers_WGS
13.624498083274588	URmtr	Congestive heart failure	I24	SGCN	top	auc	baseline	prognostic	EUR_67_biomarkers_WGS
47.25311606058269	flexdmg	Congestive heart failure	I24	SGCN	top	auc	baseline	prognostic	EUR_67_biomarkers_WGS
108.2079560885962	flexnonsynmtr	Congestive heart failure	I24	SGCN	top	auc	baseline	prognostic	EUR_67_biomarkers_WGS
169.0267766826222	ptv5pcnt	Congestive heart failure	I24	SGCN	top	auc	baseline	prognostic	EUR_67_biomarkers_WGS
80.72444194019909	ptvraredmg	Congestive heart failure	I24	SGCN	top	auc	baseline	prognostic	EUR_67_biomarkers_WGS
0	rec	Congestive heart failure	I50	SGCN	top	auc	baseline	prognostic	EUR_67_biomarkers_WGS
2009.491083879912	UR	Congestive heart failure	I50	SGCN	top	auc	baseline	prognostic	EUR_67_biomarkers_WGS
410.92506057675166	raredmg	Congestive heart failure	I50	SGCN	top	auc	baseline	prognostic	EUR_67_biomarkers_WGS
150.96764771198698	raredmgmtr	Congestive heart failure	I50	SGCN	top	auc	baseline	prognostic	EUR_67_biomarkers_WGS
1327.0495903703938	ptv	Congestive heart failure	I50	SGCN	top	auc	baseline	prognostic	EUR_67_biomarkers_WGS
0	syn	Congestive heart failure	I50	SGCN	top	auc	baseline	prognostic	EUR_67_biomarkers_WGS
805.9186570506942	URmtr	Congestive heart failure	I50	SGCN	top	auc	baseline	prognostic	EUR_67_biomarkers_WGS
506.91105037598726	flexdmg	Congestive heart failure	I50	SGCN	top	auc	baseline	prognostic	EUR_67_biomarkers_WGS
435.39528355638777	flexnonsynmtr	Congestive heart failure	I50	SGCN	top	auc	baseline	prognostic	EUR_67_biomarkers_WGS
1022.5791922380188	ptv5pcnt	Congestive heart failure	I50	SGCN	top	auc	baseline	prognostic	EUR_67_biomarkers_WGS
1554.52	ptvraredmg	Congestive heart failure	I50	SGCN	top	auc	baseline	prognostic	EUR_67_biomarkers_WGS
0	rec	Congestive heart failure	I509	SGCN	top	auc	baseline	prognostic	EUR_67_biomarkers_WGS
923.283	UR	Congestive heart failure	I509	SGCN	top	auc	baseline	prognostic	EUR_67_biomarkers_WGS
1097.86	raredmg	Congestive heart failure	I509	SGCN	top	auc	baseline	prognostic	EUR_67_biomarkers_WGS
877.3597029111819	raredmgmtr	Congestive heart failure	I509	SGCN	top	auc	baseline	prognostic	EUR_67_biomarkers_WGS
19.984450603891997	ptv	Congestive heart failure	I509	SGCN	top	auc	baseline	prognostic	EUR_67_biomarkers_WGS
0	syn	Congestive heart failure	I509	SGCN	top	auc	baseline	prognostic	EUR_67_biomarkers_WGS
1512.7377416880788	URmtr	Congestive heart failure	I509	SGCN	top	auc	baseline	prognostic	EUR_67_biomarkers_WGS
330.4843537066275	flexdmg	Congestive heart failure	I509	SGCN	top	auc	baseline	prognostic	EUR_67_biomarkers_WGS
53.25232848331381	flexnonsynmtr	Congestive heart failure	I509	SGCN	top	auc	baseline	prognostic	EUR_67_biomarkers_WGS
90.21583980799804	ptv5pcnt	Congestive heart failure	I509	SGCN	top	auc	baseline	prognostic	EUR_67_biomarkers_WGS
995.4156213981462	ptvraredmg	Congestive heart failure	I509	SGCN	top	auc	baseline	prognostic	EUR_67_biomarkers_WGS
2.082895186584402	rec	Congestive heart failure	I24	SGCN	top	auc	baseline	diagnostic	EUR_67_biomarkers_WGS
23.529853080117284	UR	Congestive heart failure	I24	SGCN	top	auc	baseline	diagnostic	EUR_67_biomarkers_WGS
180.5178857025794	raredmg	Congestive heart failure	I24	SGCN	top	auc	baseline	diagnostic	EUR_67_biomarkers_WGS
368.8770897903036	raredmgmtr	Congestive heart failure	I24	SGCN	top	auc	baseline	diagnostic	EUR_67_biomarkers_WGS
363.4759348657317	ptv	Congestive heart failure	I24	SGCN	top	auc	baseline	diagnostic	EUR_67_biomarkers_WGS
7.504762655718984	syn	Congestive heart failure	I24	SGCN	top	auc	baseline	diagnostic	EUR_67_biomarkers_WGS
43.58881644908421	URmtr	Congestive heart failure	I24	SGCN	top	auc	baseline	diagnostic	EUR_67_biomarkers_WGS
15.334823741556374	flexdmg	Congestive heart failure	I24	SGCN	top	auc	baseline	diagnostic	EUR_67_biomarkers_WGS
181.98007184878207	flexnonsynmtr	Congestive heart failure	I24	SGCN	top	auc	baseline	diagnostic	EUR_67_biomarkers_WGS
278.0421740229916	ptv5pcnt	Congestive heart failure	I24	SGCN	top	auc	baseline	diagnostic	EUR_67_biomarkers_WGS
73.55216951514564	ptvraredmg	Congestive heart failure	I24	SGCN	top	auc	baseline	diagnostic	EUR_67_biomarkers_WGS
0	rec	Congestive heart failure	I50	SGCN	top	auc	baseline	diagnostic	EUR_67_biomarkers_WGS
1192.97	UR	Congestive heart failure	I50	SGCN	top	auc	baseline	diagnostic	EUR_67_biomarkers_WGS
631.1689033999173	raredmg	Congestive heart failure	I50	SGCN	top	auc	baseline	diagnostic	EUR_67_biomarkers_WGS
252.4573947981525	raredmgmtr	Congestive heart failure	I50	SGCN	top	auc	baseline	diagnostic	EUR_67_biomarkers_WGS
949.2016982189922	ptv	Congestive heart failure	I50	SGCN	top	auc	baseline	diagnostic	EUR_67_biomarkers_WGS
0	syn	Congestive heart failure	I50	SGCN	top	auc	baseline	diagnostic	EUR_67_biomarkers_WGS
391.2103461118616	URmtr	Congestive heart failure	I50	SGCN	top	auc	baseline	diagnostic	EUR_67_biomarkers_WGS
322.5334945356928	flexdmg	Congestive heart failure	I50	SGCN	top	auc	baseline	diagnostic	EUR_67_biomarkers_WGS
429.3038737509913	flexnonsynmtr	Congestive heart failure	I50	SGCN	top	auc	baseline	diagnostic	EUR_67_biomarkers_WGS
905.7838321473736	ptv5pcnt	Congestive heart failure	I50	SGCN	top	auc	baseline	diagnostic	EUR_67_biomarkers_WGS
1414.6926672612217	ptvraredmg	Congestive heart failure	I50	SGCN	top	auc	baseline	diagnostic	EUR_67_biomarkers_WGS
0	rec	Congestive heart failure	I509	SGCN	top	auc	baseline	diagnostic	EUR_67_biomarkers_WGS
951.2201785436048	UR	Congestive heart failure	I509	SGCN	top	auc	baseline	diagnostic	EUR_67_biomarkers_WGS
952.4165108669036	raredmg	Congestive heart failure	I509	SGCN	top	auc	baseline	diagnostic	EUR_67_biomarkers_WGS
771.9136432093454	raredmgmtr	Congestive heart failure	I509	SGCN	top	auc	baseline	diagnostic	EUR_67_biomarkers_WGS
41.4755	ptv	Congestive heart failure	I509	SGCN	top	auc	baseline	diagnostic	EUR_67_biomarkers_WGS
0	syn	Congestive heart failure	I509	SGCN	top	auc	baseline	diagnostic	EUR_67_biomarkers_WGS
1777.866448498612	URmtr	Congestive heart failure	I509	SGCN	top	auc	baseline	diagnostic	EUR_67_biomarkers_WGS
407.3115383823825	flexdmg	Congestive heart failure	I509	SGCN	top	auc	baseline	diagnostic	EUR_67_biomarkers_WGS
150.9727265237116	flexnonsynmtr	Congestive heart failure	I509	SGCN	top	auc	baseline	diagnostic	EUR_67_biomarkers_WGS
34.822721531007986	ptv5pcnt	Congestive heart failure	I509	SGCN	top	auc	baseline	diagnostic	EUR_67_biomarkers_WGS
1399.949256195551	ptvraredmg	Congestive heart failure	I509	SGCN	top	auc	baseline	diagnostic	EUR_67_biomarkers_WGS
27.79743931540159	rec	Congestive heart failure	I24	SGCN	top	auc	L0	time agnostic	EUR_67_biomarkers_WGS
7.86174	UR	Congestive heart failure	I24	SGCN	top	auc	L0	time agnostic	EUR_67_biomarkers_WGS
27.443238551888403	raredmg	Congestive heart failure	I24	SGCN	top	auc	L0	time agnostic	EUR_67_biomarkers_WGS
1.4928688800050622	raredmgmtr	Congestive heart failure	I24	SGCN	top	auc	L0	time agnostic	EUR_67_biomarkers_WGS
108.93325800079268	ptv	Congestive heart failure	I24	SGCN	top	auc	L0	time agnostic	EUR_67_biomarkers_WGS
0.411806	syn	Congestive heart failure	I24	SGCN	top	auc	L0	time agnostic	EUR_67_biomarkers_WGS
0	URmtr	Congestive heart failure	I24	SGCN	top	auc	L0	time agnostic	EUR_67_biomarkers_WGS
73.31295546194089	flexdmg	Congestive heart failure	I24	SGCN	top	auc	L0	time agnostic	EUR_67_biomarkers_WGS
0	flexnonsynmtr	Congestive heart failure	I24	SGCN	top	auc	L0	time agnostic	EUR_67_biomarkers_WGS
72.34300358669714	ptv5pcnt	Congestive heart failure	I24	SGCN	top	auc	L0	time agnostic	EUR_67_biomarkers_WGS
66.62682779762126	ptvraredmg	Congestive heart failure	I24	SGCN	top	auc	L0	time agnostic	EUR_67_biomarkers_WGS
0	rec	Congestive heart failure	I50	SGCN	top	auc	L0	time agnostic	EUR_67_biomarkers_WGS
505.6910746731975	UR	Congestive heart failure	I50	SGCN	top	auc	L0	time agnostic	EUR_67_biomarkers_WGS
50.19024032731633	raredmg	Congestive heart failure	I50	SGCN	top	auc	L0	time agnostic	EUR_67_biomarkers_WGS
108.55052698926514	raredmgmtr	Congestive heart failure	I50	SGCN	top	auc	L0	time agnostic	EUR_67_biomarkers_WGS
2616.062021574298	ptv	Congestive heart failure	I50	SGCN	top	auc	L0	time agnostic	EUR_67_biomarkers_WGS
4.513179207598352	syn	Congestive heart failure	I50	SGCN	top	auc	L0	time agnostic	EUR_67_biomarkers_WGS
886.1569615046691	URmtr	Congestive heart failure	I50	SGCN	top	auc	L0	time agnostic	EUR_67_biomarkers_WGS
251.1326989876333	flexdmg	Congestive heart failure	I50	SGCN	top	auc	L0	time agnostic	EUR_67_biomarkers_WGS
22.53917548799385	flexnonsynmtr	Congestive heart failure	I50	SGCN	top	auc	L0	time agnostic	EUR_67_biomarkers_WGS
2637.007077123508	ptv5pcnt	Congestive heart failure	I50	SGCN	top	auc	L0	time agnostic	EUR_67_biomarkers_WGS
1103.971830649463	ptvraredmg	Congestive heart failure	I50	SGCN	top	auc	L0	time agnostic	EUR_67_biomarkers_WGS
0	rec	Congestive heart failure	I509	SGCN	top	auc	L0	time agnostic	EUR_67_biomarkers_WGS
167.65765912190702	UR	Congestive heart failure	I509	SGCN	top	auc	L0	time agnostic	EUR_67_biomarkers_WGS
81.64379775733694	raredmg	Congestive heart failure	I509	SGCN	top	auc	L0	time agnostic	EUR_67_biomarkers_WGS
66.02855427571322	raredmgmtr	Congestive heart failure	I509	SGCN	top	auc	L0	time agnostic	EUR_67_biomarkers_WGS
549.9949009388787	ptv	Congestive heart failure	I509	SGCN	top	auc	L0	time agnostic	EUR_67_biomarkers_WGS
88.00436833083471	syn	Congestive heart failure	I509	SGCN	top	auc	L0	time agnostic	EUR_67_biomarkers_WGS
828.4332118075868	URmtr	Congestive heart failure	I509	SGCN	top	auc	L0	time agnostic	EUR_67_biomarkers_WGS
13.031225636181382	flexdmg	Congestive heart failure	I509	SGCN	top	auc	L0	time agnostic	EUR_67_biomarkers_WGS
0.3424776201619552	flexnonsynmtr	Congestive heart failure	I509	SGCN	top	auc	L0	time agnostic	EUR_67_biomarkers_WGS
256.8274861235431	ptv5pcnt	Congestive heart failure	I509	SGCN	top	auc	L0	time agnostic	EUR_67_biomarkers_WGS
553.017	ptvraredmg	Congestive heart failure	I509	SGCN	top	auc	L0	time agnostic	EUR_67_biomarkers_WGS
42.20706416552973	rec	Congestive heart failure	I24	SGCN	top	auc	L0	prognostic	EUR_67_biomarkers_WGS
46.53090282303841	UR	Congestive heart failure	I24	SGCN	top	auc	L0	prognostic	EUR_67_biomarkers_WGS
275.71842060977133	raredmg	Congestive heart failure	I24	SGCN	top	auc	L0	prognostic	EUR_67_biomarkers_WGS
28.16269591657261	raredmgmtr	Congestive heart failure	I24	SGCN	top	auc	L0	prognostic	EUR_67_biomarkers_WGS
305.52720642107903	ptv	Congestive heart failure	I24	SGCN	top	auc	L0	prognostic	EUR_67_biomarkers_WGS
7.784792741490015	syn	Congestive heart failure	I24	SGCN	top	auc	L0	prognostic	EUR_67_biomarkers_WGS
0	URmtr	Congestive heart failure	I24	SGCN	top	auc	L0	prognostic	EUR_67_biomarkers_WGS
22.234905831774533	flexdmg	Congestive heart failure	I24	SGCN	top	auc	L0	prognostic	EUR_67_biomarkers_WGS
0	flexnonsynmtr	Congestive heart failure	I24	SGCN	top	auc	L0	prognostic	EUR_67_biomarkers_WGS
383.8079696623084	ptv5pcnt	Congestive heart failure	I24	SGCN	top	auc	L0	prognostic	EUR_67_biomarkers_WGS
160.14243479806055	ptvraredmg	Congestive heart failure	I24	SGCN	top	auc	L0	prognostic	EUR_67_biomarkers_WGS
0	rec	Congestive heart failure	I50	SGCN	top	auc	L0	prognostic	EUR_67_biomarkers_WGS
1616.253035336954	UR	Congestive heart failure	I50	SGCN	top	auc	L0	prognostic	EUR_67_biomarkers_WGS
551.1942357612338	raredmg	Congestive heart failure	I50	SGCN	top	auc	L0	prognostic	EUR_67_biomarkers_WGS
511.2158132016697	raredmgmtr	Congestive heart failure	I50	SGCN	top	auc	L0	prognostic	EUR_67_biomarkers_WGS
1845.440263488376	ptv	Congestive heart failure	I50	SGCN	top	auc	L0	prognostic	EUR_67_biomarkers_WGS
72.75518748463338	syn	Congestive heart failure	I50	SGCN	top	auc	L0	prognostic	EUR_67_biomarkers_WGS
397.3950233341886	URmtr	Congestive heart failure	I50	SGCN	top	auc	L0	prognostic	EUR_67_biomarkers_WGS
317.33015578046053	flexdmg	Congestive heart failure	I50	SGCN	top	auc	L0	prognostic	EUR_67_biomarkers_WGS
256.1484177385625	flexnonsynmtr	Congestive heart failure	I50	SGCN	top	auc	L0	prognostic	EUR_67_biomarkers_WGS
1801.4483591897008	ptv5pcnt	Congestive heart failure	I50	SGCN	top	auc	L0	prognostic	EUR_67_biomarkers_WGS
1299.8668201668352	ptvraredmg	Congestive heart failure	I50	SGCN	top	auc	L0	prognostic	EUR_67_biomarkers_WGS
0	rec	Congestive heart failure	I509	SGCN	top	auc	L0	prognostic	EUR_67_biomarkers_WGS
828.1615319519948	UR	Congestive heart failure	I509	SGCN	top	auc	L0	prognostic	EUR_67_biomarkers_WGS
21.66736555645112	raredmg	Congestive heart failure	I509	SGCN	top	auc	L0	prognostic	EUR_67_biomarkers_WGS
233.47474189711988	raredmgmtr	Congestive heart failure	I509	SGCN	top	auc	L0	prognostic	EUR_67_biomarkers_WGS
436.42532487938894	ptv	Congestive heart failure	I509	SGCN	top	auc	L0	prognostic	EUR_67_biomarkers_WGS
104.60567003740007	syn	Congestive heart failure	I509	SGCN	top	auc	L0	prognostic	EUR_67_biomarkers_WGS
692.7206740742563	URmtr	Congestive heart failure	I509	SGCN	top	auc	L0	prognostic	EUR_67_biomarkers_WGS
0	flexdmg	Congestive heart failure	I509	SGCN	top	auc	L0	prognostic	EUR_67_biomarkers_WGS
77.10952209684591	flexnonsynmtr	Congestive heart failure	I509	SGCN	top	auc	L0	prognostic	EUR_67_biomarkers_WGS
164.44416550594073	ptv5pcnt	Congestive heart failure	I509	SGCN	top	auc	L0	prognostic	EUR_67_biomarkers_WGS
2.6933706427313293	ptvraredmg	Congestive heart failure	I509	SGCN	top	auc	L0	prognostic	EUR_67_biomarkers_WGS
1.6528813586441355	rec	Congestive heart failure	I24	SGCN	top	auc	L0	diagnostic	EUR_67_biomarkers_WGS
684.9831495864697	UR	Congestive heart failure	I24	SGCN	top	auc	L0	diagnostic	EUR_67_biomarkers_WGS
101.98355743286172	raredmg	Congestive heart failure	I24	SGCN	top	auc	L0	diagnostic	EUR_67_biomarkers_WGS
0	raredmgmtr	Congestive heart failure	I24	SGCN	top	auc	L0	diagnostic	EUR_67_biomarkers_WGS
18.057127588951403	ptv	Congestive heart failure	I24	SGCN	top	auc	L0	diagnostic	EUR_67_biomarkers_WGS
0	syn	Congestive heart failure	I24	SGCN	top	auc	L0	diagnostic	EUR_67_biomarkers_WGS
17.840051003245094	URmtr	Congestive heart failure	I24	SGCN	top	auc	L0	diagnostic	EUR_67_biomarkers_WGS
467.2228701824384	flexdmg	Congestive heart failure	I24	SGCN	top	auc	L0	diagnostic	EUR_67_biomarkers_WGS
87.26265915790117	flexnonsynmtr	Congestive heart failure	I24	SGCN	top	auc	L0	diagnostic	EUR_67_biomarkers_WGS
10.921965234083697	ptv5pcnt	Congestive heart failure	I24	SGCN	top	auc	L0	diagnostic	EUR_67_biomarkers_WGS
30.52949645551645	ptvraredmg	Congestive heart failure	I24	SGCN	top	auc	L0	diagnostic	EUR_67_biomarkers_WGS
0	rec	Congestive heart failure	I50	SGCN	top	auc	L0	diagnostic	EUR_67_biomarkers_WGS
1162.736877754049	UR	Congestive heart failure	I50	SGCN	top	auc	L0	diagnostic	EUR_67_biomarkers_WGS
105.19930675970149	raredmg	Congestive heart failure	I50	SGCN	top	auc	L0	diagnostic	EUR_67_biomarkers_WGS
126.29161369034188	raredmgmtr	Congestive heart failure	I50	SGCN	top	auc	L0	diagnostic	EUR_67_biomarkers_WGS
1101.7714422835552	ptv	Congestive heart failure	I50	SGCN	top	auc	L0	diagnostic	EUR_67_biomarkers_WGS
0	syn	Congestive heart failure	I50	SGCN	top	auc	L0	diagnostic	EUR_67_biomarkers_WGS
1924.4372207333763	URmtr	Congestive heart failure	I50	SGCN	top	auc	L0	diagnostic	EUR_67_biomarkers_WGS
136.66321490603286	flexdmg	Congestive heart failure	I50	SGCN	top	auc	L0	diagnostic	EUR_67_biomarkers_WGS
166.03136064428352	flexnonsynmtr	Congestive heart failure	I50	SGCN	top	auc	L0	diagnostic	EUR_67_biomarkers_WGS
1044.799973925528	ptv5pcnt	Congestive heart failure	I50	SGCN	top	auc	L0	diagnostic	EUR_67_biomarkers_WGS
941.836	ptvraredmg	Congestive heart failure	I50	SGCN	top	auc	L0	diagnostic	EUR_67_biomarkers_WGS
0	rec	Congestive heart failure	I509	SGCN	top	auc	L0	diagnostic	EUR_67_biomarkers_WGS
2002.9229435483264	UR	Congestive heart failure	I509	SGCN	top	auc	L0	diagnostic	EUR_67_biomarkers_WGS
27.34771115392698	raredmg	Congestive heart failure	I509	SGCN	top	auc	L0	diagnostic	EUR_67_biomarkers_WGS
265.2328781266169	raredmgmtr	Congestive heart failure	I509	SGCN	top	auc	L0	diagnostic	EUR_67_biomarkers_WGS
67.65390684770531	ptv	Congestive heart failure	I509	SGCN	top	auc	L0	diagnostic	EUR_67_biomarkers_WGS
0	syn	Congestive heart failure	I509	SGCN	top	auc	L0	diagnostic	EUR_67_biomarkers_WGS
593.6424759867599	URmtr	Congestive heart failure	I509	SGCN	top	auc	L0	diagnostic	EUR_67_biomarkers_WGS
496.65307545913726	flexdmg	Congestive heart failure	I509	SGCN	top	auc	L0	diagnostic	EUR_67_biomarkers_WGS
128.48660684008954	flexnonsynmtr	Congestive heart failure	I509	SGCN	top	auc	L0	diagnostic	EUR_67_biomarkers_WGS
204.23920008747567	ptv5pcnt	Congestive heart failure	I509	SGCN	top	auc	L0	diagnostic	EUR_67_biomarkers_WGS
192.777	ptvraredmg	Congestive heart failure	I509	SGCN	top	auc	L0	diagnostic	EUR_67_biomarkers_WGS
0	rec	Congestive heart failure	I24	SGCN	top	auc	L1	time agnostic	EUR_67_biomarkers_WGS
14.64937188642062	UR	Congestive heart failure	I24	SGCN	top	auc	L1	time agnostic	EUR_67_biomarkers_WGS
126.437	raredmg	Congestive heart failure	I24	SGCN	top	auc	L1	time agnostic	EUR_67_biomarkers_WGS
0	raredmgmtr	Congestive heart failure	I24	SGCN	top	auc	L1	time agnostic	EUR_67_biomarkers_WGS
120.33487789857897	ptv	Congestive heart failure	I24	SGCN	top	auc	L1	time agnostic	EUR_67_biomarkers_WGS
8.904712106007619	syn	Congestive heart failure	I24	SGCN	top	auc	L1	time agnostic	EUR_67_biomarkers_WGS
0	URmtr	Congestive heart failure	I24	SGCN	top	auc	L1	time agnostic	EUR_67_biomarkers_WGS
47.05335393872075	flexdmg	Congestive heart failure	I24	SGCN	top	auc	L1	time agnostic	EUR_67_biomarkers_WGS
2.616697275485816	flexnonsynmtr	Congestive heart failure	I24	SGCN	top	auc	L1	time agnostic	EUR_67_biomarkers_WGS
122.9205618248766	ptv5pcnt	Congestive heart failure	I24	SGCN	top	auc	L1	time agnostic	EUR_67_biomarkers_WGS
300.42203450191283	ptvraredmg	Congestive heart failure	I24	SGCN	top	auc	L1	time agnostic	EUR_67_biomarkers_WGS
0	rec	Congestive heart failure	I50	SGCN	top	auc	L1	time agnostic	EUR_67_biomarkers_WGS
1505.6134226152574	UR	Congestive heart failure	I50	SGCN	top	auc	L1	time agnostic	EUR_67_biomarkers_WGS
34.186275233417696	raredmg	Congestive heart failure	I50	SGCN	top	auc	L1	time agnostic	EUR_67_biomarkers_WGS
0	raredmgmtr	Congestive heart failure	I50	SGCN	top	auc	L1	time agnostic	EUR_67_biomarkers_WGS
2323.0009669062106	ptv	Congestive heart failure	I50	SGCN	top	auc	L1	time agnostic	EUR_67_biomarkers_WGS
0	syn	Congestive heart failure	I50	SGCN	top	auc	L1	time agnostic	EUR_67_biomarkers_WGS
758.6864869975705	URmtr	Congestive heart failure	I50	SGCN	top	auc	L1	time agnostic	EUR_67_biomarkers_WGS
188.3249007008078	flexdmg	Congestive heart failure	I50	SGCN	top	auc	L1	time agnostic	EUR_67_biomarkers_WGS
11.270255825931612	flexnonsynmtr	Congestive heart failure	I50	SGCN	top	auc	L1	time agnostic	EUR_67_biomarkers_WGS
2273.041850272584	ptv5pcnt	Congestive heart failure	I50	SGCN	top	auc	L1	time agnostic	EUR_67_biomarkers_WGS
1204.115667665535	ptvraredmg	Congestive heart failure	I50	SGCN	top	auc	L1	time agnostic	EUR_67_biomarkers_WGS
0	rec	Congestive heart failure	I509	SGCN	top	auc	L1	time agnostic	EUR_67_biomarkers_WGS
228.737	UR	Congestive heart failure	I509	SGCN	top	auc	L1	time agnostic	EUR_67_biomarkers_WGS
769.524	raredmg	Congestive heart failure	I509	SGCN	top	auc	L1	time agnostic	EUR_67_biomarkers_WGS
249.4416194741252	raredmgmtr	Congestive heart failure	I509	SGCN	top	auc	L1	time agnostic	EUR_67_biomarkers_WGS
357.12155711195487	ptv	Congestive heart failure	I509	SGCN	top	auc	L1	time agnostic	EUR_67_biomarkers_WGS
141.01835623535834	syn	Congestive heart failure	I509	SGCN	top	auc	L1	time agnostic	EUR_67_biomarkers_WGS
662.0758402559317	URmtr	Congestive heart failure	I509	SGCN	top	auc	L1	time agnostic	EUR_67_biomarkers_WGS
46.62326094642501	flexdmg	Congestive heart failure	I509	SGCN	top	auc	L1	time agnostic	EUR_67_biomarkers_WGS
125.77706094582416	flexnonsynmtr	Congestive heart failure	I509	SGCN	top	auc	L1	time agnostic	EUR_67_biomarkers_WGS
307.4108065188068	ptv5pcnt	Congestive heart failure	I509	SGCN	top	auc	L1	time agnostic	EUR_67_biomarkers_WGS
224.66958304302293	ptvraredmg	Congestive heart failure	I509	SGCN	top	auc	L1	time agnostic	EUR_67_biomarkers_WGS
0	rec	Congestive heart failure	I24	SGCN	top	auc	L1	prognostic	EUR_67_biomarkers_WGS
12.25245366058446	UR	Congestive heart failure	I24	SGCN	top	auc	L1	prognostic	EUR_67_biomarkers_WGS
15.268238468916186	raredmg	Congestive heart failure	I24	SGCN	top	auc	L1	prognostic	EUR_67_biomarkers_WGS
8.533019658322338	raredmgmtr	Congestive heart failure	I24	SGCN	top	auc	L1	prognostic	EUR_67_biomarkers_WGS
145.78885373481495	ptv	Congestive heart failure	I24	SGCN	top	auc	L1	prognostic	EUR_67_biomarkers_WGS
114.04029448840136	syn	Congestive heart failure	I24	SGCN	top	auc	L1	prognostic	EUR_67_biomarkers_WGS
0	URmtr	Congestive heart failure	I24	SGCN	top	auc	L1	prognostic	EUR_67_biomarkers_WGS
46.3552	flexdmg	Congestive heart failure	I24	SGCN	top	auc	L1	prognostic	EUR_67_biomarkers_WGS
0	flexnonsynmtr	Congestive heart failure	I24	SGCN	top	auc	L1	prognostic	EUR_67_biomarkers_WGS
179.8916447205095	ptv5pcnt	Congestive heart failure	I24	SGCN	top	auc	L1	prognostic	EUR_67_biomarkers_WGS
1.2546029842904058	ptvraredmg	Congestive heart failure	I24	SGCN	top	auc	L1	prognostic	EUR_67_biomarkers_WGS
0	rec	Congestive heart failure	I50	SGCN	top	auc	L1	prognostic	EUR_67_biomarkers_WGS
871.3827949979265	UR	Congestive heart failure	I50	SGCN	top	auc	L1	prognostic	EUR_67_biomarkers_WGS
184.884	raredmg	Congestive heart failure	I50	SGCN	top	auc	L1	prognostic	EUR_67_biomarkers_WGS
160.9339076989711	raredmgmtr	Congestive heart failure	I50	SGCN	top	auc	L1	prognostic	EUR_67_biomarkers_WGS
2313.9245870107334	ptv	Congestive heart failure	I50	SGCN	top	auc	L1	prognostic	EUR_67_biomarkers_WGS
0	syn	Congestive heart failure	I50	SGCN	top	auc	L1	prognostic	EUR_67_biomarkers_WGS
398.708	URmtr	Congestive heart failure	I50	SGCN	top	auc	L1	prognostic	EUR_67_biomarkers_WGS
54.90390093887105	flexdmg	Congestive heart failure	I50	SGCN	top	auc	L1	prognostic	EUR_67_biomarkers_WGS
517.6842641941143	flexnonsynmtr	Congestive heart failure	I50	SGCN	top	auc	L1	prognostic	EUR_67_biomarkers_WGS
1856.987478592672	ptv5pcnt	Congestive heart failure	I50	SGCN	top	auc	L1	prognostic	EUR_67_biomarkers_WGS
698.6678549392566	ptvraredmg	Congestive heart failure	I50	SGCN	top	auc	L1	prognostic	EUR_67_biomarkers_WGS
0	rec	Congestive heart failure	I509	SGCN	top	auc	L1	prognostic	EUR_67_biomarkers_WGS
823.2282384670136	UR	Congestive heart failure	I509	SGCN	top	auc	L1	prognostic	EUR_67_biomarkers_WGS
300.9953154198001	raredmg	Congestive heart failure	I509	SGCN	top	auc	L1	prognostic	EUR_67_biomarkers_WGS
332.07574820520057	raredmgmtr	Congestive heart failure	I509	SGCN	top	auc	L1	prognostic	EUR_67_biomarkers_WGS
330.3435197013053	ptv	Congestive heart failure	I509	SGCN	top	auc	L1	prognostic	EUR_67_biomarkers_WGS
0	syn	Congestive heart failure	I509	SGCN	top	auc	L1	prognostic	EUR_67_biomarkers_WGS
414.5430239084344	URmtr	Congestive heart failure	I509	SGCN	top	auc	L1	prognostic	EUR_67_biomarkers_WGS
438.5838225471714	flexdmg	Congestive heart failure	I509	SGCN	top	auc	L1	prognostic	EUR_67_biomarkers_WGS
7.491966274971348	flexnonsynmtr	Congestive heart failure	I509	SGCN	top	auc	L1	prognostic	EUR_67_biomarkers_WGS
234.8980811480112	ptv5pcnt	Congestive heart failure	I509	SGCN	top	auc	L1	prognostic	EUR_67_biomarkers_WGS
467.9311166349254	ptvraredmg	Congestive heart failure	I509	SGCN	top	auc	L1	prognostic	EUR_67_biomarkers_WGS
17.77661753838415	rec	Congestive heart failure	I24	SGCN	top	auc	L1	diagnostic	EUR_67_biomarkers_WGS
723.3697687963397	UR	Congestive heart failure	I24	SGCN	top	auc	L1	diagnostic	EUR_67_biomarkers_WGS
12.460606635598754	raredmg	Congestive heart failure	I24	SGCN	top	auc	L1	diagnostic	EUR_67_biomarkers_WGS
0	raredmgmtr	Congestive heart failure	I24	SGCN	top	auc	L1	diagnostic	EUR_67_biomarkers_WGS
21.44886077092045	ptv	Congestive heart failure	I24	SGCN	top	auc	L1	diagnostic	EUR_67_biomarkers_WGS
0	syn	Congestive heart failure	I24	SGCN	top	auc	L1	diagnostic	EUR_67_biomarkers_WGS
0	URmtr	Congestive heart failure	I24	SGCN	top	auc	L1	diagnostic	EUR_67_biomarkers_WGS
745.9943173570399	flexdmg	Congestive heart failure	I24	SGCN	top	auc	L1	diagnostic	EUR_67_biomarkers_WGS
0	flexnonsynmtr	Congestive heart failure	I24	SGCN	top	auc	L1	diagnostic	EUR_67_biomarkers_WGS
10.559126164101045	ptv5pcnt	Congestive heart failure	I24	SGCN	top	auc	L1	diagnostic	EUR_67_biomarkers_WGS
304.0924629193489	ptvraredmg	Congestive heart failure	I24	SGCN	top	auc	L1	diagnostic	EUR_67_biomarkers_WGS
0	rec	Congestive heart failure	I50	SGCN	top	auc	L1	diagnostic	EUR_67_biomarkers_WGS
1288.2840610715048	UR	Congestive heart failure	I50	SGCN	top	auc	L1	diagnostic	EUR_67_biomarkers_WGS
27.99597133357479	raredmg	Congestive heart failure	I50	SGCN	top	auc	L1	diagnostic	EUR_67_biomarkers_WGS
230.39743641234824	raredmgmtr	Congestive heart failure	I50	SGCN	top	auc	L1	diagnostic	EUR_67_biomarkers_WGS
1275.377199277362	ptv	Congestive heart failure	I50	SGCN	top	auc	L1	diagnostic	EUR_67_biomarkers_WGS
0	syn	Congestive heart failure	I50	SGCN	top	auc	L1	diagnostic	EUR_67_biomarkers_WGS
408.90411376770106	URmtr	Congestive heart failure	I50	SGCN	top	auc	L1	diagnostic	EUR_67_biomarkers_WGS
656.3342894761471	flexdmg	Congestive heart failure	I50	SGCN	top	auc	L1	diagnostic	EUR_67_biomarkers_WGS
8.68816	flexnonsynmtr	Congestive heart failure	I50	SGCN	top	auc	L1	diagnostic	EUR_67_biomarkers_WGS
1281.0890157001184	ptv5pcnt	Congestive heart failure	I50	SGCN	top	auc	L1	diagnostic	EUR_67_biomarkers_WGS
559.1244600396318	ptvraredmg	Congestive heart failure	I50	SGCN	top	auc	L1	diagnostic	EUR_67_biomarkers_WGS
0	rec	Congestive heart failure	I509	SGCN	top	auc	L1	diagnostic	EUR_67_biomarkers_WGS
2146.295997867322	UR	Congestive heart failure	I509	SGCN	top	auc	L1	diagnostic	EUR_67_biomarkers_WGS
14.585872113473542	raredmg	Congestive heart failure	I509	SGCN	top	auc	L1	diagnostic	EUR_67_biomarkers_WGS
812.1388006830721	raredmgmtr	Congestive heart failure	I509	SGCN	top	auc	L1	diagnostic	EUR_67_biomarkers_WGS
205.329	ptv	Congestive heart failure	I509	SGCN	top	auc	L1	diagnostic	EUR_67_biomarkers_WGS
19.96375045929904	syn	Congestive heart failure	I509	SGCN	top	auc	L1	diagnostic	EUR_67_biomarkers_WGS
806.631	URmtr	Congestive heart failure	I509	SGCN	top	auc	L1	diagnostic	EUR_67_biomarkers_WGS
490.2305954559744	flexdmg	Congestive heart failure	I509	SGCN	top	auc	L1	diagnostic	EUR_67_biomarkers_WGS
28.519469717960654	flexnonsynmtr	Congestive heart failure	I509	SGCN	top	auc	L1	diagnostic	EUR_67_biomarkers_WGS
238.75521979623716	ptv5pcnt	Congestive heart failure	I509	SGCN	top	auc	L1	diagnostic	EUR_67_biomarkers_WGS
107.51936550682557	ptvraredmg	Congestive heart failure	I509	SGCN	top	auc	L1	diagnostic	EUR_67_biomarkers_WGS
0	rec	Congestive heart failure	I24	SGCN	top	auc	L2	time agnostic	EUR_67_biomarkers_WGS
130.4853291017893	UR	Congestive heart failure	I24	SGCN	top	auc	L2	time agnostic	EUR_67_biomarkers_WGS
6.218404823738696	raredmg	Congestive heart failure	I24	SGCN	top	auc	L2	time agnostic	EUR_67_biomarkers_WGS
14.047735081301134	raredmgmtr	Congestive heart failure	I24	SGCN	top	auc	L2	time agnostic	EUR_67_biomarkers_WGS
354.95339723066263	ptv	Congestive heart failure	I24	SGCN	top	auc	L2	time agnostic	EUR_67_biomarkers_WGS
157.06924653341707	syn	Congestive heart failure	I24	SGCN	top	auc	L2	time agnostic	EUR_67_biomarkers_WGS
119.84125774924156	URmtr	Congestive heart failure	I24	SGCN	top	auc	L2	time agnostic	EUR_67_biomarkers_WGS
9.041932948795974	flexdmg	Congestive heart failure	I24	SGCN	top	auc	L2	time agnostic	EUR_67_biomarkers_WGS
0	flexnonsynmtr	Congestive heart failure	I24	SGCN	top	auc	L2	time agnostic	EUR_67_biomarkers_WGS
203.4098519456066	ptv5pcnt	Congestive heart failure	I24	SGCN	top	auc	L2	time agnostic	EUR_67_biomarkers_WGS
7.661556758146917	ptvraredmg	Congestive heart failure	I24	SGCN	top	auc	L2	time agnostic	EUR_67_biomarkers_WGS
0	rec	Congestive heart failure	I50	SGCN	top	auc	L2	time agnostic	EUR_67_biomarkers_WGS
934.329	UR	Congestive heart failure	I50	SGCN	top	auc	L2	time agnostic	EUR_67_biomarkers_WGS
322.43897010499296	raredmg	Congestive heart failure	I50	SGCN	top	auc	L2	time agnostic	EUR_67_biomarkers_WGS
99.61121285651676	raredmgmtr	Congestive heart failure	I50	SGCN	top	auc	L2	time agnostic	EUR_67_biomarkers_WGS
733.0763007288383	ptv	Congestive heart failure	I50	SGCN	top	auc	L2	time agnostic	EUR_67_biomarkers_WGS
0	syn	Congestive heart failure	I50	SGCN	top	auc	L2	time agnostic	EUR_67_biomarkers_WGS
905.6212523881554	URmtr	Congestive heart failure	I50	SGCN	top	auc	L2	time agnostic	EUR_67_biomarkers_WGS
670.2174080874743	flexdmg	Congestive heart failure	I50	SGCN	top	auc	L2	time agnostic	EUR_67_biomarkers_WGS
39.82856051396182	flexnonsynmtr	Congestive heart failure	I50	SGCN	top	auc	L2	time agnostic	EUR_67_biomarkers_WGS
801.4480798380629	ptv5pcnt	Congestive heart failure	I50	SGCN	top	auc	L2	time agnostic	EUR_67_biomarkers_WGS
1066.3931642353098	ptvraredmg	Congestive heart failure	I50	SGCN	top	auc	L2	time agnostic	EUR_67_biomarkers_WGS
4.318034248572287	rec	Congestive heart failure	I509	SGCN	top	auc	L2	time agnostic	EUR_67_biomarkers_WGS
961.8422621518675	UR	Congestive heart failure	I509	SGCN	top	auc	L2	time agnostic	EUR_67_biomarkers_WGS
551.4759449468461	raredmg	Congestive heart failure	I509	SGCN	top	auc	L2	time agnostic	EUR_67_biomarkers_WGS
1093.405941552055	raredmgmtr	Congestive heart failure	I509	SGCN	top	auc	L2	time agnostic	EUR_67_biomarkers_WGS
572.6845621223941	ptv	Congestive heart failure	I509	SGCN	top	auc	L2	time agnostic	EUR_67_biomarkers_WGS
42.46633526721888	syn	Congestive heart failure	I509	SGCN	top	auc	L2	time agnostic	EUR_67_biomarkers_WGS
563.4126788043891	URmtr	Congestive heart failure	I509	SGCN	top	auc	L2	time agnostic	EUR_67_biomarkers_WGS
310.2008188905066	flexdmg	Congestive heart failure	I509	SGCN	top	auc	L2	time agnostic	EUR_67_biomarkers_WGS
192.44895133023465	flexnonsynmtr	Congestive heart failure	I509	SGCN	top	auc	L2	time agnostic	EUR_67_biomarkers_WGS
572.6505851501889	ptv5pcnt	Congestive heart failure	I509	SGCN	top	auc	L2	time agnostic	EUR_67_biomarkers_WGS
362.5701383551419	ptvraredmg	Congestive heart failure	I509	SGCN	top	auc	L2	time agnostic	EUR_67_biomarkers_WGS
0	rec	Congestive heart failure	I24	SGCN	top	auc	L2	prognostic	EUR_67_biomarkers_WGS
223.28098392537663	UR	Congestive heart failure	I24	SGCN	top	auc	L2	prognostic	EUR_67_biomarkers_WGS
53.33948226806479	raredmg	Congestive heart failure	I24	SGCN	top	auc	L2	prognostic	EUR_67_biomarkers_WGS
0	raredmgmtr	Congestive heart failure	I24	SGCN	top	auc	L2	prognostic	EUR_67_biomarkers_WGS
5.488983218226146	ptv	Congestive heart failure	I24	SGCN	top	auc	L2	prognostic	EUR_67_biomarkers_WGS
59.22668236827914	syn	Congestive heart failure	I24	SGCN	top	auc	L2	prognostic	EUR_67_biomarkers_WGS
240.89740255256984	URmtr	Congestive heart failure	I24	SGCN	top	auc	L2	prognostic	EUR_67_biomarkers_WGS
97.71831460079775	flexdmg	Congestive heart failure	I24	SGCN	top	auc	L2	prognostic	EUR_67_biomarkers_WGS
0.1785977113218244	flexnonsynmtr	Congestive heart failure	I24	SGCN	top	auc	L2	prognostic	EUR_67_biomarkers_WGS
11.05529994671918	ptv5pcnt	Congestive heart failure	I24	SGCN	top	auc	L2	prognostic	EUR_67_biomarkers_WGS
11.73835072751008	ptvraredmg	Congestive heart failure	I24	SGCN	top	auc	L2	prognostic	EUR_67_biomarkers_WGS
0	rec	Congestive heart failure	I50	SGCN	top	auc	L2	prognostic	EUR_67_biomarkers_WGS
1078.7310563300507	UR	Congestive heart failure	I50	SGCN	top	auc	L2	prognostic	EUR_67_biomarkers_WGS
142.53872560958206	raredmg	Congestive heart failure	I50	SGCN	top	auc	L2	prognostic	EUR_67_biomarkers_WGS
111.48571009211966	raredmgmtr	Congestive heart failure	I50	SGCN	top	auc	L2	prognostic	EUR_67_biomarkers_WGS
1084.2813485539114	ptv	Congestive heart failure	I50	SGCN	top	auc	L2	prognostic	EUR_67_biomarkers_WGS
21.65807974284934	syn	Congestive heart failure	I50	SGCN	top	auc	L2	prognostic	EUR_67_biomarkers_WGS
1323.878863527521	URmtr	Congestive heart failure	I50	SGCN	top	auc	L2	prognostic	EUR_67_biomarkers_WGS
1521.620257021544	flexdmg	Congestive heart failure	I50	SGCN	top	auc	L2	prognostic	EUR_67_biomarkers_WGS
10.410205741798896	flexnonsynmtr	Congestive heart failure	I50	SGCN	top	auc	L2	prognostic	EUR_67_biomarkers_WGS
637.1962513166776	ptv5pcnt	Congestive heart failure	I50	SGCN	top	auc	L2	prognostic	EUR_67_biomarkers_WGS
682.0088021720245	ptvraredmg	Congestive heart failure	I50	SGCN	top	auc	L2	prognostic	EUR_67_biomarkers_WGS
0	rec	Congestive heart failure	I509	SGCN	top	auc	L2	prognostic	EUR_67_biomarkers_WGS
638.9955421723057	UR	Congestive heart failure	I509	SGCN	top	auc	L2	prognostic	EUR_67_biomarkers_WGS
888.5534605337732	raredmg	Congestive heart failure	I509	SGCN	top	auc	L2	prognostic	EUR_67_biomarkers_WGS
18.24935318579357	raredmgmtr	Congestive heart failure	I509	SGCN	top	auc	L2	prognostic	EUR_67_biomarkers_WGS
740.2666170182891	ptv	Congestive heart failure	I509	SGCN	top	auc	L2	prognostic	EUR_67_biomarkers_WGS
98.0584	syn	Congestive heart failure	I509	SGCN	top	auc	L2	prognostic	EUR_67_biomarkers_WGS
201.7669998982608	URmtr	Congestive heart failure	I509	SGCN	top	auc	L2	prognostic	EUR_67_biomarkers_WGS
56.49298765987863	flexdmg	Congestive heart failure	I509	SGCN	top	auc	L2	prognostic	EUR_67_biomarkers_WGS
61.633041565078166	flexnonsynmtr	Congestive heart failure	I509	SGCN	top	auc	L2	prognostic	EUR_67_biomarkers_WGS
421.3491761053287	ptv5pcnt	Congestive heart failure	I509	SGCN	top	auc	L2	prognostic	EUR_67_biomarkers_WGS
705.0909899509413	ptvraredmg	Congestive heart failure	I509	SGCN	top	auc	L2	prognostic	EUR_67_biomarkers_WGS
9.895097282525668	rec	Congestive heart failure	I24	SGCN	top	auc	L2	diagnostic	EUR_67_biomarkers_WGS
429.3955922698181	UR	Congestive heart failure	I24	SGCN	top	auc	L2	diagnostic	EUR_67_biomarkers_WGS
0.8375664729871772	raredmg	Congestive heart failure	I24	SGCN	top	auc	L2	diagnostic	EUR_67_biomarkers_WGS
0	raredmgmtr	Congestive heart failure	I24	SGCN	top	auc	L2	diagnostic	EUR_67_biomarkers_WGS
19.81798115956216	ptv	Congestive heart failure	I24	SGCN	top	auc	L2	diagnostic	EUR_67_biomarkers_WGS
50.810699943396806	syn	Congestive heart failure	I24	SGCN	top	auc	L2	diagnostic	EUR_67_biomarkers_WGS
235.0676281273172	URmtr	Congestive heart failure	I24	SGCN	top	auc	L2	diagnostic	EUR_67_biomarkers_WGS
140.27487693757885	flexdmg	Congestive heart failure	I24	SGCN	top	auc	L2	diagnostic	EUR_67_biomarkers_WGS
0	flexnonsynmtr	Congestive heart failure	I24	SGCN	top	auc	L2	diagnostic	EUR_67_biomarkers_WGS
74.57762482730982	ptv5pcnt	Congestive heart failure	I24	SGCN	top	auc	L2	diagnostic	EUR_67_biomarkers_WGS
14.493606255405972	ptvraredmg	Congestive heart failure	I24	SGCN	top	auc	L2	diagnostic	EUR_67_biomarkers_WGS
0	rec	Congestive heart failure	I50	SGCN	top	auc	L2	diagnostic	EUR_67_biomarkers_WGS
1009.7077071012526	UR	Congestive heart failure	I50	SGCN	top	auc	L2	diagnostic	EUR_67_biomarkers_WGS
270.8568119239709	raredmg	Congestive heart failure	I50	SGCN	top	auc	L2	diagnostic	EUR_67_biomarkers_WGS
26.254628638236127	raredmgmtr	Congestive heart failure	I50	SGCN	top	auc	L2	diagnostic	EUR_67_biomarkers_WGS
1394.898041834418	ptv	Congestive heart failure	I50	SGCN	top	auc	L2	diagnostic	EUR_67_biomarkers_WGS
0	syn	Congestive heart failure	I50	SGCN	top	auc	L2	diagnostic	EUR_67_biomarkers_WGS
93.47536181072816	URmtr	Congestive heart failure	I50	SGCN	top	auc	L2	diagnostic	EUR_67_biomarkers_WGS
349.8835746479982	flexdmg	Congestive heart failure	I50	SGCN	top	auc	L2	diagnostic	EUR_67_biomarkers_WGS
29.479885601436848	flexnonsynmtr	Congestive heart failure	I50	SGCN	top	auc	L2	diagnostic	EUR_67_biomarkers_WGS
1338.7145436640849	ptv5pcnt	Congestive heart failure	I50	SGCN	top	auc	L2	diagnostic	EUR_67_biomarkers_WGS
288.2773656790312	ptvraredmg	Congestive heart failure	I50	SGCN	top	auc	L2	diagnostic	EUR_67_biomarkers_WGS
0	rec	Congestive heart failure	I509	SGCN	top	auc	L2	diagnostic	EUR_67_biomarkers_WGS
2816.456666606398	UR	Congestive heart failure	I509	SGCN	top	auc	L2	diagnostic	EUR_67_biomarkers_WGS
168.28160946697167	raredmg	Congestive heart failure	I509	SGCN	top	auc	L2	diagnostic	EUR_67_biomarkers_WGS
312.1002050492305	raredmgmtr	Congestive heart failure	I509	SGCN	top	auc	L2	diagnostic	EUR_67_biomarkers_WGS
203.24295637202832	ptv	Congestive heart failure	I509	SGCN	top	auc	L2	diagnostic	EUR_67_biomarkers_WGS
0	syn	Congestive heart failure	I509	SGCN	top	auc	L2	diagnostic	EUR_67_biomarkers_WGS
1826.8493581419875	URmtr	Congestive heart failure	I509	SGCN	top	auc	L2	diagnostic	EUR_67_biomarkers_WGS
329.8789762985343	flexdmg	Congestive heart failure	I509	SGCN	top	auc	L2	diagnostic	EUR_67_biomarkers_WGS
135.6135840665166	flexnonsynmtr	Congestive heart failure	I509	SGCN	top	auc	L2	diagnostic	EUR_67_biomarkers_WGS
316.11285446380344	ptv5pcnt	Congestive heart failure	I509	SGCN	top	auc	L2	diagnostic	EUR_67_biomarkers_WGS
887.9388487919028	ptvraredmg	Congestive heart failure	I509	SGCN	top	auc	L2	diagnostic	EUR_67_biomarkers_WGS
2.2520254861777182	rec	Congestive heart failure	I24	SGCN	top	auc	L3	time agnostic	EUR_67_biomarkers_WGS
1068.8456634720342	UR	Congestive heart failure	I24	SGCN	top	auc	L3	time agnostic	EUR_67_biomarkers_WGS
21.809460647615698	raredmg	Congestive heart failure	I24	SGCN	top	auc	L3	time agnostic	EUR_67_biomarkers_WGS
156.35166686637857	raredmgmtr	Congestive heart failure	I24	SGCN	top	auc	L3	time agnostic	EUR_67_biomarkers_WGS
149.22217699722597	ptv	Congestive heart failure	I24	SGCN	top	auc	L3	time agnostic	EUR_67_biomarkers_WGS
1.4706479533721328	syn	Congestive heart failure	I24	SGCN	top	auc	L3	time agnostic	EUR_67_biomarkers_WGS
303.83206821123576	URmtr	Congestive heart failure	I24	SGCN	top	auc	L3	time agnostic	EUR_67_biomarkers_WGS
146.0132392872486	flexdmg	Congestive heart failure	I24	SGCN	top	auc	L3	time agnostic	EUR_67_biomarkers_WGS
47.50417884840893	flexnonsynmtr	Congestive heart failure	I24	SGCN	top	auc	L3	time agnostic	EUR_67_biomarkers_WGS
122.7936767739727	ptv5pcnt	Congestive heart failure	I24	SGCN	top	auc	L3	time agnostic	EUR_67_biomarkers_WGS
72.38240335552396	ptvraredmg	Congestive heart failure	I24	SGCN	top	auc	L3	time agnostic	EUR_67_biomarkers_WGS
0	rec	Congestive heart failure	I50	SGCN	top	auc	L3	time agnostic	EUR_67_biomarkers_WGS
1707.8166505202662	UR	Congestive heart failure	I50	SGCN	top	auc	L3	time agnostic	EUR_67_biomarkers_WGS
587.9927723226573	raredmg	Congestive heart failure	I50	SGCN	top	auc	L3	time agnostic	EUR_67_biomarkers_WGS
35.23136640261292	raredmgmtr	Congestive heart failure	I50	SGCN	top	auc	L3	time agnostic	EUR_67_biomarkers_WGS
1045.021774164076	ptv	Congestive heart failure	I50	SGCN	top	auc	L3	time agnostic	EUR_67_biomarkers_WGS
26.593789217302348	syn	Congestive heart failure	I50	SGCN	top	auc	L3	time agnostic	EUR_67_biomarkers_WGS
711.9225444014124	URmtr	Congestive heart failure	I50	SGCN	top	auc	L3	time agnostic	EUR_67_biomarkers_WGS
0	flexdmg	Congestive heart failure	I50	SGCN	top	auc	L3	time agnostic	EUR_67_biomarkers_WGS
107.60493684129804	flexnonsynmtr	Congestive heart failure	I50	SGCN	top	auc	L3	time agnostic	EUR_67_biomarkers_WGS
619.2539848840771	ptv5pcnt	Congestive heart failure	I50	SGCN	top	auc	L3	time agnostic	EUR_67_biomarkers_WGS
636.8238224154111	ptvraredmg	Congestive heart failure	I50	SGCN	top	auc	L3	time agnostic	EUR_67_biomarkers_WGS
34.57254844011416	rec	Congestive heart failure	I509	SGCN	top	auc	L3	time agnostic	EUR_67_biomarkers_WGS
948.9827994854488	UR	Congestive heart failure	I509	SGCN	top	auc	L3	time agnostic	EUR_67_biomarkers_WGS
11.73398809205787	raredmg	Congestive heart failure	I509	SGCN	top	auc	L3	time agnostic	EUR_67_biomarkers_WGS
23.53127839873568	raredmgmtr	Congestive heart failure	I509	SGCN	top	auc	L3	time agnostic	EUR_67_biomarkers_WGS
3.740516835484308	ptv	Congestive heart failure	I509	SGCN	top	auc	L3	time agnostic	EUR_67_biomarkers_WGS
176.95496764028795	syn	Congestive heart failure	I509	SGCN	top	auc	L3	time agnostic	EUR_67_biomarkers_WGS
21.602248344044284	URmtr	Congestive heart failure	I509	SGCN	top	auc	L3	time agnostic	EUR_67_biomarkers_WGS
0	flexdmg	Congestive heart failure	I509	SGCN	top	auc	L3	time agnostic	EUR_67_biomarkers_WGS
245.20654102602825	flexnonsynmtr	Congestive heart failure	I509	SGCN	top	auc	L3	time agnostic	EUR_67_biomarkers_WGS
3.0319272941464064	ptv5pcnt	Congestive heart failure	I509	SGCN	top	auc	L3	time agnostic	EUR_67_biomarkers_WGS
162.7490392121734	ptvraredmg	Congestive heart failure	I509	SGCN	top	auc	L3	time agnostic	EUR_67_biomarkers_WGS
0	rec	Congestive heart failure	I24	SGCN	top	auc	L3	prognostic	EUR_67_biomarkers_WGS
1237.881540390978	UR	Congestive heart failure	I24	SGCN	top	auc	L3	prognostic	EUR_67_biomarkers_WGS
32.09070987692735	raredmg	Congestive heart failure	I24	SGCN	top	auc	L3	prognostic	EUR_67_biomarkers_WGS
167.89199004982262	raredmgmtr	Congestive heart failure	I24	SGCN	top	auc	L3	prognostic	EUR_67_biomarkers_WGS
31.78984590107109	ptv	Congestive heart failure	I24	SGCN	top	auc	L3	prognostic	EUR_67_biomarkers_WGS
1.4988317647140104	syn	Congestive heart failure	I24	SGCN	top	auc	L3	prognostic	EUR_67_biomarkers_WGS
1459.3177114287996	URmtr	Congestive heart failure	I24	SGCN	top	auc	L3	prognostic	EUR_67_biomarkers_WGS
0	flexdmg	Congestive heart failure	I24	SGCN	top	auc	L3	prognostic	EUR_67_biomarkers_WGS
22.295383351533275	flexnonsynmtr	Congestive heart failure	I24	SGCN	top	auc	L3	prognostic	EUR_67_biomarkers_WGS
35.13765302113323	ptv5pcnt	Congestive heart failure	I24	SGCN	top	auc	L3	prognostic	EUR_67_biomarkers_WGS
14.05987265929864	ptvraredmg	Congestive heart failure	I24	SGCN	top	auc	L3	prognostic	EUR_67_biomarkers_WGS
3.1732238724051456	rec	Congestive heart failure	I50	SGCN	top	auc	L3	prognostic	EUR_67_biomarkers_WGS
1689.73	UR	Congestive heart failure	I50	SGCN	top	auc	L3	prognostic	EUR_67_biomarkers_WGS
478.0906823620407	raredmg	Congestive heart failure	I50	SGCN	top	auc	L3	prognostic	EUR_67_biomarkers_WGS
694.6080705166802	raredmgmtr	Congestive heart failure	I50	SGCN	top	auc	L3	prognostic	EUR_67_biomarkers_WGS
263.22103189329624	ptv	Congestive heart failure	I50	SGCN	top	auc	L3	prognostic	EUR_67_biomarkers_WGS
40.4747	syn	Congestive heart failure	I50	SGCN	top	auc	L3	prognostic	EUR_67_biomarkers_WGS
53.87925776174791	URmtr	Congestive heart failure	I50	SGCN	top	auc	L3	prognostic	EUR_67_biomarkers_WGS
17.467463234097504	flexdmg	Congestive heart failure	I50	SGCN	top	auc	L3	prognostic	EUR_67_biomarkers_WGS
14.13762158670858	flexnonsynmtr	Congestive heart failure	I50	SGCN	top	auc	L3	prognostic	EUR_67_biomarkers_WGS
150.0404965606229	ptv5pcnt	Congestive heart failure	I50	SGCN	top	auc	L3	prognostic	EUR_67_biomarkers_WGS
427.5047142977959	ptvraredmg	Congestive heart failure	I50	SGCN	top	auc	L3	prognostic	EUR_67_biomarkers_WGS
3.719540862020647	rec	Congestive heart failure	I509	SGCN	top	auc	L3	prognostic	EUR_67_biomarkers_WGS
2125.8491560111897	UR	Congestive heart failure	I509	SGCN	top	auc	L3	prognostic	EUR_67_biomarkers_WGS
231.0643757917537	raredmg	Congestive heart failure	I509	SGCN	top	auc	L3	prognostic	EUR_67_biomarkers_WGS
72.15641274339947	raredmgmtr	Congestive heart failure	I509	SGCN	top	auc	L3	prognostic	EUR_67_biomarkers_WGS
20.269094571066287	ptv	Congestive heart failure	I509	SGCN	top	auc	L3	prognostic	EUR_67_biomarkers_WGS
391.69932356278247	syn	Congestive heart failure	I509	SGCN	top	auc	L3	prognostic	EUR_67_biomarkers_WGS
344.8919585898516	URmtr	Congestive heart failure	I509	SGCN	top	auc	L3	prognostic	EUR_67_biomarkers_WGS
22.48058095294979	flexdmg	Congestive heart failure	I509	SGCN	top	auc	L3	prognostic	EUR_67_biomarkers_WGS
0	flexnonsynmtr	Congestive heart failure	I509	SGCN	top	auc	L3	prognostic	EUR_67_biomarkers_WGS
1.976785489934976	ptv5pcnt	Congestive heart failure	I509	SGCN	top	auc	L3	prognostic	EUR_67_biomarkers_WGS
10.745957271980698	ptvraredmg	Congestive heart failure	I509	SGCN	top	auc	L3	prognostic	EUR_67_biomarkers_WGS
9.367160109302745	rec	Congestive heart failure	I24	SGCN	top	auc	L3	diagnostic	EUR_67_biomarkers_WGS
180.5898848123167	UR	Congestive heart failure	I24	SGCN	top	auc	L3	diagnostic	EUR_67_biomarkers_WGS
19.78960189212743	raredmg	Congestive heart failure	I24	SGCN	top	auc	L3	diagnostic	EUR_67_biomarkers_WGS
0	raredmgmtr	Congestive heart failure	I24	SGCN	top	auc	L3	diagnostic	EUR_67_biomarkers_WGS
0	ptv	Congestive heart failure	I24	SGCN	top	auc	L3	diagnostic	EUR_67_biomarkers_WGS
16.28020834170796	syn	Congestive heart failure	I24	SGCN	top	auc	L3	diagnostic	EUR_67_biomarkers_WGS
0	URmtr	Congestive heart failure	I24	SGCN	top	auc	L3	diagnostic	EUR_67_biomarkers_WGS
0.6732123447899347	flexdmg	Congestive heart failure	I24	SGCN	top	auc	L3	diagnostic	EUR_67_biomarkers_WGS
11.454310042892692	flexnonsynmtr	Congestive heart failure	I24	SGCN	top	auc	L3	diagnostic	EUR_67_biomarkers_WGS
0	ptv5pcnt	Congestive heart failure	I24	SGCN	top	auc	L3	diagnostic	EUR_67_biomarkers_WGS
220.83894355043165	ptvraredmg	Congestive heart failure	I24	SGCN	top	auc	L3	diagnostic	EUR_67_biomarkers_WGS
0	rec	Congestive heart failure	I50	SGCN	top	auc	L3	diagnostic	EUR_67_biomarkers_WGS
3281.0543472371733	UR	Congestive heart failure	I50	SGCN	top	auc	L3	diagnostic	EUR_67_biomarkers_WGS
1046.9484169722718	raredmg	Congestive heart failure	I50	SGCN	top	auc	L3	diagnostic	EUR_67_biomarkers_WGS
234.31521511166991	raredmgmtr	Congestive heart failure	I50	SGCN	top	auc	L3	diagnostic	EUR_67_biomarkers_WGS
1696.3374683776508	ptv	Congestive heart failure	I50	SGCN	top	auc	L3	diagnostic	EUR_67_biomarkers_WGS
130.23133167467788	syn	Congestive heart failure	I50	SGCN	top	auc	L3	diagnostic	EUR_67_biomarkers_WGS
1964.658587451048	URmtr	Congestive heart failure	I50	SGCN	top	auc	L3	diagnostic	EUR_67_biomarkers_WGS
648.1365774997169	flexdmg	Congestive heart failure	I50	SGCN	top	auc	L3	diagnostic	EUR_67_biomarkers_WGS
0	flexnonsynmtr	Congestive heart failure	I50	SGCN	top	auc	L3	diagnostic	EUR_67_biomarkers_WGS
1135.617255070545	ptv5pcnt	Congestive heart failure	I50	SGCN	top	auc	L3	diagnostic	EUR_67_biomarkers_WGS
723.652	ptvraredmg	Congestive heart failure	I50	SGCN	top	auc	L3	diagnostic	EUR_67_biomarkers_WGS
3.9494367932975214	rec	Congestive heart failure	I509	SGCN	top	auc	L3	diagnostic	EUR_67_biomarkers_WGS
137.58593606561067	UR	Congestive heart failure	I509	SGCN	top	auc	L3	diagnostic	EUR_67_biomarkers_WGS
53.301582665662686	raredmg	Congestive heart failure	I509	SGCN	top	auc	L3	diagnostic	EUR_67_biomarkers_WGS
191.6903636738593	raredmgmtr	Congestive heart failure	I509	SGCN	top	auc	L3	diagnostic	EUR_67_biomarkers_WGS
186.00106742867268	ptv	Congestive heart failure	I509	SGCN	top	auc	L3	diagnostic	EUR_67_biomarkers_WGS
563.7269757128038	syn	Congestive heart failure	I509	SGCN	top	auc	L3	diagnostic	EUR_67_biomarkers_WGS
1224.7891709858657	URmtr	Congestive heart failure	I509	SGCN	top	auc	L3	diagnostic	EUR_67_biomarkers_WGS
0	flexdmg	Congestive heart failure	I509	SGCN	top	auc	L3	diagnostic	EUR_67_biomarkers_WGS
817.8582781713721	flexnonsynmtr	Congestive heart failure	I509	SGCN	top	auc	L3	diagnostic	EUR_67_biomarkers_WGS
152.8453887087932	ptv5pcnt	Congestive heart failure	I509	SGCN	top	auc	L3	diagnostic	EUR_67_biomarkers_WGS
424.69508130877006	ptvraredmg	Congestive heart failure	I509	SGCN	top	auc	L3	diagnostic	EUR_67_biomarkers_WGS
0	rec	Cardiomyopathy	I219	SGCN	top	auc	baseline	time agnostic	EUR_67_biomarkers_WGS
280.7198410756173	UR	Cardiomyopathy	I219	SGCN	top	auc	baseline	time agnostic	EUR_67_biomarkers_WGS
4.116990674858883	raredmg	Cardiomyopathy	I219	SGCN	top	auc	baseline	time agnostic	EUR_67_biomarkers_WGS
0	raredmgmtr	Cardiomyopathy	I219	SGCN	top	auc	baseline	time agnostic	EUR_67_biomarkers_WGS
85.1693	ptv	Cardiomyopathy	I219	SGCN	top	auc	baseline	time agnostic	EUR_67_biomarkers_WGS
410.7415310935045	syn	Cardiomyopathy	I219	SGCN	top	auc	baseline	time agnostic	EUR_67_biomarkers_WGS
1015.16	URmtr	Cardiomyopathy	I219	SGCN	top	auc	baseline	time agnostic	EUR_67_biomarkers_WGS
47.13141669357108	flexdmg	Cardiomyopathy	I219	SGCN	top	auc	baseline	time agnostic	EUR_67_biomarkers_WGS
3.695855207618511	flexnonsynmtr	Cardiomyopathy	I219	SGCN	top	auc	baseline	time agnostic	EUR_67_biomarkers_WGS
0	ptv5pcnt	Cardiomyopathy	I219	SGCN	top	auc	baseline	time agnostic	EUR_67_biomarkers_WGS
54.04972965952484	ptvraredmg	Cardiomyopathy	I219	SGCN	top	auc	baseline	time agnostic	EUR_67_biomarkers_WGS
0	rec	Cardiomyopathy	I49	SGCN	top	auc	baseline	time agnostic	EUR_67_biomarkers_WGS
23.11795470842894	UR	Cardiomyopathy	I49	SGCN	top	auc	baseline	time agnostic	EUR_67_biomarkers_WGS
103.648	raredmg	Cardiomyopathy	I49	SGCN	top	auc	baseline	time agnostic	EUR_67_biomarkers_WGS
497.0312319402094	raredmgmtr	Cardiomyopathy	I49	SGCN	top	auc	baseline	time agnostic	EUR_67_biomarkers_WGS
3.942154303239207	ptv	Cardiomyopathy	I49	SGCN	top	auc	baseline	time agnostic	EUR_67_biomarkers_WGS
0	syn	Cardiomyopathy	I49	SGCN	top	auc	baseline	time agnostic	EUR_67_biomarkers_WGS
491.0615528164909	URmtr	Cardiomyopathy	I49	SGCN	top	auc	baseline	time agnostic	EUR_67_biomarkers_WGS
114.83644510250252	flexdmg	Cardiomyopathy	I49	SGCN	top	auc	baseline	time agnostic	EUR_67_biomarkers_WGS
0	flexnonsynmtr	Cardiomyopathy	I49	SGCN	top	auc	baseline	time agnostic	EUR_67_biomarkers_WGS
4.240236220856829	ptv5pcnt	Cardiomyopathy	I49	SGCN	top	auc	baseline	time agnostic	EUR_67_biomarkers_WGS
109.18116071543616	ptvraredmg	Cardiomyopathy	I49	SGCN	top	auc	baseline	time agnostic	EUR_67_biomarkers_WGS
0	rec	Cardiomyopathy	I25	SGCN	top	auc	baseline	time agnostic	EUR_67_biomarkers_WGS
44.09834503553093	UR	Cardiomyopathy	I25	SGCN	top	auc	baseline	time agnostic	EUR_67_biomarkers_WGS
0	raredmg	Cardiomyopathy	I25	SGCN	top	auc	baseline	time agnostic	EUR_67_biomarkers_WGS
0	raredmgmtr	Cardiomyopathy	I25	SGCN	top	auc	baseline	time agnostic	EUR_67_biomarkers_WGS
5.164786471379001	ptv	Cardiomyopathy	I25	SGCN	top	auc	baseline	time agnostic	EUR_67_biomarkers_WGS
218.41292607646977	syn	Cardiomyopathy	I25	SGCN	top	auc	baseline	time agnostic	EUR_67_biomarkers_WGS
205.35309693905293	URmtr	Cardiomyopathy	I25	SGCN	top	auc	baseline	time agnostic	EUR_67_biomarkers_WGS
28.18892867720607	flexdmg	Cardiomyopathy	I25	SGCN	top	auc	baseline	time agnostic	EUR_67_biomarkers_WGS
0	flexnonsynmtr	Cardiomyopathy	I25	SGCN	top	auc	baseline	time agnostic	EUR_67_biomarkers_WGS
4.609716102921006	ptv5pcnt	Cardiomyopathy	I25	SGCN	top	auc	baseline	time agnostic	EUR_67_biomarkers_WGS
0	ptvraredmg	Cardiomyopathy	I25	SGCN	top	auc	baseline	time agnostic	EUR_67_biomarkers_WGS
0	rec	Cardiomyopathy	I219	SGCN	top	auc	baseline	prognostic	EUR_67_biomarkers_WGS
222.2988618369386	UR	Cardiomyopathy	I219	SGCN	top	auc	baseline	prognostic	EUR_67_biomarkers_WGS
3.978418686292674	raredmg	Cardiomyopathy	I219	SGCN	top	auc	baseline	prognostic	EUR_67_biomarkers_WGS
0	raredmgmtr	Cardiomyopathy	I219	SGCN	top	auc	baseline	prognostic	EUR_67_biomarkers_WGS
23.32431912085419	ptv	Cardiomyopathy	I219	SGCN	top	auc	baseline	prognostic	EUR_67_biomarkers_WGS
282.7364886833344	syn	Cardiomyopathy	I219	SGCN	top	auc	baseline	prognostic	EUR_67_biomarkers_WGS
880.608	URmtr	Cardiomyopathy	I219	SGCN	top	auc	baseline	prognostic	EUR_67_biomarkers_WGS
106.74789978378044	flexdmg	Cardiomyopathy	I219	SGCN	top	auc	baseline	prognostic	EUR_67_biomarkers_WGS
18.01895802072358	flexnonsynmtr	Cardiomyopathy	I219	SGCN	top	auc	baseline	prognostic	EUR_67_biomarkers_WGS
0	ptv5pcnt	Cardiomyopathy	I219	SGCN	top	auc	baseline	prognostic	EUR_67_biomarkers_WGS
52.86428890211082	ptvraredmg	Cardiomyopathy	I219	SGCN	top	auc	baseline	prognostic	EUR_67_biomarkers_WGS
0	rec	Cardiomyopathy	I49	SGCN	top	auc	baseline	prognostic	EUR_67_biomarkers_WGS
33.81670729365778	UR	Cardiomyopathy	I49	SGCN	top	auc	baseline	prognostic	EUR_67_biomarkers_WGS
128.2830020521734	raredmg	Cardiomyopathy	I49	SGCN	top	auc	baseline	prognostic	EUR_67_biomarkers_WGS
431.76766819462193	raredmgmtr	Cardiomyopathy	I49	SGCN	top	auc	baseline	prognostic	EUR_67_biomarkers_WGS
4.738150621321182	ptv	Cardiomyopathy	I49	SGCN	top	auc	baseline	prognostic	EUR_67_biomarkers_WGS
0	syn	Cardiomyopathy	I49	SGCN	top	auc	baseline	prognostic	EUR_67_biomarkers_WGS
612.0724565255972	URmtr	Cardiomyopathy	I49	SGCN	top	auc	baseline	prognostic	EUR_67_biomarkers_WGS
88.86343554337941	flexdmg	Cardiomyopathy	I49	SGCN	top	auc	baseline	prognostic	EUR_67_biomarkers_WGS
0	flexnonsynmtr	Cardiomyopathy	I49	SGCN	top	auc	baseline	prognostic	EUR_67_biomarkers_WGS
13.27378214542589	ptv5pcnt	Cardiomyopathy	I49	SGCN	top	auc	baseline	prognostic	EUR_67_biomarkers_WGS
54.464275550496055	ptvraredmg	Cardiomyopathy	I49	SGCN	top	auc	baseline	prognostic	EUR_67_biomarkers_WGS
0.6752903422624748	rec	Cardiomyopathy	I25	SGCN	top	auc	baseline	prognostic	EUR_67_biomarkers_WGS
96.37366306913886	UR	Cardiomyopathy	I25	SGCN	top	auc	baseline	prognostic	EUR_67_biomarkers_WGS
0.2121290212043023	raredmg	Cardiomyopathy	I25	SGCN	top	auc	baseline	prognostic	EUR_67_biomarkers_WGS
0	raredmgmtr	Cardiomyopathy	I25	SGCN	top	auc	baseline	prognostic	EUR_67_biomarkers_WGS
4.222672686681648	ptv	Cardiomyopathy	I25	SGCN	top	auc	baseline	prognostic	EUR_67_biomarkers_WGS
465.7167021061561	syn	Cardiomyopathy	I25	SGCN	top	auc	baseline	prognostic	EUR_67_biomarkers_WGS
92.48191067944629	URmtr	Cardiomyopathy	I25	SGCN	top	auc	baseline	prognostic	EUR_67_biomarkers_WGS
52.09205383019679	flexdmg	Cardiomyopathy	I25	SGCN	top	auc	baseline	prognostic	EUR_67_biomarkers_WGS
0	flexnonsynmtr	Cardiomyopathy	I25	SGCN	top	auc	baseline	prognostic	EUR_67_biomarkers_WGS
4.293592266669528	ptv5pcnt	Cardiomyopathy	I25	SGCN	top	auc	baseline	prognostic	EUR_67_biomarkers_WGS
0	ptvraredmg	Cardiomyopathy	I25	SGCN	top	auc	baseline	prognostic	EUR_67_biomarkers_WGS
0	rec	Cardiomyopathy	I219	SGCN	top	auc	baseline	diagnostic	EUR_67_biomarkers_WGS
84.84961873382088	UR	Cardiomyopathy	I219	SGCN	top	auc	baseline	diagnostic	EUR_67_biomarkers_WGS
4.186630343263072	raredmg	Cardiomyopathy	I219	SGCN	top	auc	baseline	diagnostic	EUR_67_biomarkers_WGS
0	raredmgmtr	Cardiomyopathy	I219	SGCN	top	auc	baseline	diagnostic	EUR_67_biomarkers_WGS
97.25871788266386	ptv	Cardiomyopathy	I219	SGCN	top	auc	baseline	diagnostic	EUR_67_biomarkers_WGS
418.8069940406881	syn	Cardiomyopathy	I219	SGCN	top	auc	baseline	diagnostic	EUR_67_biomarkers_WGS
630.4850207754447	URmtr	Cardiomyopathy	I219	SGCN	top	auc	baseline	diagnostic	EUR_67_biomarkers_WGS
138.74680726804644	flexdmg	Cardiomyopathy	I219	SGCN	top	auc	baseline	diagnostic	EUR_67_biomarkers_WGS
[truncated: 4,216 more rows]

## Sheet: 6b
gene_type	code_name	gene	hpo_name	score	chapter	chapter_numeral	chap_nickname	nickname_brackets
AMELIE	B97 Viral agents as the cause of diseases classified to other chapters	PTEN	Abnormality of the immune system	100	Chapter I Certain infectious and parasitic diseases	I	Infectious	Infectious (Ch. I)
AMELIE	B97 Viral agents as the cause of diseases classified to other chapters	PTEN	obsolete Absence seizures with special features	47.021959373348224	Chapter I Certain infectious and parasitic diseases	I	Infectious	Infectious (Ch. I)
AMELIE	B97 Viral agents as the cause of diseases classified to other chapters	SLC5A3	Abnormality of the immune system	33.333333333333336	Chapter I Certain infectious and parasitic diseases	I	Infectious	Infectious (Ch. I)
AMELIE	B97 Viral agents as the cause of diseases classified to other chapters	SLC5A3	obsolete Absence seizures with special features	1.6273485426539809	Chapter I Certain infectious and parasitic diseases	I	Infectious	Infectious (Ch. I)
AMELIE	C20 Malignant neoplasm of rectum	ALPL	Neoplasm of the colon	87.60193739490185	Chapter II Neoplasms	II	Neoplasms	Neoplasms (Ch. II)
AMELIE	C20 Malignant neoplasm of rectum	ALPL	Neoplasm of the gallbladder	24.223570857188427	Chapter II Neoplasms	II	Neoplasms	Neoplasms (Ch. II)
AMELIE	C20 Malignant neoplasm of rectum	ALPL	Neoplasm of the larynx	57.77905250828026	Chapter II Neoplasms	II	Neoplasms	Neoplasms (Ch. II)
AMELIE	C20 Malignant neoplasm of rectum	ALPL	Neoplasm of the rectum	49.1741	Chapter II Neoplasms	II	Neoplasms	Neoplasms (Ch. II)
AMELIE	C20 Malignant neoplasm of rectum	ALPL	Neoplasm of the stomach	75.96827162271354	Chapter II Neoplasms	II	Neoplasms	Neoplasms (Ch. II)
AMELIE	C22 Malignant neoplasm of liver and intrahepatic bile ducts	TM6SF2	Abnormal intrahepatic bile duct morphology	29.37198234925986	Chapter II Neoplasms	II	Neoplasms	Neoplasms (Ch. II)
AMELIE	C22 Malignant neoplasm of liver and intrahepatic bile ducts	TM6SF2	Neoplasm of the gallbladder	42.96530561839239	Chapter II Neoplasms	II	Neoplasms	Neoplasms (Ch. II)
AMELIE	C22 Malignant neoplasm of liver and intrahepatic bile ducts	TM6SF2	Neoplasm of the liver	100	Chapter II Neoplasms	II	Neoplasms	Neoplasms (Ch. II)
AMELIE	C22 Malignant neoplasm of liver and intrahepatic bile ducts	TM6SF2	Neoplasm of the pancreas	57.49217796568614	Chapter II Neoplasms	II	Neoplasms	Neoplasms (Ch. II)
AMELIE	C22 Malignant neoplasm of liver and intrahepatic bile ducts	TM6SF2	Reduced number of intrahepatic bile ducts	19.863916277665137	Chapter II Neoplasms	II	Neoplasms	Neoplasms (Ch. II)
AMELIE	C26 Malignant neoplasm of other and ill-defined digestive organs	PKD1	Neoplasm of the heart	100	Chapter II Neoplasms	II	Neoplasms	Neoplasms (Ch. II)
AMELIE	C26 Malignant neoplasm of other and ill-defined digestive organs	PKD1	Neoplasm of the large intestine	98.64148577811982	Chapter II Neoplasms	II	Neoplasms	Neoplasms (Ch. II)
AMELIE	C26 Malignant neoplasm of other and ill-defined digestive organs	PKD1	Neoplasm of the liver	95.0193	Chapter II Neoplasms	II	Neoplasms	Neoplasms (Ch. II)
AMELIE	C26 Malignant neoplasm of other and ill-defined digestive organs	PKD1	Neoplasm of the respiratory system	100	Chapter II Neoplasms	II	Neoplasms	Neoplasms (Ch. II)
AMELIE	C26 Malignant neoplasm of other and ill-defined digestive organs	PKD1	Neoplasm of the stomach	69.71205502945857	Chapter II Neoplasms	II	Neoplasms	Neoplasms (Ch. II)
AMELIE	C44 Other malignant neoplasms of skin	IGLL5	Malignant neoplasm of the central nervous system	21.580988056799097	Chapter II Neoplasms	II	Neoplasms	Neoplasms (Ch. II)
AMELIE	C44 Other malignant neoplasms of skin	IGLL5	Neoplasm of the breast	23.212685305315887	Chapter II Neoplasms	II	Neoplasms	Neoplasms (Ch. II)
AMELIE	C44 Other malignant neoplasms of skin	IGLL5	Neoplasm of the liver	15.250790179291217	Chapter II Neoplasms	II	Neoplasms	Neoplasms (Ch. II)
AMELIE	C44 Other malignant neoplasms of skin	IGLL5	Neoplasm of the lung	16.922033784537373	Chapter II Neoplasms	II	Neoplasms	Neoplasms (Ch. II)
AMELIE	C44 Other malignant neoplasms of skin	IGLL5	Neoplasm of the skin	18.80390842515674	Chapter II Neoplasms	II	Neoplasms	Neoplasms (Ch. II)
AMELIE	C56 Malignant neoplasm of ovary	PKD1	Mucinous cystic neoplasm of the pancreas	14.205716850904071	Chapter II Neoplasms	II	Neoplasms	Neoplasms (Ch. II)
AMELIE	C56 Malignant neoplasm of ovary	PKD1	Neoplasm of the breast	100	Chapter II Neoplasms	II	Neoplasms	Neoplasms (Ch. II)
AMELIE	C56 Malignant neoplasm of ovary	PKD1	Neoplasm of the gallbladder	37.455896214622456	Chapter II Neoplasms	II	Neoplasms	Neoplasms (Ch. II)
AMELIE	C56 Malignant neoplasm of ovary	PKD1	Neoplasm of the pancreas	95.8185	Chapter II Neoplasms	II	Neoplasms	Neoplasms (Ch. II)
AMELIE	C78 Secondary malignant neoplasm of respiratory and digestive organs	ATM	Neoplasm of the gastrointestinal tract	100	Chapter II Neoplasms	II	Neoplasms	Neoplasms (Ch. II)
AMELIE	C78 Secondary malignant neoplasm of respiratory and digestive organs	ATM	Neoplasm of the liver	100	Chapter II Neoplasms	II	Neoplasms	Neoplasms (Ch. II)
AMELIE	C78 Secondary malignant neoplasm of respiratory and digestive organs	ATM	Neoplasm of the respiratory system	100	Chapter II Neoplasms	II	Neoplasms	Neoplasms (Ch. II)
AMELIE	C78 Secondary malignant neoplasm of respiratory and digestive organs	ATM	Neoplasm of the stomach	100	Chapter II Neoplasms	II	Neoplasms	Neoplasms (Ch. II)
AMELIE	C78 Secondary malignant neoplasm of respiratory and digestive organs	ATM	Neoplasm of the tracheobronchial system	53.831561547102936	Chapter II Neoplasms	II	Neoplasms	Neoplasms (Ch. II)
AMELIE	C78 Secondary malignant neoplasm of respiratory and digestive organs	PALB2	Neoplasm of the gastrointestinal tract	100	Chapter II Neoplasms	II	Neoplasms	Neoplasms (Ch. II)
AMELIE	C78 Secondary malignant neoplasm of respiratory and digestive organs	PALB2	Neoplasm of the liver	100	Chapter II Neoplasms	II	Neoplasms	Neoplasms (Ch. II)
AMELIE	C78 Secondary malignant neoplasm of respiratory and digestive organs	PALB2	Neoplasm of the respiratory system	100	Chapter II Neoplasms	II	Neoplasms	Neoplasms (Ch. II)
AMELIE	C78 Secondary malignant neoplasm of respiratory and digestive organs	PALB2	Neoplasm of the stomach	100	Chapter II Neoplasms	II	Neoplasms	Neoplasms (Ch. II)
AMELIE	C78 Secondary malignant neoplasm of respiratory and digestive organs	PALB2	Neoplasm of the tracheobronchial system	53.46810900589362	Chapter II Neoplasms	II	Neoplasms	Neoplasms (Ch. II)
AMELIE	C79 Secondary malignant neoplasm of other sites	PALB2	Benign neoplasm of the central nervous system	87.75946641029957	Chapter II Neoplasms	II	Neoplasms	Neoplasms (Ch. II)
AMELIE	C79 Secondary malignant neoplasm of other sites	PALB2	Malignant neoplasm of the central nervous system	100	Chapter II Neoplasms	II	Neoplasms	Neoplasms (Ch. II)
AMELIE	C79 Secondary malignant neoplasm of other sites	PALB2	Neoplasm by anatomical site	100	Chapter II Neoplasms	II	Neoplasms	Neoplasms (Ch. II)
AMELIE	C79 Secondary malignant neoplasm of other sites	PALB2	Neoplasm of the lung	100	Chapter II Neoplasms	II	Neoplasms	Neoplasms (Ch. II)
AMELIE	C79 Secondary malignant neoplasm of other sites	PALB2	Neoplasm of the skin	100	Chapter II Neoplasms	II	Neoplasms	Neoplasms (Ch. II)
AMELIE	C80 Malignant neoplasm without specification of site	PKD1	Neoplasm by anatomical site	100	Chapter II Neoplasms	II	Neoplasms	Neoplasms (Ch. II)
AMELIE	C80 Malignant neoplasm without specification of site	PKD1	Neoplasm of the breast	100	Chapter II Neoplasms	II	Neoplasms	Neoplasms (Ch. II)
AMELIE	C80 Malignant neoplasm without specification of site	PKD1	Neoplasm of the lung	100	Chapter II Neoplasms	II	Neoplasms	Neoplasms (Ch. II)
AMELIE	C80 Malignant neoplasm without specification of site	PKD1	Neoplasm of the skeletal system	48.228610962355795	Chapter II Neoplasms	II	Neoplasms	Neoplasms (Ch. II)
AMELIE	C80 Malignant neoplasm without specification of site	PKD1	Neoplasm of the skin	100	Chapter II Neoplasms	II	Neoplasms	Neoplasms (Ch. II)
AMELIE	C83 Diffuse non-Hodgkin's lymphoma	NOTCH1	Anaplastic large-cell lymphoma	29.747813422967987	Chapter II Neoplasms	II	Neoplasms	Neoplasms (Ch. II)
AMELIE	C83 Diffuse non-Hodgkin's lymphoma	NOTCH1	B-cell lymphoma	100	Chapter II Neoplasms	II	Neoplasms	Neoplasms (Ch. II)
AMELIE	C83 Diffuse non-Hodgkin's lymphoma	NOTCH1	Cutaneous T-cell lymphoma	28.51190434500874	Chapter II Neoplasms	II	Neoplasms	Neoplasms (Ch. II)
AMELIE	C83 Diffuse non-Hodgkin's lymphoma	NOTCH1	Non-Hodgkin lymphoma	100	Chapter II Neoplasms	II	Neoplasms	Neoplasms (Ch. II)
AMELIE	C83 Diffuse non-Hodgkin's lymphoma	NOTCH1	T cell chronic lymphocytic lymphoma/leukemia	34.438938258976364	Chapter II Neoplasms	II	Neoplasms	Neoplasms (Ch. II)
AMELIE	C85 Other and unspecified types of non-Hodgkin's lymphoma	NOTCH1	Neoplasm of the heart	25.863742156854194	Chapter II Neoplasms	II	Neoplasms	Neoplasms (Ch. II)
AMELIE	C85 Other and unspecified types of non-Hodgkin's lymphoma	NOTCH1	Neoplasm of the large intestine	100	Chapter II Neoplasms	II	Neoplasms	Neoplasms (Ch. II)
AMELIE	C85 Other and unspecified types of non-Hodgkin's lymphoma	NOTCH1	Neoplasm of the lung	100	Chapter II Neoplasms	II	Neoplasms	Neoplasms (Ch. II)
AMELIE	C85 Other and unspecified types of non-Hodgkin's lymphoma	NOTCH1	Neoplasm of the respiratory system	100	Chapter II Neoplasms	II	Neoplasms	Neoplasms (Ch. II)
AMELIE	C93 Monocytic leukaemia	RUNX1	Acute megakaryocytic leukemia	32.59962308811887	Chapter II Neoplasms	II	Neoplasms	Neoplasms (Ch. II)
AMELIE	C93 Monocytic leukaemia	RUNX1	Acute monocytic leukemia	100	Chapter II Neoplasms	II	Neoplasms	Neoplasms (Ch. II)
AMELIE	C93 Monocytic leukaemia	RUNX1	Acute myeloid leukemia	100	Chapter II Neoplasms	II	Neoplasms	Neoplasms (Ch. II)
AMELIE	C93 Monocytic leukaemia	RUNX1	Acute myelomonocytic leukemia	100	Chapter II Neoplasms	II	Neoplasms	Neoplasms (Ch. II)
AMELIE	C93 Monocytic leukaemia	RUNX1	Chronic myelomonocytic leukemia	100	Chapter II Neoplasms	II	Neoplasms	Neoplasms (Ch. II)
AMELIE	C95 Leukaemia of unspecified cell type	NOTCH1	Abnormal B cell subset distribution	41.73817258134495	Chapter II Neoplasms	II	Neoplasms	Neoplasms (Ch. II)
AMELIE	C95 Leukaemia of unspecified cell type	NOTCH1	Abnormality of B cell physiology	51.701093581560144	Chapter II Neoplasms	II	Neoplasms	Neoplasms (Ch. II)
AMELIE	C95 Leukaemia of unspecified cell type	NOTCH1	Abnormality of T cell physiology	23.20966923375388	Chapter II Neoplasms	II	Neoplasms	Neoplasms (Ch. II)
AMELIE	C95 Leukaemia of unspecified cell type	NOTCH1	Abnormality of multiple cell lineages in the bone marrow	17.53838479355309	Chapter II Neoplasms	II	Neoplasms	Neoplasms (Ch. II)
AMELIE	C95 Leukaemia of unspecified cell type	SPEN	Abnormal B cell subset distribution	7.42718	Chapter II Neoplasms	II	Neoplasms	Neoplasms (Ch. II)
AMELIE	C95 Leukaemia of unspecified cell type	SPEN	Abnormality of B cell physiology	16.964094985495052	Chapter II Neoplasms	II	Neoplasms	Neoplasms (Ch. II)
AMELIE	C95 Leukaemia of unspecified cell type	SPEN	Abnormality of T cell physiology	8.653592636994407	Chapter II Neoplasms	II	Neoplasms	Neoplasms (Ch. II)
AMELIE	C95 Leukaemia of unspecified cell type	SPEN	Abnormality of multiple cell lineages in the bone marrow	8.769192396776544	Chapter II Neoplasms	II	Neoplasms	Neoplasms (Ch. II)
AMELIE	D09 Carcinoma in situ of other and unspecified sites	PKD2	Abnormality of the medullary cavity of the long bones	31.27306326488005	Chapter II Neoplasms	II	Neoplasms	Neoplasms (Ch. II)
AMELIE	D09 Carcinoma in situ of other and unspecified sites	PKD2	Adenocarcinoma of the large intestine	41.33234707063524	Chapter II Neoplasms	II	Neoplasms	Neoplasms (Ch. II)
AMELIE	D09 Carcinoma in situ of other and unspecified sites	PKD2	Neoplasm of the respiratory system	63.438487984223194	Chapter II Neoplasms	II	Neoplasms	Neoplasms (Ch. II)
AMELIE	D09 Carcinoma in situ of other and unspecified sites	PKD2	Neoplasm of the skeletal system	35.28576370294474	Chapter II Neoplasms	II	Neoplasms	Neoplasms (Ch. II)
AMELIE	D09 Carcinoma in situ of other and unspecified sites	PKD2	Pyramidal skinfold extending from the base to the top of the nails	34.354123336113254	Chapter II Neoplasms	II	Neoplasms	Neoplasms (Ch. II)
AMELIE	D13 Benign neoplasm of other and ill-defined parts of digestive system	HBB	Abnormality of the digestive system	100	Chapter II Neoplasms	II	Neoplasms	Neoplasms (Ch. II)
AMELIE	D13 Benign neoplasm of other and ill-defined parts of digestive system	HBB	Benign neoplasm of the central nervous system	24.910973248213875	Chapter II Neoplasms	II	Neoplasms	Neoplasms (Ch. II)
AMELIE	D13 Benign neoplasm of other and ill-defined parts of digestive system	HBB	Neoplasm of the nervous system	68.40213597292393	Chapter II Neoplasms	II	Neoplasms	Neoplasms (Ch. II)
AMELIE	D13 Benign neoplasm of other and ill-defined parts of digestive system	HBB	Neoplasm of the respiratory system	67.38716957695563	Chapter II Neoplasms	II	Neoplasms	Neoplasms (Ch. II)
AMELIE	D13 Benign neoplasm of other and ill-defined parts of digestive system	HBB	Neoplasm of the skeletal system	35.28576370294474	Chapter II Neoplasms	II	Neoplasms	Neoplasms (Ch. II)
AMELIE	D35 Benign neoplasm of other and unspecified endocrine glands	MEN1	Benign neoplasm of the central nervous system	100	Chapter II Neoplasms	II	Neoplasms	Neoplasms (Ch. II)
AMELIE	D35 Benign neoplasm of other and unspecified endocrine glands	MEN1	Neoplasm of the adrenal gland	100	Chapter II Neoplasms	II	Neoplasms	Neoplasms (Ch. II)
AMELIE	D35 Benign neoplasm of other and unspecified endocrine glands	MEN1	Neoplasm of the endocrine system	100	Chapter II Neoplasms	II	Neoplasms	Neoplasms (Ch. II)
AMELIE	D35 Benign neoplasm of other and unspecified endocrine glands	MEN1	Neoplasm of the skin	100	Chapter II Neoplasms	II	Neoplasms	Neoplasms (Ch. II)
AMELIE	D35 Benign neoplasm of other and unspecified endocrine glands	MEN1	Neoplasm of the thyroid gland	100	Chapter II Neoplasms	II	Neoplasms	Neoplasms (Ch. II)
AMELIE	D64 Other anaemias	ENG	Anemia of inadequate production	100	Chapter III Diseases of the blood and blood-forming organs and certain disorders involving the immune mechanism	III	Blood/Immune	Blood/Immune (Ch. III)
AMELIE	D64 Other anaemias	ENG	Compensated hemolytic anemia	22.054412355076163	Chapter III Diseases of the blood and blood-forming organs and certain disorders involving the immune mechanism	III	Blood/Immune	Blood/Immune (Ch. III)
AMELIE	D64 Other anaemias	ENG	Drug-sensitive hemolytic anemia	49.48681391698805	Chapter III Diseases of the blood and blood-forming organs and certain disorders involving the immune mechanism	III	Blood/Immune	Blood/Immune (Ch. III)
AMELIE	D64 Other anaemias	ENG	Folate-responsive megaloblastic anemia	57.169316006580274	Chapter III Diseases of the blood and blood-forming organs and certain disorders involving the immune mechanism	III	Blood/Immune	Blood/Immune (Ch. III)
AMELIE	D64 Other anaemias	ENG	Folate-unresponsive megaloblastic anemia	57.169316006580274	Chapter III Diseases of the blood and blood-forming organs and certain disorders involving the immune mechanism	III	Blood/Immune	Blood/Immune (Ch. III)
AMELIE	D68 Other coagulation defects	PTEN	Abnormal coagulation factor V activity	26.22321209525894	Chapter III Diseases of the blood and blood-forming organs and certain disorders involving the immune mechanism	III	Blood/Immune	Blood/Immune (Ch. III)
AMELIE	D68 Other coagulation defects	PTEN	Abnormality of coagulation	100	Chapter III Diseases of the blood and blood-forming organs and certain disorders involving the immune mechanism	III	Blood/Immune	Blood/Immune (Ch. III)
AMELIE	D68 Other coagulation defects	PTEN	Abnormality of the coagulation cascade	100	Chapter III Diseases of the blood and blood-forming organs and certain disorders involving the immune mechanism	III	Blood/Immune	Blood/Immune (Ch. III)
AMELIE	D68 Other coagulation defects	PTEN	Abnormality of the common coagulation pathway	45.46786379989842	Chapter III Diseases of the blood and blood-forming organs and certain disorders involving the immune mechanism	III	Blood/Immune	Blood/Immune (Ch. III)
AMELIE	D68 Other coagulation defects	PTEN	Abnormality of the protein C anticoagulant pathway	100	Chapter III Diseases of the blood and blood-forming organs and certain disorders involving the immune mechanism	III	Blood/Immune	Blood/Immune (Ch. III)
AMELIE	D69 Purpura and other haemorrhagic conditions	ACTN1	Vasculitis in the skin	40.09338325003098	Chapter III Diseases of the blood and blood-forming organs and certain disorders involving the immune mechanism	III	Blood/Immune	Blood/Immune (Ch. III)
AMELIE	D73 Diseases of spleen	NR5A1	Abnormality of the liver	97.02842180753623	Chapter III Diseases of the blood and blood-forming organs and certain disorders involving the immune mechanism	III	Blood/Immune	Blood/Immune (Ch. III)
AMELIE	D73 Diseases of spleen	NR5A1	Abnormality of the spleen	100	Chapter III Diseases of the blood and blood-forming organs and certain disorders involving the immune mechanism	III	Blood/Immune	Blood/Immune (Ch. III)
AMELIE	D73 Diseases of spleen	NR5A1	Ectopia of the spleen	35.741196189138414	Chapter III Diseases of the blood and blood-forming organs and certain disorders involving the immune mechanism	III	Blood/Immune	Blood/Immune (Ch. III)
AMELIE	D73 Diseases of spleen	NR5A1	Inflammation of the large intestine	51.025441885371066	Chapter III Diseases of the blood and blood-forming organs and certain disorders involving the immune mechanism	III	Blood/Immune	Blood/Immune (Ch. III)
AMELIE	D73 Diseases of spleen	NR5A1	Inflammatory abnormality of the skin	78.19869982191109	Chapter III Diseases of the blood and blood-forming organs and certain disorders involving the immune mechanism	III	Blood/Immune	Blood/Immune (Ch. III)
AMELIE	D86 Sarcoidosis	SLC4A1	Myocardial granulomatous infiltrates	66.32367585005736	Chapter III Diseases of the blood and blood-forming organs and certain disorders involving the immune mechanism	III	Blood/Immune	Blood/Immune (Ch. III)
AMELIE	D86 Sarcoidosis	SLC4A1	Nodular inflammatory vasculitis	27.113602382297408	Chapter III Diseases of the blood and blood-forming organs and certain disorders involving the immune mechanism	III	Blood/Immune	Blood/Immune (Ch. III)
AMELIE	D86 Sarcoidosis	SLC4A1	Non-caseating epithelioid cell granulomatosis	25.74598138752725	Chapter III Diseases of the blood and blood-forming organs and certain disorders involving the immune mechanism	III	Blood/Immune	Blood/Immune (Ch. III)
AMELIE	D86 Sarcoidosis	SLC4A1	Pulmonary granulomatosis	9.742331270671944	Chapter III Diseases of the blood and blood-forming organs and certain disorders involving the immune mechanism	III	Blood/Immune	Blood/Immune (Ch. III)
AMELIE	E05 Thyrotoxicosis [hyperthyroidism]	MIB1	Euthyroid goiter	4.169828619147413	Chapter IV Endocrine, nutritional and metabolic diseases	IV	Endocrine/Metabolic	Endocrine/Metabolic (Ch. IV)
AMELIE	E05 Thyrotoxicosis [hyperthyroidism]	MIB1	Euthyroid hyperthyroxinemia	3.2869	Chapter IV Endocrine, nutritional and metabolic diseases	IV	Endocrine/Metabolic	Endocrine/Metabolic (Ch. IV)
AMELIE	E05 Thyrotoxicosis [hyperthyroidism]	MIB1	Hyperthyroidism	8.516710316663046	Chapter IV Endocrine, nutritional and metabolic diseases	IV	Endocrine/Metabolic	Endocrine/Metabolic (Ch. IV)
AMELIE	E05 Thyrotoxicosis [hyperthyroidism]	MIB1	Hypothyroidism	11.323639287719685	Chapter IV Endocrine, nutritional and metabolic diseases	IV	Endocrine/Metabolic	Endocrine/Metabolic (Ch. IV)
AMELIE	E05 Thyrotoxicosis [hyperthyroidism]	MIB1	Thyrotoxicosis with toxic multinodular goiter	8.516710316663046	Chapter IV Endocrine, nutritional and metabolic diseases	IV	Endocrine/Metabolic	Endocrine/Metabolic (Ch. IV)
AMELIE	E78 Disorders of lipoprotein metabolism and other lipidaemias	PKD1	Abnormal serum insulin-like growth factor 1 level	28.190882330547776	Chapter IV Endocrine, nutritional and metabolic diseases	IV	Endocrine/Metabolic	Endocrine/Metabolic (Ch. IV)
AMELIE	E78 Disorders of lipoprotein metabolism and other lipidaemias	PKD1	Abnormality of the vitamin B3 metabolism	13.567447358827696	Chapter IV Endocrine, nutritional and metabolic diseases	IV	Endocrine/Metabolic	Endocrine/Metabolic (Ch. IV)
AMELIE	E78 Disorders of lipoprotein metabolism and other lipidaemias	PKD1	Abnormality of vitamin A metabolism	16.05594610081285	Chapter IV Endocrine, nutritional and metabolic diseases	IV	Endocrine/Metabolic	Endocrine/Metabolic (Ch. IV)
AMELIE	E78 Disorders of lipoprotein metabolism and other lipidaemias	PKD1	Abnormality of vitamin B metabolism	13.567447358827696	Chapter IV Endocrine, nutritional and metabolic diseases	IV	Endocrine/Metabolic	Endocrine/Metabolic (Ch. IV)
AMELIE	E78 Disorders of lipoprotein metabolism and other lipidaemias	PKD1	Abnormality of vitamin E metabolism	5.529568620514086	Chapter IV Endocrine, nutritional and metabolic diseases	IV	Endocrine/Metabolic	Endocrine/Metabolic (Ch. IV)
AMELIE	E80 Disorders of porphyrin and bilirubin metabolism	SPTB	Abnormal circulating porphyrin concentration	6.255682750453202	Chapter IV Endocrine, nutritional and metabolic diseases	IV	Endocrine/Metabolic	Endocrine/Metabolic (Ch. IV)
AMELIE	E80 Disorders of porphyrin and bilirubin metabolism	SPTB	Abnormal glucose-6-phosphate dehydrogenase level in red blood cells	61.17181087418648	Chapter IV Endocrine, nutritional and metabolic diseases	IV	Endocrine/Metabolic	Endocrine/Metabolic (Ch. IV)
AMELIE	E80 Disorders of porphyrin and bilirubin metabolism	SPTB	Abnormal glucose-6-phosphate dehydrogenase level in tissue	61.17181087418648	Chapter IV Endocrine, nutritional and metabolic diseases	IV	Endocrine/Metabolic	Endocrine/Metabolic (Ch. IV)
AMELIE	E80 Disorders of porphyrin and bilirubin metabolism	SPTB	Abnormality of the vitamin B3 metabolism	13.567447358827696	Chapter IV Endocrine, nutritional and metabolic diseases	IV	Endocrine/Metabolic	Endocrine/Metabolic (Ch. IV)
AMELIE	E80 Disorders of porphyrin and bilirubin metabolism	SPTB	Abnormality of vitamin A metabolism	16.05594610081285	Chapter IV Endocrine, nutritional and metabolic diseases	IV	Endocrine/Metabolic	Endocrine/Metabolic (Ch. IV)
AMELIE	F00 Dementia in Alzheimer's disease	ABCA1	Alzheimer disease	100	Chapter V Mental and behavioural disorders	V	Mental	Mental (Ch. V)
AMELIE	F00 Dementia in Alzheimer's disease	ABCA1	Crohn's disease	48.72364914854352	Chapter V Mental and behavioural disorders	V	Mental	Mental (Ch. V)
AMELIE	F00 Dementia in Alzheimer's disease	ABCA1	Parkinsonism with favorable response to dopaminergic medication	12.678010524930045	Chapter V Mental and behavioural disorders	V	Mental	Mental (Ch. V)
AMELIE	F00 Dementia in Alzheimer's disease	GPT	Alzheimer disease	0	Chapter V Mental and behavioural disorders	V	Mental	Mental (Ch. V)
AMELIE	F00 Dementia in Alzheimer's disease	GPT	Crohn's disease	0	Chapter V Mental and behavioural disorders	V	Mental	Mental (Ch. V)
AMELIE	F00 Dementia in Alzheimer's disease	GPT	Parkinsonism with favorable response to dopaminergic medication	0	Chapter V Mental and behavioural disorders	V	Mental	Mental (Ch. V)
AMELIE	F03 Unspecified dementia	PKD1	Dementia	53.106675279755294	Chapter V Mental and behavioural disorders	V	Mental	Mental (Ch. V)
AMELIE	F03 Unspecified dementia	PKD1	Subcortical dementia	18.657277373416633	Chapter V Mental and behavioural disorders	V	Mental	Mental (Ch. V)
AMELIE	F32 Depressive episode	ADAMTS10	Depression	16.3387	Chapter V Mental and behavioural disorders	V	Mental	Mental (Ch. V)
AMELIE	F32 Depressive episode	ADAMTS10	Psychotic episodes	5.8059003499135535	Chapter V Mental and behavioural disorders	V	Mental	Mental (Ch. V)
AMELIE	F32 Depressive episode	ADAMTS10	Stroke-like episode	18.528070156753753	Chapter V Mental and behavioural disorders	V	Mental	Mental (Ch. V)
AMELIE	F32 Depressive episode	ADAMTS10	Transient psychotic episodes	3.0082049697670743	Chapter V Mental and behavioural disorders	V	Mental	Mental (Ch. V)
AMELIE	F41 Other anxiety disorders	APOB	Abnormal fear/anxiety-related behavior	32.95469026151807	Chapter V Mental and behavioural disorders	V	Mental	Mental (Ch. V)
AMELIE	F41 Other anxiety disorders	APOB	Impairment in personality functioning	49.86247655468447	Chapter V Mental and behavioural disorders	V	Mental	Mental (Ch. V)
AMELIE	G24 Dystonia	PKD1	Dystonia	26.399880748786465	Chapter VI Diseases of the nervous system	VI	Nervous	Nervous (Ch. VI)
AMELIE	G24 Dystonia	PKD1	Focal dystonia	18.52436171928926	Chapter VI Diseases of the nervous system	VI	Nervous	Nervous (Ch. VI)
AMELIE	G24 Dystonia	PKD1	Limb dystonia	13.671266660692984	Chapter VI Diseases of the nervous system	VI	Nervous	Nervous (Ch. VI)
AMELIE	G24 Dystonia	PKD1	Oromandibular dystonia	11.580237906594116	Chapter VI Diseases of the nervous system	VI	Nervous	Nervous (Ch. VI)
AMELIE	G24 Dystonia	PKD1	Paroxysmal dystonia	11.43708740520875	Chapter VI Diseases of the nervous system	VI	Nervous	Nervous (Ch. VI)
AMELIE	G37 Other demyelinating diseases of central nervous system	SLC22A12	Abnormality of the peripheral nervous system	25.896324846400923	Chapter VI Diseases of the nervous system	VI	Nervous	Nervous (Ch. VI)
AMELIE	G37 Other demyelinating diseases of central nervous system	SLC22A12	Atrophy/Degeneration affecting the central nervous system	74.76530939945269	Chapter VI Diseases of the nervous system	VI	Nervous	Nervous (Ch. VI)
AMELIE	G37 Other demyelinating diseases of central nervous system	SLC22A12	Neoplasm of the central nervous system	59.01690302812473	Chapter VI Diseases of the nervous system	VI	Nervous	Nervous (Ch. VI)
AMELIE	G37 Other demyelinating diseases of central nervous system	SLC22A12	Neoplasm of the peripheral nervous system	52.47838513781702	Chapter VI Diseases of the nervous system	VI	Nervous	Nervous (Ch. VI)
AMELIE	G37 Other demyelinating diseases of central nervous system	SLC22A12	Neuronal loss in central nervous system	32.52239536115697	Chapter VI Diseases of the nervous system	VI	Nervous	Nervous (Ch. VI)
AMELIE	G43 Migraine	PKD1	Affective epileptic aura	18.600202099518217	Chapter VI Diseases of the nervous system	VI	Nervous	Nervous (Ch. VI)
AMELIE	G43 Migraine	PKD1	Migraine	80.43951939613879	Chapter VI Diseases of the nervous system	VI	Nervous	Nervous (Ch. VI)
AMELIE	G43 Migraine	PKD1	Migraine with aura	53.51703341094132	Chapter VI Diseases of the nervous system	VI	Nervous	Nervous (Ch. VI)
AMELIE	G43 Migraine	PKD1	Migraine without aura	50.25787888772438	Chapter VI Diseases of the nervous system	VI	Nervous	Nervous (Ch. VI)
AMELIE	G47 Sleep disorders	POGZ	Central sleep apnea	68.69555357832496	Chapter VI Diseases of the nervous system	VI	Nervous	Nervous (Ch. VI)
AMELIE	G47 Sleep disorders	POGZ	Sleep disturbance	100	Chapter VI Diseases of the nervous system	VI	Nervous	Nervous (Ch. VI)
AMELIE	G47 Sleep disorders	POGZ	Sleep onset insomnia	30.007170926565145	Chapter VI Diseases of the nervous system	VI	Nervous	Nervous (Ch. VI)
AMELIE	G47 Sleep disorders	POGZ	Sleep-wake cycle disturbance	28.20371254039818	Chapter VI Diseases of the nervous system	VI	Nervous	Nervous (Ch. VI)
AMELIE	G93 Other disorders of brain	SLC22A12	Abnormality of the nervous system	100	Chapter VI Diseases of the nervous system	VI	Nervous	Nervous (Ch. VI)
AMELIE	G93 Other disorders of brain	SLC22A12	Abnormality of the peripheral nervous system	25.896324846400923	Chapter VI Diseases of the nervous system	VI	Nervous	Nervous (Ch. VI)
AMELIE	G93 Other disorders of brain	SLC22A12	Abnormality of the somatic nervous system	8.75416	Chapter VI Diseases of the nervous system	VI	Nervous	Nervous (Ch. VI)
AMELIE	G93 Other disorders of brain	SLC22A12	Manifestations of perseverative thought or action	16.28153294101622	Chapter VI Diseases of the nervous system	VI	Nervous	Nervous (Ch. VI)
AMELIE	H33 Retinal detachments and breaks	GPT	Foveal retinal pigment epithelial loss on macular OCT	5.428777890551062	Chapter VII Diseases of the eye and adnexa	VII	Eye	Eye (Ch. VII)
AMELIE	H33 Retinal detachments and breaks	GPT	Inner retinal layer loss on macular OCT	5.8537	Chapter VII Diseases of the eye and adnexa	VII	Eye	Eye (Ch. VII)
AMELIE	H33 Retinal detachments and breaks	GPT	Peripheral retinal detachment	8.195513002994224	Chapter VII Diseases of the eye and adnexa	VII	Eye	Eye (Ch. VII)
AMELIE	H33 Retinal detachments and breaks	GPT	Peripheral tractional retinal detachment	7.209165959652724	Chapter VII Diseases of the eye and adnexa	VII	Eye	Eye (Ch. VII)
AMELIE	H33 Retinal detachments and breaks	GPT	Retinal pigment epithelial loss on macular OCT	5.8537	Chapter VII Diseases of the eye and adnexa	VII	Eye	Eye (Ch. VII)
AMELIE	H35 Other retinal disorders	CFH	Abnormality of retinal pigmentation	100	Chapter VII Diseases of the eye and adnexa	VII	Eye	Eye (Ch. VII)
AMELIE	H35 Other retinal disorders	CFH	Pattern dystrophy of the retina	26.24637198346834	Chapter VII Diseases of the eye and adnexa	VII	Eye	Eye (Ch. VII)
AMELIE	H35 Other retinal disorders	CFH	Retinal dystrophy with early macular involvement	30.67263509519781	Chapter VII Diseases of the eye and adnexa	VII	Eye	Eye (Ch. VII)
AMELIE	H55 Nystagmus and other irregular eye movements	PKD1	Abnormal conjugate eye movement	71.34868516021342	Chapter VII Diseases of the eye and adnexa	VII	Eye	Eye (Ch. VII)
AMELIE	H55 Nystagmus and other irregular eye movements	PKD1	Abnormal involuntary eye movements	69.78718803269638	Chapter VII Diseases of the eye and adnexa	VII	Eye	Eye (Ch. VII)
AMELIE	H55 Nystagmus and other irregular eye movements	PKD1	Abnormal rapid eye movement sleep	9.715379860340876	Chapter VII Diseases of the eye and adnexa	VII	Eye	Eye (Ch. VII)
AMELIE	H55 Nystagmus and other irregular eye movements	PKD1	Abnormality of eye movement	85.83030080998904	Chapter VII Diseases of the eye and adnexa	VII	Eye	Eye (Ch. VII)
AMELIE	I07 Rheumatic tricuspid valve diseases	NONO	Abnormal mitral valve physiology	51.121	Chapter IX Diseases of the circulatory system	IX	Cardiovascular	Cardiovascular (Ch. IX)
AMELIE	I07 Rheumatic tricuspid valve diseases	NONO	Abnormal tricuspid valve physiology	46.80592252804817	Chapter IX Diseases of the circulatory system	IX	Cardiovascular	Cardiovascular (Ch. IX)
AMELIE	I07 Rheumatic tricuspid valve diseases	NONO	Ebstein anomaly of the tricuspid valve	13.430352975732651	Chapter IX Diseases of the circulatory system	IX	Cardiovascular	Cardiovascular (Ch. IX)
AMELIE	I07 Rheumatic tricuspid valve diseases	NONO	Short chordae tendineae of the mitral valve	14.028456638111924	Chapter IX Diseases of the circulatory system	IX	Cardiovascular	Cardiovascular (Ch. IX)
AMELIE	I07 Rheumatic tricuspid valve diseases	NONO	Short chordae tendineae of the tricuspid valve	21.60354724873846	Chapter IX Diseases of the circulatory system	IX	Cardiovascular	Cardiovascular (Ch. IX)
AMELIE	I08 Multiple valve diseases	SLC4A1	Abnormal morphology of the chordae tendinae of the mitral valve	11.305145652297114	Chapter IX Diseases of the circulatory system	IX	Cardiovascular	Cardiovascular (Ch. IX)
AMELIE	I08 Multiple valve diseases	SLC4A1	Abnormal pulmonary valve physiology	19.901200940640216	Chapter IX Diseases of the circulatory system	IX	Cardiovascular	Cardiovascular (Ch. IX)
AMELIE	I08 Multiple valve diseases	SLC4A1	Absence of the pulmonary valve	13.73643039577071	Chapter IX Diseases of the circulatory system	IX	Cardiovascular	Cardiovascular (Ch. IX)
AMELIE	I08 Multiple valve diseases	SLC4A1	Early progressive calcific cardiac valvular disease	14.174937037325458	Chapter IX Diseases of the circulatory system	IX	Cardiovascular	Cardiovascular (Ch. IX)
AMELIE	I26 Pulmonary embolism	GIGYF1	Pulmonary embolism	0	Chapter IX Diseases of the circulatory system	IX	Cardiovascular	Cardiovascular (Ch. IX)
AMELIE	I26 Pulmonary embolism	GIGYF1	Pulmonary fat embolism	0	Chapter IX Diseases of the circulatory system	IX	Cardiovascular	Cardiovascular (Ch. IX)
AMELIE	I26 Pulmonary embolism	MIB1	Pulmonary embolism	29.391281933349347	Chapter IX Diseases of the circulatory system	IX	Cardiovascular	Cardiovascular (Ch. IX)
AMELIE	I26 Pulmonary embolism	MIB1	Pulmonary fat embolism	16.572426446265567	Chapter IX Diseases of the circulatory system	IX	Cardiovascular	Cardiovascular (Ch. IX)
AMELIE	I31 Other diseases of pericardium	SLC5A3	Complete diaphragmatic absence of pericardium	0	Chapter IX Diseases of the circulatory system	IX	Cardiovascular	Cardiovascular (Ch. IX)
AMELIE	I31 Other diseases of pericardium	SLC5A3	Congenital defect of the pericardium	0	Chapter IX Diseases of the circulatory system	IX	Cardiovascular	Cardiovascular (Ch. IX)
AMELIE	I31 Other diseases of pericardium	SLC5A3	Total absence of the pericardium	0	Chapter IX Diseases of the circulatory system	IX	Cardiovascular	Cardiovascular (Ch. IX)
AMELIE	I34 Nonrheumatic mitral valve disorders	SLC4A1	Abnormal mitral valve morphology	24.100562188899325	Chapter IX Diseases of the circulatory system	IX	Cardiovascular	Cardiovascular (Ch. IX)
AMELIE	I34 Nonrheumatic mitral valve disorders	SLC4A1	Abnormal mitral valve physiology	19.30480479030061	Chapter IX Diseases of the circulatory system	IX	Cardiovascular	Cardiovascular (Ch. IX)
AMELIE	I34 Nonrheumatic mitral valve disorders	SLC4A1	Abnormal tricuspid valve physiology	17.675299817815862	Chapter IX Diseases of the circulatory system	IX	Cardiovascular	Cardiovascular (Ch. IX)
AMELIE	I34 Nonrheumatic mitral valve disorders	SLC4A1	Mitral valve calcification	12.28736472355609	Chapter IX Diseases of the circulatory system	IX	Cardiovascular	Cardiovascular (Ch. IX)
AMELIE	I34 Nonrheumatic mitral valve disorders	SLC4A1	Short chordae tendineae of the mitral valve	11.305145652297114	Chapter IX Diseases of the circulatory system	IX	Cardiovascular	Cardiovascular (Ch. IX)
AMELIE	I44 Atrioventricular and left bundle-branch block	SCN5A	Bundle branch block	100	Chapter IX Diseases of the circulatory system	IX	Cardiovascular	Cardiovascular (Ch. IX)
AMELIE	I44 Atrioventricular and left bundle-branch block	SCN5A	Left bundle branch block	100	Chapter IX Diseases of the circulatory system	IX	Cardiovascular	Cardiovascular (Ch. IX)
AMELIE	I44 Atrioventricular and left bundle-branch block	SCN5A	Right bundle branch block	100	Chapter IX Diseases of the circulatory system	IX	Cardiovascular	Cardiovascular (Ch. IX)
AMELIE	I44 Atrioventricular and left bundle-branch block	SCN5A	Second degree atrioventricular block	100	Chapter IX Diseases of the circulatory system	IX	Cardiovascular	Cardiovascular (Ch. IX)
AMELIE	I44 Atrioventricular and left bundle-branch block	SCN5A	Third degree atrioventricular block	100	Chapter IX Diseases of the circulatory system	IX	Cardiovascular	Cardiovascular (Ch. IX)
AMELIE	I48 Atrial fibrillation and flutter	SLC4A1	Atrial fibrillation	25.617423233644853	Chapter IX Diseases of the circulatory system	IX	Cardiovascular	Cardiovascular (Ch. IX)
AMELIE	I48 Atrial fibrillation and flutter	SLC4A1	Atrial flutter	15.526748045756065	Chapter IX Diseases of the circulatory system	IX	Cardiovascular	Cardiovascular (Ch. IX)
AMELIE	I48 Atrial fibrillation and flutter	SLC4A1	Permanent atrial fibrillation	14.365238238777271	Chapter IX Diseases of the circulatory system	IX	Cardiovascular	Cardiovascular (Ch. IX)
AMELIE	I48 Atrial fibrillation and flutter	SLC4A1	Reverse typical atrial flutter	15.526748045756065	Chapter IX Diseases of the circulatory system	IX	Cardiovascular	Cardiovascular (Ch. IX)
AMELIE	I48 Atrial fibrillation and flutter	SLC4A1	Typical atrial flutter	8.54583	Chapter IX Diseases of the circulatory system	IX	Cardiovascular	Cardiovascular (Ch. IX)
AMELIE	I80 Phlebitis and thrombophlebitis	APOB	Deep venous thrombosis	12.70633841266327	Chapter IX Diseases of the circulatory system	IX	Cardiovascular	Cardiovascular (Ch. IX)
AMELIE	I80 Phlebitis and thrombophlebitis	APOB	Recurrent deep vein thrombosis	8.486531625926409	Chapter IX Diseases of the circulatory system	IX	Cardiovascular	Cardiovascular (Ch. IX)
AMELIE	I80 Phlebitis and thrombophlebitis	APOB	Recurrent thrombophlebitis	8.426063207021523	Chapter IX Diseases of the circulatory system	IX	Cardiovascular	Cardiovascular (Ch. IX)
AMELIE	I80 Phlebitis and thrombophlebitis	APOB	Superficial thrombophlebitis	7.263842086134304	Chapter IX Diseases of the circulatory system	IX	Cardiovascular	Cardiovascular (Ch. IX)
AMELIE	I80 Phlebitis and thrombophlebitis	APOB	Thrombophlebitis	9.917581185543138	Chapter IX Diseases of the circulatory system	IX	Cardiovascular	Cardiovascular (Ch. IX)
AMELIE	I80 Phlebitis and thrombophlebitis	PTEN	Deep venous thrombosis	92.45821455468008	Chapter IX Diseases of the circulatory system	IX	Cardiovascular	Cardiovascular (Ch. IX)
AMELIE	I80 Phlebitis and thrombophlebitis	PTEN	Recurrent deep vein thrombosis	61.75261010780194	Chapter IX Diseases of the circulatory system	IX	Cardiovascular	Cardiovascular (Ch. IX)
AMELIE	I80 Phlebitis and thrombophlebitis	PTEN	Recurrent thrombophlebitis	53.81073574119364	Chapter IX Diseases of the circulatory system	IX	Cardiovascular	Cardiovascular (Ch. IX)
AMELIE	I80 Phlebitis and thrombophlebitis	PTEN	Superficial thrombophlebitis	46.38853013077514	Chapter IX Diseases of the circulatory system	IX	Cardiovascular	Cardiovascular (Ch. IX)
AMELIE	I80 Phlebitis and thrombophlebitis	PTEN	Thrombophlebitis	63.33590518551786	Chapter IX Diseases of the circulatory system	IX	Cardiovascular	Cardiovascular (Ch. IX)
AMELIE	J06 Acute upper respiratory infections of multiple and unspecified sites	GIGYF1	Abnormality of the respiratory system	0	Chapter X Diseases of the respiratory system	X	Respiratory	Respiratory (Ch. X)
AMELIE	J06 Acute upper respiratory infections of multiple and unspecified sites	GIGYF1	Abnormality of the upper respiratory tract	0	Chapter X Diseases of the respiratory system	X	Respiratory	Respiratory (Ch. X)
AMELIE	J06 Acute upper respiratory infections of multiple and unspecified sites	GIGYF1	Neoplasm of the respiratory system	19.74340796366213	Chapter X Diseases of the respiratory system	X	Respiratory	Respiratory (Ch. X)
AMELIE	J06 Acute upper respiratory infections of multiple and unspecified sites	GIGYF1	Recurrent infection of the gastrointestinal tract	11.412759473472857	Chapter X Diseases of the respiratory system	X	Respiratory	Respiratory (Ch. X)
AMELIE	J06 Acute upper respiratory infections of multiple and unspecified sites	GIGYF1	Recurrent upper and lower respiratory tract infections	5.29044	Chapter X Diseases of the respiratory system	X	Respiratory	Respiratory (Ch. X)
AMELIE	J18 Pneumonia, organism unspecified	REV3L	Acute infectious pneumonia	4.895369670970354	Chapter X Diseases of the respiratory system	X	Respiratory	Respiratory (Ch. X)
AMELIE	J18 Pneumonia, organism unspecified	REV3L	Neoplasm of the respiratory system	67.89736318546485	Chapter X Diseases of the respiratory system	X	Respiratory	Respiratory (Ch. X)
AMELIE	J18 Pneumonia, organism unspecified	REV3L	Recurrent infections due to aspiration	6.81392	Chapter X Diseases of the respiratory system	X	Respiratory	Respiratory (Ch. X)
AMELIE	J22 Unspecified acute lower respiratory infection	REV3L	Abnormality of the upper respiratory tract	20.472698223457183	Chapter X Diseases of the respiratory system	X	Respiratory	Respiratory (Ch. X)
AMELIE	J22 Unspecified acute lower respiratory infection	REV3L	Recurrent acute respiratory tract infection	13.80760628938803	Chapter X Diseases of the respiratory system	X	Respiratory	Respiratory (Ch. X)
AMELIE	J22 Unspecified acute lower respiratory infection	REV3L	Recurrent lower respiratory tract infections	17.077862960227588	Chapter X Diseases of the respiratory system	X	Respiratory	Respiratory (Ch. X)
AMELIE	J22 Unspecified acute lower respiratory infection	REV3L	Recurrent upper and lower respiratory tract infections	12.054746488908227	Chapter X Diseases of the respiratory system	X	Respiratory	Respiratory (Ch. X)
AMELIE	J22 Unspecified acute lower respiratory infection	REV3L	Respiratory infections in early life	7.186627283768568	Chapter X Diseases of the respiratory system	X	Respiratory	Respiratory (Ch. X)
AMELIE	J32 Chronic sinusitis	ALPL	Acute sinusitis	40.46497275148566	Chapter X Diseases of the respiratory system	X	Respiratory	Respiratory (Ch. X)
AMELIE	J32 Chronic sinusitis	ALPL	Chronic bronchitis	52.91550771012012	Chapter X Diseases of the respiratory system	X	Respiratory	Respiratory (Ch. X)
AMELIE	J32 Chronic sinusitis	ALPL	Chronic rhinitis	25.873865840082896	Chapter X Diseases of the respiratory system	X	Respiratory	Respiratory (Ch. X)
AMELIE	J32 Chronic sinusitis	ALPL	Chronic sinusitis	54.906872027920976	Chapter X Diseases of the respiratory system	X	Respiratory	Respiratory (Ch. X)
AMELIE	J32 Chronic sinusitis	ALPL	Recurrent sinusitis	54.40211476085197	Chapter X Diseases of the respiratory system	X	Respiratory	Respiratory (Ch. X)
AMELIE	J43 Emphysema	GIGYF1	Emphysema	0	Chapter X Diseases of the respiratory system	X	Respiratory	Respiratory (Ch. X)
AMELIE	J47 Bronchiectasis	APOB	Bronchiectasis	16.680130973509897	Chapter X Diseases of the respiratory system	X	Respiratory	Respiratory (Ch. X)
AMELIE	J47 Bronchiectasis	APOB	Cystic pattern on pulmonary HRCT	17.503644125329163	Chapter X Diseases of the respiratory system	X	Respiratory	Respiratory (Ch. X)
AMELIE	J47 Bronchiectasis	APOB	Reticulonodular pattern on pulmonary HRCT	17.503644125329163	Chapter X Diseases of the respiratory system	X	Respiratory	Respiratory (Ch. X)
AMELIE	J47 Bronchiectasis	PKD1	Bronchiectasis	24.0994	Chapter X Diseases of the respiratory system	X	Respiratory	Respiratory (Ch. X)
AMELIE	J47 Bronchiectasis	PKD1	Cystic pattern on pulmonary HRCT	25.615211185311455	Chapter X Diseases of the respiratory system	X	Respiratory	Respiratory (Ch. X)
AMELIE	J47 Bronchiectasis	PKD1	Reticulonodular pattern on pulmonary HRCT	25.615211185311455	Chapter X Diseases of the respiratory system	X	Respiratory	Respiratory (Ch. X)
AMELIE	J84 Other interstitial pulmonary diseases	GIGYF1	Abnormal pulmonary interstitial morphology	0	Chapter X Diseases of the respiratory system	X	Respiratory	Respiratory (Ch. X)
AMELIE	J84 Other interstitial pulmonary diseases	GIGYF1	Abnormality of the pulmonary vasculature	0	Chapter X Diseases of the respiratory system	X	Respiratory	Respiratory (Ch. X)
AMELIE	J84 Other interstitial pulmonary diseases	PTEN	Abnormal pulmonary interstitial morphology	40.49216894824916	Chapter X Diseases of the respiratory system	X	Respiratory	Respiratory (Ch. X)
AMELIE	J84 Other interstitial pulmonary diseases	PTEN	Abnormality of the pulmonary vasculature	75.79770407317594	Chapter X Diseases of the respiratory system	X	Respiratory	Respiratory (Ch. X)
AMELIE	J84 Other interstitial pulmonary diseases	REV3L	Abnormal pulmonary interstitial morphology	15.36912671118687	Chapter X Diseases of the respiratory system	X	Respiratory	Respiratory (Ch. X)
AMELIE	J84 Other interstitial pulmonary diseases	REV3L	Abnormality of the pulmonary vasculature	14.784280990287943	Chapter X Diseases of the respiratory system	X	Respiratory	Respiratory (Ch. X)
AMELIE	J96 Respiratory failure, not elsewhere classified	CYLD	Abnormality of the respiratory system	100	Chapter X Diseases of the respiratory system	X	Respiratory	Respiratory (Ch. X)
AMELIE	J96 Respiratory failure, not elsewhere classified	CYLD	Failure to thrive secondary to recurrent infections	73.21327932794321	Chapter X Diseases of the respiratory system	X	Respiratory	Respiratory (Ch. X)
AMELIE	J96 Respiratory failure, not elsewhere classified	CYLD	Intermittent episodes of respiratory insufficiency due to muscle weakness	27.441930838199493	Chapter X Diseases of the respiratory system	X	Respiratory	Respiratory (Ch. X)
AMELIE	J96 Respiratory failure, not elsewhere classified	CYLD	Neoplasm of the respiratory system	100	Chapter X Diseases of the respiratory system	X	Respiratory	Respiratory (Ch. X)
AMELIE	J96 Respiratory failure, not elsewhere classified	DSCAM	Abnormality of the respiratory system	0	Chapter X Diseases of the respiratory system	X	Respiratory	Respiratory (Ch. X)
AMELIE	J96 Respiratory failure, not elsewhere classified	DSCAM	Failure to thrive secondary to recurrent infections	0	Chapter X Diseases of the respiratory system	X	Respiratory	Respiratory (Ch. X)
AMELIE	J96 Respiratory failure, not elsewhere classified	DSCAM	Intermittent episodes of respiratory insufficiency due to muscle weakness	0	Chapter X Diseases of the respiratory system	X	Respiratory	Respiratory (Ch. X)
AMELIE	J96 Respiratory failure, not elsewhere classified	DSCAM	Neoplasm of the respiratory system	19.74340796366213	Chapter X Diseases of the respiratory system	X	Respiratory	Respiratory (Ch. X)
AMELIE	K02 Dental caries	GIGYF1	Carious teeth	0	Chapter XI Diseases of the digestive system	XI	Digestive	Digestive (Ch. XI)
AMELIE	K02 Dental caries	GIGYF1	Dental enamel pits	0	Chapter XI Diseases of the digestive system	XI	Digestive	Digestive (Ch. XI)
AMELIE	K02 Dental caries	GIGYF1	Dental malocclusion	0	Chapter XI Diseases of the digestive system	XI	Digestive	Digestive (Ch. XI)
AMELIE	K02 Dental caries	GIGYF1	Hypocalcification of dental enamel	0	Chapter XI Diseases of the digestive system	XI	Digestive	Digestive (Ch. XI)
AMELIE	K02 Dental caries	GIGYF1	Hypomature dental enamel	0	Chapter XI Diseases of the digestive system	XI	Digestive	Digestive (Ch. XI)
AMELIE	K08 Other disorders of teeth and supporting structures	GIGYF1	Abnormal size of the dental root	0	Chapter XI Diseases of the digestive system	XI	Digestive	Digestive (Ch. XI)
AMELIE	K08 Other disorders of teeth and supporting structures	GIGYF1	Abnormality of dental structure	0	Chapter XI Diseases of the digestive system	XI	Digestive	Digestive (Ch. XI)
AMELIE	K08 Other disorders of teeth and supporting structures	GIGYF1	Abnormality of the musculature of the hand	0	Chapter XI Diseases of the digestive system	XI	Digestive	Digestive (Ch. XI)
AMELIE	K08 Other disorders of teeth and supporting structures	GIGYF1	Pyramidal skinfold extending from the base to the top of the nails	0	Chapter XI Diseases of the digestive system	XI	Digestive	Digestive (Ch. XI)
AMELIE	K08 Other disorders of teeth and supporting structures	GIGYF1	obsolete Abnormality of the shape of the midface	0	Chapter XI Diseases of the digestive system	XI	Digestive	Digestive (Ch. XI)
AMELIE	K14 Diseases of tongue	PKD1	Abnormality of intrinsic muscle of tongue	16.08546309407546	Chapter XI Diseases of the digestive system	XI	Digestive	Digestive (Ch. XI)
AMELIE	K14 Diseases of tongue	PKD1	Abnormality of the tongue	37.1678	Chapter XI Diseases of the digestive system	XI	Digestive	Digestive (Ch. XI)
AMELIE	K14 Diseases of tongue	PKD1	Abnormality of the tongue muscle	16.08546309407546	Chapter XI Diseases of the digestive system	XI	Digestive	Digestive (Ch. XI)
AMELIE	K14 Diseases of tongue	PKD1	Movement abnormality of the tongue	12.460081059874593	Chapter XI Diseases of the digestive system	XI	Digestive	Digestive (Ch. XI)
AMELIE	K14 Diseases of tongue	PKD1	Neoplasm of the tongue	20.08089932733314	Chapter XI Diseases of the digestive system	XI	Digestive	Digestive (Ch. XI)
AMELIE	K25 Gastric ulcer	MIB1	Duodenal ulcer	0	Chapter XI Diseases of the digestive system	XI	Digestive	Digestive (Ch. XI)
AMELIE	K25 Gastric ulcer	MIB1	Esophageal ulceration	0	Chapter XI Diseases of the digestive system	XI	Digestive	Digestive (Ch. XI)
AMELIE	K25 Gastric ulcer	MIB1	Gastric ulcer	0	Chapter XI Diseases of the digestive system	XI	Digestive	Digestive (Ch. XI)
AMELIE	K25 Gastric ulcer	MIB1	Peptic ulcer	0	Chapter XI Diseases of the digestive system	XI	Digestive	Digestive (Ch. XI)
AMELIE	K29 Gastritis and duodenitis	MIB1	Atrophic gastritis	0	Chapter XI Diseases of the digestive system	XI	Digestive	Digestive (Ch. XI)
AMELIE	K29 Gastritis and duodenitis	MIB1	Chronic gastritis	0	Chapter XI Diseases of the digestive system	XI	Digestive	Digestive (Ch. XI)
AMELIE	K29 Gastritis and duodenitis	MIB1	Gastritis	0	Chapter XI Diseases of the digestive system	XI	Digestive	Digestive (Ch. XI)
AMELIE	K29 Gastritis and duodenitis	MIB1	Giant hypertrophic gastritis	0	Chapter XI Diseases of the digestive system	XI	Digestive	Digestive (Ch. XI)
AMELIE	K29 Gastritis and duodenitis	PTEN	Atrophic gastritis	73.95007667281996	Chapter XI Diseases of the digestive system	XI	Digestive	Digestive (Ch. XI)
AMELIE	K29 Gastritis and duodenitis	PTEN	Chronic gastritis	93.18742166592507	Chapter XI Diseases of the digestive system	XI	Digestive	Digestive (Ch. XI)
AMELIE	K29 Gastritis and duodenitis	PTEN	Gastritis	100	Chapter XI Diseases of the digestive system	XI	Digestive	Digestive (Ch. XI)
AMELIE	K29 Gastritis and duodenitis	PTEN	Giant hypertrophic gastritis	55.684726635422884	Chapter XI Diseases of the digestive system	XI	Digestive	Digestive (Ch. XI)
AMELIE	K31 Other diseases of stomach and duodenum	PTEN	Adenocarcinoma of the large intestine	100	Chapter XI Diseases of the digestive system	XI	Digestive	Digestive (Ch. XI)
AMELIE	K31 Other diseases of stomach and duodenum	PTEN	Inflammation of the large intestine	100	Chapter XI Diseases of the digestive system	XI	Digestive	Digestive (Ch. XI)
AMELIE	K31 Other diseases of stomach and duodenum	PTEN	Neoplasm of the large intestine	100	Chapter XI Diseases of the digestive system	XI	Digestive	Digestive (Ch. XI)
AMELIE	K31 Other diseases of stomach and duodenum	PTEN	Neoplasm of the small intestine	100	Chapter XI Diseases of the digestive system	XI	Digestive	Digestive (Ch. XI)
AMELIE	K31 Other diseases of stomach and duodenum	PTEN	Neoplasm of the stomach	100	Chapter XI Diseases of the digestive system	XI	Digestive	Digestive (Ch. XI)
AMELIE	K41 Femoral hernia	PKD1	Central diaphragmatic hernia	26.551188946038803	Chapter XI Diseases of the digestive system	XI	Digestive	Digestive (Ch. XI)
AMELIE	K41 Femoral hernia	PKD1	Femoral hernia	51.1236	Chapter XI Diseases of the digestive system	XI	Digestive	Digestive (Ch. XI)
AMELIE	K41 Femoral hernia	PKD1	Incisional hernia	55.78613777331159	Chapter XI Diseases of the digestive system	XI	Digestive	Digestive (Ch. XI)
AMELIE	K41 Femoral hernia	PKD1	Inguinal hernia	100	Chapter XI Diseases of the digestive system	XI	Digestive	Digestive (Ch. XI)
AMELIE	K41 Femoral hernia	PKD1	Posterolateral diaphragmatic hernia	31.692626134100145	Chapter XI Diseases of the digestive system	XI	Digestive	Digestive (Ch. XI)
AMELIE	K42 Umbilical hernia	PKD1	Central diaphragmatic hernia	26.551188946038803	Chapter XI Diseases of the digestive system	XI	Digestive	Digestive (Ch. XI)
AMELIE	K42 Umbilical hernia	PKD1	Congenital diaphragmatic hernia	48.03921721578613	Chapter XI Diseases of the digestive system	XI	Digestive	Digestive (Ch. XI)
AMELIE	K42 Umbilical hernia	PKD1	Umbilical hernia	87.63060278257788	Chapter XI Diseases of the digestive system	XI	Digestive	Digestive (Ch. XI)
AMELIE	K43 Ventral hernia	GPT	Central diaphragmatic hernia	0	Chapter XI Diseases of the digestive system	XI	Digestive	Digestive (Ch. XI)
AMELIE	K43 Ventral hernia	GPT	Hiatus hernia	0	Chapter XI Diseases of the digestive system	XI	Digestive	Digestive (Ch. XI)
AMELIE	K43 Ventral hernia	GPT	Incisional hernia	0	Chapter XI Diseases of the digestive system	XI	Digestive	Digestive (Ch. XI)
AMELIE	K43 Ventral hernia	GPT	Posterolateral diaphragmatic hernia	0	Chapter XI Diseases of the digestive system	XI	Digestive	Digestive (Ch. XI)
AMELIE	K43 Ventral hernia	GPT	Ventral hernia	0	Chapter XI Diseases of the digestive system	XI	Digestive	Digestive (Ch. XI)
AMELIE	K51 Ulcerative colitis	ALPL	Acute colitis	57.67875100091855	Chapter XI Diseases of the digestive system	XI	Digestive	Digestive (Ch. XI)
AMELIE	K51 Ulcerative colitis	ALPL	Chronic colitis	74.6521	Chapter XI Diseases of the digestive system	XI	Digestive	Digestive (Ch. XI)
AMELIE	K51 Ulcerative colitis	ALPL	Colitis	80.95161422209102	Chapter XI Diseases of the digestive system	XI	Digestive	Digestive (Ch. XI)
AMELIE	K51 Ulcerative colitis	ALPL	Ulcerative colitis	74.3216	Chapter XI Diseases of the digestive system	XI	Digestive	Digestive (Ch. XI)
AMELIE	K56 Paralytic ileus and intestinal obstruction without hernia	APC	Functional intestinal obstruction	49.519444762184925	Chapter XI Diseases of the digestive system	XI	Digestive	Digestive (Ch. XI)
AMELIE	K56 Paralytic ileus and intestinal obstruction without hernia	APC	Hernia of the abdominal wall	100	Chapter XI Diseases of the digestive system	XI	Digestive	Digestive (Ch. XI)
AMELIE	K56 Paralytic ileus and intestinal obstruction without hernia	APC	High intestinal obstruction	100	Chapter XI Diseases of the digestive system	XI	Digestive	Digestive (Ch. XI)
AMELIE	K56 Paralytic ileus and intestinal obstruction without hernia	APC	Intestinal pseudo-obstruction	45.577216639821536	Chapter XI Diseases of the digestive system	XI	Digestive	Digestive (Ch. XI)
AMELIE	K56 Paralytic ileus and intestinal obstruction without hernia	APC	Malrotation of small bowel	50.19423784057079	Chapter XI Diseases of the digestive system	XI	Digestive	Digestive (Ch. XI)
AMELIE	K57 Diverticular disease of intestine	DSCAM	Adenocarcinoma of the large intestine	6.590407606416254	Chapter XI Diseases of the digestive system	XI	Digestive	Digestive (Ch. XI)
AMELIE	K57 Diverticular disease of intestine	DSCAM	Aganglionosis of the small intestine	1.7891891870661176	Chapter XI Diseases of the digestive system	XI	Digestive	Digestive (Ch. XI)
AMELIE	K57 Diverticular disease of intestine	DSCAM	Inflammation of the large intestine	0	Chapter XI Diseases of the digestive system	XI	Digestive	Digestive (Ch. XI)
AMELIE	K57 Diverticular disease of intestine	DSCAM	Neoplasm of the large intestine	13.05574297760356	Chapter XI Diseases of the digestive system	XI	Digestive	Digestive (Ch. XI)
AMELIE	K57 Diverticular disease of intestine	DSCAM	Neoplasm of the small intestine	5.833456696036258	Chapter XI Diseases of the digestive system	XI	Digestive	Digestive (Ch. XI)
AMELIE	K66 Other disorders of peritoneum	ALPL	Abnormality of the abdominal organs	100	Chapter XI Diseases of the digestive system	XI	Digestive	Digestive (Ch. XI)
AMELIE	K66 Other disorders of peritoneum	ALPL	Abnormality of the musculature of the hand	53.44374575906109	Chapter XI Diseases of the digestive system	XI	Digestive	Digestive (Ch. XI)
AMELIE	K66 Other disorders of peritoneum	ALPL	Abnormality of the peritoneum	20.22885124868476	Chapter XI Diseases of the digestive system	XI	Digestive	Digestive (Ch. XI)
AMELIE	K66 Other disorders of peritoneum	ALPL	Abnormality of the uterus	80.33215778260805	Chapter XI Diseases of the digestive system	XI	Digestive	Digestive (Ch. XI)
AMELIE	K66 Other disorders of peritoneum	ALPL	Inflammatory abnormality of the skin	100	Chapter XI Diseases of the digestive system	XI	Digestive	Digestive (Ch. XI)
AMELIE	K66 Other disorders of peritoneum	MSH6	Abnormality of the abdominal organs	100	Chapter XI Diseases of the digestive system	XI	Digestive	Digestive (Ch. XI)
AMELIE	K66 Other disorders of peritoneum	MSH6	Abnormality of the musculature of the hand	21.95634750265284	Chapter XI Diseases of the digestive system	XI	Digestive	Digestive (Ch. XI)
AMELIE	K66 Other disorders of peritoneum	MSH6	Abnormality of the peritoneum	36.18308099894781	Chapter XI Diseases of the digestive system	XI	Digestive	Digestive (Ch. XI)
AMELIE	K66 Other disorders of peritoneum	MSH6	Abnormality of the uterus	100	Chapter XI Diseases of the digestive system	XI	Digestive	Digestive (Ch. XI)
AMELIE	K66 Other disorders of peritoneum	MSH6	Inflammatory abnormality of the skin	84.24739228119753	Chapter XI Diseases of the digestive system	XI	Digestive	Digestive (Ch. XI)
AMELIE	K76 Other diseases of liver	MIB1	Abnormality of the liver	0	Chapter XI Diseases of the digestive system	XI	Digestive	Digestive (Ch. XI)
AMELIE	K76 Other diseases of liver	MIB1	Fatal liver failure in infancy	0	Chapter XI Diseases of the digestive system	XI	Digestive	Digestive (Ch. XI)
AMELIE	K76 Other diseases of liver	MIB1	Inflammation of the large intestine	3.034358400331031	Chapter XI Diseases of the digestive system	XI	Digestive	Digestive (Ch. XI)
AMELIE	K76 Other diseases of liver	MIB1	Neoplasm of the liver	7.287056182729871	Chapter XI Diseases of the digestive system	XI	Digestive	Digestive (Ch. XI)
AMELIE	K80 Cholelithiasis	ALPL	Biliary cirrhosis	29.182563922812573	Chapter XI Diseases of the digestive system	XI	Digestive	Digestive (Ch. XI)
AMELIE	K80 Cholelithiasis	ALPL	Cholecystitis	28.370960582770977	Chapter XI Diseases of the digestive system	XI	Digestive	Digestive (Ch. XI)
AMELIE	K80 Cholelithiasis	ALPL	Cholelithiasis	39.19581020514896	Chapter XI Diseases of the digestive system	XI	Digestive	Digestive (Ch. XI)
AMELIE	K80 Cholelithiasis	ALPL	Cholesterol gallstones	23.755007874882967	Chapter XI Diseases of the digestive system	XI	Digestive	Digestive (Ch. XI)
AMELIE	K80 Cholelithiasis	ALPL	Intrahepatic cholestasis with episodic jaundice	19.04291589541866	Chapter XI Diseases of the digestive system	XI	Digestive	Digestive (Ch. XI)
AMELIE	K80 Cholelithiasis	GIGYF1	Biliary cirrhosis	0	Chapter XI Diseases of the digestive system	XI	Digestive	Digestive (Ch. XI)
AMELIE	K80 Cholelithiasis	GIGYF1	Cholecystitis	0	Chapter XI Diseases of the digestive system	XI	Digestive	Digestive (Ch. XI)
AMELIE	K80 Cholelithiasis	GIGYF1	Cholelithiasis	0	Chapter XI Diseases of the digestive system	XI	Digestive	Digestive (Ch. XI)
AMELIE	K80 Cholelithiasis	GIGYF1	Cholesterol gallstones	0	Chapter XI Diseases of the digestive system	XI	Digestive	Digestive (Ch. XI)
AMELIE	K80 Cholelithiasis	GIGYF1	Intrahepatic cholestasis with episodic jaundice	0	Chapter XI Diseases of the digestive system	XI	Digestive	Digestive (Ch. XI)
AMELIE	K80 Cholelithiasis	MIB1	Biliary cirrhosis	0	Chapter XI Diseases of the digestive system	XI	Digestive	Digestive (Ch. XI)
AMELIE	K80 Cholelithiasis	MIB1	Cholecystitis	0	Chapter XI Diseases of the digestive system	XI	Digestive	Digestive (Ch. XI)
AMELIE	K80 Cholelithiasis	MIB1	Cholelithiasis	0	Chapter XI Diseases of the digestive system	XI	Digestive	Digestive (Ch. XI)
AMELIE	K80 Cholelithiasis	MIB1	Cholesterol gallstones	0	Chapter XI Diseases of the digestive system	XI	Digestive	Digestive (Ch. XI)
AMELIE	K80 Cholelithiasis	MIB1	Intrahepatic cholestasis with episodic jaundice	0	Chapter XI Diseases of the digestive system	XI	Digestive	Digestive (Ch. XI)
AMELIE	K80 Cholelithiasis	SLC4A1	Biliary cirrhosis	52.37787008163964	Chapter XI Diseases of the digestive system	XI	Digestive	Digestive (Ch. XI)
AMELIE	K80 Cholelithiasis	SLC4A1	Cholecystitis	70.20628085181306	Chapter XI Diseases of the digestive system	XI	Digestive	Digestive (Ch. XI)
AMELIE	K80 Cholelithiasis	SLC4A1	Cholelithiasis	100	Chapter XI Diseases of the digestive system	XI	Digestive	Digestive (Ch. XI)
AMELIE	K80 Cholelithiasis	SLC4A1	Cholesterol gallstones	60.60598760569157	Chapter XI Diseases of the digestive system	XI	Digestive	Digestive (Ch. XI)
AMELIE	K80 Cholelithiasis	SLC4A1	Intrahepatic cholestasis with episodic jaundice	40.943180001555774	Chapter XI Diseases of the digestive system	XI	Digestive	Digestive (Ch. XI)
AMELIE	K81 Cholecystitis	APOB	Acute pancreatitis	82.96730924003063	Chapter XI Diseases of the digestive system	XI	Digestive	Digestive (Ch. XI)
AMELIE	K81 Cholecystitis	APOB	Cholecystitis	76.16502468145045	Chapter XI Diseases of the digestive system	XI	Digestive	Digestive (Ch. XI)
AMELIE	K81 Cholecystitis	APOB	Cholelithiasis	98.80941021049696	Chapter XI Diseases of the digestive system	XI	Digestive	Digestive (Ch. XI)
AMELIE	K81 Cholecystitis	APOB	Gallbladder perforation	39.845776594764594	Chapter XI Diseases of the digestive system	XI	Digestive	Digestive (Ch. XI)
AMELIE	K81 Cholecystitis	APOB	Suppurative cholangitis	26.17640717609879	Chapter XI Diseases of the digestive system	XI	Digestive	Digestive (Ch. XI)
AMELIE	K81 Cholecystitis	SLC4A1	Acute pancreatitis	30.626324550290974	Chapter XI Diseases of the digestive system	XI	Digestive	Digestive (Ch. XI)
AMELIE	K81 Cholecystitis	SLC4A1	Cholecystitis	70.20628085181306	Chapter XI Diseases of the digestive system	XI	Digestive	Digestive (Ch. XI)
AMELIE	K81 Cholecystitis	SLC4A1	Cholelithiasis	100	Chapter XI Diseases of the digestive system	XI	Digestive	Digestive (Ch. XI)
AMELIE	K81 Cholecystitis	SLC4A1	Gallbladder perforation	40.13334646156632	Chapter XI Diseases of the digestive system	XI	Digestive	Digestive (Ch. XI)
AMELIE	K81 Cholecystitis	SLC4A1	Suppurative cholangitis	25.945040949447225	Chapter XI Diseases of the digestive system	XI	Digestive	Digestive (Ch. XI)
AMELIE	K82 Other diseases of gallbladder	ALPL	Abnormality of the biliary system	55.71544600291436	Chapter XI Diseases of the digestive system	XI	Digestive	Digestive (Ch. XI)
AMELIE	K82 Other diseases of gallbladder	ALPL	Abnormality of the gallbladder	40.41085817187011	Chapter XI Diseases of the digestive system	XI	Digestive	Digestive (Ch. XI)
AMELIE	K82 Other diseases of gallbladder	ALPL	Neoplasm of the gallbladder	24.223570857188427	Chapter XI Diseases of the digestive system	XI	Digestive	Digestive (Ch. XI)
AMELIE	K82 Other diseases of gallbladder	ALPL	Neoplasm of the large intestine	87.96140270625526	Chapter XI Diseases of the digestive system	XI	Digestive	Digestive (Ch. XI)
AMELIE	K82 Other diseases of gallbladder	ALPL	Neoplasm of the liver	81.19480208461533	Chapter XI Diseases of the digestive system	XI	Digestive	Digestive (Ch. XI)
AMELIE	K83 Other diseases of biliary tract	SLC4A1	Abnormality of the biliary system	100	Chapter XI Diseases of the digestive system	XI	Digestive	Digestive (Ch. XI)
AMELIE	K83 Other diseases of biliary tract	SLC4A1	Abnormality of the gastrointestinal tract	70.17549665177626	Chapter XI Diseases of the digestive system	XI	Digestive	Digestive (Ch. XI)
AMELIE	K83 Other diseases of biliary tract	SLC4A1	Functional abnormality of the gastrointestinal tract	69.01541847191348	Chapter XI Diseases of the digestive system	XI	Digestive	Digestive (Ch. XI)
AMELIE	K83 Other diseases of biliary tract	SLC4A1	Neoplasm of the gastrointestinal tract	63.12505472828334	Chapter XI Diseases of the digestive system	XI	Digestive	Digestive (Ch. XI)
AMELIE	K83 Other diseases of biliary tract	SLC4A1	Recurrent infection of the gastrointestinal tract	39.68216237527812	Chapter XI Diseases of the digestive system	XI	Digestive	Digestive (Ch. XI)
AMELIE	K85 Acute pancreatitis	BSN	Acute pancreatitis	11.563809442827807	Chapter XI Diseases of the digestive system	XI	Digestive	Digestive (Ch. XI)
AMELIE	K85 Acute pancreatitis	BSN	Chronic pancreatitis	11.654065538735544	Chapter XI Diseases of the digestive system	XI	Digestive	Digestive (Ch. XI)
AMELIE	K85 Acute pancreatitis	BSN	Pancreatitis	14.69182606961553	Chapter XI Diseases of the digestive system	XI	Digestive	Digestive (Ch. XI)
AMELIE	K85 Acute pancreatitis	BSN	Recurrent pancreatitis	9.02721	Chapter XI Diseases of the digestive system	XI	Digestive	Digestive (Ch. XI)
AMELIE	K92 Other diseases of digestive system	BSN	Abnormality of digestive system morphology	37.23755007099242	Chapter XI Diseases of the digestive system	XI	Digestive	Digestive (Ch. XI)
AMELIE	K92 Other diseases of digestive system	BSN	Abnormality of digestive system physiology	36.576482564500495	Chapter XI Diseases of the digestive system	XI	Digestive	Digestive (Ch. XI)
AMELIE	K92 Other diseases of digestive system	BSN	Abnormality of the digestive system	50	Chapter XI Diseases of the digestive system	XI	Digestive	Digestive (Ch. XI)
AMELIE	K92 Other diseases of digestive system	BSN	Abnormality of the immune system	50	Chapter XI Diseases of the digestive system	XI	Digestive	Digestive (Ch. XI)
AMELIE	K92 Other diseases of digestive system	BSN	Neoplasm of the nervous system	43.384870196797635	Chapter XI Diseases of the digestive system	XI	Digestive	Digestive (Ch. XI)
AMELIE	L53 Other erythematous conditions	PTEN	Areas of hypopigmentation and hyperpigmentation that do not follow Blaschko lines	83.05739817241266	Chapter XII Diseases of the skin and subcutaneous tissue	XII	Skin	Skin (Ch. XII)
AMELIE	L53 Other erythematous conditions	PTEN	Discrete 2 to 5-mm hyper- and hypopigmented macules	89.59300899873566	Chapter XII Diseases of the skin and subcutaneous tissue	XII	Skin	Skin (Ch. XII)
AMELIE	L53 Other erythematous conditions	PTEN	Mixed hypo- and hyperpigmentation of the skin	83.05739817241266	Chapter XII Diseases of the skin and subcutaneous tissue	XII	Skin	Skin (Ch. XII)
AMELIE	L53 Other erythematous conditions	PTEN	Yellow subcutaneous tissue covered by thin, scaly skin	100	Chapter XII Diseases of the skin and subcutaneous tissue	XII	Skin	Skin (Ch. XII)
AMELIE	L53 Other erythematous conditions	PTEN	obsolete Palmoplantar keratosis with erythema and scale	65.5792	Chapter XII Diseases of the skin and subcutaneous tissue	XII	Skin	Skin (Ch. XII)
AMELIE	L72 Follicular cysts of skin and subcutaneous tissue	ALPL	Abnormality of subcutaneous fat tissue	58.31449784312375	Chapter XII Diseases of the skin and subcutaneous tissue	XII	Skin	Skin (Ch. XII)
AMELIE	L72 Follicular cysts of skin and subcutaneous tissue	ALPL	Loss of subcutaneous adipose tissue from upper limbs	25.61919105369028	Chapter XII Diseases of the skin and subcutaneous tissue	XII	Skin	Skin (Ch. XII)
AMELIE	L72 Follicular cysts of skin and subcutaneous tissue	ALPL	Loss of subcutaneous adipose tissue in limbs	25.61919105369028	Chapter XII Diseases of the skin and subcutaneous tissue	XII	Skin	Skin (Ch. XII)
AMELIE	L72 Follicular cysts of skin and subcutaneous tissue	ALPL	Neoplasm of the skin	72.13892111184839	Chapter XII Diseases of the skin and subcutaneous tissue	XII	Skin	Skin (Ch. XII)
AMELIE	L72 Follicular cysts of skin and subcutaneous tissue	ALPL	obsolete Lack of subcutaneous fatty tissue	33.165241534891564	Chapter XII Diseases of the skin and subcutaneous tissue	XII	Skin	Skin (Ch. XII)
AMELIE	M06 Other rheumatoid arthritis	PTEN	Arthritis	100	Chapter XIII Diseases of the musculoskeletal system and connective tissue	XIII	Musculoskeletal	Musculoskeletal (Ch. XIII)
AMELIE	M06 Other rheumatoid arthritis	PTEN	Juvenile rheumatoid arthritis	47.08279442153258	Chapter XIII Diseases of the musculoskeletal system and connective tissue	XIII	Musculoskeletal	Musculoskeletal (Ch. XIII)
AMELIE	M06 Other rheumatoid arthritis	PTEN	Rheumatoid arthritis	88.29113173991747	Chapter XIII Diseases of the musculoskeletal system and connective tissue	XIII	Musculoskeletal	Musculoskeletal (Ch. XIII)
AMELIE	M06 Other rheumatoid arthritis	PTEN	Rheumatoid factor positive	56.78090620432531	Chapter XIII Diseases of the musculoskeletal system and connective tissue	XIII	Musculoskeletal	Musculoskeletal (Ch. XIII)
AMELIE	M06 Other rheumatoid arthritis	PTEN	Sterile arthritis	18.87705123530747	Chapter XIII Diseases of the musculoskeletal system and connective tissue	XIII	Musculoskeletal	Musculoskeletal (Ch. XIII)
AMELIE	M11 Other crystal arthropathies	PKD1	Abnormality of the synovia	33.77241576808828	Chapter XIII Diseases of the musculoskeletal system and connective tissue	XIII	Musculoskeletal	Musculoskeletal (Ch. XIII)
AMELIE	M11 Other crystal arthropathies	PKD1	Contractures of the large joints	39.16037388055722	Chapter XIII Diseases of the musculoskeletal system and connective tissue	XIII	Musculoskeletal	Musculoskeletal (Ch. XIII)
AMELIE	M11 Other crystal arthropathies	PKD1	Narrow small joints of the hand	60.25437199947949	Chapter XIII Diseases of the musculoskeletal system and connective tissue	XIII	Musculoskeletal	Musculoskeletal (Ch. XIII)
AMELIE	M11 Other crystal arthropathies	PKD1	Osteoarthritis of the small joints of the hand	35.833491309615496	Chapter XIII Diseases of the musculoskeletal system and connective tissue	XIII	Musculoskeletal	Musculoskeletal (Ch. XIII)
AMELIE	M11 Other crystal arthropathies	PKD1	Subluxation of the small joints of the hand	60.25437199947949	Chapter XIII Diseases of the musculoskeletal system and connective tissue	XIII	Musculoskeletal	Musculoskeletal (Ch. XIII)
AMELIE	M13 Other arthritis	ALPL	Arthralgia of the hip	38.78480529756594	Chapter XIII Diseases of the musculoskeletal system and connective tissue	XIII	Musculoskeletal	Musculoskeletal (Ch. XIII)
AMELIE	M13 Other arthritis	ALPL	Juvenile rheumatoid arthritis	53.32675376755408	Chapter XIII Diseases of the musculoskeletal system and connective tissue	XIII	Musculoskeletal	Musculoskeletal (Ch. XIII)
AMELIE	M13 Other arthritis	ALPL	Osteoarthritis of the small joints of the hand	41.60057614164866	Chapter XIII Diseases of the musculoskeletal system and connective tissue	XIII	Musculoskeletal	Musculoskeletal (Ch. XIII)
AMELIE	M13 Other arthritis	ALPL	Rheumatoid factor positive	33.10750345425817	Chapter XIII Diseases of the musculoskeletal system and connective tissue	XIII	Musculoskeletal	Musculoskeletal (Ch. XIII)
AMELIE	M13 Other arthritis	ALPL	Subluxation of the small joints of the hand	54.68695405577419	Chapter XIII Diseases of the musculoskeletal system and connective tissue	XIII	Musculoskeletal	Musculoskeletal (Ch. XIII)
AMELIE	M13 Other arthritis	APOB	Arthralgia of the hip	17.67016192724831	Chapter XIII Diseases of the musculoskeletal system and connective tissue	XIII	Musculoskeletal	Musculoskeletal (Ch. XIII)
AMELIE	M13 Other arthritis	APOB	Juvenile rheumatoid arthritis	38.810834352278924	Chapter XIII Diseases of the musculoskeletal system and connective tissue	XIII	Musculoskeletal	Musculoskeletal (Ch. XIII)
AMELIE	M13 Other arthritis	APOB	Osteoarthritis of the small joints of the hand	24.12421844850045	Chapter XIII Diseases of the musculoskeletal system and connective tissue	XIII	Musculoskeletal	Musculoskeletal (Ch. XIII)
AMELIE	M13 Other arthritis	APOB	Rheumatoid factor positive	23.216005257929126	Chapter XIII Diseases of the musculoskeletal system and connective tissue	XIII	Musculoskeletal	Musculoskeletal (Ch. XIII)
AMELIE	M13 Other arthritis	APOB	Subluxation of the small joints of the hand	41.61195307243456	Chapter XIII Diseases of the musculoskeletal system and connective tissue	XIII	Musculoskeletal	Musculoskeletal (Ch. XIII)
AMELIE	M16 Coxarthrosis [arthrosis of hip]	GPT	Facet joint arthrosis	0	Chapter XIII Diseases of the musculoskeletal system and connective tissue	XIII	Musculoskeletal	Musculoskeletal (Ch. XIII)
AMELIE	M16 Coxarthrosis [arthrosis of hip]	GPT	Hip joint hypermobility	0	Chapter XIII Diseases of the musculoskeletal system and connective tissue	XIII	Musculoskeletal	Musculoskeletal (Ch. XIII)
AMELIE	M16 Coxarthrosis [arthrosis of hip]	GPT	Hip osteoarthritis	0	Chapter XIII Diseases of the musculoskeletal system and connective tissue	XIII	Musculoskeletal	Musculoskeletal (Ch. XIII)
AMELIE	M16 Coxarthrosis [arthrosis of hip]	GPT	Osteoarthritis of the elbow	0	Chapter XIII Diseases of the musculoskeletal system and connective tissue	XIII	Musculoskeletal	Musculoskeletal (Ch. XIII)
AMELIE	M18 Arthrosis of first carpometacarpal joint	PKD1	Contracture of the interphalangeal joint of the hallux	28.07992450199786	Chapter XIII Diseases of the musculoskeletal system and connective tissue	XIII	Musculoskeletal	Musculoskeletal (Ch. XIII)
AMELIE	M18 Arthrosis of first carpometacarpal joint	PKD1	Contracture of the tarsometatarsal joint of the hallux	28.07992450199786	Chapter XIII Diseases of the musculoskeletal system and connective tissue	XIII	Musculoskeletal	Musculoskeletal (Ch. XIII)
AMELIE	M18 Arthrosis of first carpometacarpal joint	PKD1	Contractures of the metatarsophalangeal joint of the hallux	28.07992450199786	Chapter XIII Diseases of the musculoskeletal system and connective tissue	XIII	Musculoskeletal	Musculoskeletal (Ch. XIII)
AMELIE	M18 Arthrosis of first carpometacarpal joint	PKD1	Osteoarthritis of the distal interphalangeal joint	33.078691009840654	Chapter XIII Diseases of the musculoskeletal system and connective tissue	XIII	Musculoskeletal	Musculoskeletal (Ch. XIII)
AMELIE	M18 Arthrosis of first carpometacarpal joint	PKD1	Osteoarthritis of the first carpometacarpal joint	33.965260195023475	Chapter XIII Diseases of the musculoskeletal system and connective tissue	XIII	Musculoskeletal	Musculoskeletal (Ch. XIII)
AMELIE	M20 Acquired deformities of fingers and toes	PKD1	Abnormality of the distal phalanges of the toes	38.76521023726481	Chapter XIII Diseases of the musculoskeletal system and connective tissue	XIII	Musculoskeletal	Musculoskeletal (Ch. XIII)
AMELIE	M20 Acquired deformities of fingers and toes	PKD1	Hypoplasia of the phalanges of the toes	34.88738986333534	Chapter XIII Diseases of the musculoskeletal system and connective tissue	XIII	Musculoskeletal	Musculoskeletal (Ch. XIII)
AMELIE	M20 Acquired deformities of fingers and toes	PKD1	Shortening of all phalanges of fingers	29.318706672357997	Chapter XIII Diseases of the musculoskeletal system and connective tissue	XIII	Musculoskeletal	Musculoskeletal (Ch. XIII)
AMELIE	M20 Acquired deformities of fingers and toes	PKD1	Shortening of all phalanges of the toes	33.586044263506594	Chapter XIII Diseases of the musculoskeletal system and connective tissue	XIII	Musculoskeletal	Musculoskeletal (Ch. XIII)
AMELIE	M20 Acquired deformities of fingers and toes	PKD1	Swan neck-like deformities of the fingers	89.417	Chapter XIII Diseases of the musculoskeletal system and connective tissue	XIII	Musculoskeletal	Musculoskeletal (Ch. XIII)
AMELIE	M41 Scoliosis	GPT	Compensatory scoliosis	0	Chapter XIII Diseases of the musculoskeletal system and connective tissue	XIII	Musculoskeletal	Musculoskeletal (Ch. XIII)
AMELIE	M41 Scoliosis	GPT	Lumbar scoliosis	0	Chapter XIII Diseases of the musculoskeletal system and connective tissue	XIII	Musculoskeletal	Musculoskeletal (Ch. XIII)
AMELIE	M41 Scoliosis	GPT	Scoliosis	0	Chapter XIII Diseases of the musculoskeletal system and connective tissue	XIII	Musculoskeletal	Musculoskeletal (Ch. XIII)
AMELIE	M41 Scoliosis	GPT	Thoracic scoliosis	0	Chapter XIII Diseases of the musculoskeletal system and connective tissue	XIII	Musculoskeletal	Musculoskeletal (Ch. XIII)
AMELIE	M41 Scoliosis	GPT	Thoracolumbar scoliosis	0	Chapter XIII Diseases of the musculoskeletal system and connective tissue	XIII	Musculoskeletal	Musculoskeletal (Ch. XIII)
AMELIE	M47 Spondylosis	ALPL	Cervical kyphosis	42.50552539750323	Chapter XIII Diseases of the musculoskeletal system and connective tissue	XIII	Musculoskeletal	Musculoskeletal (Ch. XIII)
AMELIE	M47 Spondylosis	ALPL	Cervical myelopathy	14.880332526993607	Chapter XIII Diseases of the musculoskeletal system and connective tissue	XIII	Musculoskeletal	Musculoskeletal (Ch. XIII)
AMELIE	M47 Spondylosis	ALPL	Cervical spine hypermobility	26.679602877492123	Chapter XIII Diseases of the musculoskeletal system and connective tissue	XIII	Musculoskeletal	Musculoskeletal (Ch. XIII)
AMELIE	M47 Spondylosis	ALPL	Cervical spondylosis	45.821544376863216	Chapter XIII Diseases of the musculoskeletal system and connective tissue	XIII	Musculoskeletal	Musculoskeletal (Ch. XIII)
AMELIE	M47 Spondylosis	ALPL	Lumbar spinal canal stenosis	26.638082474189094	Chapter XIII Diseases of the musculoskeletal system and connective tissue	XIII	Musculoskeletal	Musculoskeletal (Ch. XIII)
AMELIE	M47 Spondylosis	PTEN	Cervical kyphosis	41.57654276198699	Chapter XIII Diseases of the musculoskeletal system and connective tissue	XIII	Musculoskeletal	Musculoskeletal (Ch. XIII)
AMELIE	M47 Spondylosis	PTEN	Cervical myelopathy	64.57777433119558	Chapter XIII Diseases of the musculoskeletal system and connective tissue	XIII	Musculoskeletal	Musculoskeletal (Ch. XIII)
AMELIE	M47 Spondylosis	PTEN	Cervical spine hypermobility	18.34153116773213	Chapter XIII Diseases of the musculoskeletal system and connective tissue	XIII	Musculoskeletal	Musculoskeletal (Ch. XIII)
AMELIE	M47 Spondylosis	PTEN	Cervical spondylosis	31.501116722051393	Chapter XIII Diseases of the musculoskeletal system and connective tissue	XIII	Musculoskeletal	Musculoskeletal (Ch. XIII)
AMELIE	M47 Spondylosis	PTEN	Lumbar spinal canal stenosis	37.00750498158817	Chapter XIII Diseases of the musculoskeletal system and connective tissue	XIII	Musculoskeletal	Musculoskeletal (Ch. XIII)
AMELIE	M50 Cervical disk disorders	PKD1	Abnormal intervertebral disk morphology	33.07720792222303	Chapter XIII Diseases of the musculoskeletal system and connective tissue	XIII	Musculoskeletal	Musculoskeletal (Ch. XIII)
AMELIE	M50 Cervical disk disorders	PKD1	Abnormality of the cervical spine	52.826623447947554	Chapter XIII Diseases of the musculoskeletal system and connective tissue	XIII	Musculoskeletal	Musculoskeletal (Ch. XIII)
AMELIE	M50 Cervical disk disorders	PKD1	Decreased cervical spine flexion due to contractures of posterior cervical muscles	26.375248330475728	Chapter XIII Diseases of the musculoskeletal system and connective tissue	XIII	Musculoskeletal	Musculoskeletal (Ch. XIII)
AMELIE	M50 Cervical disk disorders	PKD1	Widening of cervical spinal canal	52.826623447947554	Chapter XIII Diseases of the musculoskeletal system and connective tissue	XIII	Musculoskeletal	Musculoskeletal (Ch. XIII)
AMELIE	M50 Cervical disk disorders	PTEN	Abnormal intervertebral disk morphology	33.07720792222303	Chapter XIII Diseases of the musculoskeletal system and connective tissue	XIII	Musculoskeletal	Musculoskeletal (Ch. XIII)
AMELIE	M50 Cervical disk disorders	PTEN	Abnormality of the cervical spine	62.261298758358045	Chapter XIII Diseases of the musculoskeletal system and connective tissue	XIII	Musculoskeletal	Musculoskeletal (Ch. XIII)
AMELIE	M50 Cervical disk disorders	PTEN	Decreased cervical spine flexion due to contractures of posterior cervical muscles	41.97814568025654	Chapter XIII Diseases of the musculoskeletal system and connective tissue	XIII	Musculoskeletal	Musculoskeletal (Ch. XIII)
AMELIE	M50 Cervical disk disorders	PTEN	Widening of cervical spinal canal	62.261298758358045	Chapter XIII Diseases of the musculoskeletal system and connective tissue	XIII	Musculoskeletal	Musculoskeletal (Ch. XIII)
AMELIE	M54 Dorsalgia	MIB1	Abdominal pain	0	Chapter XIII Diseases of the musculoskeletal system and connective tissue	XIII	Musculoskeletal	Musculoskeletal (Ch. XIII)
AMELIE	M54 Dorsalgia	MIB1	Abnormality of pain sensation	11.019536303275045	Chapter XIII Diseases of the musculoskeletal system and connective tissue	XIII	Musculoskeletal	Musculoskeletal (Ch. XIII)
AMELIE	M54 Dorsalgia	MIB1	Back pain	4.039228911394231	Chapter XIII Diseases of the musculoskeletal system and connective tissue	XIII	Musculoskeletal	Musculoskeletal (Ch. XIII)
AMELIE	M54 Dorsalgia	MIB1	Episodic abdominal pain	0	Chapter XIII Diseases of the musculoskeletal system and connective tissue	XIII	Musculoskeletal	Musculoskeletal (Ch. XIII)
AMELIE	M54 Dorsalgia	MIB1	Toe pain	0	Chapter XIII Diseases of the musculoskeletal system and connective tissue	XIII	Musculoskeletal	Musculoskeletal (Ch. XIII)
AMELIE	M54 Dorsalgia	SLC5A3	Abdominal pain	12.061016593826418	Chapter XIII Diseases of the musculoskeletal system and connective tissue	XIII	Musculoskeletal	Musculoskeletal (Ch. XIII)
AMELIE	M54 Dorsalgia	SLC5A3	Abnormality of pain sensation	1.7348991697763916	Chapter XIII Diseases of the musculoskeletal system and connective tissue	XIII	Musculoskeletal	Musculoskeletal (Ch. XIII)
AMELIE	M54 Dorsalgia	SLC5A3	Back pain	0	Chapter XIII Diseases of the musculoskeletal system and connective tissue	XIII	Musculoskeletal	Musculoskeletal (Ch. XIII)
AMELIE	M54 Dorsalgia	SLC5A3	Episodic abdominal pain	6.644396965629025	Chapter XIII Diseases of the musculoskeletal system and connective tissue	XIII	Musculoskeletal	Musculoskeletal (Ch. XIII)
AMELIE	M54 Dorsalgia	SLC5A3	Toe pain	0	Chapter XIII Diseases of the musculoskeletal system and connective tissue	XIII	Musculoskeletal	Musculoskeletal (Ch. XIII)
AMELIE	M70 Soft tissue disorders related to use, overuse and pressure	APOB	Abnormal morphology of the musculature of the neck	27.546081013952527	Chapter XIII Diseases of the musculoskeletal system and connective tissue	XIII	Musculoskeletal	Musculoskeletal (Ch. XIII)
AMELIE	M70 Soft tissue disorders related to use, overuse and pressure	APOB	Abnormality of the musculature of the hand	49.7896	Chapter XIII Diseases of the musculoskeletal system and connective tissue	XIII	Musculoskeletal	Musculoskeletal (Ch. XIII)
AMELIE	M70 Soft tissue disorders related to use, overuse and pressure	APOB	obsolete Abnormality of the shape of the midface	10.001102145621362	Chapter XIII Diseases of the musculoskeletal system and connective tissue	XIII	Musculoskeletal	Musculoskeletal (Ch. XIII)
AMELIE	M71 Other bursopathies	PKD1	Dermatological manifestations of systemic disorders	100	Chapter XIII Diseases of the musculoskeletal system and connective tissue	XIII	Musculoskeletal	Musculoskeletal (Ch. XIII)
AMELIE	M71 Other bursopathies	PKD1	Osteoarthritis of the small joints of the hand	35.833491309615496	Chapter XIII Diseases of the musculoskeletal system and connective tissue	XIII	Musculoskeletal	Musculoskeletal (Ch. XIII)
AMELIE	M71 Other bursopathies	PKD1	Subluxation of the small joints of the hand	60.25437199947949	Chapter XIII Diseases of the musculoskeletal system and connective tissue	XIII	Musculoskeletal	Musculoskeletal (Ch. XIII)
AMELIE	M71 Other bursopathies	PKD1	obsolete Joint contractures involving the joints of the feet	44.15441703794396	Chapter XIII Diseases of the musculoskeletal system and connective tissue	XIII	Musculoskeletal	Musculoskeletal (Ch. XIII)
AMELIE	M79 Other soft tissue disorders, not elsewhere classified	PHACTR1	obsolete Abnormal morphology of bones of the lower limbs	14.922213054843812	Chapter XIII Diseases of the musculoskeletal system and connective tissue	XIII	Musculoskeletal	Musculoskeletal (Ch. XIII)
AMELIE	M79 Other soft tissue disorders, not elsewhere classified	PHACTR1	obsolete Abnormal morphology of bones of the upper limbs	12.062054831124955	Chapter XIII Diseases of the musculoskeletal system and connective tissue	XIII	Musculoskeletal	Musculoskeletal (Ch. XIII)
AMELIE	M79 Other soft tissue disorders, not elsewhere classified	PHACTR1	obsolete Abnormality of the shape of the midface	8.232315423465295	Chapter XIII Diseases of the musculoskeletal system and connective tissue	XIII	Musculoskeletal	Musculoskeletal (Ch. XIII)
AMELIE	M79 Other soft tissue disorders, not elsewhere classified	PTEN	obsolete Abnormal morphology of bones of the lower limbs	100	Chapter XIII Diseases of the musculoskeletal system and connective tissue	XIII	Musculoskeletal	Musculoskeletal (Ch. XIII)
AMELIE	M79 Other soft tissue disorders, not elsewhere classified	PTEN	obsolete Abnormal morphology of bones of the upper limbs	100	Chapter XIII Diseases of the musculoskeletal system and connective tissue	XIII	Musculoskeletal	Musculoskeletal (Ch. XIII)
AMELIE	M79 Other soft tissue disorders, not elsewhere classified	PTEN	obsolete Abnormality of the shape of the midface	44.16781288355948	Chapter XIII Diseases of the musculoskeletal system and connective tissue	XIII	Musculoskeletal	Musculoskeletal (Ch. XIII)
AMELIE	M81 Osteoporosis without pathological fracture	ALPL	Fractures of the long bones	100	Chapter XIII Diseases of the musculoskeletal system and connective tissue	XIII	Musculoskeletal	Musculoskeletal (Ch. XIII)
AMELIE	M81 Osteoporosis without pathological fracture	ALPL	Osteoporosis of vertebrae	44.30241447982424	Chapter XIII Diseases of the musculoskeletal system and connective tissue	XIII	Musculoskeletal	Musculoskeletal (Ch. XIII)
AMELIE	M81 Osteoporosis without pathological fracture	ALPL	Painless fractures due to injury	65.15452692378462	Chapter XIII Diseases of the musculoskeletal system and connective tissue	XIII	Musculoskeletal	Musculoskeletal (Ch. XIII)
AMELIE	M81 Osteoporosis without pathological fracture	ALPL	Pathologic fracture	100	Chapter XIII Diseases of the musculoskeletal system and connective tissue	XIII	Musculoskeletal	Musculoskeletal (Ch. XIII)
AMELIE	M85 Other disorders of bone density and structure	APOB	Abnormal morphology of the cortex of the humerus	14.141979035881366	Chapter XIII Diseases of the musculoskeletal system and connective tissue	XIII	Musculoskeletal	Musculoskeletal (Ch. XIII)
AMELIE	M85 Other disorders of bone density and structure	APOB	Abnormal morphology of the musculature of the neck	27.546081013952527	Chapter XIII Diseases of the musculoskeletal system and connective tissue	XIII	Musculoskeletal	Musculoskeletal (Ch. XIII)
AMELIE	M85 Other disorders of bone density and structure	APOB	Abnormality of multiple cell lineages in the bone marrow	33.473	Chapter XIII Diseases of the musculoskeletal system and connective tissue	XIII	Musculoskeletal	Musculoskeletal (Ch. XIII)
AMELIE	M85 Other disorders of bone density and structure	APOB	Increased bone density with cystic changes	33.29073831515858	Chapter XIII Diseases of the musculoskeletal system and connective tissue	XIII	Musculoskeletal	Musculoskeletal (Ch. XIII)
AMELIE	M85 Other disorders of bone density and structure	APOB	Increased density of long bones	18.160044052503782	Chapter XIII Diseases of the musculoskeletal system and connective tissue	XIII	Musculoskeletal	Musculoskeletal (Ch. XIII)
AMELIE	M89 Other disorders of bone	PKD1	Abnormality of multiple cell lineages in the bone marrow	17.53838479355309	Chapter XIII Diseases of the musculoskeletal system and connective tissue	XIII	Musculoskeletal	Musculoskeletal (Ch. XIII)
AMELIE	M89 Other disorders of bone	PKD1	Abnormality of the skeletal system	100	Chapter XIII Diseases of the musculoskeletal system and connective tissue	XIII	Musculoskeletal	Musculoskeletal (Ch. XIII)
AMELIE	M89 Other disorders of bone	PKD1	Bone-in-a-bone appearance of forearm	32.26847300251724	Chapter XIII Diseases of the musculoskeletal system and connective tissue	XIII	Musculoskeletal	Musculoskeletal (Ch. XIII)
AMELIE	M89 Other disorders of bone	PKD1	Osteolytic defects of the phalanges of the hand	31.558761613733775	Chapter XIII Diseases of the musculoskeletal system and connective tissue	XIII	Musculoskeletal	Musculoskeletal (Ch. XIII)
AMELIE	N02 Recurrent and persistent haematuria	COL4A5	Failure to thrive secondary to recurrent infections	100	Chapter XIV Diseases of the genitourinary system	XIV	Urinary/Renal	Urinary/Renal (Ch. XIV)
AMELIE	N02 Recurrent and persistent haematuria	COL4A5	Recurrent infection of the gastrointestinal tract	57.94711071979681	Chapter XIV Diseases of the genitourinary system	XIV	Urinary/Renal	Urinary/Renal (Ch. XIV)
AMELIE	N02 Recurrent and persistent haematuria	COL4A5	Recurrent infections due to aspiration	34.46023992409324	Chapter XIV Diseases of the genitourinary system	XIV	Urinary/Renal	Urinary/Renal (Ch. XIV)
AMELIE	N02 Recurrent and persistent haematuria	COL4A5	Recurrent infections in infancy and early childhood	14.526303669878818	Chapter XIV Diseases of the genitourinary system	XIV	Urinary/Renal	Urinary/Renal (Ch. XIV)
AMELIE	N13 Obstructive and reflux uropathy	ALPL	Chronic pulmonary obstruction	47.10831869881681	Chapter XIV Diseases of the genitourinary system	XIV	Urinary/Renal	Urinary/Renal (Ch. XIV)
AMELIE	N13 Obstructive and reflux uropathy	ALPL	obsolete Chronic obstructive airway disease from birth	47.75386412105645	Chapter XIV Diseases of the genitourinary system	XIV	Urinary/Renal	Urinary/Renal (Ch. XIV)
AMELIE	N18 Chronic renal failure	ABCC9	Acute hepatic failure	32.33126872544675	Chapter XIV Diseases of the genitourinary system	XIV	Urinary/Renal	Urinary/Renal (Ch. XIV)
AMELIE	N18 Chronic renal failure	ABCC9	Chronic hepatic failure	22.369068223550325	Chapter XIV Diseases of the genitourinary system	XIV	Urinary/Renal	Urinary/Renal (Ch. XIV)
AMELIE	N18 Chronic renal failure	ABCC9	Chronic kidney disease	47.544448310196344	Chapter XIV Diseases of the genitourinary system	XIV	Urinary/Renal	Urinary/Renal (Ch. XIV)
AMELIE	N18 Chronic renal failure	ABCC9	Stage 2 chronic kidney disease	10.857099747684462	Chapter XIV Diseases of the genitourinary system	XIV	Urinary/Renal	Urinary/Renal (Ch. XIV)
AMELIE	N18 Chronic renal failure	ABCC9	Stage 3 chronic kidney disease	10.857099747684462	Chapter XIV Diseases of the genitourinary system	XIV	Urinary/Renal	Urinary/Renal (Ch. XIV)
AMELIE	N19 Unspecified renal failure	ABCC9	Fatal liver failure in infancy	12.697988161739051	Chapter XIV Diseases of the genitourinary system	XIV	Urinary/Renal	Urinary/Renal (Ch. XIV)
AMELIE	N19 Unspecified renal failure	ABCC9	Reversible renal failure	13.074753681956826	Chapter XIV Diseases of the genitourinary system	XIV	Urinary/Renal	Urinary/Renal (Ch. XIV)
AMELIE	N19 Unspecified renal failure	ABCC9	Stage 1 chronic kidney disease	47.544448310196344	Chapter XIV Diseases of the genitourinary system	XIV	Urinary/Renal	Urinary/Renal (Ch. XIV)
AMELIE	N19 Unspecified renal failure	ABCC9	Stage 3 chronic kidney disease	10.857099747684462	Chapter XIV Diseases of the genitourinary system	XIV	Urinary/Renal	Urinary/Renal (Ch. XIV)
AMELIE	N19 Unspecified renal failure	ABCC9	Stage 4 chronic kidney disease	47.544448310196344	Chapter XIV Diseases of the genitourinary system	XIV	Urinary/Renal	Urinary/Renal (Ch. XIV)
AMELIE	N31 Neuromuscular dysfunction of bladder, not elsewhere classified	PTEN	Abnormal morphology of the musculature of the neck	90.44206495263445	Chapter XIV Diseases of the genitourinary system	XIV	Urinary/Renal	Urinary/Renal (Ch. XIV)
AMELIE	N31 Neuromuscular dysfunction of bladder, not elsewhere classified	PTEN	Abnormality of the bladder	100	Chapter XIV Diseases of the genitourinary system	XIV	Urinary/Renal	Urinary/Renal (Ch. XIV)
AMELIE	N31 Neuromuscular dysfunction of bladder, not elsewhere classified	PTEN	Abnormality of the musculature of the hand	64.36790217405847	Chapter XIV Diseases of the genitourinary system	XIV	Urinary/Renal	Urinary/Renal (Ch. XIV)
AMELIE	N31 Neuromuscular dysfunction of bladder, not elsewhere classified	PTEN	Abnormality of the musculature of the lower limbs	82.37404675804386	Chapter XIV Diseases of the genitourinary system	XIV	Urinary/Renal	Urinary/Renal (Ch. XIV)
AMELIE	N31 Neuromuscular dysfunction of bladder, not elsewhere classified	PTEN	Functional abnormality of the bladder	100	Chapter XIV Diseases of the genitourinary system	XIV	Urinary/Renal	Urinary/Renal (Ch. XIV)
AMELIE	N35 Urethral stricture	COL4A5	Bulbar urethral stricture	43.94857019187383	Chapter XIV Diseases of the genitourinary system	XIV	Urinary/Renal	Urinary/Renal (Ch. XIV)
AMELIE	N35 Urethral stricture	COL4A5	Pendulous urethral stricture	43.94857019187383	Chapter XIV Diseases of the genitourinary system	XIV	Urinary/Renal	Urinary/Renal (Ch. XIV)
AMELIE	N35 Urethral stricture	COL4A5	Urethral fistula	30.122933480054957	Chapter XIV Diseases of the genitourinary system	XIV	Urinary/Renal	Urinary/Renal (Ch. XIV)
AMELIE	N35 Urethral stricture	COL4A5	Urethral obstruction	56.09964072969145	Chapter XIV Diseases of the genitourinary system	XIV	Urinary/Renal	Urinary/Renal (Ch. XIV)
AMELIE	N35 Urethral stricture	COL4A5	Urethral stricture	43.94857019187383	Chapter XIV Diseases of the genitourinary system	XIV	Urinary/Renal	Urinary/Renal (Ch. XIV)
AMELIE	N41 Inflammatory diseases of prostate	PKD1	Hypoplasia of the prostate	20.300295809610343	Chapter XIV Diseases of the genitourinary system	XIV	Urinary/Renal	Urinary/Renal (Ch. XIV)
AMELIE	N41 Inflammatory diseases of prostate	PKD1	Inflammation of the large intestine	71.38925099539331	Chapter XIV Diseases of the genitourinary system	XIV	Urinary/Renal	Urinary/Renal (Ch. XIV)
AMELIE	N41 Inflammatory diseases of prostate	PKD1	Inflammatory abnormality of the eye	53.11912547138088	Chapter XIV Diseases of the genitourinary system	XIV	Urinary/Renal	Urinary/Renal (Ch. XIV)
AMELIE	N41 Inflammatory diseases of prostate	PKD1	Inflammatory abnormality of the skin	77.21180202728893	Chapter XIV Diseases of the genitourinary system	XIV	Urinary/Renal	Urinary/Renal (Ch. XIV)
AMELIE	N41 Inflammatory diseases of prostate	PKD1	Neoplasm of the lung	100	Chapter XIV Diseases of the genitourinary system	XIV	Urinary/Renal	Urinary/Renal (Ch. XIV)
AMELIE	N73 Other female pelvic inflammatory diseases	IGFALS	Abnormality of the abdominal organs	100	Chapter XIV Diseases of the genitourinary system	XIV	Urinary/Renal	Urinary/Renal (Ch. XIV)
AMELIE	N73 Other female pelvic inflammatory diseases	IGFALS	Abnormality of the genital system	100	Chapter XIV Diseases of the genitourinary system	XIV	Urinary/Renal	Urinary/Renal (Ch. XIV)
AMELIE	N73 Other female pelvic inflammatory diseases	IGFALS	Inflammatory abnormality of the eye	67.13527271332757	Chapter XIV Diseases of the genitourinary system	XIV	Urinary/Renal	Urinary/Renal (Ch. XIV)
AMELIE	N73 Other female pelvic inflammatory diseases	IGFALS	Inflammatory abnormality of the skin	91.84083258108362	Chapter XIV Diseases of the genitourinary system	XIV	Urinary/Renal	Urinary/Renal (Ch. XIV)
AMELIE	N81 Female genital prolapse	PKD1	Abnormality of the female genitalia	100	Chapter XIV Diseases of the genitourinary system	XIV	Urinary/Renal	Urinary/Renal (Ch. XIV)
AMELIE	N81 Female genital prolapse	PKD1	External genital hypoplasia	67.26134479820384	Chapter XIV Diseases of the genitourinary system	XIV	Urinary/Renal	Urinary/Renal (Ch. XIV)
AMELIE	N81 Female genital prolapse	PKD1	Female sexual dysfunction	36.18825482731897	Chapter XIV Diseases of the genitourinary system	XIV	Urinary/Renal	Urinary/Renal (Ch. XIV)
AMELIE	N81 Female genital prolapse	PKD1	Pelvic organ prolapse	27.030629643983808	Chapter XIV Diseases of the genitourinary system	XIV	Urinary/Renal	Urinary/Renal (Ch. XIV)
AMELIE	N81 Female genital prolapse	PKD1	Urethral atresia, female	27.242651769042936	Chapter XIV Diseases of the genitourinary system	XIV	Urinary/Renal	Urinary/Renal (Ch. XIV)
AMELIE	Q21 Congenital malformations of cardiac septa	PKD1	Congenital malformation of the great arteries	89.96042965563996	Chapter XVII Congenital malformations, deformations and chromosomal abnormalities	XVII	Congenital	Congenital (Ch. XVII)
AMELIE	Q21 Congenital malformations of cardiac septa	PKD1	Congenital malformation of the left heart	24.633721124639425	Chapter XVII Congenital malformations, deformations and chromosomal abnormalities	XVII	Congenital	Congenital (Ch. XVII)
AMELIE	Q21 Congenital malformations of cardiac septa	PKD1	Congenital malformation of the right heart	24.982955365681278	Chapter XVII Congenital malformations, deformations and chromosomal abnormalities	XVII	Congenital	Congenital (Ch. XVII)
AMELIE	R01 Cardiac murmurs and other cardiac sounds	ALPL	Abnormal cardiac atrial physiology	8.578964773993805	Chapter XVIII Symptoms, signs and abnormal clinical and laboratory findings, not elsewhere classified	XVIII	Lab findings	Lab findings (Ch. XVIII)
AMELIE	R01 Cardiac murmurs and other cardiac sounds	ALPL	Abnormal connection of the cardiac segments	25.34653434738057	Chapter XVIII Symptoms, signs and abnormal clinical and laboratory findings, not elsewhere classified	XVIII	Lab findings	Lab findings (Ch. XVIII)
AMELIE	R01 Cardiac murmurs and other cardiac sounds	ALPL	Abnormal heart sound	17.759039146034933	Chapter XVIII Symptoms, signs and abnormal clinical and laboratory findings, not elsewhere classified	XVIII	Lab findings	Lab findings (Ch. XVIII)
AMELIE	R01 Cardiac murmurs and other cardiac sounds	ALPL	Abnormal second heart sound	7.856967646030692	Chapter XVIII Symptoms, signs and abnormal clinical and laboratory findings, not elsewhere classified	XVIII	Lab findings	Lab findings (Ch. XVIII)
AMELIE	R01 Cardiac murmurs and other cardiac sounds	ALPL	Abnormally loud pulmonic component of the second heart sound	7.856967646030692	Chapter XVIII Symptoms, signs and abnormal clinical and laboratory findings, not elsewhere classified	XVIII	Lab findings	Lab findings (Ch. XVIII)
AMELIE	R05 Cough	APOB	Cough	23.734234123212513	Chapter XVIII Symptoms, signs and abnormal clinical and laboratory findings, not elsewhere classified	XVIII	Lab findings	Lab findings (Ch. XVIII)
AMELIE	R05 Cough	APOB	Nonproductive cough	12.456863958029237	Chapter XVIII Symptoms, signs and abnormal clinical and laboratory findings, not elsewhere classified	XVIII	Lab findings	Lab findings (Ch. XVIII)
AMELIE	R05 Cough	APOB	Whooping cough	8.939830980093408	Chapter XVIII Symptoms, signs and abnormal clinical and laboratory findings, not elsewhere classified	XVIII	Lab findings	Lab findings (Ch. XVIII)
AMELIE	R05 Cough	GIGYF1	Cough	0	Chapter XVIII Symptoms, signs and abnormal clinical and laboratory findings, not elsewhere classified	XVIII	Lab findings	Lab findings (Ch. XVIII)
AMELIE	R05 Cough	GIGYF1	Nonproductive cough	0	Chapter XVIII Symptoms, signs and abnormal clinical and laboratory findings, not elsewhere classified	XVIII	Lab findings	Lab findings (Ch. XVIII)
AMELIE	R05 Cough	GIGYF1	Whooping cough	0	Chapter XVIII Symptoms, signs and abnormal clinical and laboratory findings, not elsewhere classified	XVIII	Lab findings	Lab findings (Ch. XVIII)
AMELIE	R05 Cough	MIB1	Cough	19.77852843601043	Chapter XVIII Symptoms, signs and abnormal clinical and laboratory findings, not elsewhere classified	XVIII	Lab findings	Lab findings (Ch. XVIII)
AMELIE	R05 Cough	MIB1	Nonproductive cough	10.380719965024364	Chapter XVIII Symptoms, signs and abnormal clinical and laboratory findings, not elsewhere classified	XVIII	Lab findings	Lab findings (Ch. XVIII)
AMELIE	R05 Cough	MIB1	Whooping cough	7.449859150077839	Chapter XVIII Symptoms, signs and abnormal clinical and laboratory findings, not elsewhere classified	XVIII	Lab findings	Lab findings (Ch. XVIII)
AMELIE	R06 Abnormalities of breathing	BSN	Abnormal pattern of respiration	75	Chapter XVIII Symptoms, signs and abnormal clinical and laboratory findings, not elsewhere classified	XVIII	Lab findings	Lab findings (Ch. XVIII)
AMELIE	R06 Abnormalities of breathing	BSN	Abnormality of movement	73.80979307882707	Chapter XVIII Symptoms, signs and abnormal clinical and laboratory findings, not elsewhere classified	XVIII	Lab findings	Lab findings (Ch. XVIII)
AMELIE	R06 Abnormalities of breathing	BSN	Abnormality of the respiratory system	75	Chapter XVIII Symptoms, signs and abnormal clinical and laboratory findings, not elsewhere classified	XVIII	Lab findings	Lab findings (Ch. XVIII)
AMELIE	R06 Abnormalities of breathing	MIB1	Abnormal pattern of respiration	43.830948836222376	Chapter XVIII Symptoms, signs and abnormal clinical and laboratory findings, not elsewhere classified	XVIII	Lab findings	Lab findings (Ch. XVIII)
AMELIE	R06 Abnormalities of breathing	MIB1	Abnormality of movement	42.25865268875012	Chapter XVIII Symptoms, signs and abnormal clinical and laboratory findings, not elsewhere classified	XVIII	Lab findings	Lab findings (Ch. XVIII)
AMELIE	R06 Abnormalities of breathing	MIB1	Abnormality of the respiratory system	66.66666666666667	Chapter XVIII Symptoms, signs and abnormal clinical and laboratory findings, not elsewhere classified	XVIII	Lab findings	Lab findings (Ch. XVIII)
AMELIE	R09 Other symptoms and signs involving the circulatory and respiratory systems	PTEN	Abnormality of the cardiovascular system	100	Chapter XVIII Symptoms, signs and abnormal clinical and laboratory findings, not elsewhere classified	XVIII	Lab findings	Lab findings (Ch. XVIII)
AMELIE	R09 Other symptoms and signs involving the circulatory and respiratory systems	PTEN	Abnormality of the digestive system	100	Chapter XVIII Symptoms, signs and abnormal clinical and laboratory findings, not elsewhere classified	XVIII	Lab findings	Lab findings (Ch. XVIII)
AMELIE	R09 Other symptoms and signs involving the circulatory and respiratory systems	PTEN	Abnormality of the respiratory system	100	Chapter XVIII Symptoms, signs and abnormal clinical and laboratory findings, not elsewhere classified	XVIII	Lab findings	Lab findings (Ch. XVIII)
AMELIE	R09 Other symptoms and signs involving the circulatory and respiratory systems	PTEN	Neoplasm of the respiratory system	100	Chapter XVIII Symptoms, signs and abnormal clinical and laboratory findings, not elsewhere classified	XVIII	Lab findings	Lab findings (Ch. XVIII)
AMELIE	R09 Other symptoms and signs involving the circulatory and respiratory systems	SLC5A3	Abnormality of the cardiovascular system	0	Chapter XVIII Symptoms, signs and abnormal clinical and laboratory findings, not elsewhere classified	XVIII	Lab findings	Lab findings (Ch. XVIII)
AMELIE	R09 Other symptoms and signs involving the circulatory and respiratory systems	SLC5A3	Abnormality of the digestive system	33.333333333333336	Chapter XVIII Symptoms, signs and abnormal clinical and laboratory findings, not elsewhere classified	XVIII	Lab findings	Lab findings (Ch. XVIII)
AMELIE	R09 Other symptoms and signs involving the circulatory and respiratory systems	SLC5A3	Abnormality of the respiratory system	33.333333333333336	Chapter XVIII Symptoms, signs and abnormal clinical and laboratory findings, not elsewhere classified	XVIII	Lab findings	Lab findings (Ch. XVIII)
AMELIE	R09 Other symptoms and signs involving the circulatory and respiratory systems	SLC5A3	Neoplasm of the respiratory system	16.016078326642894	Chapter XVIII Symptoms, signs and abnormal clinical and laboratory findings, not elsewhere classified	XVIII	Lab findings	Lab findings (Ch. XVIII)
AMELIE	R20 Disturbances of skin sensation	PTEN	Abnormality of pain sensation	43.25955864481483	Chapter XVIII Symptoms, signs and abnormal clinical and laboratory findings, not elsewhere classified	XVIII	Lab findings	Lab findings (Ch. XVIII)
AMELIE	R20 Disturbances of skin sensation	PTEN	Abnormality of taste sensation	51.83615214796441	Chapter XVIII Symptoms, signs and abnormal clinical and laboratory findings, not elsewhere classified	XVIII	Lab findings	Lab findings (Ch. XVIII)
AMELIE	R20 Disturbances of skin sensation	PTEN	Abnormality of the skin	100	Chapter XVIII Symptoms, signs and abnormal clinical and laboratory findings, not elsewhere classified	XVIII	Lab findings	Lab findings (Ch. XVIII)
AMELIE	R20 Disturbances of skin sensation	PTEN	Impaired vibration sensation in the lower limbs	28.157721952159143	Chapter XVIII Symptoms, signs and abnormal clinical and laboratory findings, not elsewhere classified	XVIII	Lab findings	Lab findings (Ch. XVIII)
AMELIE	R20 Disturbances of skin sensation	SLC5A3	Abnormality of pain sensation	1.7348991697763916	Chapter XVIII Symptoms, signs and abnormal clinical and laboratory findings, not elsewhere classified	XVIII	Lab findings	Lab findings (Ch. XVIII)
AMELIE	R20 Disturbances of skin sensation	SLC5A3	Abnormality of taste sensation	1.5429156840601843	Chapter XVIII Symptoms, signs and abnormal clinical and laboratory findings, not elsewhere classified	XVIII	Lab findings	Lab findings (Ch. XVIII)
AMELIE	R20 Disturbances of skin sensation	SLC5A3	Abnormality of the skin	0	Chapter XVIII Symptoms, signs and abnormal clinical and laboratory findings, not elsewhere classified	XVIII	Lab findings	Lab findings (Ch. XVIII)
AMELIE	R20 Disturbances of skin sensation	SLC5A3	Impaired vibration sensation in the lower limbs	1.129248886672373	Chapter XVIII Symptoms, signs and abnormal clinical and laboratory findings, not elsewhere classified	XVIII	Lab findings	Lab findings (Ch. XVIII)
AMELIE	R22 Localised swelling, mass and lump of skin and subcutaneous tissue	PTEN	Increased adipose tissue around the neck	43.119278038987034	Chapter XVIII Symptoms, signs and abnormal clinical and laboratory findings, not elsewhere classified	XVIII	Lab findings	Lab findings (Ch. XVIII)
AMELIE	R22 Localised swelling, mass and lump of skin and subcutaneous tissue	PTEN	Loss of subcutaneous adipose tissue from upper limbs	31.05036017502821	Chapter XVIII Symptoms, signs and abnormal clinical and laboratory findings, not elsewhere classified	XVIII	Lab findings	Lab findings (Ch. XVIII)
AMELIE	R22 Localised swelling, mass and lump of skin and subcutaneous tissue	PTEN	Loss of subcutaneous adipose tissue in limbs	31.05036017502821	Chapter XVIII Symptoms, signs and abnormal clinical and laboratory findings, not elsewhere classified	XVIII	Lab findings	Lab findings (Ch. XVIII)
AMELIE	R22 Localised swelling, mass and lump of skin and subcutaneous tissue	PTEN	Yellow subcutaneous tissue covered by thin, scaly skin	100	Chapter XVIII Symptoms, signs and abnormal clinical and laboratory findings, not elsewhere classified	XVIII	Lab findings	Lab findings (Ch. XVIII)
AMELIE	R26 Abnormalities of gait and mobility	PTEN	Abnormality of hand joint mobility	60.68526109281994	Chapter XVIII Symptoms, signs and abnormal clinical and laboratory findings, not elsewhere classified	XVIII	Lab findings	Lab findings (Ch. XVIII)
AMELIE	R26 Abnormalities of gait and mobility	PTEN	Abnormality of joint mobility	100	Chapter XVIII Symptoms, signs and abnormal clinical and laboratory findings, not elsewhere classified	XVIII	Lab findings	Lab findings (Ch. XVIII)
AMELIE	R26 Abnormalities of gait and mobility	PTEN	Abnormality of the musculature of the limbs	100	Chapter XVIII Symptoms, signs and abnormal clinical and laboratory findings, not elsewhere classified	XVIII	Lab findings	Lab findings (Ch. XVIII)
AMELIE	R26 Abnormalities of gait and mobility	PTEN	Abnormality of the musculature of the lower limbs	82.37404675804386	Chapter XVIII Symptoms, signs and abnormal clinical and laboratory findings, not elsewhere classified	XVIII	Lab findings	Lab findings (Ch. XVIII)
AMELIE	R26 Abnormalities of gait and mobility	PTEN	Gait instability, worse in the dark	58.826243575478735	Chapter XVIII Symptoms, signs and abnormal clinical and laboratory findings, not elsewhere classified	XVIII	Lab findings	Lab findings (Ch. XVIII)
AMELIE	R27 Other lack of coordination	PKD1	Abnormality of coordination	94.28748614561194	Chapter XVIII Symptoms, signs and abnormal clinical and laboratory findings, not elsewhere classified	XVIII	Lab findings	Lab findings (Ch. XVIII)
AMELIE	R27 Other lack of coordination	PKD1	Impaired ability to form peer relationships	13.862220275738755	Chapter XVIII Symptoms, signs and abnormal clinical and laboratory findings, not elsewhere classified	XVIII	Lab findings	Lab findings (Ch. XVIII)
AMELIE	R27 Other lack of coordination	PKD1	Lack of insight	12.772442941348926	Chapter XVIII Symptoms, signs and abnormal clinical and laboratory findings, not elsewhere classified	XVIII	Lab findings	Lab findings (Ch. XVIII)
AMELIE	R31 Unspecified haematuria	COL4A5	Macroscopic hematuria	100	Chapter XVIII Symptoms, signs and abnormal clinical and laboratory findings, not elsewhere classified	XVIII	Lab findings	Lab findings (Ch. XVIII)
AMELIE	R31 Unspecified haematuria	COL4A5	Microscopic hematuria	100	Chapter XVIII Symptoms, signs and abnormal clinical and laboratory findings, not elsewhere classified	XVIII	Lab findings	Lab findings (Ch. XVIII)
AMELIE	R31 Unspecified haematuria	COL4A5	Neoplasm of the genitourinary tract	100	Chapter XVIII Symptoms, signs and abnormal clinical and laboratory findings, not elsewhere classified	XVIII	Lab findings	Lab findings (Ch. XVIII)
AMELIE	R31 Unspecified haematuria	COL4A5	Neoplasm of the ureter	35.31385357571436	Chapter XVIII Symptoms, signs and abnormal clinical and laboratory findings, not elsewhere classified	XVIII	Lab findings	Lab findings (Ch. XVIII)
AMELIE	R47 Speech disturbances, not elsewhere classified	PTEN	Abnormality of speech or vocalization	100	Chapter XVIII Symptoms, signs and abnormal clinical and laboratory findings, not elsewhere classified	XVIII	Lab findings	Lab findings (Ch. XVIII)
AMELIE	R47 Speech disturbances, not elsewhere classified	PTEN	Abnormality of the voice	80	Chapter XVIII Symptoms, signs and abnormal clinical and laboratory findings, not elsewhere classified	XVIII	Lab findings	Lab findings (Ch. XVIII)
AMELIE	R49 Voice disturbances	PKD1	Abnormality of speech or vocalization	59.910887583855114	Chapter XVIII Symptoms, signs and abnormal clinical and laboratory findings, not elsewhere classified	XVIII	Lab findings	Lab findings (Ch. XVIII)
AMELIE	R49 Voice disturbances	PKD1	Abnormality of the voice	0	Chapter XVIII Symptoms, signs and abnormal clinical and laboratory findings, not elsewhere classified	XVIII	Lab findings	Lab findings (Ch. XVIII)
AMELIE	R49 Voice disturbances	PKD1	Loss of speech	24.0682	Chapter XVIII Symptoms, signs and abnormal clinical and laboratory findings, not elsewhere classified	XVIII	Lab findings	Lab findings (Ch. XVIII)
AMELIE	R49 Voice disturbances	PKD1	Loss of voice	0	Chapter XVIII Symptoms, signs and abnormal clinical and laboratory findings, not elsewhere classified	XVIII	Lab findings	Lab findings (Ch. XVIII)
AMELIE	R49 Voice disturbances	PKD1	Weak voice	0	Chapter XVIII Symptoms, signs and abnormal clinical and laboratory findings, not elsewhere classified	XVIII	Lab findings	Lab findings (Ch. XVIII)
AMELIE	R53 Malaise and fatigue	PTEN	Apneic episodes precipitated by illness, fatigue, stress	100	Chapter XVIII Symptoms, signs and abnormal clinical and laboratory findings, not elsewhere classified	XVIII	Lab findings	Lab findings (Ch. XVIII)
AMELIE	R53 Malaise and fatigue	PTEN	Chronic fatigue	79.65475847320897	Chapter XVIII Symptoms, signs and abnormal clinical and laboratory findings, not elsewhere classified	XVIII	Lab findings	Lab findings (Ch. XVIII)
AMELIE	R53 Malaise and fatigue	PTEN	Focal autonomic seizure with epigastric sensation/nausea/vomiting/other gastrointestinal phenomena	35.474721912688146	Chapter XVIII Symptoms, signs and abnormal clinical and laboratory findings, not elsewhere classified	XVIII	Lab findings	Lab findings (Ch. XVIII)
AMELIE	R59 Enlarged lymph nodes	ALPL	Abnormality of mesenteric lymph nodes	16.378502788498817	Chapter XVIII Symptoms, signs and abnormal clinical and laboratory findings, not elsewhere classified	XVIII	Lab findings	Lab findings (Ch. XVIII)
AMELIE	R59 Enlarged lymph nodes	ALPL	Enlarged mesenteric lymph node	16.378502788498817	Chapter XVIII Symptoms, signs and abnormal clinical and laboratory findings, not elsewhere classified	XVIII	Lab findings	Lab findings (Ch. XVIII)
AMELIE	R59 Enlarged lymph nodes	ALPL	Lymph node hypoplasia	19.14901021424662	Chapter XVIII Symptoms, signs and abnormal clinical and laboratory findings, not elsewhere classified	XVIII	Lab findings	Lab findings (Ch. XVIII)
AMELIE	R59 Enlarged lymph nodes	REV3L	Abnormality of mesenteric lymph nodes	1.8098311695787082	Chapter XVIII Symptoms, signs and abnormal clinical and laboratory findings, not elsewhere classified	XVIII	Lab findings	Lab findings (Ch. XVIII)
AMELIE	R59 Enlarged lymph nodes	REV3L	Enlarged mesenteric lymph node	1.8098311695787082	Chapter XVIII Symptoms, signs and abnormal clinical and laboratory findings, not elsewhere classified	XVIII	Lab findings	Lab findings (Ch. XVIII)
AMELIE	R59 Enlarged lymph nodes	REV3L	Lymph node hypoplasia	2.115973358484317	Chapter XVIII Symptoms, signs and abnormal clinical and laboratory findings, not elsewhere classified	XVIII	Lab findings	Lab findings (Ch. XVIII)
AMELIE	R59 Enlarged lymph nodes	SLC4A1	Abnormality of mesenteric lymph nodes	26.676620845646397	Chapter XVIII Symptoms, signs and abnormal clinical and laboratory findings, not elsewhere classified	XVIII	Lab findings	Lab findings (Ch. XVIII)
AMELIE	R59 Enlarged lymph nodes	SLC4A1	Enlarged mesenteric lymph node	26.676620845646397	Chapter XVIII Symptoms, signs and abnormal clinical and laboratory findings, not elsewhere classified	XVIII	Lab findings	Lab findings (Ch. XVIII)
AMELIE	R59 Enlarged lymph nodes	SLC4A1	Lymph node hypoplasia	31.189107554664805	Chapter XVIII Symptoms, signs and abnormal clinical and laboratory findings, not elsewhere classified	XVIII	Lab findings	Lab findings (Ch. XVIII)
AMELIE	R60 Oedema, not elsewhere classified	MIB1	Abnormality of the musculature of the lower limbs	7.042994289413875	Chapter XVIII Symptoms, signs and abnormal clinical and laboratory findings, not elsewhere classified	XVIII	Lab findings	Lab findings (Ch. XVIII)
AMELIE	R60 Oedema, not elsewhere classified	MIB1	obsolete Abnormal morphology of bones of the lower limbs	17.532949783534907	Chapter XVIII Symptoms, signs and abnormal clinical and laboratory findings, not elsewhere classified	XVIII	Lab findings	Lab findings (Ch. XVIII)
AMELIE	R60 Oedema, not elsewhere classified	MIB1	obsolete Peripheral visual field constriction with 30-39 degrees central field preserved	6.0939270655842925	Chapter XVIII Symptoms, signs and abnormal clinical and laboratory findings, not elsewhere classified	XVIII	Lab findings	Lab findings (Ch. XVIII)
AMELIE	R60 Oedema, not elsewhere classified	PTEN	Abnormality of the musculature of the lower limbs	82.37404675804386	Chapter XVIII Symptoms, signs and abnormal clinical and laboratory findings, not elsewhere classified	XVIII	Lab findings	Lab findings (Ch. XVIII)
AMELIE	R60 Oedema, not elsewhere classified	PTEN	obsolete Abnormal morphology of bones of the lower limbs	100	Chapter XVIII Symptoms, signs and abnormal clinical and laboratory findings, not elsewhere classified	XVIII	Lab findings	Lab findings (Ch. XVIII)
AMELIE	R60 Oedema, not elsewhere classified	PTEN	obsolete Peripheral visual field constriction with 30-39 degrees central field preserved	45.71554322864428	Chapter XVIII Symptoms, signs and abnormal clinical and laboratory findings, not elsewhere classified	XVIII	Lab findings	Lab findings (Ch. XVIII)
AMELIE	R69 Unknown and unspecified causes of morbidity	SLC4A1	Abnormality of the cardiovascular system	100	Chapter XVIII Symptoms, signs and abnormal clinical and laboratory findings, not elsewhere classified	XVIII	Lab findings	Lab findings (Ch. XVIII)
AMELIE	R69 Unknown and unspecified causes of morbidity	SLC4A1	Abnormality of the respiratory system	100	Chapter XVIII Symptoms, signs and abnormal clinical and laboratory findings, not elsewhere classified	XVIII	Lab findings	Lab findings (Ch. XVIII)
AMELIE	R91 Abnormal findings on diagnostic imaging of lung	GIGYF1	Abnormal pulmonary thoracic imaging finding	0	Chapter XVIII Symptoms, signs and abnormal clinical and laboratory findings, not elsewhere classified	XVIII	Lab findings	Lab findings (Ch. XVIII)
AMELIE	R91 Abnormal findings on diagnostic imaging of lung	GIGYF1	Abnormality of the breast	0	Chapter XVIII Symptoms, signs and abnormal clinical and laboratory findings, not elsewhere classified	XVIII	Lab findings	Lab findings (Ch. XVIII)
AMELIE	R91 Abnormal findings on diagnostic imaging of lung	GIGYF1	Abnormality of the vasculature	0	Chapter XVIII Symptoms, signs and abnormal clinical and laboratory findings, not elsewhere classified	XVIII	Lab findings	Lab findings (Ch. XVIII)
AMELIE	R91 Abnormal findings on diagnostic imaging of lung	GIGYF1	Abnormality of the vasculature of the eye	27.418031844590747	Chapter XVIII Symptoms, signs and abnormal clinical and laboratory findings, not elsewhere classified	XVIII	Lab findings	Lab findings (Ch. XVIII)
AMELIE	R91 Abnormal findings on diagnostic imaging of lung	GIGYF1	Abnormality on pulmonary function testing	0	Chapter XVIII Symptoms, signs and abnormal clinical and laboratory findings, not elsewhere classified	XVIII	Lab findings	Lab findings (Ch. XVIII)
AMELIE	R94 Abnormal results of function studies	DSCAM	Abnormal connection of the cardiac segments	0	Chapter XVIII Symptoms, signs and abnormal clinical and laboratory findings, not elsewhere classified	XVIII	Lab findings	Lab findings (Ch. XVIII)
AMELIE	R94 Abnormal results of function studies	DSCAM	Abnormality of higher mental function	32.98440762154649	Chapter XVIII Symptoms, signs and abnormal clinical and laboratory findings, not elsewhere classified	XVIII	Lab findings	Lab findings (Ch. XVIII)
AMELIE	R94 Abnormal results of function studies	DSCAM	Abnormality of the musculature of the hand	0	Chapter XVIII Symptoms, signs and abnormal clinical and laboratory findings, not elsewhere classified	XVIII	Lab findings	Lab findings (Ch. XVIII)
AMELIE	R94 Abnormal results of function studies	DSCAM	Functional abnormality of the bladder	0	Chapter XVIII Symptoms, signs and abnormal clinical and laboratory findings, not elsewhere classified	XVIII	Lab findings	Lab findings (Ch. XVIII)
AMELIE	R94 Abnormal results of function studies	SLC4A1	Abnormal connection of the cardiac segments	20.426071803195512	Chapter XVIII Symptoms, signs and abnormal clinical and laboratory findings, not elsewhere classified	XVIII	Lab findings	Lab findings (Ch. XVIII)
AMELIE	R94 Abnormal results of function studies	SLC4A1	Abnormality of higher mental function	100	Chapter XVIII Symptoms, signs and abnormal clinical and laboratory findings, not elsewhere classified	XVIII	Lab findings	Lab findings (Ch. XVIII)
AMELIE	R94 Abnormal results of function studies	SLC4A1	Abnormality of the musculature of the hand	26.46609964114784	Chapter XVIII Symptoms, signs and abnormal clinical and laboratory findings, not elsewhere classified	XVIII	Lab findings	Lab findings (Ch. XVIII)
AMELIE	R94 Abnormal results of function studies	SLC4A1	Functional abnormality of the bladder	29.7357	Chapter XVIII Symptoms, signs and abnormal clinical and laboratory findings, not elsewhere classified	XVIII	Lab findings	Lab findings (Ch. XVIII)
AMELIE	Z12 Special screening examination for neoplasms	PKD1	Neoplasm of the endocrine system	100	Chapter XXI Factors influencing health status and contact with health services	XXI	Health services	Health services (Ch. XXI)
AMELIE	Z12 Special screening examination for neoplasms	PKD1	Neoplasm of the heart	100	Chapter XXI Factors influencing health status and contact with health services	XXI	Health services	Health services (Ch. XXI)
AMELIE	Z12 Special screening examination for neoplasms	PKD1	Neoplasm of the respiratory system	100	Chapter XXI Factors influencing health status and contact with health services	XXI	Health services	Health services (Ch. XXI)
AMELIE	Z12 Special screening examination for neoplasms	PKD1	Neoplasm of the skin	100	Chapter XXI Factors influencing health status and contact with health services	XXI	Health services	Health services (Ch. XXI)
AMELIE	Z41 Procedures for purposes other than remedying health state	APOB	Loss of ability to walk in first decade	17.307915038933814	Chapter XXI Factors influencing health status and contact with health services	XXI	Health services	Health services (Ch. XXI)
AMELIE	Z42 Follow-up care involving plastic surgery	PKD1	Loss of ability to walk in first decade	17.307915038933814	Chapter XXI Factors influencing health status and contact with health services	XXI	Health services	Health services (Ch. XXI)
AMELIE	Z42 Follow-up care involving plastic surgery	PKD1	obsolete Abnormality of the shape of the midface	21.29775256539394	Chapter XXI Factors influencing health status and contact with health services	XXI	Health services	Health services (Ch. XXI)
AMELIE	Z45 Adjustment and management of implanted device	SLC4A1	Abnormal anatomic location of the heart	23.48866766002264	Chapter XXI Factors influencing health status and contact with health services	XXI	Health services	Health services (Ch. XXI)
AMELIE	Z45 Adjustment and management of implanted device	SLC4A1	Fixed splitting of the second heart sound	7.856967646030692	Chapter XXI Factors influencing health status and contact with health services	XXI	Health services	Health services (Ch. XXI)
AMELIE	Z48 Other surgical follow-up care	SLC4A1	Febrile seizure (within the age range of 3 months to 6 years)	27.709678661432612	Chapter XXI Factors influencing health status and contact with health services	XXI	Health services	Health services (Ch. XXI)
AMELIE	Z80 Family history of malignant neoplasm	PKD1	Neoplasm of the breast	100	Chapter XXI Factors influencing health status and contact with health services	XXI	Health services	Health services (Ch. XXI)
AMELIE	Z80 Family history of malignant neoplasm	PKD1	Neoplasm of the gallbladder	37.455896214622456	Chapter XXI Factors influencing health status and contact with health services	XXI	Health services	Health services (Ch. XXI)
AMELIE	Z80 Family history of malignant neoplasm	PKD1	Neoplasm of the lung	100	Chapter XXI Factors influencing health status and contact with health services	XXI	Health services	Health services (Ch. XXI)
AMELIE	Z80 Family history of malignant neoplasm	PKD1	Neoplasm of the skin	100	Chapter XXI Factors influencing health status and contact with health services	XXI	Health services	Health services (Ch. XXI)
AMELIE	Z93 Artificial opening status	PTEN	Abnormality of the mouth	100	Chapter XXI Factors influencing health status and contact with health services	XXI	Health services	Health services (Ch. XXI)
AMELIE	Z93 Artificial opening status	PTEN	Abnormality of the musculature of the hand	64.36790217405847	Chapter XXI Factors influencing health status and contact with health services	XXI	Health services	Health services (Ch. XXI)
AMELIE	Z93 Artificial opening status	PTEN	Asymmetry of the mouth	43.334198953563885	Chapter XXI Factors influencing health status and contact with health services	XXI	Health services	Health services (Ch. XXI)
AMELIE	Z93 Artificial opening status	PTEN	Fixed splitting of the second heart sound	44.24207628251622	Chapter XXI Factors influencing health status and contact with health services	XXI	Health services	Health services (Ch. XXI)
AMELIE	Z93 Artificial opening status	PTEN	Loss of ability to walk in first decade	17.307915038933814	Chapter XXI Factors influencing health status and contact with health services	XXI	Health services	Health services (Ch. XXI)
AMELIE	Z98 Other postsurgical states	SLC5A3	Abnormality of the musculature of the hand	0	Chapter XXI Factors influencing health status and contact with health services	XXI	Health services	Health services (Ch. XXI)
AMELIE	Z98 Other postsurgical states	SLC5A3	Loss of ability to walk in early childhood	5.769305012977938	Chapter XXI Factors influencing health status and contact with health services	XXI	Health services	Health services (Ch. XXI)
AMELIE	Z98 Other postsurgical states	SLC5A3	Loss of ability to walk in first decade	5.769305012977938	Chapter XXI Factors influencing health status and contact with health services	XXI	Health services	Health services (Ch. XXI)
Negative control	B97 Viral agents as the cause of diseases classified to other chapters	DNAJB1	Abnormality of the immune system	0	Chapter I Certain infectious and parasitic diseases	I	Infectious	Infectious (Ch. I)
Negative control	B97 Viral agents as the cause of diseases classified to other chapters	DNAJB1	obsolete Absence seizures with special features	2.705084543170173	Chapter I Certain infectious and parasitic diseases	I	Infectious	Infectious (Ch. I)
Negative control	B97 Viral agents as the cause of diseases classified to other chapters	HCRTR1	Abnormality of the immune system	0	Chapter I Certain infectious and parasitic diseases	I	Infectious	Infectious (Ch. I)
Negative control	B97 Viral agents as the cause of diseases classified to other chapters	HCRTR1	obsolete Absence seizures with special features	8.46078	Chapter I Certain infectious and parasitic diseases	I	Infectious	Infectious (Ch. I)
Negative control	B97 Viral agents as the cause of diseases classified to other chapters	LHCGR	Abnormality of the immune system	100	Chapter I Certain infectious and parasitic diseases	I	Infectious	Infectious (Ch. I)
Negative control	B97 Viral agents as the cause of diseases classified to other chapters	LHCGR	obsolete Absence seizures with special features	10.608025844809733	Chapter I Certain infectious and parasitic diseases	I	Infectious	Infectious (Ch. I)
Negative control	B97 Viral agents as the cause of diseases classified to other chapters	REL	Abnormality of the immune system	80	Chapter I Certain infectious and parasitic diseases	I	Infectious	Infectious (Ch. I)
Negative control	B97 Viral agents as the cause of diseases classified to other chapters	REL	obsolete Absence seizures with special features	0.9764091255923886	Chapter I Certain infectious and parasitic diseases	I	Infectious	Infectious (Ch. I)
Negative control	B97 Viral agents as the cause of diseases classified to other chapters	SERPINA10	Abnormality of the immune system	40	Chapter I Certain infectious and parasitic diseases	I	Infectious	Infectious (Ch. I)
Negative control	B97 Viral agents as the cause of diseases classified to other chapters	SERPINA10	obsolete Absence seizures with special features	4.222510577396596	Chapter I Certain infectious and parasitic diseases	I	Infectious	Infectious (Ch. I)
Negative control	B97 Viral agents as the cause of diseases classified to other chapters	SLC29A1	Abnormality of the immune system	100	Chapter I Certain infectious and parasitic diseases	I	Infectious	Infectious (Ch. I)
Negative control	B97 Viral agents as the cause of diseases classified to other chapters	SLC29A1	obsolete Absence seizures with special features	4.486040834325999	Chapter I Certain infectious and parasitic diseases	I	Infectious	Infectious (Ch. I)
Negative control	B97 Viral agents as the cause of diseases classified to other chapters	SLC36A1	Abnormality of the immune system	100	Chapter I Certain infectious and parasitic diseases	I	Infectious	Infectious (Ch. I)
Negative control	B97 Viral agents as the cause of diseases classified to other chapters	SLC36A1	obsolete Absence seizures with special features	4.882045627961943	Chapter I Certain infectious and parasitic diseases	I	Infectious	Infectious (Ch. I)
Negative control	B97 Viral agents as the cause of diseases classified to other chapters	TNFSF14	Abnormality of the immune system	100	Chapter I Certain infectious and parasitic diseases	I	Infectious	Infectious (Ch. I)
Negative control	B97 Viral agents as the cause of diseases classified to other chapters	TNFSF14	obsolete Absence seizures with special features	2.4410228139809713	Chapter I Certain infectious and parasitic diseases	I	Infectious	Infectious (Ch. I)
Negative control	C20 Malignant neoplasm of rectum	EXD2	Neoplasm of the colon	5.616533024991406	Chapter II Neoplasms	II	Neoplasms	Neoplasms (Ch. II)
Negative control	C20 Malignant neoplasm of rectum	EXD2	Neoplasm of the gallbladder	1.510462739307352	Chapter II Neoplasms	II	Neoplasms	Neoplasms (Ch. II)
Negative control	C20 Malignant neoplasm of rectum	EXD2	Neoplasm of the larynx	2.8190559197239837	Chapter II Neoplasms	II	Neoplasms	Neoplasms (Ch. II)
Negative control	C20 Malignant neoplasm of rectum	EXD2	Neoplasm of the rectum	2.585753707296442	Chapter II Neoplasms	II	Neoplasms	Neoplasms (Ch. II)
Negative control	C20 Malignant neoplasm of rectum	EXD2	Neoplasm of the stomach	5.012462335466186	Chapter II Neoplasms	II	Neoplasms	Neoplasms (Ch. II)
Negative control	C20 Malignant neoplasm of rectum	PRKAB2	Neoplasm of the colon	0	Chapter II Neoplasms	II	Neoplasms	Neoplasms (Ch. II)
Negative control	C20 Malignant neoplasm of rectum	PRKAB2	Neoplasm of the gallbladder	0	Chapter II Neoplasms	II	Neoplasms	Neoplasms (Ch. II)
Negative control	C20 Malignant neoplasm of rectum	PRKAB2	Neoplasm of the larynx	0	Chapter II Neoplasms	II	Neoplasms	Neoplasms (Ch. II)
Negative control	C20 Malignant neoplasm of rectum	PRKAB2	Neoplasm of the rectum	0	Chapter II Neoplasms	II	Neoplasms	Neoplasms (Ch. II)
Negative control	C20 Malignant neoplasm of rectum	PRKAB2	Neoplasm of the stomach	0	Chapter II Neoplasms	II	Neoplasms	Neoplasms (Ch. II)
Negative control	C22 Malignant neoplasm of liver and intrahepatic bile ducts	LIG4	Abnormal intrahepatic bile duct morphology	15.57341439556716	Chapter II Neoplasms	II	Neoplasms	Neoplasms (Ch. II)
Negative control	C22 Malignant neoplasm of liver and intrahepatic bile ducts	LIG4	Neoplasm of the gallbladder	20.507999920153047	Chapter II Neoplasms	II	Neoplasms	Neoplasms (Ch. II)
Negative control	C22 Malignant neoplasm of liver and intrahepatic bile ducts	LIG4	Neoplasm of the liver	81.19480208461533	Chapter II Neoplasms	II	Neoplasms	Neoplasms (Ch. II)
Negative control	C22 Malignant neoplasm of liver and intrahepatic bile ducts	LIG4	Neoplasm of the pancreas	57.49217796568614	Chapter II Neoplasms	II	Neoplasms	Neoplasms (Ch. II)
Negative control	C22 Malignant neoplasm of liver and intrahepatic bile ducts	LIG4	Reduced number of intrahepatic bile ducts	10.532111725810234	Chapter II Neoplasms	II	Neoplasms	Neoplasms (Ch. II)
Negative control	C22 Malignant neoplasm of liver and intrahepatic bile ducts	NDUFB10	Abnormal intrahepatic bile duct morphology	6.239421480364639	Chapter II Neoplasms	II	Neoplasms	Neoplasms (Ch. II)
Negative control	C22 Malignant neoplasm of liver and intrahepatic bile ducts	NDUFB10	Neoplasm of the gallbladder	6.831670637708388	Chapter II Neoplasms	II	Neoplasms	Neoplasms (Ch. II)
Negative control	C22 Malignant neoplasm of liver and intrahepatic bile ducts	NDUFB10	Neoplasm of the liver	29.898074697065812	Chapter II Neoplasms	II	Neoplasms	Neoplasms (Ch. II)
Negative control	C22 Malignant neoplasm of liver and intrahepatic bile ducts	NDUFB10	Neoplasm of the pancreas	23.432611228553835	Chapter II Neoplasms	II	Neoplasms	Neoplasms (Ch. II)
Negative control	C22 Malignant neoplasm of liver and intrahepatic bile ducts	NDUFB10	Reduced number of intrahepatic bile ducts	4.219645253537058	Chapter II Neoplasms	II	Neoplasms	Neoplasms (Ch. II)
Negative control	C22 Malignant neoplasm of liver and intrahepatic bile ducts	SDHC	Abnormal intrahepatic bile duct morphology	18.91453727153857	Chapter II Neoplasms	II	Neoplasms	Neoplasms (Ch. II)
Negative control	C22 Malignant neoplasm of liver and intrahepatic bile ducts	SDHC	Neoplasm of the gallbladder	25.764161231571716	Chapter II Neoplasms	II	Neoplasms	Neoplasms (Ch. II)
Negative control	C22 Malignant neoplasm of liver and intrahepatic bile ducts	SDHC	Neoplasm of the liver	78.32972222295214	Chapter II Neoplasms	II	Neoplasms	Neoplasms (Ch. II)
Negative control	C22 Malignant neoplasm of liver and intrahepatic bile ducts	SDHC	Neoplasm of the pancreas	75.91971943946001	Chapter II Neoplasms	II	Neoplasms	Neoplasms (Ch. II)
Negative control	C22 Malignant neoplasm of liver and intrahepatic bile ducts	SDHC	Reduced number of intrahepatic bile ducts	12.791672701045545	Chapter II Neoplasms	II	Neoplasms	Neoplasms (Ch. II)
Negative control	C22 Malignant neoplasm of liver and intrahepatic bile ducts	TRIM3	Abnormal intrahepatic bile duct morphology	0	Chapter II Neoplasms	II	Neoplasms	Neoplasms (Ch. II)
Negative control	C22 Malignant neoplasm of liver and intrahepatic bile ducts	TRIM3	Neoplasm of the gallbladder	0	Chapter II Neoplasms	II	Neoplasms	Neoplasms (Ch. II)
Negative control	C22 Malignant neoplasm of liver and intrahepatic bile ducts	TRIM3	Neoplasm of the liver	0	Chapter II Neoplasms	II	Neoplasms	Neoplasms (Ch. II)
Negative control	C22 Malignant neoplasm of liver and intrahepatic bile ducts	TRIM3	Neoplasm of the pancreas	0	Chapter II Neoplasms	II	Neoplasms	Neoplasms (Ch. II)
Negative control	C22 Malignant neoplasm of liver and intrahepatic bile ducts	TRIM3	Reduced number of intrahepatic bile ducts	0	Chapter II Neoplasms	II	Neoplasms	Neoplasms (Ch. II)
Negative control	C22 Malignant neoplasm of liver and intrahepatic bile ducts	TSKU	Abnormal intrahepatic bile duct morphology	0	Chapter II Neoplasms	II	Neoplasms	Neoplasms (Ch. II)
Negative control	C22 Malignant neoplasm of liver and intrahepatic bile ducts	TSKU	Neoplasm of the gallbladder	0	Chapter II Neoplasms	II	Neoplasms	Neoplasms (Ch. II)
Negative control	C22 Malignant neoplasm of liver and intrahepatic bile ducts	TSKU	Neoplasm of the liver	0	Chapter II Neoplasms	II	Neoplasms	Neoplasms (Ch. II)
Negative control	C22 Malignant neoplasm of liver and intrahepatic bile ducts	TSKU	Neoplasm of the pancreas	0	Chapter II Neoplasms	II	Neoplasms	Neoplasms (Ch. II)
Negative control	C22 Malignant neoplasm of liver and intrahepatic bile ducts	TSKU	Reduced number of intrahepatic bile ducts	0	Chapter II Neoplasms	II	Neoplasms	Neoplasms (Ch. II)
Negative control	C26 Malignant neoplasm of other and ill-defined digestive organs	CD1A	Neoplasm of the heart	0.8060453901829295	Chapter II Neoplasms	II	Neoplasms	Neoplasms (Ch. II)
Negative control	C26 Malignant neoplasm of other and ill-defined digestive organs	CD1A	Neoplasm of the large intestine	1.8863153964362587	Chapter II Neoplasms	II	Neoplasms	Neoplasms (Ch. II)
Negative control	C26 Malignant neoplasm of other and ill-defined digestive organs	CD1A	Neoplasm of the liver	2.203459456299466	Chapter II Neoplasms	II	Neoplasms	Neoplasms (Ch. II)
Negative control	C26 Malignant neoplasm of other and ill-defined digestive organs	CD1A	Neoplasm of the respiratory system	2.8525603241320927	Chapter II Neoplasms	II	Neoplasms	Neoplasms (Ch. II)
Negative control	C26 Malignant neoplasm of other and ill-defined digestive organs	CD1A	Neoplasm of the stomach	1.6708207784887286	Chapter II Neoplasms	II	Neoplasms	Neoplasms (Ch. II)
Negative control	C26 Malignant neoplasm of other and ill-defined digestive organs	GDF6	Neoplasm of the heart	21.662704175023684	Chapter II Neoplasms	II	Neoplasms	Neoplasms (Ch. II)
Negative control	C26 Malignant neoplasm of other and ill-defined digestive organs	GDF6	Neoplasm of the large intestine	33.61506991411281	Chapter II Neoplasms	II	Neoplasms	Neoplasms (Ch. II)
Negative control	C26 Malignant neoplasm of other and ill-defined digestive organs	GDF6	Neoplasm of the liver	37.87234542299904	Chapter II Neoplasms	II	Neoplasms	Neoplasms (Ch. II)
Negative control	C26 Malignant neoplasm of other and ill-defined digestive organs	GDF6	Neoplasm of the respiratory system	43.438487984223194	Chapter II Neoplasms	II	Neoplasms	Neoplasms (Ch. II)
Negative control	C26 Malignant neoplasm of other and ill-defined digestive organs	GDF6	Neoplasm of the stomach	29.774849629579897	Chapter II Neoplasms	II	Neoplasms	Neoplasms (Ch. II)
Negative control	C26 Malignant neoplasm of other and ill-defined digestive organs	KCNQ5	Neoplasm of the heart	3.6411484290389016	Chapter II Neoplasms	II	Neoplasms	Neoplasms (Ch. II)
Negative control	C26 Malignant neoplasm of other and ill-defined digestive organs	KCNQ5	Neoplasm of the large intestine	0	Chapter II Neoplasms	II	Neoplasms	Neoplasms (Ch. II)
Negative control	C26 Malignant neoplasm of other and ill-defined digestive organs	KCNQ5	Neoplasm of the liver	0	Chapter II Neoplasms	II	Neoplasms	Neoplasms (Ch. II)
Negative control	C26 Malignant neoplasm of other and ill-defined digestive organs	KCNQ5	Neoplasm of the respiratory system	0	Chapter II Neoplasms	II	Neoplasms	Neoplasms (Ch. II)
Negative control	C26 Malignant neoplasm of other and ill-defined digestive organs	KCNQ5	Neoplasm of the stomach	0	Chapter II Neoplasms	II	Neoplasms	Neoplasms (Ch. II)
Negative control	C26 Malignant neoplasm of other and ill-defined digestive organs	KCNV2	Neoplasm of the heart	7.572639335247959	Chapter II Neoplasms	II	Neoplasms	Neoplasms (Ch. II)
Negative control	C26 Malignant neoplasm of other and ill-defined digestive organs	KCNV2	Neoplasm of the large intestine	1.1317892378617551	Chapter II Neoplasms	II	Neoplasms	Neoplasms (Ch. II)
Negative control	C26 Malignant neoplasm of other and ill-defined digestive organs	KCNV2	Neoplasm of the liver	1.3220756737796795	Chapter II Neoplasms	II	Neoplasms	Neoplasms (Ch. II)
Negative control	C26 Malignant neoplasm of other and ill-defined digestive organs	KCNV2	Neoplasm of the respiratory system	1.7115361944792558	Chapter II Neoplasms	II	Neoplasms	Neoplasms (Ch. II)
Negative control	C26 Malignant neoplasm of other and ill-defined digestive organs	KCNV2	Neoplasm of the stomach	1.0024924670932371	Chapter II Neoplasms	II	Neoplasms	Neoplasms (Ch. II)
Negative control	C26 Malignant neoplasm of other and ill-defined digestive organs	TMX2	Neoplasm of the heart	1.2090680852743942	Chapter II Neoplasms	II	Neoplasms	Neoplasms (Ch. II)
Negative control	C26 Malignant neoplasm of other and ill-defined digestive organs	TMX2	Neoplasm of the large intestine	2.829473094654388	Chapter II Neoplasms	II	Neoplasms	Neoplasms (Ch. II)
Negative control	C26 Malignant neoplasm of other and ill-defined digestive organs	TMX2	Neoplasm of the liver	3.305189184449199	Chapter II Neoplasms	II	Neoplasms	Neoplasms (Ch. II)
Negative control	C26 Malignant neoplasm of other and ill-defined digestive organs	TMX2	Neoplasm of the respiratory system	24.02411748996434	Chapter II Neoplasms	II	Neoplasms	Neoplasms (Ch. II)
Negative control	C26 Malignant neoplasm of other and ill-defined digestive organs	TMX2	Neoplasm of the stomach	2.506231167733093	Chapter II Neoplasms	II	Neoplasms	Neoplasms (Ch. II)
Negative control	C44 Other malignant neoplasms of skin	EYA1	Neoplasm of the liver	64.26769469935523	Chapter II Neoplasms	II	Neoplasms	Neoplasms (Ch. II)
Negative control	C44 Other malignant neoplasms of skin	EYA1	Neoplasm of the lung	67.80475298972803	Chapter II Neoplasms	II	Neoplasms	Neoplasms (Ch. II)
Negative control	C44 Other malignant neoplasms of skin	EYA1	Neoplasm of the skin	81.42594740789892	Chapter II Neoplasms	II	Neoplasms	Neoplasms (Ch. II)
Negative control	C44 Other malignant neoplasms of skin	SLC6A12	Malignant neoplasm of the central nervous system	91.62602752492771	Chapter II Neoplasms	II	Neoplasms	Neoplasms (Ch. II)
Negative control	C44 Other malignant neoplasms of skin	UNC5C	Neoplasm of the breast	31.297358482771035	Chapter II Neoplasms	II	Neoplasms	Neoplasms (Ch. II)
Negative control	C44 Other malignant neoplasms of skin	UNC5C	Neoplasm of the lung	28.235767616153435	Chapter II Neoplasms	II	Neoplasms	Neoplasms (Ch. II)
Negative control	C44 Other malignant neoplasms of skin	WAS	Malignant neoplasm of the central nervous system	97.68582969582977	Chapter II Neoplasms	II	Neoplasms	Neoplasms (Ch. II)
Negative control	C44 Other malignant neoplasms of skin	WAS	Neoplasm of the breast	61.60634265265794	Chapter II Neoplasms	II	Neoplasms	Neoplasms (Ch. II)
Negative control	C44 Other malignant neoplasms of skin	WAS	Neoplasm of the liver	83.68514022038798	Chapter II Neoplasms	II	Neoplasms	Neoplasms (Ch. II)
Negative control	C44 Other malignant neoplasms of skin	WAS	Neoplasm of the skin	81.42594740789892	Chapter II Neoplasms	II	Neoplasms	Neoplasms (Ch. II)
Negative control	C44 Other malignant neoplasms of skin	ZNF652	Neoplasm of the breast	100	Chapter II Neoplasms	II	Neoplasms	Neoplasms (Ch. II)
Negative control	C44 Other malignant neoplasms of skin	ZNF652	Neoplasm of the liver	80.92980842022254	Chapter II Neoplasms	II	Neoplasms	Neoplasms (Ch. II)
Negative control	C56 Malignant neoplasm of ovary	BCKDHA	Mucinous cystic neoplasm of the pancreas	2.935822596563361	Chapter II Neoplasms	II	Neoplasms	Neoplasms (Ch. II)
Negative control	C56 Malignant neoplasm of ovary	BCKDHA	Neoplasm of the breast	12.691674503641892	Chapter II Neoplasms	II	Neoplasms	Neoplasms (Ch. II)
Negative control	C56 Malignant neoplasm of ovary	BCKDHA	Neoplasm of the gallbladder	13.892017646391414	Chapter II Neoplasms	II	Neoplasms	Neoplasms (Ch. II)
Negative control	C56 Malignant neoplasm of ovary	BCKDHA	Neoplasm of the pancreas	33.42476966066036	Chapter II Neoplasms	II	Neoplasms	Neoplasms (Ch. II)
Negative control	C56 Malignant neoplasm of ovary	CDH18	Mucinous cystic neoplasm of the pancreas	14.20571685090407	Chapter II Neoplasms	II	Neoplasms	Neoplasms (Ch. II)
Negative control	C56 Malignant neoplasm of ovary	CDH18	Neoplasm of the breast	100	Chapter II Neoplasms	II	Neoplasms	Neoplasms (Ch. II)
Negative control	C56 Malignant neoplasm of ovary	CDH18	Neoplasm of the gallbladder	14.8283	Chapter II Neoplasms	II	Neoplasms	Neoplasms (Ch. II)
Negative control	C56 Malignant neoplasm of ovary	CDH18	Neoplasm of the pancreas	32.7334	Chapter II Neoplasms	II	Neoplasms	Neoplasms (Ch. II)
Negative control	C56 Malignant neoplasm of ovary	CTH	Mucinous cystic neoplasm of the pancreas	2.795708722411548	Chapter II Neoplasms	II	Neoplasms	Neoplasms (Ch. II)
Negative control	C56 Malignant neoplasm of ovary	CTH	Neoplasm of the breast	10.833882227940668	Chapter II Neoplasms	II	Neoplasms	Neoplasms (Ch. II)
Negative control	C56 Malignant neoplasm of ovary	CTH	Neoplasm of the gallbladder	12.463744364496431	Chapter II Neoplasms	II	Neoplasms	Neoplasms (Ch. II)
Negative control	C56 Malignant neoplasm of ovary	CTH	Neoplasm of the pancreas	19.45238446378449	Chapter II Neoplasms	II	Neoplasms	Neoplasms (Ch. II)
Negative control	C56 Malignant neoplasm of ovary	FAM160B1	Mucinous cystic neoplasm of the pancreas	0	Chapter II Neoplasms	II	Neoplasms	Neoplasms (Ch. II)
Negative control	C56 Malignant neoplasm of ovary	FAM160B1	Neoplasm of the breast	0	Chapter II Neoplasms	II	Neoplasms	Neoplasms (Ch. II)
Negative control	C56 Malignant neoplasm of ovary	FAM160B1	Neoplasm of the gallbladder	0	Chapter II Neoplasms	II	Neoplasms	Neoplasms (Ch. II)
Negative control	C56 Malignant neoplasm of ovary	FAM160B1	Neoplasm of the pancreas	0	Chapter II Neoplasms	II	Neoplasms	Neoplasms (Ch. II)
Negative control	C56 Malignant neoplasm of ovary	GABRA6	Mucinous cystic neoplasm of the pancreas	0	Chapter II Neoplasms	II	Neoplasms	Neoplasms (Ch. II)
Negative control	C56 Malignant neoplasm of ovary	GABRA6	Neoplasm of the breast	0	Chapter II Neoplasms	II	Neoplasms	Neoplasms (Ch. II)
Negative control	C56 Malignant neoplasm of ovary	GABRA6	Neoplasm of the gallbladder	0	Chapter II Neoplasms	II	Neoplasms	Neoplasms (Ch. II)
Negative control	C56 Malignant neoplasm of ovary	GABRA6	Neoplasm of the pancreas	0	Chapter II Neoplasms	II	Neoplasms	Neoplasms (Ch. II)
Negative control	C56 Malignant neoplasm of ovary	ING5	Mucinous cystic neoplasm of the pancreas	7.686556796475581	Chapter II Neoplasms	II	Neoplasms	Neoplasms (Ch. II)
Negative control	C56 Malignant neoplasm of ovary	ING5	Neoplasm of the breast	100	Chapter II Neoplasms	II	Neoplasms	Neoplasms (Ch. II)
Negative control	C56 Malignant neoplasm of ovary	ING5	Neoplasm of the gallbladder	3.484785442720841	Chapter II Neoplasms	II	Neoplasms	Neoplasms (Ch. II)
Negative control	C56 Malignant neoplasm of ovary	ING5	Neoplasm of the pancreas	13.440452796447309	Chapter II Neoplasms	II	Neoplasms	Neoplasms (Ch. II)
Negative control	C78 Secondary malignant neoplasm of respiratory and digestive organs	ATP1A4	Neoplasm of the gastrointestinal tract	16.867028790278287	Chapter II Neoplasms	II	Neoplasms	Neoplasms (Ch. II)
Negative control	C78 Secondary malignant neoplasm of respiratory and digestive organs	ATP1A4	Neoplasm of the liver	10.945773515430728	Chapter II Neoplasms	II	Neoplasms	Neoplasms (Ch. II)
Negative control	C78 Secondary malignant neoplasm of respiratory and digestive organs	ATP1A4	Neoplasm of the respiratory system	0	Chapter II Neoplasms	II	Neoplasms	Neoplasms (Ch. II)
Negative control	C78 Secondary malignant neoplasm of respiratory and digestive organs	ATP1A4	Neoplasm of the stomach	8.299869450254024	Chapter II Neoplasms	II	Neoplasms	Neoplasms (Ch. II)
Negative control	C78 Secondary malignant neoplasm of respiratory and digestive organs	ATP1A4	Neoplasm of the tracheobronchial system	0	Chapter II Neoplasms	II	Neoplasms	Neoplasms (Ch. II)
Negative control	C78 Secondary malignant neoplasm of respiratory and digestive organs	CPLX1	Neoplasm of the gastrointestinal tract	45.484507042440754	Chapter II Neoplasms	II	Neoplasms	Neoplasms (Ch. II)
Negative control	C78 Secondary malignant neoplasm of respiratory and digestive organs	CPLX1	Neoplasm of the liver	29.516942120507068	Chapter II Neoplasms	II	Neoplasms	Neoplasms (Ch. II)
Negative control	C78 Secondary malignant neoplasm of respiratory and digestive organs	CPLX1	Neoplasm of the respiratory system	29.616980985597266	Chapter II Neoplasms	II	Neoplasms	Neoplasms (Ch. II)
Negative control	C78 Secondary malignant neoplasm of respiratory and digestive organs	CPLX1	Neoplasm of the stomach	22.381859612346666	Chapter II Neoplasms	II	Neoplasms	Neoplasms (Ch. II)
Negative control	C78 Secondary malignant neoplasm of respiratory and digestive organs	CPLX1	Neoplasm of the tracheobronchial system	9.129728114150648	Chapter II Neoplasms	II	Neoplasms	Neoplasms (Ch. II)
Negative control	C78 Secondary malignant neoplasm of respiratory and digestive organs	CTSG	Neoplasm of the gastrointestinal tract	11.750449461884184	Chapter II Neoplasms	II	Neoplasms	Neoplasms (Ch. II)
Negative control	C78 Secondary malignant neoplasm of respiratory and digestive organs	CTSG	Neoplasm of the liver	7.625395089645608	Chapter II Neoplasms	II	Neoplasms	Neoplasms (Ch. II)
Negative control	C78 Secondary malignant neoplasm of respiratory and digestive organs	CTSG	Neoplasm of the respiratory system	29.616980985597266	Chapter II Neoplasms	II	Neoplasms	Neoplasms (Ch. II)
Negative control	C78 Secondary malignant neoplasm of respiratory and digestive organs	CTSG	Neoplasm of the stomach	5.782120711838618	Chapter II Neoplasms	II	Neoplasms	Neoplasms (Ch. II)
Negative control	C78 Secondary malignant neoplasm of respiratory and digestive organs	CTSG	Neoplasm of the tracheobronchial system	7.163215578489439	Chapter II Neoplasms	II	Neoplasms	Neoplasms (Ch. II)
Negative control	C78 Secondary malignant neoplasm of respiratory and digestive organs	LILRB3	Neoplasm of the gastrointestinal tract	10.186346547885297	Chapter II Neoplasms	II	Neoplasms	Neoplasms (Ch. II)
Negative control	C78 Secondary malignant neoplasm of respiratory and digestive organs	LILRB3	Neoplasm of the liver	6.610378368898398	Chapter II Neoplasms	II	Neoplasms	Neoplasms (Ch. II)
Negative control	C78 Secondary malignant neoplasm of respiratory and digestive organs	LILRB3	Neoplasm of the respiratory system	8.557680972396279	Chapter II Neoplasms	II	Neoplasms	Neoplasms (Ch. II)
Negative control	C78 Secondary malignant neoplasm of respiratory and digestive organs	LILRB3	Neoplasm of the stomach	5.012462335466186	Chapter II Neoplasms	II	Neoplasms	Neoplasms (Ch. II)
Negative control	C78 Secondary malignant neoplasm of respiratory and digestive organs	LILRB3	Neoplasm of the tracheobronchial system	2.069775906160797	Chapter II Neoplasms	II	Neoplasms	Neoplasms (Ch. II)
Negative control	C78 Secondary malignant neoplasm of respiratory and digestive organs	MTCP1	Neoplasm of the gastrointestinal tract	23.500898923768368	Chapter II Neoplasms	II	Neoplasms	Neoplasms (Ch. II)
Negative control	C78 Secondary malignant neoplasm of respiratory and digestive organs	MTCP1	Neoplasm of the liver	15.250790179291217	Chapter II Neoplasms	II	Neoplasms	Neoplasms (Ch. II)
Negative control	C78 Secondary malignant neoplasm of respiratory and digestive organs	MTCP1	Neoplasm of the respiratory system	19.74340796366213	Chapter II Neoplasms	II	Neoplasms	Neoplasms (Ch. II)
Negative control	C78 Secondary malignant neoplasm of respiratory and digestive organs	MTCP1	Neoplasm of the stomach	11.564241423677236	Chapter II Neoplasms	II	Neoplasms	Neoplasms (Ch. II)
Negative control	C78 Secondary malignant neoplasm of respiratory and digestive organs	MTCP1	Neoplasm of the tracheobronchial system	4.775175686088753	Chapter II Neoplasms	II	Neoplasms	Neoplasms (Ch. II)
Negative control	C78 Secondary malignant neoplasm of respiratory and digestive organs	P2RY11	Neoplasm of the gastrointestinal tract	13.446426973976893	Chapter II Neoplasms	II	Neoplasms	Neoplasms (Ch. II)
Negative control	C78 Secondary malignant neoplasm of respiratory and digestive organs	P2RY11	Neoplasm of the liver	8.725991167677451	Chapter II Neoplasms	II	Neoplasms	Neoplasms (Ch. II)
Negative control	C78 Secondary malignant neoplasm of respiratory and digestive organs	P2RY11	Neoplasm of the respiratory system	0	Chapter II Neoplasms	II	Neoplasms	Neoplasms (Ch. II)
Negative control	C78 Secondary malignant neoplasm of respiratory and digestive organs	P2RY11	Neoplasm of the stomach	10.94460753817842	Chapter II Neoplasms	II	Neoplasms	Neoplasms (Ch. II)
Negative control	C78 Secondary malignant neoplasm of respiratory and digestive organs	P2RY11	Neoplasm of the tracheobronchial system	0	Chapter II Neoplasms	II	Neoplasms	Neoplasms (Ch. II)
Negative control	C78 Secondary malignant neoplasm of respiratory and digestive organs	PIEZO1	Neoplasm of the gastrointestinal tract	81.04614314145233	Chapter II Neoplasms	II	Neoplasms	Neoplasms (Ch. II)
Negative control	C78 Secondary malignant neoplasm of respiratory and digestive organs	PIEZO1	Neoplasm of the liver	72.1758	Chapter II Neoplasms	II	Neoplasms	Neoplasms (Ch. II)
Negative control	C78 Secondary malignant neoplasm of respiratory and digestive organs	PIEZO1	Neoplasm of the respiratory system	73.30323178446355	Chapter II Neoplasms	II	Neoplasms	Neoplasms (Ch. II)
Negative control	C78 Secondary malignant neoplasm of respiratory and digestive organs	PIEZO1	Neoplasm of the stomach	65.1639	Chapter II Neoplasms	II	Neoplasms	Neoplasms (Ch. II)
Negative control	C78 Secondary malignant neoplasm of respiratory and digestive organs	PIEZO1	Neoplasm of the tracheobronchial system	21.70206843537651	Chapter II Neoplasms	II	Neoplasms	Neoplasms (Ch. II)
Negative control	C78 Secondary malignant neoplasm of respiratory and digestive organs	PRKCZ	Neoplasm of the gastrointestinal tract	57.23495650432494	Chapter II Neoplasms	II	Neoplasms	Neoplasms (Ch. II)
Negative control	C78 Secondary malignant neoplasm of respiratory and digestive organs	PRKCZ	Neoplasm of the liver	53.1776	Chapter II Neoplasms	II	Neoplasms	Neoplasms (Ch. II)
Negative control	C78 Secondary malignant neoplasm of respiratory and digestive organs	PRKCZ	Neoplasm of the respiratory system	100	Chapter II Neoplasms	II	Neoplasms	Neoplasms (Ch. II)
Negative control	C78 Secondary malignant neoplasm of respiratory and digestive organs	PRKCZ	Neoplasm of the stomach	28.16398032418528	Chapter II Neoplasms	II	Neoplasms	Neoplasms (Ch. II)
Negative control	C78 Secondary malignant neoplasm of respiratory and digestive organs	PRKCZ	Neoplasm of the tracheobronchial system	28.21868663595332	Chapter II Neoplasms	II	Neoplasms	Neoplasms (Ch. II)
Negative control	C78 Secondary malignant neoplasm of respiratory and digestive organs	TSSK6	Neoplasm of the gastrointestinal tract	10.186346547885297	Chapter II Neoplasms	II	Neoplasms	Neoplasms (Ch. II)
Negative control	C78 Secondary malignant neoplasm of respiratory and digestive organs	TSSK6	Neoplasm of the liver	6.610378368898398	Chapter II Neoplasms	II	Neoplasms	Neoplasms (Ch. II)
Negative control	C78 Secondary malignant neoplasm of respiratory and digestive organs	TSSK6	Neoplasm of the respiratory system	8.557680972396279	Chapter II Neoplasms	II	Neoplasms	Neoplasms (Ch. II)
Negative control	C78 Secondary malignant neoplasm of respiratory and digestive organs	TSSK6	Neoplasm of the stomach	5.012462335466186	Chapter II Neoplasms	II	Neoplasms	Neoplasms (Ch. II)
Negative control	C78 Secondary malignant neoplasm of respiratory and digestive organs	TSSK6	Neoplasm of the tracheobronchial system	2.069775906160797	Chapter II Neoplasms	II	Neoplasms	Neoplasms (Ch. II)
Negative control	C79 Secondary malignant neoplasm of other sites	B9D2	Benign neoplasm of the central nervous system	15.417872779106233	Chapter II Neoplasms	II	Neoplasms	Neoplasms (Ch. II)
Negative control	C79 Secondary malignant neoplasm of other sites	B9D2	Malignant neoplasm of the central nervous system	37.44041774922347	Chapter II Neoplasms	II	Neoplasms	Neoplasms (Ch. II)
Negative control	C79 Secondary malignant neoplasm of other sites	B9D2	Neoplasm by anatomical site	21.67224875296795	Chapter II Neoplasms	II	Neoplasms	Neoplasms (Ch. II)
Negative control	C79 Secondary malignant neoplasm of other sites	B9D2	Neoplasm of the lung	3.6673852558462157	Chapter II Neoplasms	II	Neoplasms	Neoplasms (Ch. II)
Negative control	C79 Secondary malignant neoplasm of other sites	B9D2	Neoplasm of the skin	21.455709856475544	Chapter II Neoplasms	II	Neoplasms	Neoplasms (Ch. II)
Negative control	C79 Secondary malignant neoplasm of other sites	CIZ1	Benign neoplasm of the central nervous system	20.781234503483624	Chapter II Neoplasms	II	Neoplasms	Neoplasms (Ch. II)
Negative control	C79 Secondary malignant neoplasm of other sites	CIZ1	Malignant neoplasm of the central nervous system	51.91104195816315	Chapter II Neoplasms	II	Neoplasms	Neoplasms (Ch. II)
Negative control	C79 Secondary malignant neoplasm of other sites	CIZ1	Neoplasm by anatomical site	35.83612437648397	Chapter II Neoplasms	II	Neoplasms	Neoplasms (Ch. II)
Negative control	C79 Secondary malignant neoplasm of other sites	CIZ1	Neoplasm of the lung	14.526	Chapter II Neoplasms	II	Neoplasms	Neoplasms (Ch. II)
Negative control	C79 Secondary malignant neoplasm of other sites	CIZ1	Neoplasm of the skin	6.738592010879319	Chapter II Neoplasms	II	Neoplasms	Neoplasms (Ch. II)
Negative control	C79 Secondary malignant neoplasm of other sites	PAX9	Benign neoplasm of the central nervous system	21.585023613855782	Chapter II Neoplasms	II	Neoplasms	Neoplasms (Ch. II)
Negative control	C79 Secondary malignant neoplasm of other sites	PAX9	Malignant neoplasm of the central nervous system	53.57367418535266	Chapter II Neoplasms	II	Neoplasms	Neoplasms (Ch. II)
Negative control	C79 Secondary malignant neoplasm of other sites	PAX9	Neoplasm by anatomical site	100	Chapter II Neoplasms	II	Neoplasms	Neoplasms (Ch. II)
Negative control	C79 Secondary malignant neoplasm of other sites	PAX9	Neoplasm of the lung	83.09525443594714	Chapter II Neoplasms	II	Neoplasms	Neoplasms (Ch. II)
Negative control	C79 Secondary malignant neoplasm of other sites	PAX9	Neoplasm of the skin	81.42594740789892	Chapter II Neoplasms	II	Neoplasms	Neoplasms (Ch. II)
Negative control	C79 Secondary malignant neoplasm of other sites	RIPK1	Benign neoplasm of the central nervous system	16.810069961023558	Chapter II Neoplasms	II	Neoplasms	Neoplasms (Ch. II)
Negative control	C79 Secondary malignant neoplasm of other sites	RIPK1	Malignant neoplasm of the central nervous system	40.82119827757973	Chapter II Neoplasms	II	Neoplasms	Neoplasms (Ch. II)
Negative control	C79 Secondary malignant neoplasm of other sites	RIPK1	Neoplasm by anatomical site	54.675598004748714	Chapter II Neoplasms	II	Neoplasms	Neoplasms (Ch. II)
Negative control	C79 Secondary malignant neoplasm of other sites	RIPK1	Neoplasm of the lung	47.48016967893085	Chapter II Neoplasms	II	Neoplasms	Neoplasms (Ch. II)
Negative control	C79 Secondary malignant neoplasm of other sites	RIPK1	Neoplasm of the skin	43.412017550638225	Chapter II Neoplasms	II	Neoplasms	Neoplasms (Ch. II)
Negative control	C80 Malignant neoplasm without specification of site	AQP7	Neoplasm by anatomical site	40	Chapter II Neoplasms	II	Neoplasms	Neoplasms (Ch. II)
Negative control	C80 Malignant neoplasm without specification of site	AQP7	Neoplasm of the breast	9.285074122126355	Chapter II Neoplasms	II	Neoplasms	Neoplasms (Ch. II)
Negative control	C80 Malignant neoplasm without specification of site	AQP7	Neoplasm of the lung	6.7688135138149494	Chapter II Neoplasms	II	Neoplasms	Neoplasms (Ch. II)
Negative control	C80 Malignant neoplasm without specification of site	AQP7	Neoplasm of the skeletal system	9.684750122330474	Chapter II Neoplasms	II	Neoplasms	Neoplasms (Ch. II)
Negative control	C80 Malignant neoplasm without specification of site	AQP7	Neoplasm of the skin	14.473755388980809	Chapter II Neoplasms	II	Neoplasms	Neoplasms (Ch. II)
Negative control	C80 Malignant neoplasm without specification of site	ARL6	Neoplasm by anatomical site	20	Chapter II Neoplasms	II	Neoplasms	Neoplasms (Ch. II)
Negative control	C80 Malignant neoplasm without specification of site	ARL6	Neoplasm of the breast	19.373081581023648	Chapter II Neoplasms	II	Neoplasms	Neoplasms (Ch. II)
Negative control	C80 Malignant neoplasm without specification of site	ARL6	Neoplasm of the lung	10.153861050872313	Chapter II Neoplasms	II	Neoplasms	Neoplasms (Ch. II)
Negative control	C80 Malignant neoplasm without specification of site	ARL6	Neoplasm of the skeletal system	24.775374175978634	Chapter II Neoplasms	II	Neoplasms	Neoplasms (Ch. II)
Negative control	C80 Malignant neoplasm without specification of site	ARL6	Neoplasm of the skin	10.71297370394946	Chapter II Neoplasms	II	Neoplasms	Neoplasms (Ch. II)
Negative control	C80 Malignant neoplasm without specification of site	CYP2A13	Neoplasm by anatomical site	100	Chapter II Neoplasms	II	Neoplasms	Neoplasms (Ch. II)
Negative control	C80 Malignant neoplasm without specification of site	CYP2A13	Neoplasm of the breast	23.212685305315887	Chapter II Neoplasms	II	Neoplasms	Neoplasms (Ch. II)
Negative control	C80 Malignant neoplasm without specification of site	CYP2A13	Neoplasm of the lung	100	Chapter II Neoplasms	II	Neoplasms	Neoplasms (Ch. II)
Negative control	C80 Malignant neoplasm without specification of site	CYP2A13	Neoplasm of the skeletal system	13.137986908707632	Chapter II Neoplasms	II	Neoplasms	Neoplasms (Ch. II)
Negative control	C80 Malignant neoplasm without specification of site	CYP2A13	Neoplasm of the skin	35.043126740125395	Chapter II Neoplasms	II	Neoplasms	Neoplasms (Ch. II)
Negative control	C80 Malignant neoplasm without specification of site	FANCM	Neoplasm by anatomical site	100	Chapter II Neoplasms	II	Neoplasms	Neoplasms (Ch. II)
Negative control	C80 Malignant neoplasm without specification of site	FANCM	Neoplasm of the breast	100	Chapter II Neoplasms	II	Neoplasms	Neoplasms (Ch. II)
Negative control	C80 Malignant neoplasm without specification of site	FANCM	Neoplasm of the lung	66.41009723486434	Chapter II Neoplasms	II	Neoplasms	Neoplasms (Ch. II)
Negative control	C80 Malignant neoplasm without specification of site	FANCM	Neoplasm of the skeletal system	34.939944885813524	Chapter II Neoplasms	II	Neoplasms	Neoplasms (Ch. II)
Negative control	C80 Malignant neoplasm without specification of site	FANCM	Neoplasm of the skin	90.71297370394946	Chapter II Neoplasms	II	Neoplasms	Neoplasms (Ch. II)
Negative control	C80 Malignant neoplasm without specification of site	MRAS	Neoplasm by anatomical site	77.33779900237435	Chapter II Neoplasms	II	Neoplasms	Neoplasms (Ch. II)
Negative control	C80 Malignant neoplasm without specification of site	MRAS	Neoplasm of the breast	48.04018736337618	Chapter II Neoplasms	II	Neoplasms	Neoplasms (Ch. II)
Negative control	C80 Malignant neoplasm without specification of site	MRAS	Neoplasm of the lung	55.8753	Chapter II Neoplasms	II	Neoplasms	Neoplasms (Ch. II)
Negative control	C80 Malignant neoplasm without specification of site	MRAS	Neoplasm of the skeletal system	27.87885134380425	Chapter II Neoplasms	II	Neoplasms	Neoplasms (Ch. II)
Negative control	C80 Malignant neoplasm without specification of site	MRAS	Neoplasm of the skin	67.87754158912989	Chapter II Neoplasms	II	Neoplasms	Neoplasms (Ch. II)
Negative control	C83 Diffuse non-Hodgkin's lymphoma	CASZ1	Anaplastic large-cell lymphoma	1.5021586452377877	Chapter II Neoplasms	II	Neoplasms	Neoplasms (Ch. II)
Negative control	C83 Diffuse non-Hodgkin's lymphoma	CASZ1	B-cell lymphoma	4.28678	Chapter II Neoplasms	II	Neoplasms	Neoplasms (Ch. II)
Negative control	C83 Diffuse non-Hodgkin's lymphoma	CASZ1	Cutaneous T-cell lymphoma	1.4397496379004304	Chapter II Neoplasms	II	Neoplasms	Neoplasms (Ch. II)
Negative control	C83 Diffuse non-Hodgkin's lymphoma	CASZ1	Non-Hodgkin lymphoma	5.7273114823724685	Chapter II Neoplasms	II	Neoplasms	Neoplasms (Ch. II)
Negative control	C83 Diffuse non-Hodgkin's lymphoma	CASZ1	T cell chronic lymphocytic lymphoma/leukemia	6.238893178052803	Chapter II Neoplasms	II	Neoplasms	Neoplasms (Ch. II)
Negative control	C83 Diffuse non-Hodgkin's lymphoma	DHCR7	Anaplastic large-cell lymphoma	12.819473329490581	Chapter II Neoplasms	II	Neoplasms	Neoplasms (Ch. II)
Negative control	C83 Diffuse non-Hodgkin's lymphoma	DHCR7	B-cell lymphoma	36.58350344397538	Chapter II Neoplasms	II	Neoplasms	Neoplasms (Ch. II)
Negative control	C83 Diffuse non-Hodgkin's lymphoma	DHCR7	Cutaneous T-cell lymphoma	12.28687272327792	Chapter II Neoplasms	II	Neoplasms	Neoplasms (Ch. II)
Negative control	C83 Diffuse non-Hodgkin's lymphoma	DHCR7	Non-Hodgkin lymphoma	48.877072358982865	Chapter II Neoplasms	II	Neoplasms	Neoplasms (Ch. II)
Negative control	C83 Diffuse non-Hodgkin's lymphoma	DHCR7	T cell chronic lymphocytic lymphoma/leukemia	29.539460478178523	Chapter II Neoplasms	II	Neoplasms	Neoplasms (Ch. II)
Negative control	C83 Diffuse non-Hodgkin's lymphoma	EXOSC8	Anaplastic large-cell lymphoma	0.8138788956503668	Chapter II Neoplasms	II	Neoplasms	Neoplasms (Ch. II)
Negative control	C83 Diffuse non-Hodgkin's lymphoma	EXOSC8	B-cell lymphoma	2.3226025451068395	Chapter II Neoplasms	II	Neoplasms	Neoplasms (Ch. II)
Negative control	C83 Diffuse non-Hodgkin's lymphoma	EXOSC8	Cutaneous T-cell lymphoma	0.7800653073643414	Chapter II Neoplasms	II	Neoplasms	Neoplasms (Ch. II)
Negative control	C83 Diffuse non-Hodgkin's lymphoma	EXOSC8	Non-Hodgkin lymphoma	3.1030929782926435	Chapter II Neoplasms	II	Neoplasms	Neoplasms (Ch. II)
Negative control	C83 Diffuse non-Hodgkin's lymphoma	EXOSC8	T cell chronic lymphocytic lymphoma/leukemia	1.305847234545753	Chapter II Neoplasms	II	Neoplasms	Neoplasms (Ch. II)
Negative control	C83 Diffuse non-Hodgkin's lymphoma	GJA1	Anaplastic large-cell lymphoma	13.269057597373465	Chapter II Neoplasms	II	Neoplasms	Neoplasms (Ch. II)
Negative control	C83 Diffuse non-Hodgkin's lymphoma	GJA1	B-cell lymphoma	35.857566315467295	Chapter II Neoplasms	II	Neoplasms	Neoplasms (Ch. II)
Negative control	C83 Diffuse non-Hodgkin's lymphoma	GJA1	Cutaneous T-cell lymphoma	12.717778466118181	Chapter II Neoplasms	II	Neoplasms	Neoplasms (Ch. II)
Negative control	C83 Diffuse non-Hodgkin's lymphoma	GJA1	Non-Hodgkin lymphoma	47.907190357044485	Chapter II Neoplasms	II	Neoplasms	Neoplasms (Ch. II)
Negative control	C83 Diffuse non-Hodgkin's lymphoma	GJA1	T cell chronic lymphocytic lymphoma/leukemia	21.062489434364746	Chapter II Neoplasms	II	Neoplasms	Neoplasms (Ch. II)
Negative control	C83 Diffuse non-Hodgkin's lymphoma	HAMP	Anaplastic large-cell lymphoma	13.320435028536656	Chapter II Neoplasms	II	Neoplasms	Neoplasms (Ch. II)
Negative control	C83 Diffuse non-Hodgkin's lymphoma	HAMP	B-cell lymphoma	38.01312021303497	Chapter II Neoplasms	II	Neoplasms	Neoplasms (Ch. II)
Negative control	C83 Diffuse non-Hodgkin's lymphoma	HAMP	Cutaneous T-cell lymphoma	12.76702135943572	Chapter II Neoplasms	II	Neoplasms	Neoplasms (Ch. II)
Negative control	C83 Diffuse non-Hodgkin's lymphoma	HAMP	Non-Hodgkin lymphoma	50.787099439192644	Chapter II Neoplasms	II	Neoplasms	Neoplasms (Ch. II)
Negative control	C83 Diffuse non-Hodgkin's lymphoma	HAMP	T cell chronic lymphocytic lymphoma/leukemia	28.83501055253155	Chapter II Neoplasms	II	Neoplasms	Neoplasms (Ch. II)
Negative control	C83 Diffuse non-Hodgkin's lymphoma	LGALS3	Anaplastic large-cell lymphoma	3.3384381084238406	Chapter II Neoplasms	II	Neoplasms	Neoplasms (Ch. II)
Negative control	C83 Diffuse non-Hodgkin's lymphoma	LGALS3	B-cell lymphoma	9.527049894948806	Chapter II Neoplasms	II	Neoplasms	Neoplasms (Ch. II)
Negative control	C83 Diffuse non-Hodgkin's lymphoma	LGALS3	Cutaneous T-cell lymphoma	3.199738638121917	Chapter II Neoplasms	II	Neoplasms	Neoplasms (Ch. II)
Negative control	C83 Diffuse non-Hodgkin's lymphoma	LGALS3	Non-Hodgkin lymphoma	12.728532350548765	Chapter II Neoplasms	II	Neoplasms	Neoplasms (Ch. II)
Negative control	C83 Diffuse non-Hodgkin's lymphoma	LGALS3	T cell chronic lymphocytic lymphoma/leukemia	10.17104604593182	Chapter II Neoplasms	II	Neoplasms	Neoplasms (Ch. II)
Negative control	C83 Diffuse non-Hodgkin's lymphoma	PRKACG	Anaplastic large-cell lymphoma	12.18608684165365	Chapter II Neoplasms	II	Neoplasms	Neoplasms (Ch. II)
Negative control	C83 Diffuse non-Hodgkin's lymphoma	PRKACG	B-cell lymphoma	34.775980142230615	Chapter II Neoplasms	II	Neoplasms	Neoplasms (Ch. II)
Negative control	C83 Diffuse non-Hodgkin's lymphoma	PRKACG	Cutaneous T-cell lymphoma	11.679801047190145	Chapter II Neoplasms	II	Neoplasms	Neoplasms (Ch. II)
Negative control	C83 Diffuse non-Hodgkin's lymphoma	PRKACG	Non-Hodgkin lymphoma	46.462146534690994	Chapter II Neoplasms	II	Neoplasms	Neoplasms (Ch. II)
Negative control	C83 Diffuse non-Hodgkin's lymphoma	PRKACG	T cell chronic lymphocytic lymphoma/leukemia	34.438938258976364	Chapter II Neoplasms	II	Neoplasms	Neoplasms (Ch. II)
Negative control	C85 Other and unspecified types of non-Hodgkin's lymphoma	KIF1C	Neoplasm of the heart	2.572234757046033	Chapter II Neoplasms	II	Neoplasms	Neoplasms (Ch. II)
Negative control	C85 Other and unspecified types of non-Hodgkin's lymphoma	KIF1C	Neoplasm of the large intestine	2.611148595520712	Chapter II Neoplasms	II	Neoplasms	Neoplasms (Ch. II)
Negative control	C85 Other and unspecified types of non-Hodgkin's lymphoma	KIF1C	Neoplasm of the lung	3.3844067569074747	Chapter II Neoplasms	II	Neoplasms	Neoplasms (Ch. II)
Negative control	C85 Other and unspecified types of non-Hodgkin's lymphoma	KIF1C	Neoplasm of the respiratory system	3.948681592732426	Chapter II Neoplasms	II	Neoplasms	Neoplasms (Ch. II)
Negative control	C85 Other and unspecified types of non-Hodgkin's lymphoma	NPFFR1	Neoplasm of the heart	0	Chapter II Neoplasms	II	Neoplasms	Neoplasms (Ch. II)
Negative control	C85 Other and unspecified types of non-Hodgkin's lymphoma	NPFFR1	Neoplasm of the large intestine	0	Chapter II Neoplasms	II	Neoplasms	Neoplasms (Ch. II)
Negative control	C85 Other and unspecified types of non-Hodgkin's lymphoma	NPFFR1	Neoplasm of the lung	0	Chapter II Neoplasms	II	Neoplasms	Neoplasms (Ch. II)
Negative control	C85 Other and unspecified types of non-Hodgkin's lymphoma	NPFFR1	Neoplasm of the respiratory system	0	Chapter II Neoplasms	II	Neoplasms	Neoplasms (Ch. II)
Negative control	C85 Other and unspecified types of non-Hodgkin's lymphoma	TENM2	Neoplasm of the heart	0	Chapter II Neoplasms	II	Neoplasms	Neoplasms (Ch. II)
Negative control	C85 Other and unspecified types of non-Hodgkin's lymphoma	TENM2	Neoplasm of the large intestine	0	Chapter II Neoplasms	II	Neoplasms	Neoplasms (Ch. II)
Negative control	C85 Other and unspecified types of non-Hodgkin's lymphoma	TENM2	Neoplasm of the lung	0	Chapter II Neoplasms	II	Neoplasms	Neoplasms (Ch. II)
Negative control	C85 Other and unspecified types of non-Hodgkin's lymphoma	TENM2	Neoplasm of the respiratory system	0	Chapter II Neoplasms	II	Neoplasms	Neoplasms (Ch. II)
Negative control	C85 Other and unspecified types of non-Hodgkin's lymphoma	ZNF44	Neoplasm of the heart	0	Chapter II Neoplasms	II	Neoplasms	Neoplasms (Ch. II)
Negative control	C85 Other and unspecified types of non-Hodgkin's lymphoma	ZNF44	Neoplasm of the large intestine	0	Chapter II Neoplasms	II	Neoplasms	Neoplasms (Ch. II)
Negative control	C85 Other and unspecified types of non-Hodgkin's lymphoma	ZNF44	Neoplasm of the lung	0	Chapter II Neoplasms	II	Neoplasms	Neoplasms (Ch. II)
Negative control	C85 Other and unspecified types of non-Hodgkin's lymphoma	ZNF44	Neoplasm of the respiratory system	0	Chapter II Neoplasms	II	Neoplasms	Neoplasms (Ch. II)
Negative control	C93 Monocytic leukaemia	CDK11B	Acute megakaryocytic leukemia	13.268933218737432	Chapter II Neoplasms	II	Neoplasms	Neoplasms (Ch. II)
Negative control	C93 Monocytic leukaemia	CDK11B	Acute monocytic leukemia	30.10330874202782	Chapter II Neoplasms	II	Neoplasms	Neoplasms (Ch. II)
Negative control	C93 Monocytic leukaemia	CDK11B	Acute myeloid leukemia	33.86393542601899	Chapter II Neoplasms	II	Neoplasms	Neoplasms (Ch. II)
Negative control	C93 Monocytic leukaemia	CDK11B	Acute myelomonocytic leukemia	15.476195152797912	Chapter II Neoplasms	II	Neoplasms	Neoplasms (Ch. II)
Negative control	C93 Monocytic leukaemia	CDK11B	Chronic myelomonocytic leukemia	19.121353109616248	Chapter II Neoplasms	II	Neoplasms	Neoplasms (Ch. II)
Negative control	C93 Monocytic leukaemia	PARP10	Acute megakaryocytic leukemia	2.548007772752925	Chapter II Neoplasms	II	Neoplasms	Neoplasms (Ch. II)
Negative control	C93 Monocytic leukaemia	PARP10	Acute monocytic leukemia	5.780680586435753	Chapter II Neoplasms	II	Neoplasms	Neoplasms (Ch. II)
Negative control	C93 Monocytic leukaemia	PARP10	Acute myeloid leukemia	6.502826509040926	Chapter II Neoplasms	II	Neoplasms	Neoplasms (Ch. II)
Negative control	C93 Monocytic leukaemia	PARP10	Acute myelomonocytic leukemia	2.9718640445250797	Chapter II Neoplasms	II	Neoplasms	Neoplasms (Ch. II)
Negative control	C93 Monocytic leukaemia	PARP10	Chronic myelomonocytic leukemia	3.6718367291241405	Chapter II Neoplasms	II	Neoplasms	Neoplasms (Ch. II)
Negative control	C93 Monocytic leukaemia	TPT1	Acute megakaryocytic leukemia	14.872083046466802	Chapter II Neoplasms	II	Neoplasms	Neoplasms (Ch. II)
Negative control	C93 Monocytic leukaemia	TPT1	Acute monocytic leukemia	33.74038441558057	Chapter II Neoplasms	II	Neoplasms	Neoplasms (Ch. II)
Negative control	C93 Monocytic leukaemia	TPT1	Acute myeloid leukemia	37.95536925491172	Chapter II Neoplasms	II	Neoplasms	Neoplasms (Ch. II)
Negative control	C93 Monocytic leukaemia	TPT1	Acute myelomonocytic leukemia	17.346025920962322	Chapter II Neoplasms	II	Neoplasms	Neoplasms (Ch. II)
Negative control	C93 Monocytic leukaemia	TPT1	Chronic myelomonocytic leukemia	21.431591124858183	Chapter II Neoplasms	II	Neoplasms	Neoplasms (Ch. II)
Negative control	C95 Leukaemia of unspecified cell type	C1GALT1C1	Abnormal B cell subset distribution	12.555382472163645	Chapter II Neoplasms	II	Neoplasms	Neoplasms (Ch. II)
Negative control	C95 Leukaemia of unspecified cell type	C1GALT1C1	Abnormality of B cell physiology	20.083164474970104	Chapter II Neoplasms	II	Neoplasms	Neoplasms (Ch. II)
Negative control	C95 Leukaemia of unspecified cell type	C1GALT1C1	Abnormality of T cell physiology	12.799237377950325	Chapter II Neoplasms	II	Neoplasms	Neoplasms (Ch. II)
Negative control	C95 Leukaemia of unspecified cell type	C1GALT1C1	Abnormality of multiple cell lineages in the bone marrow	11.692256529035392	Chapter II Neoplasms	II	Neoplasms	Neoplasms (Ch. II)
Negative control	C95 Leukaemia of unspecified cell type	CCL2	Abnormal B cell subset distribution	13.724353336639814	Chapter II Neoplasms	II	Neoplasms	Neoplasms (Ch. II)
Negative control	C95 Leukaemia of unspecified cell type	CCL2	Abnormality of B cell physiology	34.01353354260057	Chapter II Neoplasms	II	Neoplasms	Neoplasms (Ch. II)
Negative control	C95 Leukaemia of unspecified cell type	CCL2	Abnormality of T cell physiology	52.6543	Chapter II Neoplasms	II	Neoplasms	Neoplasms (Ch. II)
Negative control	C95 Leukaemia of unspecified cell type	CCL2	Abnormality of multiple cell lineages in the bone marrow	17.53838479355309	Chapter II Neoplasms	II	Neoplasms	Neoplasms (Ch. II)
Negative control	C95 Leukaemia of unspecified cell type	COX20	Abnormal B cell subset distribution	18.051324183665447	Chapter II Neoplasms	II	Neoplasms	Neoplasms (Ch. II)
Negative control	C95 Leukaemia of unspecified cell type	COX20	Abnormality of B cell physiology	50.80706947479551	Chapter II Neoplasms	II	Neoplasms	Neoplasms (Ch. II)
Negative control	C95 Leukaemia of unspecified cell type	COX20	Abnormality of T cell physiology	34.682633061463896	Chapter II Neoplasms	II	Neoplasms	Neoplasms (Ch. II)
Negative control	C95 Leukaemia of unspecified cell type	COX20	Abnormality of multiple cell lineages in the bone marrow	10.523030876131852	Chapter II Neoplasms	II	Neoplasms	Neoplasms (Ch. II)
Negative control	C95 Leukaemia of unspecified cell type	GALK1	Abnormal B cell subset distribution	10.780221240401394	Chapter II Neoplasms	II	Neoplasms	Neoplasms (Ch. II)
Negative control	C95 Leukaemia of unspecified cell type	GALK1	Abnormality of B cell physiology	27.445897368141534	Chapter II Neoplasms	II	Neoplasms	Neoplasms (Ch. II)
Negative control	C95 Leukaemia of unspecified cell type	GALK1	Abnormality of T cell physiology	18.063853591163486	Chapter II Neoplasms	II	Neoplasms	Neoplasms (Ch. II)
Negative control	C95 Leukaemia of unspecified cell type	GALK1	Abnormality of multiple cell lineages in the bone marrow	14.03070783484247	Chapter II Neoplasms	II	Neoplasms	Neoplasms (Ch. II)
Negative control	C95 Leukaemia of unspecified cell type	MAT2A	Abnormal B cell subset distribution	0	Chapter II Neoplasms	II	Neoplasms	Neoplasms (Ch. II)
Negative control	C95 Leukaemia of unspecified cell type	MAT2A	Abnormality of B cell physiology	5.14684	Chapter II Neoplasms	II	Neoplasms	Neoplasms (Ch. II)
Negative control	C95 Leukaemia of unspecified cell type	MAT2A	Abnormality of T cell physiology	5.324244414008022	Chapter II Neoplasms	II	Neoplasms	Neoplasms (Ch. II)
Negative control	C95 Leukaemia of unspecified cell type	MAT2A	Abnormality of multiple cell lineages in the bone marrow	0	Chapter II Neoplasms	II	Neoplasms	Neoplasms (Ch. II)
Negative control	C95 Leukaemia of unspecified cell type	PRKACA	Abnormal B cell subset distribution	17.228218533314088	Chapter II Neoplasms	II	Neoplasms	Neoplasms (Ch. II)
Negative control	C95 Leukaemia of unspecified cell type	PRKACA	Abnormality of B cell physiology	25.480600344434652	Chapter II Neoplasms	II	Neoplasms	Neoplasms (Ch. II)
Negative control	C95 Leukaemia of unspecified cell type	PRKACA	Abnormality of T cell physiology	14.06863572357982	Chapter II Neoplasms	II	Neoplasms	Neoplasms (Ch. II)
Negative control	C95 Leukaemia of unspecified cell type	PRKACA	Abnormality of multiple cell lineages in the bone marrow	17.53838479355309	Chapter II Neoplasms	II	Neoplasms	Neoplasms (Ch. II)
Negative control	C95 Leukaemia of unspecified cell type	SLC16A4	Abnormal B cell subset distribution	0	Chapter II Neoplasms	II	Neoplasms	Neoplasms (Ch. II)
Negative control	C95 Leukaemia of unspecified cell type	SLC16A4	Abnormality of B cell physiology	0	Chapter II Neoplasms	II	Neoplasms	Neoplasms (Ch. II)
Negative control	C95 Leukaemia of unspecified cell type	SLC16A4	Abnormality of T cell physiology	0	Chapter II Neoplasms	II	Neoplasms	Neoplasms (Ch. II)
Negative control	C95 Leukaemia of unspecified cell type	SLC16A4	Abnormality of multiple cell lineages in the bone marrow	0	Chapter II Neoplasms	II	Neoplasms	Neoplasms (Ch. II)
Negative control	C95 Leukaemia of unspecified cell type	TMTC2	Abnormal B cell subset distribution	2.022781516951712	Chapter II Neoplasms	II	Neoplasms	Neoplasms (Ch. II)
Negative control	C95 Leukaemia of unspecified cell type	TMTC2	Abnormality of B cell physiology	3.2184124415683146	Chapter II Neoplasms	II	Neoplasms	Neoplasms (Ch. II)
Negative control	C95 Leukaemia of unspecified cell type	TMTC2	Abnormality of T cell physiology	5.221019015923058	Chapter II Neoplasms	II	Neoplasms	Neoplasms (Ch. II)
Negative control	C95 Leukaemia of unspecified cell type	TMTC2	Abnormality of multiple cell lineages in the bone marrow	0	Chapter II Neoplasms	II	Neoplasms	Neoplasms (Ch. II)
Negative control	D09 Carcinoma in situ of other and unspecified sites	ALYREF	Abnormality of the medullary cavity of the long bones	0	Chapter II Neoplasms	II	Neoplasms	Neoplasms (Ch. II)
Negative control	D09 Carcinoma in situ of other and unspecified sites	ALYREF	Adenocarcinoma of the large intestine	37.909097788405376	Chapter II Neoplasms	II	Neoplasms	Neoplasms (Ch. II)
Negative control	D09 Carcinoma in situ of other and unspecified sites	ALYREF	Neoplasm of the respiratory system	19.74340796366213	Chapter II Neoplasms	II	Neoplasms	Neoplasms (Ch. II)
Negative control	D09 Carcinoma in situ of other and unspecified sites	ALYREF	Neoplasm of the skeletal system	13.137986908707632	Chapter II Neoplasms	II	Neoplasms	Neoplasms (Ch. II)
Negative control	D09 Carcinoma in situ of other and unspecified sites	ALYREF	Pyramidal skinfold extending from the base to the top of the nails	0	Chapter II Neoplasms	II	Neoplasms	Neoplasms (Ch. II)
Negative control	D09 Carcinoma in situ of other and unspecified sites	CARS2	Abnormality of the medullary cavity of the long bones	2.930929063503955	Chapter II Neoplasms	II	Neoplasms	Neoplasms (Ch. II)
Negative control	D09 Carcinoma in situ of other and unspecified sites	CARS2	Adenocarcinoma of the large intestine	6.800694053229027	Chapter II Neoplasms	II	Neoplasms	Neoplasms (Ch. II)
Negative control	D09 Carcinoma in situ of other and unspecified sites	CARS2	Neoplasm of the respiratory system	7.898110801506481	Chapter II Neoplasms	II	Neoplasms	Neoplasms (Ch. II)
Negative control	D09 Carcinoma in situ of other and unspecified sites	CARS2	Neoplasm of the skeletal system	4.429555358847422	Chapter II Neoplasms	II	Neoplasms	Neoplasms (Ch. II)
Negative control	D09 Carcinoma in situ of other and unspecified sites	CARS2	Pyramidal skinfold extending from the base to the top of the nails	0	Chapter II Neoplasms	II	Neoplasms	Neoplasms (Ch. II)
Negative control	D09 Carcinoma in situ of other and unspecified sites	KCNAB3	Abnormality of the medullary cavity of the long bones	15.636531632440025	Chapter II Neoplasms	II	Neoplasms	Neoplasms (Ch. II)
Negative control	D09 Carcinoma in situ of other and unspecified sites	KCNAB3	Adenocarcinoma of the large intestine	0	Chapter II Neoplasms	II	Neoplasms	Neoplasms (Ch. II)
Negative control	D09 Carcinoma in situ of other and unspecified sites	KCNAB3	Neoplasm of the respiratory system	19.7453	Chapter II Neoplasms	II	Neoplasms	Neoplasms (Ch. II)
Negative control	D09 Carcinoma in situ of other and unspecified sites	KCNAB3	Neoplasm of the skeletal system	11.073888397118553	Chapter II Neoplasms	II	Neoplasms	Neoplasms (Ch. II)
Negative control	D09 Carcinoma in situ of other and unspecified sites	KCNAB3	Pyramidal skinfold extending from the base to the top of the nails	0	Chapter II Neoplasms	II	Neoplasms	Neoplasms (Ch. II)
Negative control	D09 Carcinoma in situ of other and unspecified sites	SYT1	Abnormality of the medullary cavity of the long bones	25.73359061575996	Chapter II Neoplasms	II	Neoplasms	Neoplasms (Ch. II)
Negative control	D09 Carcinoma in situ of other and unspecified sites	SYT1	Adenocarcinoma of the large intestine	18.015281635716196	Chapter II Neoplasms	II	Neoplasms	Neoplasms (Ch. II)
Negative control	D09 Carcinoma in situ of other and unspecified sites	SYT1	Neoplasm of the respiratory system	13.1635	Chapter II Neoplasms	II	Neoplasms	Neoplasms (Ch. II)
Negative control	D09 Carcinoma in situ of other and unspecified sites	SYT1	Neoplasm of the skeletal system	22.147776794237107	Chapter II Neoplasms	II	Neoplasms	Neoplasms (Ch. II)
Negative control	D09 Carcinoma in situ of other and unspecified sites	SYT1	Pyramidal skinfold extending from the base to the top of the nails	35.8369	Chapter II Neoplasms	II	Neoplasms	Neoplasms (Ch. II)
Negative control	D09 Carcinoma in situ of other and unspecified sites	TBPL2	Abnormality of the medullary cavity of the long bones	0	Chapter II Neoplasms	II	Neoplasms	Neoplasms (Ch. II)
Negative control	D09 Carcinoma in situ of other and unspecified sites	TBPL2	Adenocarcinoma of the large intestine	0	Chapter II Neoplasms	II	Neoplasms	Neoplasms (Ch. II)
Negative control	D09 Carcinoma in situ of other and unspecified sites	TBPL2	Neoplasm of the respiratory system	0	Chapter II Neoplasms	II	Neoplasms	Neoplasms (Ch. II)
Negative control	D09 Carcinoma in situ of other and unspecified sites	TBPL2	Neoplasm of the skeletal system	0	Chapter II Neoplasms	II	Neoplasms	Neoplasms (Ch. II)
Negative control	D09 Carcinoma in situ of other and unspecified sites	TBPL2	Pyramidal skinfold extending from the base to the top of the nails	0	Chapter II Neoplasms	II	Neoplasms	Neoplasms (Ch. II)
Negative control	D13 Benign neoplasm of other and ill-defined parts of digestive system	ASIC2	Abnormality of the digestive system	100	Chapter II Neoplasms	II	Neoplasms	Neoplasms (Ch. II)
Negative control	D13 Benign neoplasm of other and ill-defined parts of digestive system	ASIC2	Benign neoplasm of the central nervous system	17.34388515398828	Chapter II Neoplasms	II	Neoplasms	Neoplasms (Ch. II)
Negative control	D13 Benign neoplasm of other and ill-defined parts of digestive system	ASIC2	Neoplasm of the nervous system	46.133220117422354	Chapter II Neoplasms	II	Neoplasms	Neoplasms (Ch. II)
Negative control	D13 Benign neoplasm of other and ill-defined parts of digestive system	ASIC2	Neoplasm of the respiratory system	48.04823497992868	Chapter II Neoplasms	II	Neoplasms	Neoplasms (Ch. II)
Negative control	D13 Benign neoplasm of other and ill-defined parts of digestive system	ASIC2	Neoplasm of the skeletal system	27.842371202212075	Chapter II Neoplasms	II	Neoplasms	Neoplasms (Ch. II)
Negative control	D13 Benign neoplasm of other and ill-defined parts of digestive system	POLN	Abnormality of the digestive system	0	Chapter II Neoplasms	II	Neoplasms	Neoplasms (Ch. II)
Negative control	D13 Benign neoplasm of other and ill-defined parts of digestive system	POLN	Benign neoplasm of the central nervous system	3.8520247497640896	Chapter II Neoplasms	II	Neoplasms	Neoplasms (Ch. II)
Negative control	D13 Benign neoplasm of other and ill-defined parts of digestive system	POLN	Neoplasm of the nervous system	10.99339968249888	Chapter II Neoplasms	II	Neoplasms	Neoplasms (Ch. II)
Negative control	D13 Benign neoplasm of other and ill-defined parts of digestive system	POLN	Neoplasm of the respiratory system	8.557680972396279	Chapter II Neoplasms	II	Neoplasms	Neoplasms (Ch. II)
Negative control	D13 Benign neoplasm of other and ill-defined parts of digestive system	POLN	Neoplasm of the skeletal system	5.694594407974964	Chapter II Neoplasms	II	Neoplasms	Neoplasms (Ch. II)
Negative control	D35 Benign neoplasm of other and unspecified endocrine glands	ACKR3	Benign neoplasm of the central nervous system	16.164818055467226	Chapter II Neoplasms	II	Neoplasms	Neoplasms (Ch. II)
Negative control	D35 Benign neoplasm of other and unspecified endocrine glands	ACKR3	Neoplasm of the adrenal gland	2.6952373429620526	Chapter II Neoplasms	II	Neoplasms	Neoplasms (Ch. II)
Negative control	D35 Benign neoplasm of other and unspecified endocrine glands	ACKR3	Neoplasm of the endocrine system	5.944508939001032	Chapter II Neoplasms	II	Neoplasms	Neoplasms (Ch. II)
Negative control	D35 Benign neoplasm of other and unspecified endocrine glands	ACKR3	Neoplasm of the skin	8.150459618360534	Chapter II Neoplasms	II	Neoplasms	Neoplasms (Ch. II)
Negative control	D35 Benign neoplasm of other and unspecified endocrine glands	ACKR3	Neoplasm of the thyroid gland	3.381830639273752	Chapter II Neoplasms	II	Neoplasms	Neoplasms (Ch. II)
Negative control	D35 Benign neoplasm of other and unspecified endocrine glands	MGA	Benign neoplasm of the central nervous system	23.842165167983264	Chapter II Neoplasms	II	Neoplasms	Neoplasms (Ch. II)
Negative control	D35 Benign neoplasm of other and unspecified endocrine glands	MGA	Neoplasm of the adrenal gland	6.218176465404745	Chapter II Neoplasms	II	Neoplasms	Neoplasms (Ch. II)
Negative control	D35 Benign neoplasm of other and unspecified endocrine glands	MGA	Neoplasm of the endocrine system	13.714564203188536	Chapter II Neoplasms	II	Neoplasms	Neoplasms (Ch. II)
Negative control	D35 Benign neoplasm of other and unspecified endocrine glands	MGA	Neoplasm of the skin	76.78243425987365	Chapter II Neoplasms	II	Neoplasms	Neoplasms (Ch. II)
Negative control	D35 Benign neoplasm of other and unspecified endocrine glands	MGA	Neoplasm of the thyroid gland	7.802214430587458	Chapter II Neoplasms	II	Neoplasms	Neoplasms (Ch. II)
Negative control	D35 Benign neoplasm of other and unspecified endocrine glands	SLIT2	Benign neoplasm of the central nervous system	6.58339	Chapter II Neoplasms	II	Neoplasms	Neoplasms (Ch. II)
Negative control	D35 Benign neoplasm of other and unspecified endocrine glands	SLIT2	Neoplasm of the adrenal gland	1.5545441163511862	Chapter II Neoplasms	II	Neoplasms	Neoplasms (Ch. II)
Negative control	D35 Benign neoplasm of other and unspecified endocrine glands	SLIT2	Neoplasm of the endocrine system	3.428641050797134	Chapter II Neoplasms	II	Neoplasms	Neoplasms (Ch. II)
Negative control	D35 Benign neoplasm of other and unspecified endocrine glands	SLIT2	Neoplasm of the skin	4.700977106289185	Chapter II Neoplasms	II	Neoplasms	Neoplasms (Ch. II)
Negative control	D35 Benign neoplasm of other and unspecified endocrine glands	SLIT2	Neoplasm of the thyroid gland	1.9505536076468646	Chapter II Neoplasms	II	Neoplasms	Neoplasms (Ch. II)
Negative control	D64 Other anaemias	CDKN2AIP	Anemia of inadequate production	17.186966172220675	Chapter III Diseases of the blood and blood-forming organs and certain disorders involving the immune mechanism	III	Blood/Immune	Blood/Immune (Ch. III)
Negative control	D64 Other anaemias	CDKN2AIP	Compensated hemolytic anemia	6.9206	Chapter III Diseases of the blood and blood-forming organs and certain disorders involving the immune mechanism	III	Blood/Immune	Blood/Immune (Ch. III)
Negative control	D64 Other anaemias	CDKN2AIP	Drug-sensitive hemolytic anemia	15.528803820654923	Chapter III Diseases of the blood and blood-forming organs and certain disorders involving the immune mechanism	III	Blood/Immune	Blood/Immune (Ch. III)
Negative control	D64 Other anaemias	CDKN2AIP	Folate-responsive megaloblastic anemia	9.825671002940892	Chapter III Diseases of the blood and blood-forming organs and certain disorders involving the immune mechanism	III	Blood/Immune	Blood/Immune (Ch. III)
Negative control	D64 Other anaemias	CDKN2AIP	Folate-unresponsive megaloblastic anemia	9.825671002940892	Chapter III Diseases of the blood and blood-forming organs and certain disorders involving the immune mechanism	III	Blood/Immune	Blood/Immune (Ch. III)
Negative control	D64 Other anaemias	INPP5K	Anemia of inadequate production	0	Chapter III Diseases of the blood and blood-forming organs and certain disorders involving the immune mechanism	III	Blood/Immune	Blood/Immune (Ch. III)
Negative control	D64 Other anaemias	INPP5K	Compensated hemolytic anemia	0	Chapter III Diseases of the blood and blood-forming organs and certain disorders involving the immune mechanism	III	Blood/Immune	Blood/Immune (Ch. III)
Negative control	D64 Other anaemias	INPP5K	Drug-sensitive hemolytic anemia	0	Chapter III Diseases of the blood and blood-forming organs and certain disorders involving the immune mechanism	III	Blood/Immune	Blood/Immune (Ch. III)
Negative control	D64 Other anaemias	INPP5K	Folate-responsive megaloblastic anemia	0	Chapter III Diseases of the blood and blood-forming organs and certain disorders involving the immune mechanism	III	Blood/Immune	Blood/Immune (Ch. III)
Negative control	D64 Other anaemias	INPP5K	Folate-unresponsive megaloblastic anemia	0	Chapter III Diseases of the blood and blood-forming organs and certain disorders involving the immune mechanism	III	Blood/Immune	Blood/Immune (Ch. III)
Negative control	D64 Other anaemias	SCD5	Anemia of inadequate production	0	Chapter III Diseases of the blood and blood-forming organs and certain disorders involving the immune mechanism	III	Blood/Immune	Blood/Immune (Ch. III)
Negative control	D64 Other anaemias	SCD5	Compensated hemolytic anemia	0	Chapter III Diseases of the blood and blood-forming organs and certain disorders involving the immune mechanism	III	Blood/Immune	Blood/Immune (Ch. III)
Negative control	D64 Other anaemias	SCD5	Drug-sensitive hemolytic anemia	0	Chapter III Diseases of the blood and blood-forming organs and certain disorders involving the immune mechanism	III	Blood/Immune	Blood/Immune (Ch. III)
Negative control	D64 Other anaemias	SCD5	Folate-responsive megaloblastic anemia	0	Chapter III Diseases of the blood and blood-forming organs and certain disorders involving the immune mechanism	III	Blood/Immune	Blood/Immune (Ch. III)
Negative control	D64 Other anaemias	SCD5	Folate-unresponsive megaloblastic anemia	0	Chapter III Diseases of the blood and blood-forming organs and certain disorders involving the immune mechanism	III	Blood/Immune	Blood/Immune (Ch. III)
Negative control	D68 Other coagulation defects	BICD1	Abnormal coagulation factor V activity	0	Chapter III Diseases of the blood and blood-forming organs and certain disorders involving the immune mechanism	III	Blood/Immune	Blood/Immune (Ch. III)
Negative control	D68 Other coagulation defects	BICD1	Abnormality of coagulation	0	Chapter III Diseases of the blood and blood-forming organs and certain disorders involving the immune mechanism	III	Blood/Immune	Blood/Immune (Ch. III)
Negative control	D68 Other coagulation defects	BICD1	Abnormality of the coagulation cascade	0	Chapter III Diseases of the blood and blood-forming organs and certain disorders involving the immune mechanism	III	Blood/Immune	Blood/Immune (Ch. III)
Negative control	D68 Other coagulation defects	BICD1	Abnormality of the common coagulation pathway	0	Chapter III Diseases of the blood and blood-forming organs and certain disorders involving the immune mechanism	III	Blood/Immune	Blood/Immune (Ch. III)
Negative control	D68 Other coagulation defects	BICD1	Abnormality of the protein C anticoagulant pathway	0	Chapter III Diseases of the blood and blood-forming organs and certain disorders involving the immune mechanism	III	Blood/Immune	Blood/Immune (Ch. III)
Negative control	D68 Other coagulation defects	CD3D	Abnormal coagulation factor V activity	26.22321209525894	Chapter III Diseases of the blood and blood-forming organs and certain disorders involving the immune mechanism	III	Blood/Immune	Blood/Immune (Ch. III)
Negative control	D68 Other coagulation defects	CD3D	Abnormality of coagulation	100	Chapter III Diseases of the blood and blood-forming organs and certain disorders involving the immune mechanism	III	Blood/Immune	Blood/Immune (Ch. III)
Negative control	D68 Other coagulation defects	CD3D	Abnormality of the coagulation cascade	100	Chapter III Diseases of the blood and blood-forming organs and certain disorders involving the immune mechanism	III	Blood/Immune	Blood/Immune (Ch. III)
Negative control	D68 Other coagulation defects	CD3D	Abnormality of the common coagulation pathway	45.46786379989842	Chapter III Diseases of the blood and blood-forming organs and certain disorders involving the immune mechanism	III	Blood/Immune	Blood/Immune (Ch. III)
Negative control	D68 Other coagulation defects	CD3D	Abnormality of the protein C anticoagulant pathway	89.64101938257897	Chapter III Diseases of the blood and blood-forming organs and certain disorders involving the immune mechanism	III	Blood/Immune	Blood/Immune (Ch. III)
Negative control	D68 Other coagulation defects	CFB	Abnormal coagulation factor V activity	13.779376404013377	Chapter III Diseases of the blood and blood-forming organs and certain disorders involving the immune mechanism	III	Blood/Immune	Blood/Immune (Ch. III)
Negative control	D68 Other coagulation defects	CFB	Abnormality of coagulation	53.28981816675262	Chapter III Diseases of the blood and blood-forming organs and certain disorders involving the immune mechanism	III	Blood/Immune	Blood/Immune (Ch. III)
Negative control	D68 Other coagulation defects	CFB	Abnormality of the coagulation cascade	52.54648573926852	Chapter III Diseases of the blood and blood-forming organs and certain disorders involving the immune mechanism	III	Blood/Immune	Blood/Immune (Ch. III)
Negative control	D68 Other coagulation defects	CFB	Abnormality of the common coagulation pathway	23.89176456756366	Chapter III Diseases of the blood and blood-forming organs and certain disorders involving the immune mechanism	III	Blood/Immune	Blood/Immune (Ch. III)
Negative control	D68 Other coagulation defects	CFB	Abnormality of the protein C anticoagulant pathway	49.175001589885994	Chapter III Diseases of the blood and blood-forming organs and certain disorders involving the immune mechanism	III	Blood/Immune	Blood/Immune (Ch. III)
Negative control	D68 Other coagulation defects	CPT1C	Abnormal coagulation factor V activity	0	Chapter III Diseases of the blood and blood-forming organs and certain disorders involving the immune mechanism	III	Blood/Immune	Blood/Immune (Ch. III)
Negative control	D68 Other coagulation defects	CPT1C	Abnormality of coagulation	0	Chapter III Diseases of the blood and blood-forming organs and certain disorders involving the immune mechanism	III	Blood/Immune	Blood/Immune (Ch. III)
Negative control	D68 Other coagulation defects	CPT1C	Abnormality of the coagulation cascade	0	Chapter III Diseases of the blood and blood-forming organs and certain disorders involving the immune mechanism	III	Blood/Immune	Blood/Immune (Ch. III)
Negative control	D68 Other coagulation defects	CPT1C	Abnormality of the common coagulation pathway	0	Chapter III Diseases of the blood and blood-forming organs and certain disorders involving the immune mechanism	III	Blood/Immune	Blood/Immune (Ch. III)
Negative control	D68 Other coagulation defects	CPT1C	Abnormality of the protein C anticoagulant pathway	0	Chapter III Diseases of the blood and blood-forming organs and certain disorders involving the immune mechanism	III	Blood/Immune	Blood/Immune (Ch. III)
Negative control	D68 Other coagulation defects	CTRB1	Abnormal coagulation factor V activity	0	Chapter III Diseases of the blood and blood-forming organs and certain disorders involving the immune mechanism	III	Blood/Immune	Blood/Immune (Ch. III)
Negative control	D68 Other coagulation defects	CTRB1	Abnormality of coagulation	0	Chapter III Diseases of the blood and blood-forming organs and certain disorders involving the immune mechanism	III	Blood/Immune	Blood/Immune (Ch. III)
Negative control	D68 Other coagulation defects	CTRB1	Abnormality of the coagulation cascade	0	Chapter III Diseases of the blood and blood-forming organs and certain disorders involving the immune mechanism	III	Blood/Immune	Blood/Immune (Ch. III)
Negative control	D68 Other coagulation defects	CTRB1	Abnormality of the common coagulation pathway	0	Chapter III Diseases of the blood and blood-forming organs and certain disorders involving the immune mechanism	III	Blood/Immune	Blood/Immune (Ch. III)
Negative control	D68 Other coagulation defects	CTRB1	Abnormality of the protein C anticoagulant pathway	0	Chapter III Diseases of the blood and blood-forming organs and certain disorders involving the immune mechanism	III	Blood/Immune	Blood/Immune (Ch. III)
Negative control	D68 Other coagulation defects	LIN9	Abnormal coagulation factor V activity	0	Chapter III Diseases of the blood and blood-forming organs and certain disorders involving the immune mechanism	III	Blood/Immune	Blood/Immune (Ch. III)
Negative control	D68 Other coagulation defects	LIN9	Abnormality of coagulation	0	Chapter III Diseases of the blood and blood-forming organs and certain disorders involving the immune mechanism	III	Blood/Immune	Blood/Immune (Ch. III)
Negative control	D68 Other coagulation defects	LIN9	Abnormality of the coagulation cascade	0	Chapter III Diseases of the blood and blood-forming organs and certain disorders involving the immune mechanism	III	Blood/Immune	Blood/Immune (Ch. III)
Negative control	D68 Other coagulation defects	LIN9	Abnormality of the common coagulation pathway	0	Chapter III Diseases of the blood and blood-forming organs and certain disorders involving the immune mechanism	III	Blood/Immune	Blood/Immune (Ch. III)
Negative control	D68 Other coagulation defects	LIN9	Abnormality of the protein C anticoagulant pathway	0	Chapter III Diseases of the blood and blood-forming organs and certain disorders involving the immune mechanism	III	Blood/Immune	Blood/Immune (Ch. III)
Negative control	D68 Other coagulation defects	MAG	Abnormal coagulation factor V activity	1.0966971886366002	Chapter III Diseases of the blood and blood-forming organs and certain disorders involving the immune mechanism	III	Blood/Immune	Blood/Immune (Ch. III)
Negative control	D68 Other coagulation defects	MAG	Abnormality of coagulation	4.429939388917539	Chapter III Diseases of the blood and blood-forming organs and certain disorders involving the immune mechanism	III	Blood/Immune	Blood/Immune (Ch. III)
Negative control	D68 Other coagulation defects	MAG	Abnormality of the coagulation cascade	4.182161913089507	Chapter III Diseases of the blood and blood-forming organs and certain disorders involving the immune mechanism	III	Blood/Immune	Blood/Immune (Ch. III)
Negative control	D68 Other coagulation defects	MAG	Abnormality of the common coagulation pathway	1.9015396825347632	Chapter III Diseases of the blood and blood-forming organs and certain disorders involving the immune mechanism	III	Blood/Immune	Blood/Immune (Ch. III)
Negative control	D68 Other coagulation defects	MAG	Abnormality of the protein C anticoagulant pathway	3.74893	Chapter III Diseases of the blood and blood-forming organs and certain disorders involving the immune mechanism	III	Blood/Immune	Blood/Immune (Ch. III)
Negative control	D69 Purpura and other haemorrhagic conditions	AEBP1	Vasculitis in the skin	45.03918779724121	Chapter III Diseases of the blood and blood-forming organs and certain disorders involving the immune mechanism	III	Blood/Immune	Blood/Immune (Ch. III)
Negative control	D69 Purpura and other haemorrhagic conditions	ASIC3	Vasculitis in the skin	6.148506320459499	Chapter III Diseases of the blood and blood-forming organs and certain disorders involving the immune mechanism	III	Blood/Immune	Blood/Immune (Ch. III)
Negative control	D69 Purpura and other haemorrhagic conditions	BPIFC	Vasculitis in the skin	12.20434961445708	Chapter III Diseases of the blood and blood-forming organs and certain disorders involving the immune mechanism	III	Blood/Immune	Blood/Immune (Ch. III)
Negative control	D69 Purpura and other haemorrhagic conditions	CENPA	Vasculitis in the skin	6.10217	Chapter III Diseases of the blood and blood-forming organs and certain disorders involving the immune mechanism	III	Blood/Immune	Blood/Immune (Ch. III)
Negative control	D69 Purpura and other haemorrhagic conditions	KLK11	Vasculitis in the skin	12.541178581386543	Chapter III Diseases of the blood and blood-forming organs and certain disorders involving the immune mechanism	III	Blood/Immune	Blood/Immune (Ch. III)
Negative control	D69 Purpura and other haemorrhagic conditions	MEF2C	Vasculitis in the skin	33.58526087251405	Chapter III Diseases of the blood and blood-forming organs and certain disorders involving the immune mechanism	III	Blood/Immune	Blood/Immune (Ch. III)
Negative control	D69 Purpura and other haemorrhagic conditions	POTEM	Vasculitis in the skin	9.613417457509941	Chapter III Diseases of the blood and blood-forming organs and certain disorders involving the immune mechanism	III	Blood/Immune	Blood/Immune (Ch. III)
Negative control	D69 Purpura and other haemorrhagic conditions	SCO1	Vasculitis in the skin	11.48105266781423	Chapter III Diseases of the blood and blood-forming organs and certain disorders involving the immune mechanism	III	Blood/Immune	Blood/Immune (Ch. III)
Negative control	D69 Purpura and other haemorrhagic conditions	TOMM40	Vasculitis in the skin	3.676394024913455	Chapter III Diseases of the blood and blood-forming organs and certain disorders involving the immune mechanism	III	Blood/Immune	Blood/Immune (Ch. III)
Negative control	D73 Diseases of spleen	ASAP2	Abnormality of the liver	50	Chapter III Diseases of the blood and blood-forming organs and certain disorders involving the immune mechanism	III	Blood/Immune	Blood/Immune (Ch. III)
Negative control	D73 Diseases of spleen	ASAP2	Abnormality of the spleen	50	Chapter III Diseases of the blood and blood-forming organs and certain disorders involving the immune mechanism	III	Blood/Immune	Blood/Immune (Ch. III)
Negative control	D73 Diseases of spleen	ASAP2	Ectopia of the spleen	17.889891561016118	Chapter III Diseases of the blood and blood-forming organs and certain disorders involving the immune mechanism	III	Blood/Immune	Blood/Immune (Ch. III)
Negative control	D73 Diseases of spleen	ASAP2	Inflammation of the large intestine	16.596979046829766	Chapter III Diseases of the blood and blood-forming organs and certain disorders involving the immune mechanism	III	Blood/Immune	Blood/Immune (Ch. III)
Negative control	D73 Diseases of spleen	ASAP2	Inflammatory abnormality of the skin	30.30924035149692	Chapter III Diseases of the blood and blood-forming organs and certain disorders involving the immune mechanism	III	Blood/Immune	Blood/Immune (Ch. III)
Negative control	D73 Diseases of spleen	NPFFR1	Abnormality of the liver	0	Chapter III Diseases of the blood and blood-forming organs and certain disorders involving the immune mechanism	III	Blood/Immune	Blood/Immune (Ch. III)
Negative control	D73 Diseases of spleen	NPFFR1	Abnormality of the spleen	0	Chapter III Diseases of the blood and blood-forming organs and certain disorders involving the immune mechanism	III	Blood/Immune	Blood/Immune (Ch. III)
Negative control	D73 Diseases of spleen	NPFFR1	Ectopia of the spleen	0	Chapter III Diseases of the blood and blood-forming organs and certain disorders involving the immune mechanism	III	Blood/Immune	Blood/Immune (Ch. III)
Negative control	D73 Diseases of spleen	NPFFR1	Inflammation of the large intestine	0	Chapter III Diseases of the blood and blood-forming organs and certain disorders involving the immune mechanism	III	Blood/Immune	Blood/Immune (Ch. III)
Negative control	D73 Diseases of spleen	NPFFR1	Inflammatory abnormality of the skin	26.213229404172942	Chapter III Diseases of the blood and blood-forming organs and certain disorders involving the immune mechanism	III	Blood/Immune	Blood/Immune (Ch. III)
[truncated: 2,706 more rows]

## Sheet: 6c
Annotation	variable	value
known binary	p_0.05	8013
[truncated: 2 more rows]

## Sheet: 6d_top
Annotation	variable	value
[truncated: 2 more rows]

[truncated: 1 more sheets: 6d_bottom]
